# Supplementary material for: Multicomponent Salts of the Antidiabetic Agent Saxagliptin: Hydration-Assisted Assembly and Lipophilic Aggregation with Carboxylic Acids
Source: ACS Omega. 2026 Mar 17;11(12):19682–91. doi: 10.1021/acsomega.5c13537 (PMC13044837; doi:10.1021/acsomega.5c13537)
Supplement: Supplementary file 2 [file ao5c13537_si_002.cif]

data_SAX-SSA
_audit_creation_date               2026-02-16
_audit_creation_method
;
Olex2 1.5-ac5-024
(compiled 2022.04.12 svn.rca3783a0 for Rigaku Oxford Diffraction, GUI svn.r6498)
;
_shelx_SHELXL_version_number       '2018/3'
_audit_contact_author_address      ?
_audit_contact_author_email        ?
_audit_contact_author_name         ''
_audit_contact_author_phone        ?
_publ_contact_author_id_orcid      ?
_publ_section_references
;
Dolomanov, O.V., Bourhis, L.J., Gildea, R.J, Howard, J.A.K. & Puschmann, H.
 (2009), J. Appl. Cryst. 42, 339-341.

Sheldrick, G.M. (2015). Acta Cryst. C71, 3-8.
;
_chemical_name_common              ?
_chemical_name_systematic          'Saxagliptin sulfosalicylic acid salt'
_chemical_formula_moiety           'C7 H5 O6 S, 1(C18 H26 N3 O2), H2 O'
_chemical_formula_sum              'C25 H33 N3 O9 S'
_chemical_formula_weight           551.60
_chemical_absolute_configuration   syn
_chemical_melting_point            ?
_chemical_oxdiff_formula           'C H N S O'
loop_
  _atom_type_symbol
  _atom_type_description
  _atom_type_scat_dispersion_real
  _atom_type_scat_dispersion_imag
  _atom_type_scat_source
 'C' 'C' 0.0033 0.0016 'International Tables Vol C Tables 4.2.6.8 and 6.1.1.4'
 'H' 'H' 0.0000 0.0000 'International Tables Vol C Tables 4.2.6.8 and 6.1.1.4'
 'N' 'N' 0.0061 0.0033 'International Tables Vol C Tables 4.2.6.8 and 6.1.1.4'
 'O' 'O' 0.0106 0.0060 'International Tables Vol C Tables 4.2.6.8 and 6.1.1.4'
 'S' 'S' 0.1246 0.1234 'International Tables Vol C Tables 4.2.6.8 and 6.1.1.4'

_shelx_space_group_comment
;
The symmetry employed for this shelxl refinement is uniquely defined
by the following loop, which should always be used as a source of
symmetry information in preference to the above space-group names.
They are only intended as comments.
;
_space_group_crystal_system        'monoclinic'
_space_group_IT_number             4
_space_group_name_H-M_alt          'P 1 21 1'
_space_group_name_Hall             'P 2yb'
loop_
  _space_group_symop_operation_xyz
 'x, y, z'
 '-x, y+1/2, -z'

_cell_length_a                     6.8091(3)
_cell_length_b                     33.7219(16)
_cell_length_c                     11.5595(5)
_cell_angle_alpha                  90
_cell_angle_beta                   94.469(4)
_cell_angle_gamma                  90
_cell_volume                       2646.2(2)
_cell_formula_units_Z              4
_cell_measurement_reflns_used      8286
_cell_measurement_temperature      294(3)
_cell_measurement_theta_max        27.1720
_cell_measurement_theta_min        2.1360
_shelx_estimated_absorpt_T_max     0.979
_shelx_estimated_absorpt_T_min     0.904
_exptl_absorpt_coefficient_mu      0.180
_exptl_absorpt_correction_T_max    1.00000
_exptl_absorpt_correction_T_min    0.51130
_exptl_absorpt_correction_type     multi-scan
_exptl_absorpt_process_details
;
CrysAlisPro 1.171.43.121a (Rigaku Oxford Diffraction, 2024)
Empirical absorption correction using spherical harmonics,
implemented in SCALE3 ABSPACK scaling algorithm.
;
_exptl_absorpt_special_details     ?
_exptl_crystal_colour              colourless
_exptl_crystal_colour_primary      colourless
_exptl_crystal_density_diffrn      1.385
_exptl_crystal_density_meas        ?
_exptl_crystal_density_method      ?
_exptl_crystal_description         prism
_exptl_crystal_F_000               1168
_exptl_crystal_size_max            0.572
_exptl_crystal_size_mid            0.143
_exptl_crystal_size_min            0.117
_exptl_transmission_factor_max     ?
_exptl_transmission_factor_min     ?
_diffrn_reflns_av_R_equivalents    0.0311
_diffrn_reflns_av_unetI/netI       0.0615
_diffrn_reflns_Laue_measured_fraction_full  0.998
_diffrn_reflns_Laue_measured_fraction_max  0.954
_diffrn_reflns_limit_h_max         8
_diffrn_reflns_limit_h_min         -9
_diffrn_reflns_limit_k_max         47
_diffrn_reflns_limit_k_min         -42
_diffrn_reflns_limit_l_max         16
_diffrn_reflns_limit_l_min         -15
_diffrn_reflns_number              25931
_diffrn_reflns_point_group_measured_fraction_full  0.864
_diffrn_reflns_point_group_measured_fraction_max  0.778
_diffrn_reflns_theta_full          25.242
_diffrn_reflns_theta_max           30.665
_diffrn_reflns_theta_min           2.141
_diffrn_ambient_environment        air
_diffrn_ambient_temperature        294(3)
_diffrn_detector                   'Hybrid Pixel Array Detector'
_diffrn_detector_area_resol_mean   10.0000
_diffrn_measured_fraction_theta_full  0.998
_diffrn_measured_fraction_theta_max  0.954
_diffrn_measurement_details
;
List of Runs (angles in degrees, time in seconds):

  # Type    Start    End  Width  t~exp~   \w     \q     \k     \f   Frames
--------------------------------------------------------------------------
  1  \w     78.00 104.00   0.50   13.38    --   20.00  54.00  30.00   52
  2  \w    -70.00 -37.00   0.50   13.38    --   20.00  54.00 -90.00   66
  3  \w    -28.00 110.00   0.50   13.38    --   20.00  54.00 -90.00  276
  4  \w     -3.00  29.00   0.50   13.38    --   20.00  54.00   0.00   64
  5  \w    -69.00  69.00   0.50   13.38    --   20.00  54.00 -30.00  276
  6  \w     81.00 106.00   0.50   13.38    --   20.00  54.00 -30.00   50
  7  \w    -63.00 -37.00   0.50   13.38    --   20.00  54.00 -60.00   52
  8  \w      2.00  27.00   0.50   13.38    --   20.00  54.00 -60.00   50
  9  \w    -56.00 -31.00   0.50   13.38    --   20.00  54.00 120.00   50
 10  \w     21.00  46.00   0.50   13.38    --   20.00  54.00 120.00   50
 11  \w    -70.00 -20.00   0.50   13.38    --   20.00  54.00  30.00  100
;
_diffrn_measurement_device         'two-circle diffractometer'
_diffrn_measurement_device_type    'XtaLAB Mini II'
_diffrn_measurement_method         '\w scans'
_diffrn_orient_matrix_type        
 'CrysAlisPro convention (1999,Acta A55,543-557)'
_diffrn_orient_matrix_UB_11        0.0287226000
_diffrn_orient_matrix_UB_12        0.0038347000
_diffrn_orient_matrix_UB_13        -0.0566001000
_diffrn_orient_matrix_UB_21        -0.0147255000
_diffrn_orient_matrix_UB_22        0.0205924000
_diffrn_orient_matrix_UB_23        0.0084653000
_diffrn_orient_matrix_UB_31        0.0994030000
_diffrn_orient_matrix_UB_32        0.0019407000
_diffrn_orient_matrix_UB_33        0.0225884000
_diffrn_radiation_monochromator    graphite
_diffrn_radiation_probe            x-ray
_diffrn_radiation_type             'Mo K\a'
_diffrn_radiation_wavelength       0.71073
_diffrn_source                     'fine-focus sealed X-ray tube'
_diffrn_source_type                'Rigaku (Mo) X-ray Source'
_reflns_Friedel_coverage           0.606
_reflns_Friedel_fraction_full      0.726
_reflns_Friedel_fraction_max       0.596
_reflns_number_gt                  8654
_reflns_number_total               12761
_reflns_special_details
;
 Reflections were merged by SHELXL according to the crystal
 class for the calculation of statistics and refinement.
 
 _reflns_Friedel_fraction is defined as the number of unique
 Friedel pairs measured divided by the number that would be
 possible theoretically, ignoring centric projections and
 systematic absences.
;
_reflns_threshold_expression       'I > 2\s(I)'
_computing_cell_refinement         'CrysAlisPro 1.171.43.121a (Rigaku OD, 2024)'
_computing_data_collection         'CrysAlisPro 1.171.43.121a (Rigaku OD, 2024)'
_computing_data_reduction          'CrysAlisPro 1.171.43.121a (Rigaku OD, 2024)'
_computing_molecular_graphics      'Olex2 1.5-ac5-024 (Dolomanov et al., 2009)'
_computing_publication_material    'Olex2 1.5-ac5-024 (Dolomanov et al., 2009)'
_computing_structure_refinement    'SHELXL 2018/3 (Sheldrick, 2015)'
_computing_structure_solution      'SHELXT 2018/2 (Sheldrick, 2018)'
_refine_diff_density_max           0.666
_refine_diff_density_min           -0.303
_refine_diff_density_rms           0.052
_refine_ls_abs_structure_details
;
 Flack x determined using 2607 quotients [(I+)-(I-)]/[(I+)+(I-)]
 (Parsons, Flack and Wagner, Acta Cryst. B69 (2013) 249-259).
;
_refine_ls_abs_structure_Flack     0.02(3)
_refine_ls_extinction_coef         .
_refine_ls_extinction_method       none
_refine_ls_goodness_of_fit_ref     1.002
_refine_ls_hydrogen_treatment      mixed
_refine_ls_matrix_type             full
_refine_ls_number_parameters       740
_refine_ls_number_reflns           12761
_refine_ls_number_restraints       64
_refine_ls_R_factor_all            0.0886
_refine_ls_R_factor_gt             0.0562
_refine_ls_restrained_S_all        1.006
_refine_ls_shift/su_max            0.001
_refine_ls_shift/su_mean           0.000
_refine_ls_structure_factor_coef   Fsqd
_refine_ls_weighting_details      
 'w=1/[\s^2^(Fo^2^)+(0.0702P)^2^] where P=(Fo^2^+2Fc^2^)/3'
_refine_ls_weighting_scheme        calc
_refine_ls_wR_factor_gt            0.1252
_refine_ls_wR_factor_ref           0.1405
_refine_special_details            ?
_olex2_refinement_description
;
1. Fixed Uiso
 At 1.2 times of:
  All C(H) groups, {H4C,H4D,H4E} of N4, All C(H,H) groups
 At 1.5 times of:
  All O(H) groups, {H1A,H1B,H1C} of N1, All O(H,H) groups
2. Restrained distances
 O16-H16A = O16-H16B
 0.85 with sigma of 0.02
 O15-H15C = O15-H15D
 0.85 with sigma of 0.02
 H14A-O14
 0.84 with sigma of 0.02
 H16A-H16B
 1.34 with sigma of 0.04
 H15C-H15D
 1.34 with sigma of 0.04
 C3-C5 \\sim C3-C5A
 with sigma of 0.02
 C3-C6 \\sim C3-C6A
 with sigma of 0.02
 C3-C4 \\sim C3-C4A
 with sigma of 0.02
 C12-C7 \\sim C13A-C7A
 with sigma of 0.02
 C12-C5 \\sim C13A-C5A
 with sigma of 0.02
 C12-C11 \\sim C13A-C11A
 with sigma of 0.02
 C12-O1 \\sim C13A-O1A
 with sigma of 0.02
 C7-C8 \\sim C7A-C8A
 with sigma of 0.02
 C8-C6 \\sim C8A-C6A
 with sigma of 0.02
 C8-C9 \\sim C8A-C9A
 with sigma of 0.02
 C10-C9 \\sim C10A-C9A
 with sigma of 0.02
 C10-C4 \\sim C10A-C4A
 with sigma of 0.02
 C10-C11 \\sim C10A-C11A
 with sigma of 0.02
 C3-C12 \\sim C3-C13A
 with sigma of 0.04
 C3-C8 \\sim C3-C8A
 with sigma of 0.04
 C3-C10 \\sim C3-C10A
 with sigma of 0.04
 C12-C8 \\sim C13A-C8A
 with sigma of 0.04
 C12-C10 \\sim C13A-C10A
 with sigma of 0.04
 C7-C5 \\sim C7A-C5A
 with sigma of 0.04
 C7-C6 \\sim C7A-C6A
 with sigma of 0.04
 C7-C9 \\sim C7A-C9A
 with sigma of 0.04
 C7-C11 \\sim C7A-C11A
 with sigma of 0.04
 C7-O1 \\sim C7A-O1A
 with sigma of 0.04
 C8-C10 \\sim C8A-C10A
 with sigma of 0.04
 C5-C11 \\sim C5A-C11A
 with sigma of 0.04
 C5-O1 \\sim C5A-O1A
 with sigma of 0.04
 C6-C9 \\sim C6A-C9A
 with sigma of 0.04
 C9-C4 \\sim C9A-C4A
 with sigma of 0.04
 C9-C11 \\sim C9A-C11A
 with sigma of 0.04
 C4-C11 \\sim C4A-C11A
 with sigma of 0.04
 C11-O1 \\sim C11A-O1A
 with sigma of 0.04
3. Rigid bond restraints
 C5, C4, C6, C8, C7, C12, O1, C11, C10, C9
 with sigma for 1-2 distances of 0.01 and sigma for 1-3 distances of 0.01
4. Uiso/Uaniso restraints and constraints
Uanis(O1A) = Uanis(O1)
Uanis(C11) = Uanis(C11A)
Uanis(C10) = Uanis(C10A)
Uanis(C9) = Uanis(C9A)
Uanis(C8) = Uanis(C8A)
Uanis(C7) = Uanis(C7A)
Uanis(C12) = Uanis(C13A)
Uanis(C4) = Uanis(C4A)
Uanis(C6) = Uanis(C6A)
Uanis(C5) = Uanis(C5A)
Uanis(O1) = Uanis(O1A)
5. Others
 Sof(C5A)=Sof(H5AA)=Sof(H5AB)=Sof(C4A)=Sof(H4AA)=Sof(H4AB)=Sof(C6A)=Sof(H6AA)=
 Sof(H6AB)=Sof(C10A)=Sof(H10A)=Sof(C11A)=Sof(H11C)=Sof(H11D)=Sof(C13A)=Sof(O1A)=
 Sof(H1AA)=Sof(C9A)=Sof(H9AA)=Sof(H9AB)=Sof(C8A)=Sof(H8A)=Sof(C7A)=Sof(H7AA)=
 Sof(H7AB)=1-FVAR(1)
 Sof(C12)=Sof(C7)=Sof(H7A)=Sof(H7B)=Sof(C8)=Sof(H8)=Sof(C5)=Sof(H5A)=Sof(H5B)=
 Sof(C6)=Sof(H6A)=Sof(H6B)=Sof(C10)=Sof(H10)=Sof(C9)=Sof(H9A)=Sof(H9B)=Sof(C4)=
 Sof(H4A)=Sof(H4B)=Sof(C11)=Sof(H11A)=Sof(H11B)=Sof(O1)=Sof(H1)=FVAR(1)
6.a Ternary CH refined with riding coordinates:
 C34(H34), C45(H45), C2(H2), C47(H47), C16(H16), C13(H13), C48(H48), C41(H41),
 C44(H44), C14(H14), C8(H8), C10(H10), C10A(H10A), C8A(H8A)
6.b Secondary CH2 refined with riding coordinates:
 C36(H36A,H36B), C38(H38A,H38B), C46(H46A,H46B), C37(H37A,H37B), C40(H40A,
 H40B), C43(H43A,H43B), C42(H42A,H42B), C15(H15A,H15B), C49(H49A,H49B),
 C18(H18A,H18B), C7(H7A,H7B), C5(H5A,H5B), C6(H6A,H6B), C9(H9A,H9B), C4(H4A,
 H4B), C11(H11A,H11B), C5A(H5AA,H5AB), C4A(H4AA,H4AB), C6A(H6AA,H6AB),
 C11A(H11C,H11D), C9A(H9AA,H9AB), C7A(H7AA,H7AB)
6.c Aromatic/amide H refined with riding coordinates:
 C20(H20), C27(H27), C31(H31), C30(H30), C23(H23), C24(H24)
6.d Idealised Me refined as rotating group:
 N4(H4C,H4D,H4E), N1(H1A,H1B,H1C)
6.e Idealised tetrahedral OH refined as rotating group:
 O6(H6), O12(H12), O8(H8B), O17(H17), O1(H1), O1A(H1AA)
;
_atom_sites_solution_hydrogens     mixed
_atom_sites_solution_primary       ?
_atom_sites_solution_secondary     ?
loop_
  _atom_site_label
  _atom_site_type_symbol
  _atom_site_fract_x
  _atom_site_fract_y
  _atom_site_fract_z
  _atom_site_U_iso_or_equiv
  _atom_site_adp_type
  _atom_site_occupancy
  _atom_site_site_symmetry_order
  _atom_site_calc_flag
  _atom_site_refinement_flags_posn
  _atom_site_refinement_flags_adp
  _atom_site_refinement_flags_occupancy
  _atom_site_disorder_assembly
  _atom_site_disorder_group
 S1 S 0.41592(17) 0.49108(3) -0.14392(8) 0.0373(2) Uani 1 1 d . . . . .
 S2 S 0.12774(15) 0.51587(3) 0.50413(8) 0.0361(2) Uani 1 1 d . . . . .
 O11 O 0.3693(4) 0.53210(8) -0.1133(2) 0.0387(7) Uani 1 1 d . . . . .
 O6 O 0.1641(4) 0.54032(10) 0.0668(2) 0.0484(8) Uani 1 1 d . . . . .
 H6 H 0.197410 0.542038 0.000351 0.073 Uiso 1 1 calc R U . . .
 O18 O 0.5179(4) 0.63015(9) 0.5244(2) 0.0397(7) Uani 1 1 d . . . . .
 O7 O -0.1195(5) 0.56385(11) -0.0158(3) 0.0525(9) Uani 1 1 d . . . . .
 O16 O -0.1389(5) 0.57763(10) 0.7399(3) 0.0447(7) Uani 1 1 d D . . . .
 H16A H -0.085(7) 0.5594(13) 0.702(4) 0.067 Uiso 1 1 d D U . . .
 H16B H -0.107(7) 0.5709(16) 0.810(2) 0.067 Uiso 1 1 d D U . . .
 O3 O 0.1778(4) 0.47468(9) 0.4774(2) 0.0411(7) Uani 1 1 d . . . . .
 O2 O -0.0338(4) 0.37911(10) 0.4754(2) 0.0466(8) Uani 1 1 d . . . . .
 O5 O 0.2990(5) 0.54146(10) 0.5012(3) 0.0538(9) Uani 1 1 d . . . . .
 O13 O 0.6452(5) 0.44002(11) 0.3759(3) 0.0564(9) Uani 1 1 d . . . . .
 O4 O 0.0266(5) 0.51776(11) 0.6098(2) 0.0569(9) Uani 1 1 d . . . . .
 O15 O 0.6728(5) 0.42960(10) -0.3765(3) 0.0488(8) Uani 1 1 d D . . . .
 H15C H 0.628(8) 0.4485(12) -0.340(4) 0.073 Uiso 1 1 d D U . . .
 H15D H 0.665(8) 0.4359(16) -0.448(2) 0.073 Uiso 1 1 d D U . . .
 O12 O 0.3632(5) 0.46247(12) 0.2899(3) 0.0577(10) Uani 1 1 d . . . . .
 H12 H 0.326652 0.460387 0.355522 0.087 Uiso 1 1 calc R U . . .
 N5 N 0.1964(5) 0.64443(10) 0.4841(3) 0.0344(7) Uani 1 1 d . . . . .
 O8 O -0.4133(5) 0.57285(12) 0.1159(3) 0.0563(9) Uani 1 1 d . . . . .
 H8B H -0.362305 0.570218 0.054389 0.084 Uiso 1 1 calc R U . . .
 N4 N 0.4403(5) 0.58220(10) 0.6978(3) 0.0326(7) Uani 1 1 d . . . . .
 H4C H 0.412089 0.564704 0.641322 0.039 Uiso 1 1 calc R U . . .
 H4D H 0.419691 0.571234 0.765869 0.039 Uiso 1 1 calc R U . . .
 H4E H 0.566035 0.589426 0.697717 0.039 Uiso 1 1 calc R U . . .
 O10 O 0.2401(5) 0.46617(10) -0.1459(3) 0.0567(9) Uani 1 1 d . . . . .
 O14 O 0.9389(5) 0.42604(12) 0.2430(3) 0.0605(10) Uani 1 1 d D . . . .
 O9 O 0.5199(5) 0.49018(11) -0.2481(2) 0.0591(10) Uani 1 1 d . . . . .
 O17 O 0.3310(6) 0.64201(12) 1.1020(3) 0.0672(11) Uani 1 1 d . . . . .
 H17 H 0.404504 0.622816 1.110981 0.101 Uiso 1 1 calc R U . . .
 N2 N 0.2706(5) 0.35689(11) 0.4491(3) 0.0378(8) Uani 1 1 d . . . . .
 N1 N 0.0905(5) 0.42367(10) 0.6566(3) 0.0369(8) Uani 1 1 d . . . . .
 H1A H 0.120185 0.441120 0.602878 0.055 Uiso 1 1 calc R U . . .
 H1B H 0.126480 0.433285 0.726746 0.055 Uiso 1 1 calc R U . . .
 H1C H -0.038797 0.419247 0.650530 0.055 Uiso 1 1 calc R U . . .
 C29 C 0.8169(6) 0.44183(14) 0.1569(4) 0.0391(9) Uani 1 1 d . . . . .
 C35 C 0.3496(6) 0.64953(12) 0.7751(3) 0.0312(8) Uani 1 1 d . . . . .
 C28 C 0.6246(6) 0.45349(12) 0.1730(3) 0.0334(9) Uani 1 1 d . . . . .
 C20 C 0.0310(6) 0.53536(12) 0.2796(3) 0.0320(8) Uani 1 1 d . . . . .
 H20 H 0.160169 0.528274 0.268427 0.038 Uiso 1 1 calc R U . . .
 C32 C 0.5462(6) 0.45100(14) 0.2898(3) 0.0391(10) Uani 1 1 d . . . . .
 C1 C 0.1350(6) 0.37317(12) 0.5143(3) 0.0326(8) Uani 1 1 d . . . . .
 C34 C 0.3105(5) 0.61808(11) 0.6786(3) 0.0283(8) Uani 1 1 d . . . . .
 H34 H 0.172740 0.609604 0.677732 0.034 Uiso 1 1 calc R U . . .
 C33 C 0.3503(6) 0.63213(12) 0.5557(3) 0.0317(8) Uani 1 1 d . . . . .
 C45 C 0.2342(6) 0.65619(13) 0.3641(3) 0.0367(9) Uani 1 1 d . . . . .
 H45 H 0.313779 0.635651 0.330167 0.044 Uiso 1 1 calc R U . . .
 C27 C 0.5058(6) 0.46861(12) 0.0795(3) 0.0339(9) Uani 1 1 d . . . . .
 H27 H 0.376766 0.476016 0.089766 0.041 Uiso 1 1 calc R U . . .
 C3 C 0.1526(6) 0.35374(13) 0.7309(3) 0.0352(9) Uani 1 1 d D . . . .
 C51 C 0.3379(7) 0.69415(16) 0.3614(4) 0.0497(12) Uani 1 1 d . . . . .
 C25 C -0.0183(6) 0.55152(12) 0.0692(3) 0.0358(9) Uani 1 1 d . . . . .
 C26 C 0.5785(6) 0.47266(12) -0.0282(3) 0.0342(9) Uani 1 1 d . . . . .
 C36 C 0.3320(6) 0.62996(13) 0.8944(3) 0.0367(9) Uani 1 1 d . . . . .
 H36A H 0.203570 0.617620 0.895769 0.044 Uiso 1 1 calc R U . . .
 H36B H 0.431129 0.609395 0.906296 0.044 Uiso 1 1 calc R U . . .
 C31 C 0.7717(6) 0.46200(14) -0.0435(4) 0.0424(10) Uani 1 1 d . . . . .
 H31 H 0.821853 0.465495 -0.115372 0.051 Uiso 1 1 calc R U . . .
 C21 C -0.0929(6) 0.54867(12) 0.1857(3) 0.0311(8) Uani 1 1 d . . . . .
 C2 C 0.1970(6) 0.38571(12) 0.6391(3) 0.0304(8) Uani 1 1 d . . . . .
 H2 H 0.338855 0.391048 0.645426 0.037 Uiso 1 1 calc R U . . .
 C47 C -0.1155(6) 0.65765(14) 0.3892(4) 0.0433(10) Uani 1 1 d . . . . .
 H47 H -0.245423 0.645711 0.370698 0.052 Uiso 1 1 calc R U . . .
 C19 C -0.0367(6) 0.53264(12) 0.3890(3) 0.0331(9) Uani 1 1 d . . . . .
 C39 C 0.3592(7) 0.66053(14) 0.9930(3) 0.0445(11) Uani 1 1 d . . . . .
 C38 C 0.5536(7) 0.66983(14) 0.7736(4) 0.0469(11) Uani 1 1 d . . . . .
 H38A H 0.656790 0.649963 0.781532 0.056 Uiso 1 1 calc R U . . .
 H38B H 0.562826 0.683386 0.700230 0.056 Uiso 1 1 calc R U . . .
 C46 C 0.0283(6) 0.65726(15) 0.2978(4) 0.0446(10) Uani 1 1 d . . . . .
 H46A H 0.013565 0.680829 0.249856 0.054 Uiso 1 1 calc R U . . .
 H46B H 0.008416 0.634079 0.248606 0.054 Uiso 1 1 calc R U . . .
 C30 C 0.8896(7) 0.44621(16) 0.0479(4) 0.0499(12) Uani 1 1 d . . . . .
 H30 H 1.017850 0.438474 0.036739 0.060 Uiso 1 1 calc R U . . .
 C22 C -0.2866(6) 0.55968(13) 0.2049(3) 0.0360(9) Uani 1 1 d . . . . .
 C23 C -0.3544(6) 0.55660(14) 0.3136(4) 0.0429(10) Uani 1 1 d . . . . .
 H23 H -0.483385 0.563736 0.324914 0.051 Uiso 1 1 calc R U . . .
 C16 C 0.2051(7) 0.34401(15) 0.3306(4) 0.0476(11) Uani 1 1 d . . . . .
 H16 H 0.119612 0.364368 0.292918 0.057 Uiso 1 1 calc R U . . .
 C13 C 0.4788(6) 0.34857(14) 0.4758(4) 0.0429(10) Uani 1 1 d . . . . .
 H13 H 0.556144 0.365100 0.532247 0.051 Uiso 1 1 calc R U . . .
 C37 C 0.1867(7) 0.68202(14) 0.7608(4) 0.0450(11) Uani 1 1 d . . . . .
 H37A H 0.192201 0.695088 0.686395 0.054 Uiso 1 1 calc R U . . .
 H37B H 0.057979 0.669860 0.762999 0.054 Uiso 1 1 calc R U . . .
 C48 C -0.0108(6) 0.64842(14) 0.5034(3) 0.0400(10) Uani 1 1 d . . . . .
 H48 H -0.070721 0.630318 0.556800 0.048 Uiso 1 1 calc R U . . .
 C24 C -0.2313(6) 0.54290(13) 0.4064(4) 0.0412(10) Uani 1 1 d . . . . .
 H24 H -0.277936 0.540565 0.479569 0.049 Uiso 1 1 calc R U . . .
 C40 C 0.1995(8) 0.69221(15) 0.9754(4) 0.0553(13) Uani 1 1 d . . . . .
 H40A H 0.070490 0.680056 0.976303 0.066 Uiso 1 1 calc R U . . .
 H40B H 0.213825 0.711450 1.037853 0.066 Uiso 1 1 calc R U . . .
 C41 C 0.2178(8) 0.71282(14) 0.8595(4) 0.0549(13) Uani 1 1 d . . . . .
 H41 H 0.115669 0.733259 0.848926 0.066 Uiso 1 1 calc R U . . .
 N6 N 0.4160(8) 0.72386(16) 0.3591(5) 0.0791(15) Uani 1 1 d . . . . .
 C44 C 0.5814(8) 0.69980(16) 0.8739(5) 0.0596(14) Uani 1 1 d . . . . .
 H44 H 0.711425 0.712234 0.873831 0.072 Uiso 1 1 calc R U . . .
 C43 C 0.5620(8) 0.67870(16) 0.9904(4) 0.0582(14) Uani 1 1 d . . . . .
 H43A H 0.661252 0.658114 1.000974 0.070 Uiso 1 1 calc R U . . .
 H43B H 0.583604 0.697579 1.053382 0.070 Uiso 1 1 calc R U . . .
 C42 C 0.4173(10) 0.73208(16) 0.8555(5) 0.0675(16) Uani 1 1 d . . . . .
 H42A H 0.435058 0.752088 0.915663 0.081 Uiso 1 1 calc R U . . .
 H42B H 0.426259 0.744932 0.780978 0.081 Uiso 1 1 calc R U . . .
 C17 C 0.0977(8) 0.30651(19) 0.3327(5) 0.0621(14) Uani 1 1 d . . . . .
 C14 C 0.5625(7) 0.33736(17) 0.3637(5) 0.0569(13) Uani 1 1 d . . . . .
 H14 H 0.694688 0.346729 0.349315 0.068 Uiso 1 1 calc R U . . .
 C15 C 0.3995(8) 0.34108(17) 0.2675(4) 0.0598(13) Uani 1 1 d . . . . .
 H15A H 0.396757 0.318059 0.217047 0.072 Uiso 1 1 calc R U . . .
 H15B H 0.417673 0.364635 0.221349 0.072 Uiso 1 1 calc R U . . .
 C49 C -0.0962(7) 0.68877(16) 0.4819(4) 0.0500(12) Uani 1 1 d . . . . .
 H49A H -0.005874 0.710533 0.472027 0.060 Uiso 1 1 calc R U . . .
 H49B H -0.213102 0.695703 0.520361 0.060 Uiso 1 1 calc R U . . .
 N3 N 0.0146(9) 0.2779(2) 0.3353(6) 0.106(2) Uani 1 1 d . . . . .
 C18 C 0.5424(8) 0.30681(17) 0.4545(5) 0.0635(15) Uani 1 1 d . . . . .
 H18A H 0.661867 0.297418 0.497045 0.076 Uiso 1 1 calc R U . . .
 H18B H 0.440516 0.286907 0.440402 0.076 Uiso 1 1 calc R U . . .
 C12 C 0.2707(13) 0.2902(2) 0.8283(7) 0.0540(19) Uani 0.716(4) 1 d D U P A 1
 C7 C 0.2706(13) 0.3093(3) 0.9468(7) 0.063(2) Uani 0.716(4) 1 d D U P A 1
 H7A H 0.247443 0.289342 1.004545 0.076 Uiso 0.716(4) 1 calc R U P A 1
 H7B H 0.397887 0.321391 0.967416 0.076 Uiso 0.716(4) 1 calc R U P A 1
 C8 C 0.1114(13) 0.3405(2) 0.9450(6) 0.0578(19) Uani 0.716(4) 1 d D U P A 1
 H8 H 0.113791 0.352921 1.021806 0.069 Uiso 0.716(4) 1 calc R U P A 1
 C5 C 0.3059(10) 0.3215(2) 0.7364(6) 0.0464(14) Uani 0.716(4) 1 d D U P A 1
 H5A H 0.434933 0.333195 0.753638 0.056 Uiso 0.716(4) 1 calc R U P A 1
 H5B H 0.305171 0.308702 0.661159 0.056 Uiso 0.716(4) 1 calc R U P A 1
 C6 C 0.1487(12) 0.3729(2) 0.8535(5) 0.0514(16) Uani 0.716(4) 1 d D U P A 1
 H6A H 0.273478 0.385964 0.874279 0.062 Uiso 0.716(4) 1 calc R U P A 1
 H6B H 0.045324 0.392738 0.852330 0.062 Uiso 0.716(4) 1 calc R U P A 1
 C10 C -0.0883(12) 0.3027(3) 0.7973(8) 0.069(2) Uani 0.716(4) 1 d D U P A 1
 H10 H -0.216663 0.290328 0.777216 0.083 Uiso 0.716(4) 1 calc R U P A 1
 C9 C -0.0923(17) 0.3220(3) 0.9158(8) 0.084(3) Uani 0.716(4) 1 d D U P A 1
 H9A H -0.119950 0.302378 0.973670 0.101 Uiso 0.716(4) 1 calc R U P A 1
 H9B H -0.193535 0.342288 0.914237 0.101 Uiso 0.716(4) 1 calc R U P A 1
 C4 C -0.0535(10) 0.3346(2) 0.7057(6) 0.0563(18) Uani 0.716(4) 1 d D U P A 1
 H4A H -0.154303 0.354911 0.706968 0.068 Uiso 0.716(4) 1 calc R U P A 1
 H4B H -0.062472 0.322713 0.629125 0.068 Uiso 0.716(4) 1 calc R U P A 1
 C11 C 0.0677(17) 0.2712(3) 0.7983(8) 0.074(2) Uani 0.716(4) 1 d D U P A 1
 H11A H 0.064998 0.258617 0.722767 0.089 Uiso 0.716(4) 1 calc R U P A 1
 H11B H 0.042774 0.251109 0.855333 0.089 Uiso 0.716(4) 1 calc R U P A 1
 O1 O 0.4262(14) 0.2638(3) 0.8367(9) 0.138(3) Uani 0.716(4) 1 d D U P A 1
 H1 H 0.498601 0.268171 0.784670 0.206 Uiso 0.716(4) 1 calc R U P A 1
 C5A C 0.207(3) 0.3120(4) 0.6861(14) 0.0464(14) Uani 0.284(4) 1 d D . P A 2
 H5AA H 0.125704 0.305631 0.616160 0.056 Uiso 0.284(4) 1 calc R U P A 2
 H5AB H 0.344169 0.311721 0.667970 0.056 Uiso 0.284(4) 1 calc R U P A 2
 C4A C -0.045(2) 0.3561(6) 0.7736(15) 0.0563(18) Uani 0.284(4) 1 d D . P A 2
 H4AA H -0.142700 0.351561 0.709513 0.068 Uiso 0.284(4) 1 calc R U P A 2
 H4AB H -0.064913 0.382495 0.803501 0.068 Uiso 0.284(4) 1 calc R U P A 2
 C6A C 0.309(3) 0.3615(5) 0.8393(12) 0.0514(16) Uani 0.284(4) 1 d D . P A 2
 H6AA H 0.441536 0.359986 0.814503 0.062 Uiso 0.284(4) 1 calc R U P A 2
 H6AB H 0.289633 0.387817 0.870283 0.062 Uiso 0.284(4) 1 calc R U P A 2
 C10A C -0.074(3) 0.3250(7) 0.8713(19) 0.069(2) Uani 0.284(4) 1 d D . P A 2
 H10A H -0.208738 0.326347 0.895083 0.083 Uiso 0.284(4) 1 calc R U P A 2
 C11A C -0.035(4) 0.2847(6) 0.819(2) 0.074(2) Uani 0.284(4) 1 d D . P A 2
 H11C H -0.127829 0.280455 0.752018 0.089 Uiso 0.284(4) 1 calc R U P A 2
 H11D H -0.057271 0.264238 0.875497 0.089 Uiso 0.284(4) 1 calc R U P A 2
 C13A C 0.175(3) 0.2812(5) 0.7821(15) 0.0540(19) Uani 0.284(4) 1 d D . P A 2
 O1A O 0.194(4) 0.2436(5) 0.7492(19) 0.138(3) Uani 0.284(4) 1 d D . P A 2
 H1AA H 0.157478 0.228835 0.799632 0.206 Uiso 0.284(4) 1 calc R U P A 2
 C9A C 0.073(4) 0.3343(9) 0.9731(18) 0.084(3) Uani 0.284(4) 1 d D . P A 2
 H9AA H 0.051894 0.316496 1.036978 0.101 Uiso 0.284(4) 1 calc R U P A 2
 H9AB H 0.053503 0.361258 0.999110 0.101 Uiso 0.284(4) 1 calc R U P A 2
 C8A C 0.281(3) 0.3294(5) 0.9363(14) 0.0578(19) Uani 0.284(4) 1 d D . P A 2
 H8A H 0.376860 0.333907 1.002793 0.069 Uiso 0.284(4) 1 calc R U P A 2
 C7A C 0.309(3) 0.2902(6) 0.8891(19) 0.063(2) Uani 0.284(4) 1 d D . P A 2
 H7AA H 0.286337 0.270623 0.948237 0.076 Uiso 0.284(4) 1 calc R U P A 2
 H7AB H 0.444520 0.287538 0.870082 0.076 Uiso 0.284(4) 1 calc R U P A 2
 H14A H 0.871(10) 0.417(2) 0.298(5) 0.13(3) Uiso 1 1 d D . . . .

loop_
  _atom_site_aniso_label
  _atom_site_aniso_U_11
  _atom_site_aniso_U_22
  _atom_site_aniso_U_33
  _atom_site_aniso_U_23
  _atom_site_aniso_U_13
  _atom_site_aniso_U_12
 S1 0.0577(6) 0.0322(6) 0.0220(4) 0.0007(4) 0.0030(4) 0.0062(5)
 S2 0.0498(6) 0.0383(6) 0.0205(4) 0.0013(4) 0.0038(4) 0.0041(5)
 O11 0.0537(18) 0.0340(16) 0.0293(14) 0.0009(12) 0.0099(12) 0.0085(13)
 O6 0.0468(18) 0.072(2) 0.0273(15) 0.0105(15) 0.0081(13) 0.0174(16)
 O18 0.0323(15) 0.0545(19) 0.0338(14) 0.0072(13) 0.0115(12) 0.0026(13)
 O7 0.0541(19) 0.072(3) 0.0301(15) 0.0094(15) -0.0023(14) 0.0184(17)
 O16 0.0475(18) 0.050(2) 0.0371(16) -0.0012(15) 0.0071(14) 0.0019(15)
 O3 0.0581(19) 0.0363(17) 0.0300(14) 0.0045(12) 0.0110(13) 0.0123(14)
 O2 0.0403(17) 0.061(2) 0.0374(16) -0.0079(15) -0.0058(12) 0.0128(15)
 O5 0.067(2) 0.057(2) 0.0348(16) 0.0014(15) -0.0125(15) -0.0197(17)
 O13 0.064(2) 0.073(3) 0.0324(16) 0.0124(16) 0.0011(15) 0.0258(18)
 O4 0.081(2) 0.066(2) 0.0245(14) 0.0058(15) 0.0150(14) 0.0249(19)
 O15 0.062(2) 0.045(2) 0.0397(18) -0.0036(15) 0.0065(15) 0.0112(16)
 O12 0.0490(19) 0.094(3) 0.0311(16) 0.0124(18) 0.0119(14) 0.0249(19)
 N5 0.0335(17) 0.046(2) 0.0246(15) 0.0082(14) 0.0061(13) 0.0019(14)
 O8 0.0486(19) 0.078(3) 0.0403(17) 0.0034(18) -0.0065(14) 0.0233(18)
 N4 0.0404(19) 0.0322(19) 0.0255(15) 0.0015(14) 0.0038(13) -0.0005(14)
 O10 0.077(2) 0.046(2) 0.0436(18) 0.0042(15) -0.0182(16) -0.0151(17)
 O14 0.048(2) 0.085(3) 0.048(2) 0.0116(19) -0.0002(16) 0.0280(19)
 O9 0.091(3) 0.060(2) 0.0280(15) 0.0049(16) 0.0198(16) 0.030(2)
 O17 0.103(3) 0.070(3) 0.0299(17) -0.0002(16) 0.0111(17) 0.033(2)
 N2 0.0401(19) 0.042(2) 0.0309(17) -0.0084(15) -0.0021(14) 0.0044(15)
 N1 0.055(2) 0.0295(19) 0.0263(16) 0.0041(14) 0.0013(14) 0.0010(16)
 C29 0.039(2) 0.041(2) 0.037(2) 0.0042(19) 0.0002(17) 0.0141(19)
 C35 0.038(2) 0.032(2) 0.0247(17) -0.0001(15) 0.0041(14) 0.0000(16)
 C28 0.044(2) 0.031(2) 0.0254(18) 0.0016(16) 0.0056(16) 0.0050(17)
 C20 0.034(2) 0.033(2) 0.0288(18) 0.0019(16) 0.0024(15) 0.0059(16)
 C32 0.043(2) 0.042(3) 0.032(2) 0.0041(19) 0.0029(17) 0.0089(19)
 C1 0.038(2) 0.028(2) 0.0309(19) -0.0015(16) -0.0059(16) -0.0001(16)
 C34 0.0295(18) 0.027(2) 0.0284(18) 0.0033(15) 0.0043(14) -0.0011(14)
 C33 0.041(2) 0.027(2) 0.0274(18) 0.0032(16) 0.0054(16) -0.0041(16)
 C45 0.044(2) 0.039(2) 0.0282(19) 0.0072(17) 0.0111(16) 0.0025(18)
 C27 0.039(2) 0.034(2) 0.0297(19) 0.0031(17) 0.0051(16) 0.0040(17)
 C3 0.043(2) 0.031(2) 0.0305(19) 0.0031(17) -0.0021(16) -0.0013(17)
 C51 0.052(3) 0.060(3) 0.038(2) 0.019(2) 0.007(2) -0.007(2)
 C25 0.046(2) 0.032(2) 0.029(2) 0.0022(17) 0.0006(17) 0.0067(18)
 C26 0.047(2) 0.029(2) 0.0267(18) -0.0008(16) 0.0044(16) 0.0094(17)
 C36 0.046(2) 0.035(2) 0.030(2) 0.0013(17) 0.0050(17) 0.0039(18)
 C31 0.047(3) 0.044(3) 0.038(2) 0.000(2) 0.0137(19) 0.005(2)
 C21 0.036(2) 0.030(2) 0.0272(18) 0.0012(15) 0.0036(15) 0.0036(16)
 C2 0.036(2) 0.027(2) 0.0276(18) -0.0003(16) -0.0012(15) -0.0018(15)
 C47 0.036(2) 0.056(3) 0.037(2) 0.007(2) -0.0010(17) -0.005(2)
 C19 0.043(2) 0.034(2) 0.0233(18) -0.0005(16) 0.0041(16) 0.0015(17)
 C39 0.060(3) 0.044(3) 0.029(2) -0.0075(19) 0.0018(18) 0.011(2)
 C38 0.049(3) 0.045(3) 0.047(3) -0.005(2) 0.007(2) -0.011(2)
 C46 0.051(3) 0.049(3) 0.033(2) 0.003(2) -0.0001(18) -0.002(2)
 C30 0.042(2) 0.062(3) 0.048(3) -0.001(2) 0.013(2) 0.014(2)
 C22 0.038(2) 0.036(2) 0.034(2) -0.0014(18) -0.0015(17) 0.0050(17)
 C23 0.036(2) 0.049(3) 0.045(2) 0.000(2) 0.0116(18) 0.0065(19)
 C16 0.055(3) 0.054(3) 0.033(2) -0.014(2) -0.0047(19) 0.016(2)
 C13 0.030(2) 0.049(3) 0.048(2) -0.011(2) -0.0025(17) 0.0039(19)
 C37 0.054(3) 0.041(3) 0.039(2) 0.002(2) -0.0022(19) 0.010(2)
 C48 0.033(2) 0.054(3) 0.034(2) 0.0087(19) 0.0065(16) 0.0005(19)
 C24 0.047(3) 0.047(3) 0.032(2) -0.0020(19) 0.0121(18) 0.003(2)
 C40 0.072(3) 0.052(3) 0.042(3) -0.016(2) 0.006(2) 0.022(3)
 C41 0.079(4) 0.034(3) 0.049(3) -0.005(2) -0.005(2) 0.017(2)
 N6 0.083(4) 0.068(4) 0.086(4) 0.020(3) 0.001(3) -0.025(3)
 C44 0.066(3) 0.051(3) 0.061(3) -0.011(3) 0.004(3) -0.023(3)
 C43 0.066(3) 0.056(3) 0.049(3) -0.021(2) -0.013(2) 0.007(3)
 C42 0.112(5) 0.035(3) 0.055(3) -0.008(3) 0.004(3) -0.004(3)
 C17 0.058(3) 0.068(4) 0.059(3) -0.024(3) -0.007(2) -0.002(3)
 C14 0.045(3) 0.068(4) 0.059(3) -0.019(3) 0.008(2) -0.002(2)
 C15 0.079(4) 0.055(3) 0.047(3) -0.011(2) 0.011(2) 0.006(3)
 C49 0.042(2) 0.060(3) 0.048(3) 0.001(2) 0.007(2) 0.011(2)
 N3 0.095(4) 0.100(5) 0.120(5) -0.048(4) -0.009(4) -0.029(4)
 C18 0.056(3) 0.065(4) 0.066(3) -0.013(3) -0.014(2) 0.021(3)
 C12 0.080(5) 0.040(4) 0.043(4) 0.018(3) 0.010(4) 0.017(4)
 C7 0.094(5) 0.041(5) 0.051(4) 0.016(3) -0.014(4) 0.000(4)
 C8 0.093(5) 0.047(4) 0.036(3) 0.004(3) 0.017(3) 0.006(4)
 C5 0.052(4) 0.042(4) 0.045(4) 0.007(3) 0.002(3) 0.005(3)
 C6 0.082(5) 0.040(4) 0.033(3) 0.009(3) 0.007(3) 0.006(3)
 C10 0.060(4) 0.067(6) 0.081(6) 0.021(4) 0.003(4) -0.028(4)
 C9 0.109(6) 0.075(6) 0.073(6) 0.031(5) 0.033(5) 0.006(5)
 C4 0.055(4) 0.056(5) 0.056(4) 0.019(3) -0.009(3) -0.018(3)
 C11 0.119(7) 0.039(5) 0.066(5) 0.002(4) 0.022(5) -0.020(4)
 O1 0.164(7) 0.111(6) 0.140(8) 0.030(5) 0.025(6) 0.055(6)
 C5A 0.052(4) 0.042(4) 0.045(4) 0.007(3) 0.002(3) 0.005(3)
 C4A 0.055(4) 0.056(5) 0.056(4) 0.019(3) -0.009(3) -0.018(3)
 C6A 0.082(5) 0.040(4) 0.033(3) 0.009(3) 0.007(3) 0.006(3)
 C10A 0.060(4) 0.067(6) 0.081(6) 0.021(4) 0.003(4) -0.028(4)
 C11A 0.119(7) 0.039(5) 0.066(5) 0.002(4) 0.022(5) -0.020(4)
 C13A 0.080(5) 0.040(4) 0.043(4) 0.018(3) 0.010(4) 0.017(4)
 O1A 0.164(7) 0.111(6) 0.140(8) 0.030(5) 0.025(6) 0.055(6)
 C9A 0.109(6) 0.075(6) 0.073(6) 0.031(5) 0.033(5) 0.006(5)
 C8A 0.093(5) 0.047(4) 0.036(3) 0.004(3) 0.017(3) 0.006(4)
 C7A 0.094(5) 0.041(5) 0.051(4) 0.016(3) -0.014(4) 0.000(4)

_geom_special_details
;
 All esds (except the esd in the dihedral angle between two l.s. planes)
 are estimated using the full covariance matrix.  The cell esds are taken
 into account individually in the estimation of esds in distances, angles
 and torsion angles; correlations between esds in cell parameters are only
 used when they are defined by crystal symmetry.  An approximate (isotropic)
 treatment of cell esds is used for estimating esds involving l.s. planes.
;
loop_
  _geom_bond_atom_site_label_1
  _geom_bond_atom_site_label_2
  _geom_bond_distance
  _geom_bond_site_symmetry_2
  _geom_bond_publ_flag
 S1 O11 1.469(3) . ?
 S1 O10 1.461(3) . ?
 S1 O9 1.444(3) . ?
 S1 C26 1.781(4) . ?
 S2 O3 1.469(3) . ?
 S2 O5 1.453(3) . ?
 S2 O4 1.449(3) . ?
 S2 C19 1.764(4) . ?
 O6 C25 1.300(5) . ?
 O18 C33 1.226(4) . ?
 O7 C25 1.227(5) . ?
 O2 C1 1.218(5) . ?
 O13 C32 1.215(5) . ?
 O12 C32 1.305(5) . ?
 N5 C33 1.349(5) . ?
 N5 C45 1.485(4) . ?
 N5 C48 1.451(5) . ?
 O8 C22 1.364(5) . ?
 N4 C34 1.505(5) . ?
 O14 C29 1.355(5) . ?
 O17 C39 1.432(5) . ?
 N2 C1 1.353(5) . ?
 N2 C16 1.473(5) . ?
 N2 C13 1.454(5) . ?
 N1 C2 1.493(5) . ?
 C29 C28 1.393(5) . ?
 C29 C30 1.397(6) . ?
 C35 C34 1.547(5) . ?
 C35 C36 1.541(5) . ?
 C35 C38 1.550(6) . ?
 C35 C37 1.559(6) . ?
 C28 C32 1.493(5) . ?
 C28 C27 1.395(5) . ?
 C20 C21 1.396(5) . ?
 C20 C19 1.383(5) . ?
 C1 C2 1.530(5) . ?
 C34 C33 1.541(5) . ?
 C45 C51 1.464(7) . ?
 C45 C46 1.545(6) . ?
 C27 C26 1.382(5) . ?
 C3 C2 1.559(5) . ?
 C3 C5 1.506(7) . ?
 C3 C6 1.560(7) . ?
 C3 C4 1.551(7) . ?
 C3 C5A 1.554(15) . ?
 C3 C4A 1.468(15) . ?
 C3 C6A 1.601(15) . ?
 C51 N6 1.135(6) . ?
 C25 C21 1.480(5) . ?
 C26 C31 1.388(6) . ?
 C36 C39 1.538(6) . ?
 C31 C30 1.383(7) . ?
 C21 C22 1.404(6) . ?
 C47 C46 1.496(6) . ?
 C47 C48 1.483(6) . ?
 C47 C49 1.498(7) . ?
 C19 C24 1.399(6) . ?
 C39 C40 1.527(6) . ?
 C39 C43 1.513(7) . ?
 C38 C44 1.539(7) . ?
 C22 C23 1.376(6) . ?
 C23 C24 1.388(6) . ?
 C16 C17 1.462(8) . ?
 C16 C15 1.563(6) . ?
 C13 C14 1.505(6) . ?
 C13 C18 1.500(7) . ?
 C37 C41 1.545(7) . ?
 C48 C49 1.493(7) . ?
 C40 C41 1.522(7) . ?
 C41 C42 1.510(8) . ?
 C44 C43 1.537(7) . ?
 C44 C42 1.562(8) . ?
 C17 N3 1.120(8) . ?
 C14 C15 1.514(7) . ?
 C14 C18 1.485(8) . ?
 C12 C7 1.514(11) . ?
 C12 C5 1.529(8) . ?
 C12 C11 1.538(13) . ?
 C12 O1 1.382(10) . ?
 C7 C8 1.510(12) . ?
 C8 C6 1.556(9) . ?
 C8 C9 1.534(14) . ?
 C10 C9 1.520(15) . ?
 C10 C4 1.540(10) . ?
 C10 C11 1.501(14) . ?
 C5A C13A 1.550(17) . ?
 C4A C10A 1.564(19) . ?
 C6A C8A 1.581(18) . ?
 C10A C11A 1.52(2) . ?
 C10A C9A 1.51(3) . ?
 C11A C13A 1.53(2) . ?
 C13A O1A 1.333(19) . ?
 C13A C7A 1.51(2) . ?
 C9A C8A 1.52(2) . ?
 C8A C7A 1.45(2) . ?

loop_
  _geom_angle_atom_site_label_1
  _geom_angle_atom_site_label_2
  _geom_angle_atom_site_label_3
  _geom_angle
  _geom_angle_site_symmetry_1
  _geom_angle_site_symmetry_3
  _geom_angle_publ_flag
 O11 S1 C26 106.32(18) . . ?
 O10 S1 O11 110.7(2) . . ?
 O10 S1 C26 105.75(19) . . ?
 O9 S1 O11 110.51(18) . . ?
 O9 S1 O10 115.4(2) . . ?
 O9 S1 C26 107.6(2) . . ?
 O3 S2 C19 106.78(18) . . ?
 O5 S2 O3 110.9(2) . . ?
 O5 S2 C19 104.81(19) . . ?
 O4 S2 O3 110.62(19) . . ?
 O4 S2 O5 115.3(2) . . ?
 O4 S2 C19 107.82(19) . . ?
 C33 N5 C45 118.2(3) . . ?
 C33 N5 C48 130.7(3) . . ?
 C48 N5 C45 111.1(3) . . ?
 C1 N2 C16 117.9(3) . . ?
 C1 N2 C13 131.0(3) . . ?
 C13 N2 C16 111.1(3) . . ?
 O14 C29 C28 122.8(4) . . ?
 O14 C29 C30 117.7(4) . . ?
 C28 C29 C30 119.6(4) . . ?
 C34 C35 C38 113.5(3) . . ?
 C34 C35 C37 108.9(3) . . ?
 C36 C35 C34 109.3(3) . . ?
 C36 C35 C38 109.3(3) . . ?
 C36 C35 C37 106.9(3) . . ?
 C38 C35 C37 108.6(4) . . ?
 C29 C28 C32 120.7(4) . . ?
 C29 C28 C27 119.6(3) . . ?
 C27 C28 C32 119.6(3) . . ?
 C19 C20 C21 120.5(4) . . ?
 O13 C32 O12 124.0(4) . . ?
 O13 C32 C28 122.9(4) . . ?
 O12 C32 C28 113.1(3) . . ?
 O2 C1 N2 121.7(4) . . ?
 O2 C1 C2 119.1(4) . . ?
 N2 C1 C2 119.2(3) . . ?
 N4 C34 C35 112.2(3) . . ?
 N4 C34 C33 103.9(3) . . ?
 C33 C34 C35 114.9(3) . . ?
 O18 C33 N5 122.2(3) . . ?
 O18 C33 C34 119.4(3) . . ?
 N5 C33 C34 118.4(3) . . ?
 N5 C45 C46 104.7(3) . . ?
 C51 C45 N5 111.9(4) . . ?
 C51 C45 C46 112.9(4) . . ?
 C26 C27 C28 120.5(4) . . ?
 C2 C3 C6 110.5(4) . . ?
 C2 C3 C6A 105.5(6) . . ?
 C5 C3 C2 111.0(4) . . ?
 C5 C3 C6 108.8(4) . . ?
 C5 C3 C4 108.8(5) . . ?
 C4 C3 C2 112.3(4) . . ?
 C4 C3 C6 105.3(5) . . ?
 C5A C3 C2 109.6(6) . . ?
 C5A C3 C6A 104.2(9) . . ?
 C4A C3 C2 115.0(7) . . ?
 C4A C3 C5A 114.2(10) . . ?
 C4A C3 C6A 107.3(10) . . ?
 N6 C51 C45 179.1(6) . . ?
 O6 C25 C21 113.4(3) . . ?
 O7 C25 O6 124.0(4) . . ?
 O7 C25 C21 122.6(4) . . ?
 C27 C26 S1 117.8(3) . . ?
 C27 C26 C31 119.9(4) . . ?
 C31 C26 S1 122.3(3) . . ?
 C39 C36 C35 111.3(3) . . ?
 C30 C31 C26 120.1(4) . . ?
 C20 C21 C25 119.9(3) . . ?
 C20 C21 C22 118.8(3) . . ?
 C22 C21 C25 121.3(4) . . ?
 N1 C2 C1 105.3(3) . . ?
 N1 C2 C3 112.3(3) . . ?
 C1 C2 C3 113.4(3) . . ?
 C46 C47 C49 119.0(4) . . ?
 C48 C47 C46 109.3(3) . . ?
 C48 C47 C49 60.1(3) . . ?
 C20 C19 S2 118.3(3) . . ?
 C20 C19 C24 120.1(4) . . ?
 C24 C19 S2 121.6(3) . . ?
 O17 C39 C36 110.1(4) . . ?
 O17 C39 C40 106.2(3) . . ?
 O17 C39 C43 112.3(4) . . ?
 C40 C39 C36 109.1(4) . . ?
 C43 C39 C36 108.3(3) . . ?
 C43 C39 C40 110.8(4) . . ?
 C44 C38 C35 109.8(4) . . ?
 C47 C46 C45 105.6(3) . . ?
 C31 C30 C29 120.3(4) . . ?
 O8 C22 C21 120.9(4) . . ?
 O8 C22 C23 118.4(4) . . ?
 C23 C22 C21 120.6(4) . . ?
 C22 C23 C24 120.4(4) . . ?
 N2 C16 C15 104.3(4) . . ?
 C17 C16 N2 110.8(4) . . ?
 C17 C16 C15 113.4(4) . . ?
 N2 C13 C14 107.1(4) . . ?
 N2 C13 C18 115.8(4) . . ?
 C18 C13 C14 59.3(3) . . ?
 C41 C37 C35 109.8(4) . . ?
 N5 C48 C47 106.8(3) . . ?
 N5 C48 C49 115.5(4) . . ?
 C47 C48 C49 60.5(3) . . ?
 C23 C24 C19 119.5(4) . . ?
 C41 C40 C39 109.3(4) . . ?
 C40 C41 C37 109.1(4) . . ?
 C42 C41 C37 109.7(4) . . ?
 C42 C41 C40 111.1(4) . . ?
 C38 C44 C42 108.1(4) . . ?
 C43 C44 C38 110.0(4) . . ?
 C43 C44 C42 109.4(4) . . ?
 C39 C43 C44 110.2(4) . . ?
 C41 C42 C44 109.4(4) . . ?
 N3 C17 C16 179.4(7) . . ?
 C13 C14 C15 107.9(4) . . ?
 C18 C14 C13 60.2(3) . . ?
 C18 C14 C15 118.3(5) . . ?
 C14 C15 C16 105.2(4) . . ?
 C48 C49 C47 59.4(3) . . ?
 C14 C18 C13 60.5(3) . . ?
 C7 C12 C5 110.2(7) . . ?
 C7 C12 C11 108.5(7) . . ?
 C5 C12 C11 108.5(7) . . ?
 O1 C12 C7 105.4(8) . . ?
 O1 C12 C5 109.4(6) . . ?
 O1 C12 C11 114.7(8) . . ?
 C8 C7 C12 109.6(6) . . ?
 C7 C8 C6 110.1(7) . . ?
 C7 C8 C9 110.8(8) . . ?
 C9 C8 C6 109.2(7) . . ?
 C3 C5 C12 112.5(5) . . ?
 C8 C6 C3 110.0(5) . . ?
 C9 C10 C4 109.6(9) . . ?
 C11 C10 C9 111.0(8) . . ?
 C11 C10 C4 110.7(7) . . ?
 C10 C9 C8 107.1(7) . . ?
 C10 C4 C3 110.3(5) . . ?
 C10 C11 C12 109.3(7) . . ?
 C13A C5A C3 108.5(11) . . ?
 C3 C4A C10A 112.2(13) . . ?
 C8A C6A C3 109.5(12) . . ?
 C11A C10A C4A 106.0(18) . . ?
 C9A C10A C4A 108.1(17) . . ?
 C9A C10A C11A 112(2) . . ?
 C10A C11A C13A 112.0(16) . . ?
 C11A C13A C5A 109.8(15) . . ?
 O1A C13A C5A 114.2(15) . . ?
 O1A C13A C11A 105.5(19) . . ?
 O1A C13A C7A 111.0(17) . . ?
 C7A C13A C5A 109.9(17) . . ?
 C7A C13A C11A 106.0(16) . . ?
 C10A C9A C8A 109.4(17) . . ?
 C9A C8A C6A 106.8(16) . . ?
 C7A C8A C6A 109.4(14) . . ?
 C7A C8A C9A 110.8(19) . . ?
 C8A C7A C13A 113.7(15) . . ?

_shelx_res_file
;
TITL gca-sax-ssa-rt0828_auto_a.res in P2(1)
    gca-sax-ssa-rt0828_auto.res
    created by SHELXL-2018/3 at 17:07:41 on 16-Feb-2026
REM Old TITL GCA-SAX-SSA-RT0828_auto in P2(1)
REM SHELXT solution in P2(1): R1 0.144, Rweak 0.035, Alpha 0.001
REM <I/s> 1.391 for 20 systematic absences, Orientation as input
REM Flack x = 0.096 ( 0.075 ) from 2548 Parsons' quotients
REM Formula found by SHELXT: C48 N3 O19 S2
CELL 0.71073 6.809078 33.7219 11.559457 90 94.4691 90
ZERR 4 0.000303 0.001579 0.000469 0 0.004 0
LATT -1
SYMM -X,0.5+Y,-Z
SFAC C H N O S
UNIT 100 132 12 36 4
DFIX 0.85 O16 H16a O16 H16b
DANG 1.34 H16a H16b
DFIX 0.85 O15 H15c O15 H15d
DANG 1.34 H15c H15d
DELU C5 C4 C6 C8 C7 C12 O1 C11 C10 C9
SADI C3 C5 C3 C5A
SADI C3 C6 C3 C6A
SADI C3 C4 C3 C4A
SADI C12 C7 C13A C7A
SADI C12 C5 C13A C5A
SADI C12 C11 C13A C11A
SADI C12 O1 C13A O1A
SADI C7 C8 C7A C8A
SADI C8 C6 C8A C6A
SADI C8 C9 C8A C9A
SADI C10 C9 C10A C9A
SADI C10 C4 C10A C4A
SADI C10 C11 C10A C11A
SADI 0.04 C3 C12 C3 C13A
SADI 0.04 C3 C8 C3 C8A
SADI 0.04 C3 C10 C3 C10A
SADI 0.04 C12 C8 C13A C8A
SADI 0.04 C12 C10 C13A C10A
SADI 0.04 C7 C5 C7A C5A
SADI 0.04 C7 C6 C7A C6A
SADI 0.04 C7 C9 C7A C9A
SADI 0.04 C7 C11 C7A C11A
SADI 0.04 C7 O1 C7A O1A
SADI 0.04 C8 C10 C8A C10A
SADI 0.04 C5 C11 C5A C11A
SADI 0.04 C5 O1 C5A O1A
SADI 0.04 C6 C9 C6A C9A
SADI 0.04 C9 C4 C9A C4A
SADI 0.04 C9 C11 C9A C11A
SADI 0.04 C4 C11 C4A C11A
SADI 0.04 C11 O1 C11A O1A
EADP O1A O1
EADP C11 C11A
EADP C10 C10A
EADP C9 C9A
EADP C8 C8A
EADP C7 C7A
EADP C12 C13A
EADP C4 C4A
EADP C6 C6A
EADP C5 C5A
EADP O1 O1A
DFIX 0.84 H14a O14

L.S. 15
PLAN  15
SIZE 0.117 0.143 0.572
TEMP 21
BOND
fmap 2
acta
OMIT 0 -1 1
OMIT 0 0 1
OMIT 0 1 1
OMIT 0 2 1
REM <olex2.extras>
REM <HklSrc "%.\\GCA-SAX-SSA-RT0828_auto.hkl">
REM </olex2.extras>

WGHT    0.070200
FVAR       0.54930   0.71570
S1    5    0.415923    0.491082   -0.143915    11.00000    0.05767    0.03224 =
         0.02201    0.00067    0.00301    0.00621
S2    5    0.127744    0.515867    0.504129    11.00000    0.04977    0.03828 =
         0.02052    0.00134    0.00378    0.00415
O11   4    0.369252    0.532098   -0.113265    11.00000    0.05370    0.03399 =
         0.02934    0.00092    0.00991    0.00851
O6    4    0.164114    0.540321    0.066828    11.00000    0.04675    0.07202 =
         0.02726    0.01054    0.00808    0.01736
AFIX 147
H6    2    0.197410    0.542038    0.000351    11.00000   -1.50000
AFIX   0

O18   4    0.517916    0.630147    0.524393    11.00000    0.03227    0.05454 =
         0.03383    0.00722    0.01154    0.00261
O7    4   -0.119537    0.563848   -0.015750    11.00000    0.05411    0.07244 =
         0.03013    0.00938   -0.00226    0.01838
O16   4   -0.138913    0.577626    0.739928    11.00000    0.04754    0.05009 =
         0.03705   -0.00118    0.00708    0.00189
H16A  2   -0.084588    0.559383    0.701518    11.00000   -1.50000
H16B  2   -0.107049    0.570914    0.810379    11.00000   -1.50000
O3    4    0.177795    0.474684    0.477431    11.00000    0.05812    0.03627 =
         0.03005    0.00452    0.01104    0.01226
O2    4   -0.033796    0.379113    0.475365    11.00000    0.04027    0.06056 =
         0.03744   -0.00790   -0.00578    0.01277
O5    4    0.299035    0.541464    0.501234    11.00000    0.06674    0.05723 =
         0.03483    0.00140   -0.01245   -0.01969
O13   4    0.645159    0.440017    0.375892    11.00000    0.06380    0.07253 =
         0.03238    0.01239    0.00106    0.02584
O4    4    0.026618    0.517764    0.609771    11.00000    0.08131    0.06650 =
         0.02446    0.00578    0.01502    0.02490
O15   4    0.672788    0.429597   -0.376493    11.00000    0.06166    0.04531 =
         0.03974   -0.00359    0.00653    0.01118
H15C  2    0.628342    0.448506   -0.339688    11.00000   -1.50000
H15D  2    0.664594    0.435870   -0.448426    11.00000   -1.50000
O12   4    0.363188    0.462472    0.289858    11.00000    0.04899    0.09439 =
         0.03114    0.01241    0.01190    0.02492
AFIX 147
H12   2    0.326652    0.460387    0.355522    11.00000   -1.50000
AFIX   0

N5    3    0.196401    0.644433    0.484118    11.00000    0.03350    0.04559 =
         0.02456    0.00824    0.00606    0.00192
O8    4   -0.413250    0.572847    0.115911    11.00000    0.04863    0.07845 =
         0.04033    0.00337   -0.00646    0.02330
AFIX 147
H8B   2   -0.362305    0.570218    0.054389    11.00000   -1.50000
AFIX   0

N4    3    0.440344    0.582195    0.697836    11.00000    0.04037    0.03223 =
         0.02552    0.00151    0.00377   -0.00046
AFIX 137
H4C   2    0.412089    0.564704    0.641322    11.00000   -1.20000
H4D   2    0.419691    0.571234    0.765869    11.00000   -1.20000
H4E   2    0.566035    0.589426    0.697717    11.00000   -1.20000
AFIX   0

O10   4    0.240120    0.466171   -0.145857    11.00000    0.07663    0.04617 =
         0.04361    0.00421   -0.01818   -0.01507
O14   4    0.938927    0.426042    0.243042    11.00000    0.04799    0.08506 =
         0.04797    0.01162   -0.00023    0.02799
O9    4    0.519872    0.490180   -0.248088    11.00000    0.09122    0.06037 =
         0.02797    0.00492    0.01978    0.02962
O17   4    0.330968    0.642012    1.101985    11.00000    0.10252    0.07017 =
         0.02990   -0.00020    0.01105    0.03337
AFIX 147
H17   2    0.404504    0.622816    1.110981    11.00000   -1.50000
AFIX   0

N2    3    0.270621    0.356891    0.449120    11.00000    0.04015    0.04170 =
         0.03090   -0.00841   -0.00214    0.00443
N1    3    0.090453    0.423672    0.656580    11.00000    0.05451    0.02946 =
         0.02633    0.00409    0.00127    0.00105
AFIX 137
H1A   2    0.120185    0.441120    0.602878    11.00000   -1.50000
H1B   2    0.126480    0.433285    0.726746    11.00000   -1.50000
H1C   2   -0.038797    0.419247    0.650530    11.00000   -1.50000
AFIX   0

C29   1    0.816923    0.441834    0.156898    11.00000    0.03898    0.04092 =
         0.03702    0.00423    0.00021    0.01410
C35   1    0.349610    0.649528    0.775108    11.00000    0.03753    0.03174 =
         0.02475   -0.00006    0.00414    0.00004
C28   1    0.624645    0.453488    0.172993    11.00000    0.04384    0.03147 =
         0.02540    0.00162    0.00564    0.00502
C20   1    0.031007    0.535363    0.279580    11.00000    0.03434    0.03276 =
         0.02885    0.00194    0.00244    0.00586
AFIX  43
H20   2    0.160169    0.528274    0.268427    11.00000   -1.20000
AFIX   0

C32   1    0.546239    0.450998    0.289844    11.00000    0.04322    0.04229 =
         0.03188    0.00410    0.00292    0.00888
C1    1    0.134998    0.373174    0.514347    11.00000    0.03755    0.02803 =
         0.03087   -0.00147   -0.00586   -0.00006
C34   1    0.310508    0.618081    0.678559    11.00000    0.02949    0.02742 =
         0.02837    0.00331    0.00432   -0.00113
AFIX  13
H34   2    0.172740    0.609604    0.677732    11.00000   -1.20000
AFIX   0
C33   1    0.350322    0.632129    0.555719    11.00000    0.04094    0.02732 =
         0.02740    0.00316    0.00543   -0.00412
C45   1    0.234188    0.656191    0.364095    11.00000    0.04444    0.03869 =
         0.02819    0.00718    0.01107    0.00252
AFIX  13
H45   2    0.313779    0.635651    0.330167    11.00000   -1.20000
AFIX   0

C27   1    0.505824    0.468607    0.079522    11.00000    0.03853    0.03381 =
         0.02974    0.00308    0.00508    0.00398
AFIX  43
H27   2    0.376766    0.476016    0.089766    11.00000   -1.20000
AFIX   0

C3    1    0.152578    0.353739    0.730898    11.00000    0.04287    0.03134 =
         0.03047    0.00315   -0.00206   -0.00129
C51   1    0.337914    0.694154    0.361367    11.00000    0.05224    0.05961 =
         0.03781    0.01914    0.00659   -0.00679
C25   1   -0.018291    0.551519    0.069180    11.00000    0.04564    0.03234 =
         0.02908    0.00217    0.00063    0.00668
C26   1    0.578473    0.472656   -0.028180    11.00000    0.04738    0.02881 =
         0.02668   -0.00077    0.00441    0.00939
C36   1    0.332035    0.629963    0.894359    11.00000    0.04558    0.03473 =
         0.03018    0.00129    0.00502    0.00387
AFIX  23
H36A  2    0.203570    0.617620    0.895769    11.00000   -1.20000
H36B  2    0.431129    0.609395    0.906296    11.00000   -1.20000
AFIX   0

C31   1    0.771656    0.462005   -0.043513    11.00000    0.04685    0.04449 =
         0.03750   -0.00016    0.01374    0.00529
AFIX  43
H31   2    0.821853    0.465495   -0.115372    11.00000   -1.20000
AFIX   0

C21   1   -0.092944    0.548666    0.185715    11.00000    0.03595    0.03041 =
         0.02717    0.00116    0.00359    0.00364
C2    1    0.196951    0.385705    0.639111    11.00000    0.03564    0.02745 =
         0.02764   -0.00031   -0.00120   -0.00184
AFIX  13
H2    2    0.338855    0.391048    0.645426    11.00000   -1.20000
AFIX   0

C47   1   -0.115548    0.657647    0.389223    11.00000    0.03604    0.05627 =
         0.03696    0.00718   -0.00102   -0.00471
AFIX  13
H47   2   -0.245423    0.645711    0.370698    11.00000   -1.20000
AFIX   0

C19   1   -0.036683    0.532636    0.389030    11.00000    0.04279    0.03362 =
         0.02328   -0.00047    0.00412    0.00153
C39   1    0.359202    0.660534    0.993041    11.00000    0.06032    0.04410 =
         0.02867   -0.00754    0.00176    0.01050
C38   1    0.553599    0.669831    0.773620    11.00000    0.04879    0.04502 =
         0.04741   -0.00527    0.00716   -0.01138
AFIX  23
H38A  2    0.656790    0.649963    0.781532    11.00000   -1.20000
H38B  2    0.562826    0.683386    0.700230    11.00000   -1.20000
AFIX   0
C46   1    0.028325    0.657255    0.297829    11.00000    0.05148    0.04882 =
         0.03298    0.00318   -0.00010   -0.00203
AFIX  23
H46A  2    0.013565    0.680829    0.249856    11.00000   -1.20000
H46B  2    0.008416    0.634079    0.248606    11.00000   -1.20000
AFIX   0

C30   1    0.889596    0.446213    0.047890    11.00000    0.04187    0.06171 =
         0.04759   -0.00083    0.01296    0.01437
AFIX  43
H30   2    1.017850    0.438474    0.036739    11.00000   -1.20000
AFIX   0

C22   1   -0.286630    0.559678    0.204851    11.00000    0.03761    0.03558 =
         0.03421   -0.00137   -0.00153    0.00501
C23   1   -0.354368    0.556597    0.313556    11.00000    0.03562    0.04917 =
         0.04511    0.00018    0.01161    0.00654
AFIX  43
H23   2   -0.483385    0.563736    0.324914    11.00000   -1.20000
AFIX   0

C16   1    0.205146    0.344008    0.330553    11.00000    0.05474    0.05409 =
         0.03265   -0.01410   -0.00470    0.01565
AFIX  13
H16   2    0.119612    0.364368    0.292918    11.00000   -1.20000
AFIX   0
C13   1    0.478753    0.348570    0.475814    11.00000    0.03048    0.04897 =
         0.04842   -0.01117   -0.00252    0.00388
AFIX  13
H13   2    0.556144    0.365100    0.532247    11.00000   -1.20000
AFIX   0

C37   1    0.186739    0.682021    0.760832    11.00000    0.05396    0.04070 =
         0.03949    0.00167   -0.00219    0.01039
AFIX  23
H37A  2    0.192201    0.695088    0.686395    11.00000   -1.20000
H37B  2    0.057979    0.669860    0.762999    11.00000   -1.20000
AFIX   0
C48   1   -0.010775    0.648423    0.503350    11.00000    0.03311    0.05374 =
         0.03391    0.00870    0.00654    0.00049
AFIX  13
H48   2   -0.070721    0.630318    0.556800    11.00000   -1.20000
AFIX   0

C24   1   -0.231336    0.542903    0.406359    11.00000    0.04685    0.04665 =
         0.03163   -0.00202    0.01212    0.00302
AFIX  43
H24   2   -0.277936    0.540565    0.479569    11.00000   -1.20000
AFIX   0

C40   1    0.199469    0.692212    0.975383    11.00000    0.07203    0.05220 =
         0.04186   -0.01573    0.00603    0.02226
AFIX  23
H40A  2    0.070490    0.680056    0.976303    11.00000   -1.20000
H40B  2    0.213825    0.711450    1.037853    11.00000   -1.20000
AFIX   0
C41   1    0.217817    0.712824    0.859545    11.00000    0.07943    0.03421 =
         0.04946   -0.00507   -0.00501    0.01674
AFIX  13
H41   2    0.115669    0.733259    0.848926    11.00000   -1.20000
AFIX   0
N6    3    0.415967    0.723857    0.359062    11.00000    0.08274    0.06764 =
         0.08591    0.01983    0.00107   -0.02537
C44   1    0.581355    0.699798    0.873924    11.00000    0.06601    0.05145 =
         0.06119   -0.01143    0.00425   -0.02277
AFIX  13
H44   2    0.711425    0.712234    0.873831    11.00000   -1.20000
AFIX   0
C43   1    0.561993    0.678702    0.990358    11.00000    0.06637    0.05629 =
         0.04910   -0.02054   -0.01345    0.00673
AFIX  23
H43A  2    0.661252    0.658114    1.000974    11.00000   -1.20000
H43B  2    0.583604    0.697579    1.053382    11.00000   -1.20000
AFIX   0
C42   1    0.417312    0.732082    0.855460    11.00000    0.11164    0.03518 =
         0.05534   -0.00813    0.00443   -0.00430
AFIX  23
H42A  2    0.435058    0.752088    0.915663    11.00000   -1.20000
H42B  2    0.426259    0.744932    0.780978    11.00000   -1.20000
AFIX   0

C17   1    0.097669    0.306506    0.332726    11.00000    0.05761    0.06816 =
         0.05856   -0.02445   -0.00733   -0.00195
C14   1    0.562518    0.337363    0.363658    11.00000    0.04455    0.06756 =
         0.05913   -0.01928    0.00761   -0.00172
AFIX  13
H14   2    0.694688    0.346729    0.349315    11.00000   -1.20000
AFIX   0
C15   1    0.399481    0.341078    0.267468    11.00000    0.07917    0.05454 =
         0.04686   -0.01123    0.01140    0.00637
AFIX  23
H15A  2    0.396757    0.318059    0.217047    11.00000   -1.20000
H15B  2    0.417673    0.364635    0.221349    11.00000   -1.20000
AFIX   0

C49   1   -0.096189    0.688769    0.481928    11.00000    0.04206    0.06017 =
         0.04840    0.00096    0.00690    0.01062
AFIX  23
H49A  2   -0.005874    0.710533    0.472027    11.00000   -1.20000
H49B  2   -0.213102    0.695703    0.520361    11.00000   -1.20000
AFIX   0

N3    3    0.014650    0.277875    0.335286    11.00000    0.09478    0.10024 =
         0.12021   -0.04826   -0.00933   -0.02864
C18   1    0.542437    0.306807    0.454518    11.00000    0.05640    0.06547 =
         0.06583   -0.01327   -0.01357    0.02096
AFIX  23
H18A  2    0.661867    0.297418    0.497045    11.00000   -1.20000
H18B  2    0.440516    0.286907    0.440402    11.00000   -1.20000
AFIX   0
PART 1
C12   1    0.270691    0.290188    0.828337    21.00000    0.08004    0.03998 =
         0.04269    0.01798    0.00995    0.01697
C7    1    0.270642    0.309323    0.946802    21.00000    0.09351    0.04098 =
         0.05118    0.01604   -0.01446   -0.00030
AFIX  23
H7A   2    0.247443    0.289342    1.004545    21.00000   -1.20000
H7B   2    0.397887    0.321391    0.967416    21.00000   -1.20000
AFIX   0
C8    1    0.111380    0.340515    0.945042    21.00000    0.09276    0.04654 =
         0.03582    0.00441    0.01654    0.00566
AFIX  13
H8    2    0.113791    0.352921    1.021806    21.00000   -1.20000
AFIX   0
C5    1    0.305916    0.321455    0.736408    21.00000    0.05211    0.04174 =
         0.04501    0.00727    0.00227    0.00499
AFIX  23
H5A   2    0.434933    0.333195    0.753638    21.00000   -1.20000
H5B   2    0.305171    0.308702    0.661159    21.00000   -1.20000
AFIX   0
C6    1    0.148723    0.372922    0.853505    21.00000    0.08165    0.03966 =
         0.03340    0.00929    0.00689    0.00568
AFIX  23
H6A   2    0.273478    0.385964    0.874279    21.00000   -1.20000
H6B   2    0.045324    0.392738    0.852330    21.00000   -1.20000
AFIX   0
C10   1   -0.088312    0.302716    0.797254    21.00000    0.06040    0.06662 =
         0.08060    0.02113    0.00258   -0.02812
AFIX  13
H10   2   -0.216663    0.290328    0.777216    21.00000   -1.20000
AFIX   0
C9    1   -0.092250    0.322024    0.915845    21.00000    0.10908    0.07508 =
         0.07315    0.03079    0.03311    0.00601
AFIX  23
H9A   2   -0.119950    0.302378    0.973670    21.00000   -1.20000
H9B   2   -0.193535    0.342288    0.914237    21.00000   -1.20000
AFIX   0
C4    1   -0.053466    0.334631    0.705729    21.00000    0.05451    0.05622 =
         0.05598    0.01949   -0.00937   -0.01845
AFIX  23
H4A   2   -0.154303    0.354911    0.706968    21.00000   -1.20000
H4B   2   -0.062472    0.322713    0.629125    21.00000   -1.20000
AFIX   0
C11   1    0.067686    0.271223    0.798301    21.00000    0.11910    0.03948 =
         0.06584    0.00177    0.02238   -0.02025
AFIX  23
H11A  2    0.064998    0.258617    0.722767    21.00000   -1.20000
H11B  2    0.042774    0.251109    0.855333    21.00000   -1.20000
AFIX   0
O1    4    0.426244    0.263772    0.836683    21.00000    0.16373    0.11107 =
         0.14011    0.03007    0.02535    0.05525
AFIX 147
H1    2    0.498601    0.268171    0.784670    21.00000   -1.50000
AFIX   0
PART 2
C5A   1    0.207482    0.312044    0.686135   -21.00000    0.05211    0.04174 =
         0.04501    0.00727    0.00227    0.00499
AFIX  23
H5AA  2    0.125704    0.305631    0.616160   -21.00000   -1.20000
H5AB  2    0.344169    0.311721    0.667970   -21.00000   -1.20000
AFIX   0
C4A   1   -0.044606    0.356055    0.773607   -21.00000    0.05451    0.05622 =
         0.05598    0.01949   -0.00937   -0.01845
AFIX  23
H4AA  2   -0.142700    0.351561    0.709513   -21.00000   -1.20000
H4AB  2   -0.064913    0.382495    0.803501   -21.00000   -1.20000
AFIX   0
C6A   1    0.308864    0.361496    0.839264   -21.00000    0.08165    0.03966 =
         0.03340    0.00929    0.00689    0.00568
AFIX  23
H6AA  2    0.441536    0.359986    0.814503   -21.00000   -1.20000
H6AB  2    0.289633    0.387817    0.870283   -21.00000   -1.20000
AFIX   0
C10A  1   -0.073860    0.325024    0.871296   -21.00000    0.06040    0.06662 =
         0.08060    0.02113    0.00258   -0.02812
AFIX  13
H10A  2   -0.208738    0.326347    0.895083   -21.00000   -1.20000
AFIX   0
C11A  1   -0.035355    0.284722    0.819012   -21.00000    0.11910    0.03948 =
         0.06584    0.00177    0.02238   -0.02025
AFIX  23
H11C  2   -0.127829    0.280455    0.752018   -21.00000   -1.20000
H11D  2   -0.057271    0.264238    0.875497   -21.00000   -1.20000
AFIX   0
C13A  1    0.174618    0.281214    0.782130   -21.00000    0.08004    0.03998 =
         0.04269    0.01798    0.00995    0.01697
O1A   4    0.193755    0.243621    0.749166   -21.00000    0.16373    0.11107 =
         0.14011    0.03007    0.02535    0.05525
AFIX 147
H1AA  2    0.157478    0.228835    0.799632   -21.00000   -1.50000
AFIX   0
C9A   1    0.072515    0.334280    0.973092   -21.00000    0.10908    0.07508 =
         0.07315    0.03079    0.03311    0.00601
AFIX  23
H9AA  2    0.051894    0.316496    1.036978   -21.00000   -1.20000
H9AB  2    0.053503    0.361258    0.999110   -21.00000   -1.20000
AFIX   0
C8A   1    0.281270    0.329355    0.936277   -21.00000    0.09276    0.04654 =
         0.03582    0.00441    0.01654    0.00566
AFIX  13
H8A   2    0.376860    0.333907    1.002793   -21.00000   -1.20000
AFIX   0
C7A   1    0.308879    0.290158    0.889116   -21.00000    0.09351    0.04098 =
         0.05118    0.01604   -0.01446   -0.00030
AFIX  23
H7AA  2    0.286337    0.270623    0.948237   -21.00000   -1.20000
H7AB  2    0.444520    0.287538    0.870082   -21.00000   -1.20000
AFIX   0

PART 0
H14A  2    0.870870    0.417294    0.298170    11.00000    0.13179
HKLF 4


REM  gca-sax-ssa-rt0828_auto_a.res in P2(1)
REM wR2 = 0.1405, GooF = S = 1.002, Restrained GooF = 1.006 for all data
REM R1 = 0.0562 for 8654 Fo > 4sig(Fo) and 0.0886 for all 12761 data
REM 740 parameters refined using 64 restraints

END

WGHT      0.0701      0.0000

REM Highest difference peak  0.666,  deepest hole -0.303,  1-sigma level  0.052
Q1    1   0.1143  0.3562  1.0574  11.00000  0.05    0.67
Q2    1  -0.2573  0.3232  0.8892  11.00000  0.05    0.38
Q3    1  -0.2733  0.2939  0.8159  11.00000  0.05    0.30
Q4    1   0.5461  0.4612  0.0219  11.00000  0.05    0.27
Q5    1   0.3331  0.6263  0.6172  11.00000  0.05    0.27
Q6    1   0.4598  0.6499  0.2931  11.00000  0.05    0.26
Q7    1  -0.2205  0.3062  0.9338  11.00000  0.05    0.25
Q8    1  -0.0946  0.5186  0.5761  11.00000  0.05    0.24
Q9    1  -0.0206  0.5342  0.3378  11.00000  0.05    0.22
Q10   1   0.0643  0.5185  0.5595  11.00000  0.05    0.22
Q11   1  -0.0127  0.5453  0.2263  11.00000  0.05    0.21
Q12   1   0.5852  0.4485  0.2210  11.00000  0.05    0.21
Q13   1   0.3322  0.4624 -0.1759  11.00000  0.05    0.20
Q14   1   0.7353  0.5072 -0.3207  11.00000  0.05    0.20
Q15   1   0.5219  0.6402  0.5528  11.00000  0.05    0.19
;
_shelx_res_checksum                23306
_shelx_hkl_file
;
   0 -22   4  107.02    7.19
   0 -22   5    9.08    3.11
   0 -21   2   60.50    4.99
   0 -21   4   18.47    3.43
   0 -21   5    4.17    2.48
   0 -21   6  126.76    8.61
   0 -21   7   55.80    6.34
   0 -20   1   54.13    4.61
   0 -20   2   31.69    3.63
   0 -20   4  108.90    7.07
   0 -20   5   44.31    4.83
   0 -20   6   44.55    5.11
   0 -20   7    8.97    3.34
   0 -19  -1  710.89   22.23
   0 -19   1  708.54   23.24
   0 -19   2  132.61    7.21
   0 -19  -2  131.68    6.74
   0 -19   3   44.33    4.26
   0 -19  -3   37.61    3.10
   0 -19  -3   38.18    3.68
   0 -19   4   62.75    5.26
   0 -19   5   69.47    5.96
   0 -19   6  108.30    7.77
   0 -18  -1  192.29    8.16
   0 -18   1  197.64    9.00
   0 -18   2  460.81   16.47
   0 -18  -2  471.91   16.04
   0 -18  -3  204.09    8.08
   0 -18   3  206.46    9.56
   0 -18  -3  219.42    9.34
   0 -18   4  511.03   18.89
   0 -18  -4  531.27   18.26
   0 -18   5  439.73   17.34
   0 -18   6   64.25    6.07
   0 -17   0    2.38    2.95
   0 -17  -1   39.81    3.25
   0 -17   1   34.25    3.51
   0 -17   1   35.14    4.02
   0 -17   2  351.98   13.28
   0 -17  -2  358.59   12.88
   0 -17   3  165.63    8.03
   0 -17  -3  151.10    6.37
   0 -17  -3  146.05    7.36
   0 -17   4    9.08    2.56
   0 -17  -4   13.68    2.56
   0 -17   5  585.67   21.22
   0 -16   0   33.38    3.85
   0 -16  -1   51.06    3.60
   0 -16  -1   62.01    5.33
   0 -16   1   45.00    4.62
   0 -16   1   49.97    4.06
   0 -16   2  159.94    7.75
   0 -16  -2  171.95    7.60
   0 -16   3  121.07    6.74
   0 -16  -3  133.07    6.57
   0 -16  -3  107.36    5.10
   0 -16   3  123.63    7.10
   0 -16   3  125.72    5.35
   0 -16   4    3.60    2.14
   0 -16  -4    3.07    1.93
   0 -16   4    2.81    1.16
   0 -15   0   -0.35    1.81
   0 -15   1  168.83    7.59
   0 -15  -1  155.82    6.83
   0 -15   1  158.71    8.00
   0 -15  -1  153.01    8.01
   0 -15  -2  743.32   22.82
   0 -15   2  708.35   22.91
   0 -15  -2  748.98   24.40
   0 -15   2  751.81   23.22
   0 -15   3    0.67    1.89
   0 -15  -3    2.71    1.27
   0 -15   3    5.27    2.32
   0 -15   3    3.68    1.37
   0 -15  -3    2.64    1.76
   0 -15  -4    7.99    2.37
   0 -15   4    9.74    2.63
   0 -15   4    7.27    1.45
   0 -14   0  465.20   16.34
   0 -14  -1 1039.51   30.41
   0 -14   1 1033.91   31.18
   0 -14   1 1084.44   32.08
   0 -14  -1 1055.46   32.10
   0 -14  -2  247.61   10.55
   0 -14   2  243.48    9.66
   0 -14  -2  234.32    9.24
   0 -14   2  232.02    9.40
   0 -14  -3  236.36    8.35
   0 -14  -3  261.79   10.04
   0 -14   3  244.06   10.51
   0 -14  -3  249.78   11.40
   0 -14   3  242.39   10.09
   0 -14   3  245.49    8.54
   0 -14   4   26.41    2.07
   0 -14   4   28.52    3.41
   0 -14  -4   26.78    3.22
   0 -14   8  214.17   12.09
   0 -14   9  205.25   12.53
   0 -14  10  138.65   10.61
   0 -14  11   -0.91    4.04
   0 -14  12   -3.97    4.49
   0 -13   0    8.38    2.41
   0 -13   1  245.69   10.03
   0 -13  -1  236.59   10.05
   0 -13   1  232.52    9.39
   0 -13  -1  248.28    8.99
   0 -13  -2   44.63    4.11
   0 -13  -2   41.16    3.33
   0 -13   2   44.67    3.63
   0 -13   2   45.14    2.80
   0 -13  -3  499.93   14.76
   0 -13  -3  538.56   16.61
   0 -13   3  497.04   14.78
   0 -13   3  498.90   17.19
   0 -13   3  517.40   16.93
   0 -13   4  105.86    6.36
   0 -13   4  101.95    4.35
   0 -13  -4  104.57    5.99
   0 -13   7   28.68    4.53
   0 -13   8  322.08   15.48
   0 -13   9  152.89   10.71
   0 -13  10  123.58   10.01
   0 -13  11   63.66    7.87
   0 -13  12   41.72    7.13
   0 -13  13   47.29    7.51
   0 -12   0 1683.56   46.19
   0 -12   0 1656.08   47.73
   0 -12   1  877.94   26.44
   0 -12  -1  870.60   26.57
   0 -12   1  804.78   25.50
   0 -12  -1  884.70   25.16
   0 -12  -2 1705.82   48.23
   0 -12  -2 1747.73   49.66
   0 -12   2 1731.83   48.53
   0 -12   2 1730.20   47.12
   0 -12  -3 1233.72   29.58
   0 -12  -3 1207.58   31.54
   0 -12   3 1232.17   32.13
   0 -12   3 1231.88   29.63
   0 -12   3 1283.26   32.67
   0 -12  -4  174.19    8.11
   0 -12   4  156.19    5.12
   0 -12  -4  164.83    9.05
   0 -12   4  168.27    7.56
   0 -12   5  325.16   13.01
   0 -12   6   72.13    6.05
   0 -12   7   60.80    5.94
   0 -12   8  269.21   13.88
   0 -12   9  148.09   10.48
   0 -12  10   31.12    5.74
   0 -12  11   18.09    5.03
   0 -12  12   34.71    6.57
   0 -12  13   18.28    5.53
   0 -12  14   20.75    6.18
   0 -11   0    7.96    2.47
   0 -11   0    6.16    1.76
   0 -11  -1 2847.86   78.65
   0 -11   1 2861.25   78.43
   0 -11   1 2836.96   77.67
   0 -11  -1 2878.85   77.22
   0 -11  -2  526.16   16.30
   0 -11  -2  533.75   17.50
   0 -11   2  506.79   15.20
   0 -11   2  499.31   16.44
   0 -11  -3  949.75   13.82
   0 -11  -3  956.29   15.40
   0 -11   3  906.96   14.85
   0 -11   3  917.11    9.72
   0 -11  -4  948.12   26.92
   0 -11   4  912.00   24.38
   0 -11  -4  962.60   27.76
   0 -11   4  880.23   27.17
   0 -11   5  118.21    6.81
   0 -11  -5  123.70    6.75
   0 -11   5  109.79    6.96
   0 -11   6  339.88   14.53
   0 -11   7   -1.69    2.54
   0 -11   8  310.87   15.14
   0 -11   9  156.88   10.71
   0 -11  10   82.42    8.41
   0 -11  11  131.71   10.82
   0 -11  12   32.63    6.60
   0 -11  13   15.03    5.21
   0 -11  14   20.76    6.63
   0 -11  15    6.12    5.13
   0 -10   0 7572.14  203.21
   0 -10   0 7705.43  201.94
   0 -10  -1 1584.13   43.74
   0 -10   1 1605.74   44.20
   0 -10   1 1586.40   43.24
   0 -10  -1 1588.87   44.95
   0 -10   1 1547.33   44.76
   0 -10  -2  284.03    9.56
   0 -10   2  265.32    9.64
   0 -10   2  265.11    8.42
   0 -10   2  264.46   10.06
   0 -10  -2  225.16    9.89
   0 -10  -3  203.08    6.34
   0 -10  -3  222.55    7.37
   0 -10   3  197.29    4.26
   0 -10   3  204.60    6.92
   0 -10   4 1205.00   36.49
   0 -10  -4 1206.95   36.80
   0 -10  -4 1279.68   36.25
   0 -10   5  184.98    9.22
   0 -10  -5  186.90    8.64
   0 -10   6  212.77   10.67
   0 -10   7  411.54   17.23
   0 -10   8   85.27    7.50
   0 -10   9  116.27    9.27
   0 -10  10  118.79    9.88
   0 -10  11   77.47    8.36
   0 -10  12   14.81    5.15
   0 -10  13   36.42    6.73
   0 -10  14    2.31    4.83
   0 -10  15   -2.45    5.64
   0 -10  16   16.73    6.52
   0  -9   0    1.08    1.17
   0  -9   0    1.75    1.77
   0  -9  -1 5381.54  146.09
   0  -9  -1 5503.56  145.03
   0  -9   1 5535.42  145.41
   0  -9   1 5475.31  144.41
   0  -9   1 5489.85  145.10
   0  -9   1 5387.34  145.97
   0  -9  -2  627.48   16.54
   0  -9  -2  629.05   17.83
   0  -9   2  645.33   18.13
   0  -9   2  599.83   16.59
   0  -9   2  634.10   18.54
   0  -9   3 1090.41   30.14
   0  -9  -3 1118.39   32.58
   0  -9   3 1064.93   32.24
   0  -9  -3 1115.00   31.83
   0  -9   4  340.81   12.97
   0  -9  -4  366.80   12.93
   0  -9   4  338.14   13.14
   0  -9  -4  372.59   13.55
   0  -9   5  790.87   26.39
   0  -9  -5  836.93   25.90
   0  -9   6  225.11   10.95
   0  -9   7   69.06    6.38
   0  -9   8  785.16   28.42
   0  -9   9   46.19    6.34
   0  -9  10  112.47    9.63
   0  -9  11   31.45    5.86
   0  -9  12   65.08    8.26
   0  -9  13    6.42    5.10
   0  -9  14    9.21    5.11
   0  -9  15    1.23    5.02
   0  -9  16   14.21    6.26
   0  -8   0 3492.17   94.50
   0  -8   0 3523.13   93.39
   0  -8  -1 3856.19  104.82
   0  -8  -1 3887.85  103.78
   0  -8   1 3798.64  104.04
   0  -8   1 3921.77  103.21
   0  -8   1 4005.05  104.73
   0  -8   1 3917.63  103.88
   0  -8  -2 1244.39   20.77
   0  -8  -2 1209.78   22.69
   0  -8  -2 1283.88   23.85
   0  -8   2 1228.86   20.95
   0  -8   2 1227.50   23.62
   0  -8   3 4595.81  126.55
   0  -8  -3 4639.70  126.78
   0  -8   3 4691.93  126.48
   0  -8  -3 4883.39  126.19
   0  -8  -4   29.23    3.06
   0  -8  -4   35.36    3.63
   0  -8   4   25.34    3.11
   0  -8   4   24.87    3.04
   0  -8  -5 1091.75   31.98
   0  -8   5 1046.73   32.58
   0  -8   5 1020.50   28.99
   0  -8  -5 1030.43   29.16
   0  -8  -5 1107.41   32.88
   0  -8   6   61.25    5.45
   0  -8   7 1055.88   34.79
   0  -8   8  266.97   13.71
   0  -8  -9    2.07    2.50
   0  -8   9    6.47    3.74
   0  -8  10  426.99   20.01
   0  -8  11   70.66    8.23
   0  -8  12   47.23    7.38
   0  -8  13   10.70    5.01
   0  -8  14   12.64    5.65
   0  -8  15   13.47    6.38
   0  -8  16    7.76    5.42
   0  -7   0   -0.21    0.89
   0  -7   0   -0.34    1.24
   0  -7  -1  498.31   15.79
   0  -7  -1  503.91   15.03
   0  -7   1  531.69   15.37
   0  -7   1  502.27   14.47
   0  -7   1  491.60   15.68
   0  -7   1  518.94   15.14
   0  -7  -2  408.76   12.56
   0  -7  -2  402.08   13.06
   0  -7   2  387.08   11.45
   0  -7  -2  389.66   11.33
   0  -7   2  384.97   12.92
   0  -7  -3  197.55    8.25
   0  -7   3  189.35    8.02
   0  -7   3  195.87    8.05
   0  -7  -3  206.73    7.89
   0  -7   4  203.11    8.83
   0  -7  -4  189.55    6.54
   0  -7  -4  204.29    8.84
   0  -7  -4  207.46    8.37
   0  -7  -5   78.19    6.10
   0  -7   5   67.57    5.48
   0  -7  -5   92.81    6.02
   0  -7   5   83.83    3.67
   0  -7  -5   82.87    3.82
   0  -7   6   -0.46    2.79
   0  -7  -6    1.76    1.19
   0  -7   7   46.68    5.25
   0  -7   8   94.74    7.79
   0  -7   9   51.47    6.33
   0  -7  -9   55.38    5.42
   0  -7  10    4.02    4.18
   0  -7  11   37.43    6.36
   0  -7  12   96.03    9.69
   0  -7  13   18.16    5.79
   0  -7  14    5.75    4.91
   0  -7  15   12.24    6.02
   0  -7  16   14.23    6.26
   0  -6   0 8437.70  229.47
   0  -6   0 8890.56  228.74
   0  -6  -1  674.93   18.55
   0  -6   1  688.47   17.99
   0  -6   1  697.03   18.68
   0  -6   1  680.98   18.76
   0  -6   2 3007.46   80.06
   0  -6  -2 2937.78   80.12
   0  -6   2 2918.86   79.76
   0  -6  -2 2992.26   79.59
   0  -6  -3  445.70   14.52
   0  -6   3  431.59   14.19
   0  -6  -3  426.13   13.88
   0  -6  -3  416.00   12.30
   0  -6   3  446.74   14.37
   0  -6   4 1313.40   38.87
   0  -6   4 1333.68   36.24
   0  -6  -4 1294.47   36.28
   0  -6  -4 1416.75   38.50
   0  -6  -4 1337.86   38.95
   0  -6  -5  298.62   13.66
   0  -6   5  402.69   14.93
   0  -6  -5  384.59   13.94
   0  -6  -5  383.55   12.03
   0  -6   5  414.74   11.79
   0  -6  -5  396.41   14.56
   0  -6   6   14.96    3.16
   0  -6  -6   21.72    2.16
   0  -6  -6   19.03    2.98
   0  -6   7   72.21    6.32
   0  -6   8  552.06   21.90
   0  -6  -9  108.47    7.37
   0  -6   9  112.60    9.01
   0  -6  10   39.15    6.49
   0  -6  11  100.49    9.61
   0  -6  12   26.37    5.82
   0  -6  13   25.53    6.33
   0  -6  14   37.91    7.48
   0  -6  15   18.37    6.47
   0  -6  16   12.92    5.95
   0  -5   0    0.25    1.00
   0  -5   0    0.15    0.69
   0  -5  -1  441.47   13.58
   0  -5   1  454.44   12.68
   0  -5   1  461.16   13.31
   0  -5  -1  447.33   13.19
   0  -5   2 9813.85  257.61
   0  -5  -2 9678.89  257.85
   0  -5  -2 9694.88  257.39
   0  -5   2 9939.79  257.73
   0  -5   3   56.66    3.78
   0  -5  -3   53.79    3.75
   0  -5  -3   55.69    3.54
   0  -5  -3   54.91    2.46
   0  -5  -4 1322.13   34.66
   0  -5  -4 1355.91   36.63
   0  -5   4 1316.50   37.19
   0  -5   4 1280.23   34.41
   0  -5  -5   81.63    5.11
   0  -5  -5   74.71    5.18
   0  -5   5   85.74    5.70
   0  -5  -5   76.93    3.82
   0  -5  -6  155.90    8.29
   0  -5   6  162.79    8.88
   0  -5  -6  161.29    6.51
   0  -5   7  270.68   12.95
   0  -5   8  324.89   15.60
   0  -5  -8  356.05   14.00
   0  -5   9  133.14    9.78
   0  -5  -9  117.90    7.65
   0  -5  10  263.14   14.91
   0  -5  11   46.90    6.92
   0  -5  12   51.72    7.76
   0  -5  13   -2.12    4.35
   0  -5  14    3.44    5.19
   0  -5  15    2.45    5.34
   0  -5  16   49.07    8.64
   0  -4   0   32.98    1.97
   0  -4   1 2220.19   59.53
   0  -4   1 2243.05   60.46
   0  -4  -1 2326.06   60.11
   0  -4  -1 2243.24   60.47
   0  -4  -2  146.57    5.91
   0  -4   2  134.08    5.71
   0  -4   2  151.44    5.81
   0  -4  -2  158.74    5.72
   0  -4  -3  698.88   19.03
   0  -4   3  733.27   19.03
   0  -4   3  704.03   20.88
   0  -4  -3  760.07   20.65
   0  -4  -4  909.55   26.91
   0  -4   4  892.49   24.92
   0  -4   4  941.65   27.55
   0  -4  -4  883.70   27.31
   0  -4  -4  892.87   25.20
   0  -4  -5  730.01   23.30
   0  -4  -5  738.80   21.51
   0  -4   5  768.26   24.20
   0  -4  -5  725.79   23.74
   0  -4   6  183.72    9.75
   0  -4  -6  204.25    7.71
   0  -4  -6  204.90    9.62
   0  -4   6  206.53   10.11
   0  -4   7   76.19    6.22
   0  -4   7   70.55    6.17
   0  -4   8  439.27   19.19
   0  -4   8  498.97   19.63
   0  -4  -8  466.27   17.16
   0  -4   9  449.33   19.78
   0  -4  10  139.74   10.62
   0  -4  11  170.48   12.27
   0  -4  12   30.12    6.58
   0  -4  13   53.04    7.87
   0  -4  14   51.45    8.05
   0  -4  15   28.15    7.21
   0  -4  16   11.64    6.64
   0  -3  -1 1187.78   16.82
   0  -3  -1 1195.14   17.45
   0  -3   1 1193.28   17.29
   0  -3  -2 3196.56   72.72
   0  -3  -2 2996.18   71.41
   0  -3   2 3067.35   72.86
   0  -3   3 1563.72   42.25
   0  -3  -3 1498.22   41.04
   0  -3   3 1523.06   40.95
   0  -3   3 1502.93   42.68
   0  -3  -3 1549.04   42.41
   0  -3  -4  124.10    4.79
   0  -3   4  114.30    5.65
   0  -3   4  116.95    6.28
   0  -3   4  127.59    6.33
   0  -3  -4  125.61    5.93
   0  -3  -4  114.21    6.09
   0  -3  -5 1817.84   49.56
   0  -3   5 1782.52   51.14
   0  -3   5 1802.96   52.43
   0  -3   5 1816.21   52.20
   0  -3  -5 1859.43   51.48
   0  -3  -5 1769.61   51.80
   0  -3  -6  158.20    6.63
   0  -3   6  168.34    8.99
   0  -3   6  174.39    8.15
   0  -3  -6  156.03    8.25
   0  -3   6  174.21    8.97
   0  -3   7   72.22    6.11
   0  -3   7   71.04    6.20
   0  -3  -7   70.72    4.88
   0  -3   8   17.31    4.44
   0  -3   8   13.93    4.07
   0  -3  -8   20.88    3.30
   0  -3   9  388.78   17.68
   0  -3   9  348.90   17.06
   0  -3  10   42.09    6.79
   0  -3  10   44.91    6.51
   0  -3  11   16.57    5.18
   0  -3  12   -0.97    4.67
   0  -3  13    4.23    4.43
   0  -3  14   25.13    6.79
   0  -3  15   -1.22    5.32
   0  -3  16   19.40    6.65
   0  -2   1  238.63    3.84
   0  -2  -1  245.34    3.63
   0  -2  -2  948.09   25.70
   0  -2   2  920.93   26.44
   0  -2   2  919.41   25.93
   0  -2   2  895.38   25.13
   0  -2  -2  960.31   26.13
   0  -2   2  915.30   26.22
   0  -2  -2  967.34   25.21
   0  -2   3  220.10    8.41
   0  -2  -3  206.94    7.39
   0  -2  -3  203.63    8.11
   0  -2   3  221.41    7.77
   0  -2  -3  216.25    7.87
   0  -2   3  219.58    8.19
   0  -2  -3  207.46    6.83
   0  -2   4  171.09    7.95
   0  -2  -4  171.34    6.84
   0  -2  -4  183.15    7.82
   0  -2   4  175.52    7.27
   0  -2   4  175.60    7.78
   0  -2  -4  174.87    7.38
   0  -2  -4  169.98    6.21
   0  -2  -5  498.63   15.61
   0  -2   5  466.02   17.02
   0  -2   5  468.75   16.04
   0  -2  -5  466.85   16.52
   0  -2  -5  471.26   16.08
   0  -2   5  482.90   16.87
   0  -2  -5  459.09   14.57
   0  -2   6   17.22    2.86
   0  -2  -6   19.65    2.75
   0  -2   6    8.52    3.07
   0  -2  -6    8.80    2.53
   0  -2  -6   20.95    2.26
   0  -2   6   17.91    3.54
   0  -2  -6   20.81    2.59
   0  -2   7   -3.16    3.15
   0  -2  -7    1.93    1.68
   0  -2  -7    4.06    1.55
   0  -2   7    2.54    2.49
   0  -2   8  336.86   15.40
   0  -2   8  320.47   15.11
   0  -2  -8  320.06   12.86
   0  -2   9  779.81   28.40
   0  -2   9  723.08   27.79
   0  -2  10  585.58   24.41
   0  -2  10  574.29   24.10
   0  -2  11  113.40   10.02
   0  -2  11  124.17   10.21
   0  -2  12    9.60    4.64
   0  -2  13    1.05    4.85
   0  -2  14   21.69    6.71
   0  -2  15   10.97    5.81
   0  -2  16   29.72    7.20
   0  -1  -1    1.57    0.44
   0  -1   2 1148.93   31.45
   0  -1  -2 1124.72   31.26
   0  -1   2 1124.05   31.06
   0  -1   2 1104.04   31.55
   0  -1  -2 1151.79   30.93
   0  -1  -3  174.12    7.29
   0  -1   3  186.65    7.36
   0  -1  -3  191.28    7.14
   0  -1   3  184.53    6.85
   0  -1  -3  191.49    6.79
   0  -1   3  186.51    7.60
   0  -1  -4  153.81    7.18
   0  -1   4  153.03    6.61
   0  -1  -4  152.66    6.44
   0  -1   4  174.56    7.75
   0  -1   4  160.76    7.31
   0  -1  -4  171.38    7.07
   0  -1   5  643.32   21.05
   0  -1  -5  652.60   20.37
   0  -1  -5  634.58   19.70
   0  -1   5  608.86   21.20
   0  -1  -5  601.24   20.59
   0  -1   5  620.98   20.03
   0  -1  -5  640.16   19.36
   0  -1   6  452.91   17.41
   0  -1  -6  490.43   16.22
   0  -1   6  446.98   17.67
   0  -1   6  474.33   16.67
   0  -1  -6  481.73   17.20
   0  -1  -6  488.17   15.87
   0  -1  -6  467.46   15.15
   0  -1   7  136.91    8.75
   0  -1   7  144.67    7.63
   0  -1  -7  131.24    6.82
   0  -1  -7  143.63    6.47
   0  -1   7  131.24    8.37
   0  -1   8  140.80    9.61
   0  -1   8  165.06   10.07
   0  -1  -8  160.40    8.05
   0  -1   9  633.06   24.45
   0  -1   9  598.62   24.24
   0  -1  10  518.28   21.97
   0  -1  10  452.41   20.91
   0  -1  11    8.58    4.34
   0  -1  11    3.38    4.21
   0  -1  12   16.22    5.42
   0  -1  13   14.68    5.82
   0  -1  14    7.97    5.24
   0  -1  15   10.96    5.98
   0  -1  16   14.20    6.25
   0   0  -1    2.04    0.45
   0   0  -2   43.15    3.06
   0   0   2  105.94    3.99
   0   0  -2   96.85    4.02
   0   0   2  100.13    4.14
   0   0  -2  101.87    3.57
   0   0   2   99.05    3.59
   0   0  -3  202.74    8.05
   0   0   3  228.79    8.48
   0   0  -3  232.70    7.58
   0   0   3  238.15    8.87
   0   0  -3  225.52    7.93
   0   0  -3  232.49    8.62
   0   0   3  250.92    8.16
   0   0  -4  413.29   13.55
   0   0   4  400.13   13.99
   0   0  -4  402.16   12.66
   0   0   4  409.82   14.37
   0   0  -4  399.17   13.01
   0   0  -4  390.55   13.84
   0   0   4  398.34   13.20
   0   0   5 2586.98   71.50
   0   0  -5 2560.44   70.57
   0   0  -5 2492.51   69.42
   0   0   5 2526.39   70.19
   0   0  -5 2616.64   70.00
   0   0   5 2489.02   71.69
   0   0  -5 2577.64   71.17
   0   0   6 1432.04   43.22
   0   0  -6 1350.67   40.69
   0   0  -6 1427.25   42.14
   0   0   6 1430.72   42.68
   0   0  -6 1410.46   40.41
   0   0   6 1452.87   41.43
   0   0  -7  238.15    9.25
   0   0  -7  241.77    9.77
   0   0   7  221.53   10.24
   0   0   7  239.85   11.94
   0   0   7  238.51   11.63
   0   0  -8 1532.04   45.28
   0   0   8 1496.69   48.50
   0   0   8 1566.02   48.49
   0   0   8 1609.87   46.64
   0   0   9  435.02   19.07
   0   0   9  434.35   19.36
   0   0  10    6.83    5.27
   0   0  10   -3.09    4.42
   0   0  11   58.75    7.71
   0   0  11   83.01    8.60
   0   0  12    1.90    3.80
   0   0  13   11.47    4.97
   0   0  14   38.59    8.18
   0   0  15    4.87    5.20
   0   0  16   16.73    6.52
   0   1   1    0.20    0.35
   0   1   1   -0.09    0.32
   0   1  -2 1126.85   30.42
   0   1  -2 1050.80   31.34
   0   1   2 1175.79   31.60
   0   1   2 1095.47   30.75
   0   1  -2 1177.34   30.91
   0   1   2 1138.22   31.31
   0   1  -3  185.38    4.28
   0   1  -3  168.40    4.65
   0   1  -3  189.51    5.81
   0   1   3  192.55    6.11
   0   1   3  182.35    4.85
   0   1   3  190.60    5.71
   0   1  -4  156.22    5.68
   0   1   4  170.33    6.28
   0   1   4  162.62    7.29
   0   1  -4  162.21    6.19
   0   1  -4  164.61    6.99
   0   1   4  158.00    6.88
   0   1  -5  639.17   18.64
   0   1   5  621.62   19.29
   0   1  -5  619.71   20.22
   0   1   5  605.45   20.81
   0   1  -5  613.99   19.06
   0   1  -5  512.34   19.09
   0   1   5  634.37   20.48
   0   1  -6  489.24   16.07
   0   1   6  488.67   16.89
   0   1   6  493.68   18.58
   0   1  -6  490.39   17.71
   0   1   6  513.20   18.29
   0   1  -7  140.83    6.78
   0   1   7  125.00    8.44
   0   1   7  138.83    7.44
   0   1   7  132.26    8.31
   0   1   8  147.62    9.80
   0   1   8  159.54    8.55
   0   1   8  143.41    9.53
   0   1   9  649.26   24.99
   0   1   9  630.12   25.06
   0   1  10  451.12   21.10
   0   1  10  517.00   21.95
   0   1  11   16.06    5.21
   0   1  11    4.27    3.86
   0   1  12    5.65    4.10
   0   1  13   11.40    5.10
   0   1  14    2.26    5.71
   0   1  15    8.50    5.59
   0   1  16   19.29    7.22
   0   2  -1    0.33    0.56
   0   2   1    0.45    0.61
   0   2   1    0.21    0.44
   0   2   2  921.21   26.28
   0   2  -2  907.65   25.87
   0   2   2  933.10   25.73
   0   2  -2  986.52   26.54
   0   2   2  940.93   26.62
   0   2  -3  205.52    7.00
   0   2   3  223.61    8.25
   0   2   3  235.80    8.72
   0   2  -3  221.54    8.36
   0   2   3  217.64    7.55
   0   2  -3  217.47    7.63
   0   2  -4  187.74    4.65
   0   2  -4  172.06    5.19
   0   2  -4  184.33    6.44
   0   2   4  177.49    5.23
   0   2   4  174.94    6.65
   0   2   4  182.04    6.31
   0   2   5  470.21    9.89
   0   2  -5  489.86    8.75
   0   2   5  499.20   11.79
   0   2  -5  496.36   11.55
   0   2  -5  490.97    9.99
   0   2   5  451.60   12.02
   0   2  -6   15.91    2.17
   0   2  -6   14.57    2.88
   0   2   6    9.80    3.31
   0   2   6   14.20    3.24
   0   2   6   20.57    2.79
   0   2  -7    0.56    1.39
   0   2   7    3.24    1.99
   0   2   7    1.09    2.72
   0   2   7    3.46    2.50
   0   2   8  331.35   13.53
   0   2   8  326.59   15.49
   0   2   8  326.07   15.09
   0   2   9  704.75   27.69
   0   2   9  779.00   27.93
   0   2  10  515.49   22.92
   0   2  10  575.59   23.37
   0   2  11  127.79   10.30
   0   2  11  109.24    9.78
   0   2  12   15.88    4.94
   0   2  13    1.03    4.66
   0   2  14   17.97    6.66
   0   2  15    3.63    6.04
   0   2  16   17.97    6.22
   0   3   0    0.23    0.45
   0   3   0    0.30    0.29
   0   3   1  696.67   13.26
   0   3  -1  622.98   13.46
   0   3   1  307.02   12.57
   0   3   1  188.42   12.28
   0   3   2 3029.29   52.86
   0   3   2 2972.51   53.56
   0   3  -2 2948.24   53.13
   0   3   2 2994.42   51.94
   0   3  -2 3115.44   53.55
   0   3   3 1507.32   41.49
   0   3  -3 1542.45   42.60
   0   3  -3 1494.98   41.69
   0   3   3 1562.75   42.49
   0   3   3 1464.90   42.76
   0   3   4  128.13    5.58
   0   3   4  129.47    6.75
   0   3  -4  127.42    6.47
   0   3  -4  121.38    5.56
   0   3   4  138.17    6.52
   0   3   5 1790.65   35.22
   0   3  -5 1811.90   32.13
   0   3  -5 1838.68   34.20
   0   3   5 1822.13   32.11
   0   3   5 1800.40   34.13
   0   3   6  158.90    9.08
   0   3  -6  174.09    8.59
   0   3   6  163.34    8.63
   0   3   6  165.29    7.65
   0   3   7   64.81    6.09
   0   3   7   59.42    5.64
   0   3   7   68.35    4.94
   0   3   8   18.40    3.57
   0   3   8    6.94    3.68
   0   3   8   25.84    4.83
   0   3   9  337.93   16.92
   0   3   9  368.77   14.98
   0   3   9  354.90   16.73
   0   3  10   55.97    7.14
   0   3  10   39.60    6.50
   0   3  11   18.16    5.03
   0   3  11   16.74    4.87
   0   3  12   -0.93    3.72
   0   3  13   13.31    5.41
   0   3  14   14.55    5.75
   0   3  15   -8.45    7.00
   0   3  16   12.84    5.81
   0   4   0    1.66    0.87
   0   4   0   36.01    1.36
   0   4   1 2237.29   60.61
   0   4   1 2364.40   61.09
   0   4  -1 2235.38   60.58
   0   4   1 2290.60   61.27
   0   4   2  143.78    6.05
   0   4   2  142.12    4.95
   0   4  -2  136.95    5.75
   0   4  -2  150.39    5.50
   0   4   2  144.78    5.55
   0   4   3  702.10   22.05
   0   4  -3  719.55   20.93
   0   4   3  705.40   20.61
   0   4  -3  754.02   21.95
   0   4  -3  703.61   21.75
   0   4   3  718.41   21.52
   0   4   4  923.89   28.64
   0   4   4  939.13   28.06
   0   4  -4  886.10   28.11
   0   4   4  909.26   26.85
   0   4  -4  957.54   28.27
   0   4  -4  969.11   27.22
   0   4  -5  719.43   22.79
   0   4   5  757.14   22.77
   0   4  -5  781.28   24.28
   0   4   5  749.85   24.81
   0   4   5  742.86   24.09
   0   4  -6  182.77    9.17
   0   4   6  204.63   10.34
   0   4   6  202.11    8.53
   0   4   6  184.19    9.42
   0   4   7   74.92    5.06
   0   4   7   73.10    6.10
   0   4   7   65.09    6.22
   0   4   8  432.51   18.66
   0   4   8  431.10   16.35
   0   4   8  436.49   18.17
   0   4   9  428.15   17.11
   0   4   9  443.14   19.78
   0   4  -9  446.07   19.27
   0   4   9  461.78   19.56
   0   4  10  134.15   10.43
   0   4 -10  139.70   10.53
   0   4  10  154.75   10.76
   0   4  11  184.23   12.47
   0   4  11  171.25   12.17
   0   4  12   26.46    5.70
   0   4  12   27.73    5.90
   0   4  13   35.69    6.81
   0   4  14   25.62    6.83
   0   4  15   31.27    7.80
   0   4  16   15.37    6.30
   0   5   0    0.77    0.69
   0   5   0    1.22    0.60
   0   5   0    1.70    1.02
   0   5   1  443.64   13.25
   0   5   1  464.46   14.05
   0   5  -1  483.59   13.98
   0   5  -1  440.03   13.46
   0   5   1  459.59   13.76
   0   5   2 9708.22  259.27
   0   5   2 9668.45  258.57
   0   5   2 9959.23  259.43
   0   5  -2 9999.00  259.09
   0   5  -2 9832.68  258.48
   0   5   3   52.31    3.80
   0   5  -3    8.78    1.53
   0   5   3   53.28    2.67
   0   5  -3   52.76    3.66
   0   5  -3   51.71    3.57
   0   5  -3   47.34    2.98
   0   5   3   48.50    3.19
   0   5   4 1320.13   38.96
   0   5   4 1329.53   38.21
   0   5  -4 1290.73   38.43
   0   5   4 1265.17   36.76
   0   5  -4 1317.88   37.21
   0   5  -4 1391.44   38.60
   0   5   5   75.45    5.30
   0   5  -5   87.39    5.75
   0   5   5   78.08    5.78
   0   5  -5   68.13    4.40
   0   5   5   79.12    4.44
   0   5  -5   78.59    5.47
   0   5   6  151.55    8.57
   0   5  -6  185.07    8.89
   0   5   6  170.06    7.61
   0   5   6  146.25    8.95
   0   5  -6  172.19    9.02
   0   5   7  253.63   10.72
   0   5   7  274.34   12.53
   0   5   7  269.34   13.07
   0   5  -7  256.24   12.39
   0   5   8  384.13   14.65
   0   5   8  381.71   16.49
   0   5   8  371.15   16.97
   0   5  -8  347.89   16.25
   0   5   9  123.20    7.77
   0   5  -9  125.56    9.38
   0   5   9  121.12    9.20
   0   5   9  115.66    9.44
   0   5 -10  245.05   14.22
   0   5  10  259.69   14.26
   0   5  10  251.37   14.63
   0   5  11   35.32    6.29
   0   5  11   35.72    6.42
   0   5  12   60.21    7.83
   0   5  12   47.84    7.21
   0   5  13    9.12    5.05
   0   5  14   -1.11    5.69
   0   5  15   -3.59    6.86
   0   5  16   46.00    8.33
   0   6   0 8292.17  227.00
   0   6   0 8649.59  226.14
   0   6   0 8762.76  226.07
   0   6   1  700.52   19.37
   0   6  -1  692.73   19.63
   0   6   1  654.33   19.87
   0   6   1  704.18   20.30
   0   6  -1  691.85   20.12
   0   6  -1  653.57   18.87
   0   6  -2 2876.86   77.04
   0   6   2 2904.16   77.14
   0   6   2 2932.77   78.16
   0   6   2 2838.01   75.73
   0   6   2 2917.78   77.91
   0   6  -2 2809.94   77.69
   0   6   3  436.94   12.19
   0   6   3  416.48   14.81
   0   6   3  420.58   14.03
   0   6  -3  427.08   13.84
   0   6  -3  446.40   14.66
   0   6   3  425.03   13.10
   0   6   4 1297.35   39.42
   0   6  -4 1342.57   38.03
   0   6   4 1331.03   38.59
   0   6  -4 1321.43   39.00
   0   6  -4 1277.16   37.55
   0   6  -4 1392.48   39.15
   0   6   4 1344.04   37.24
   0   6   5  367.10   14.89
   0   6  -5  385.95   14.58
   0   6  -5  366.02   13.02
   0   6   5  369.60   12.79
   0   6  -5  397.38   14.46
   0   6   5  383.60   14.29
   0   6   6   23.01    2.92
   0   6  -6   15.88    2.87
   0   6   6   15.02    3.41
   0   6  -6   18.08    3.31
   0   6   6   24.77    4.09
   0   6  -7   54.65    5.52
   0   6   7   65.68    6.26
   0   6   7   65.22    4.73
   0   6   7   63.67    5.69
   0   6  -8  522.91   21.03
   0   6   8  541.00   21.79
   0   6   8  559.86   21.10
   0   6   8  520.57   18.77
   0   6   9   98.79    6.93
   0   6   9  102.46    8.83
   0   6  -9  108.17    8.61
   0   6   9  104.51    8.60
   0   6  10   55.69    5.46
   0   6  10   48.09    6.37
   0   6 -10   50.91    6.85
   0   6  10   49.97    6.85
   0   6  11  105.83    9.44
   0   6  11   85.87    9.19
   0   6  12   25.67    5.83
   0   6  12   15.44    5.56
   0   6  13   35.26    6.68
   0   6  14   44.06    7.96
   0   6  15   11.92    6.29
   0   6  16   19.10    7.07
   0   7   0    0.80    0.93
   0   7   0    0.32    0.98
   0   7   0    2.95    1.60
   0   7   1  506.57   14.93
   0   7   1  510.81   15.58
   0   7  -1  500.14   15.27
   0   7  -1  519.43   14.55
   0   7   1  488.89   15.88
   0   7  -1  489.12   15.69
   0   7   2  406.00   12.63
   0   7   2  393.31   13.29
   0   7  -2  397.25   12.51
   0   7   2  384.14   13.49
   0   7   3  195.71    6.35
   0   7   3  197.99    6.90
   0   7   3  200.76    8.75
   0   7  -3  194.03    8.30
   0   7  -3  203.45    7.68
   0   7   3  201.43    7.89
   0   7   3  193.42    6.07
   0   7  -4  204.85    6.73
   0   7   4  212.60    7.35
   0   7  -4  200.54    7.65
   0   7   4  188.23    5.62
   0   7  -4  185.30    7.44
   0   7   4  185.58    7.94
   0   7   5  102.34    7.06
   0   7  -5   90.13    5.49
   0   7  -5   73.52    5.66
   0   7   5   86.24    6.35
   0   7  -5   82.84    5.87
   0   7   5   94.68    5.63
   0   7  -5   94.02    5.44
   0   7   6    4.10    2.84
   0   7  -6    2.08    1.89
   0   7  -6    1.38    2.29
   0   7   6    6.80    2.66
   0   7   6    5.08    3.62
   0   7   7   49.76    5.62
   0   7   7   47.02    5.05
   0   7  -7   38.32    4.97
   0   7   7   44.09    3.94
   0   7   8   80.02    7.59
   0   7   8   87.03    7.19
   0   7  -8   98.65    7.84
   0   7   8   90.91    5.90
   0   7   9   55.66    6.96
   0   7   9   51.67    5.19
   0   7  -9   42.53    5.98
   0   7   9   54.86    6.50
   0   7  10   14.18    4.74
   0   7  10   12.63    3.28
   0   7  10   11.07    4.33
   0   7 -10    7.62    4.23
   0   7  11   64.32    7.87
   0   7  11   31.73    6.35
   0   7  12   91.45    9.16
   0   7  12   83.02    9.35
   0   7  13   22.09    5.91
   0   7  14    1.10    5.22
   0   7  15    1.19    6.49
   0   8   0 3611.25   97.52
   0   8   0 3544.30   96.25
   0   8   0 3697.95   96.18
   0   8   1 3946.72  104.06
   0   8  -1 3940.85  103.60
   0   8  -1 3951.69  103.97
   0   8   1 3884.24  104.81
   0   8  -1 3806.02  104.47
   0   8  -1 3858.05  105.06
   0   8   1 3928.38  105.37
   0   8   2 1228.38   35.09
   0   8  -2 1192.91   34.44
   0   8  -2 1190.63   33.98
   0   8   2 1273.42   35.60
   0   8   2 1202.79   34.11
   0   8  -3 4765.38  128.05
   0   8   3 4855.10  128.49
   0   8  -3 4744.33  126.99
   0   8   3 4651.57  127.21
   0   8   3 4692.77  125.02
   0   8   3 4810.63  128.69
   0   8   3 4811.55  125.23
   0   8   4   30.96    3.02
   0   8   4   25.30    2.13
   0   8  -4    0.23    0.27
   0   8  -4   22.33    2.52
   0   8   4   29.76    3.60
   0   8  -4   33.48    3.47
   0   8   5 1020.95   32.66
   0   8  -5  958.50   30.17
   0   8   5 1020.18   29.81
   0   8  -5 1043.70   32.00
   0   8  -5 1001.14   31.89
   0   8   5 1080.67   31.96
   0   8  -5 1026.24   30.72
   0   8   6   71.23    6.12
   0   8   6   78.18    4.73
   0   8  -6   75.03    5.75
   0   8   6   78.98    6.07
   0   8  -6   57.11    5.50
   0   8   7 1083.82   31.70
   0   8   7  972.54   34.56
   0   8  -7 1072.91   34.44
   0   8   7 1020.15   33.73
   0   8   8  264.22   14.09
   0   8   8  276.99   11.54
   0   8  -8  269.81   13.64
   0   8   8  275.95   13.44
   0   8   9    2.98    2.67
   0   8   9   -0.77    3.81
   0   8  -9   -0.69    3.58
   0   8   9   -1.31    3.62
   0   8  10  454.29   17.30
   0   8  10  425.00   20.31
   0   8  10  425.04   19.55
   0   8 -10  419.35   19.73
   0   8  11   74.92    8.54
   0   8  11   71.72    8.28
   0   8  12   55.62    7.70
   0   8  12   44.64    7.11
   0   8  13    9.00    4.99
   0   8  14   13.09    5.75
   0   8  15   15.36    6.07
   0   9   0    1.41    1.27
   0   9   0    2.16    1.91
   0   9   0    2.22    1.29
   0   9   1 5317.99  144.34
   0   9  -1 5509.21  144.28
   0   9  -1 5537.88  145.69
   0   9   1 5540.01  145.93
   0   9  -1 5408.12  143.93
   0   9   2  656.61   19.29
   0   9   2  628.25   20.14
   0   9  -2  631.01   19.58
   0   9  -2  662.63   20.42
   0   9  -2  631.33   19.04
   0   9   2  617.16   20.50
   0   9   3 1126.10   32.10
   0   9   3 1096.33   29.91
   0   9   3 1163.38   33.43
   0   9  -3 1064.62   31.71
   0   9   3 1098.80   33.46
   0   9  -4  354.75   13.64
   0   9   4  357.89   11.65
   0   9   4  348.74   14.20
   0   9   4  351.49   10.82
   0   9   4  368.43   13.12
   0   9  -4  364.28   12.65
   0   9   4  357.30   10.43
   0   9   5  785.08   25.97
   0   9  -5  826.12   25.37
   0   9  -5  785.09   26.50
   0   9   5  826.86   24.31
   0   9  -5  849.51   26.60
   0   9   5  797.97   27.34
   0   9   6  221.71   10.48
   0   9  -6  197.82   10.50
   0   9  -6  224.55   10.52
   0   9   6  210.62    8.70
   0   9   6  239.75   11.73
   0   9   7   70.04    6.95
   0   9   7   66.97    5.79
   0   9   7   66.43    4.66
   0   9  -7   59.30    5.85
   0   9   8  705.51   23.51
   0   9  -8  742.73   26.64
   0   9   8  685.26   26.95
   0   9   8  759.01   26.37
   0   9   9   46.71    6.56
   0   9   9   33.38    5.33
   0   9  -9   48.00    6.15
   0   9   9   56.51    5.06
   0   9  10  113.11    9.39
   0   9  10  110.53    9.93
   0   9 -10  129.29   10.11
   0   9  10  131.78    8.00
   0   9  11   29.97    5.99
   0   9  11   30.40    6.37
   0   9  12   76.33    8.77
   0   9  12   63.59    8.05
   0   9  13   11.97    5.19
   0   9  14   -3.26    5.41
   0   9  15   -7.06    5.87
   0  10   0 7744.22  202.10
   0  10   0 7570.25  200.38
   0  10   0 7531.56  200.23
   0  10   1 1583.64   45.23
   0  10  -1 1579.11   45.02
   0  10  -1 1576.95   43.47
   0  10   1 1564.02   43.58
   0  10  -1 1591.45   43.20
   0  10   2  272.82    9.63
   0  10  -2  273.24   10.76
   0  10   2  268.10   10.95
   0  10  -2  276.02   10.12
   0  10   2  280.86   10.72
   0  10  -2  266.96    9.47
   0  10  -3  199.81    7.76
   0  10   3  191.01    7.89
   0  10   3  184.10    6.08
   0  10  -3  180.86    7.38
   0  10   3  184.38    9.00
   0  10   3  197.58    8.93
   0  10   4 1240.43   37.49
   0  10  -4 1210.09   36.55
   0  10   4 1223.68   34.03
   0  10   4 1212.00   32.70
   0  10   4 1194.64   32.98
   0  10   4 1174.94   35.61
   0  10  -4 1210.76   35.17
   0  10  -5  200.59    9.52
   0  10   5  175.34    7.38
   0  10  -5  174.02    9.20
   0  10   5  199.76    9.13
   0  10  -5  202.75    8.50
   0  10   5  180.10    9.87
   0  10   6  210.24    8.48
   0  10  -6  195.02   10.14
   0  10  -6  198.68   10.41
   0  10   6  205.38   10.05
   0  10   6  209.50   11.23
   0  10   7  415.15   14.84
   0  10   7  421.25   18.27
   0  10   7  422.23   16.98
   0  10  -7  426.61   17.58
   0  10   8   97.82    8.45
   0  10  -8   85.01    7.63
   0  10   8  100.07    5.99
   0  10   8   85.25    7.14
   0  10   9  133.67    7.68
   0  10   9  118.33    9.91
   0  10   9  145.90    9.84
   0  10  -9  135.77    9.91
   0  10  10  126.44   10.11
   0  10  10  129.10   10.54
   0  10  11   78.62    8.36
   0  10  11   69.29    8.38
   0  10  12   29.93    5.95
   0  10  12   26.49    6.14
   0  10  13   46.69    7.40
   0  10  14    2.16    5.14
   0  10  15    8.18    5.57
   0  11   0    7.81    1.71
   0  11   0   12.40    2.64
   0  11   0   11.84    1.86
   0  11  -1 2876.91   79.62
   0  11   1 2925.21   79.88
   0  11  -1 2850.47   77.85
   0  11   1 2894.07   77.80
   0  11  -1 2820.82   77.55
   0  11   1 2993.13   78.08
   0  11  -2  507.39   17.45
   0  11   2  519.54   16.25
   0  11   2  508.84   17.31
   0  11  -2  517.54   16.77
   0  11   2  513.76   17.86
   0  11  -3  936.49   27.34
   0  11  -3  872.74   27.00
   0  11  -3  908.25   27.97
   0  11   3  925.94   28.97
   0  11   3  945.08   27.67
   0  11   3  989.37   29.66
   0  11   4  974.22   30.27
   0  11   4  886.78   25.20
   0  11   4  945.86   28.48
   0  11  -4  936.88   27.71
   0  11   4  943.87   26.57
   0  11  -5  123.29    6.29
   0  11   5  115.75    6.82
   0  11  -5  107.54    7.04
   0  11   5  103.50    5.25
   0  11   5  127.41    8.00
   0  11   6  331.92   13.77
   0  11  -6  326.47   14.32
   0  11   6  330.45   11.83
   0  11   6  330.18   15.16
   0  11   7    0.65    3.06
   0  11   7   -2.03    2.63
   0  11   7    0.90    1.82
   0  11  -7   -1.14    2.92
   0  11   8  317.24   12.26
   0  11   8  305.49   15.53
   0  11   8  296.65   14.11
   0  11  -8  275.13   14.32
   0  11   9  177.51   11.94
   0  11   9  173.54   11.33
   0  11  -9  161.66   10.87
   0  11  10   98.03    9.24
   0  11  10   85.96    8.80
   0  11  11  104.74    9.46
   0  11  11  109.64   10.25
   0  11  12   18.12    5.56
   0  11  12   30.05    6.47
   0  11  13   12.89    5.23
   0  11  14   19.38    6.59
   0  11  15    5.82    4.98
   0  12   0 1726.26   47.28
   0  12   0 1745.02   49.40
   0  12   0 1693.59   47.41
   0  12   1  853.65   25.19
   0  12  -1  864.30   24.86
   0  12   1  808.12   24.90
   0  12   1  865.20   27.15
   0  12  -1  910.45   27.08
   0  12  -1  874.36   25.09
   0  12  -1  891.43   25.34
   0  12   2 1758.29   48.68
   0  12   2 1695.57   49.91
   0  12  -2 1720.50   49.30
   0  12  -2 1771.58   50.35
   0  12   2 1785.88   50.85
   0  12  -3 1234.21   36.15
   0  12   3 1275.38   36.56
   0  12  -3 1242.32   35.88
   0  12  -3 1251.21   37.03
   0  12   3 1262.11   37.95
   0  12   3 1260.46   38.53
   0  12  -3 1306.83   38.14
   0  12   4  157.42    5.35
   0  12   4  187.18    8.88
   0  12  -4  145.23    7.26
   0  12   4  145.77    9.28
   0  12   5  348.41   14.98
   0  12   5  328.60   11.45
   0  12  -5  304.61   13.68
   0  12   5  354.70   13.52
   0  12  -5  324.80   12.45
   0  12   6   65.73    6.38
   0  12   6   59.97    4.05
   0  12  -6   71.63    6.12
   0  12   6   74.58    5.70
   0  12   7   74.69    7.05
   0  12  -7   76.94    6.68
   0  12   7   60.56    4.51
   0  12   7   67.95    6.18
   0  12   8  274.19   15.14
   0  12  -8  316.10   15.08
   0  12   8  300.61   14.38
   0  12   9  141.88   10.76
   0  12   9  172.04   11.02
   0  12  -9  127.24    9.69
   0  12  10   53.90    7.06
   0  12  10   33.43    6.42
   0  12  11   20.44    5.01
   0  12  11   11.75    4.97
   0  12  12   19.87    6.06
   0  12  12   24.18    6.25
   0  12  13   39.57    6.89
   0  12  14   10.73    5.95
   0  12  15    3.48    5.24
   0  13   0    3.68    1.49
   0  13   0    7.41    2.58
   0  13   0    0.60    1.35
   0  13   1  257.49    9.28
   0  13   1  237.98    8.98
   0  13  -1  255.12    8.97
   0  13   1  274.35   11.22
   0  13  -1  265.41   10.89
   0  13  -1  248.78    9.26
   0  13  -1  253.02    9.11
   0  13   2   45.14    3.45
   0  13  -2   40.23    4.11
   0  13   2   42.95    4.51
   0  13   2   38.10    3.89
   0  13  -2   39.83    3.72
   0  13  -3  534.91   16.92
   0  13   3  543.20   17.37
   0  13  -3  519.00   18.64
   0  13  -3  513.11   17.68
   0  13   3  496.70   18.46
   0  13  -3  497.95   16.50
   0  13   3  543.20   19.34
   0  13   4  120.38    6.47
   0  13   4  115.04    4.27
   0  13  -4  118.04    5.91
   0  13   4  110.17    7.60
   0  13   4  124.68    7.68
   0  13  -4  110.83    6.59
   0  13  -4  114.69    5.95
   0  13   5  128.97    5.76
   0  13  -5  114.32    6.36
   0  13   5  129.33    7.20
   0  13   5  131.60    8.60
   0  13   6  100.11    6.81
   0  13   6  119.35    8.50
   0  13   6  104.55    5.37
   0  13  -6  112.43    7.74
   0  13  -7   31.35    4.61
   0  13   7   29.19    4.99
   0  13   7   25.22    4.03
   0  13   8  332.17   15.38
   0  13  -8  337.32   16.00
   0  13   8  331.11   16.77
   0  13   9  134.22   10.66
   0  13   9  143.18    9.94
   0  13  -9  177.17   11.20
   0  13  10  113.57    9.35
   0  13  10  120.78   10.63
   0  13  11   64.49    7.37
   0  13  11   50.79    7.76
   0  13  12   49.62    7.60
   0  13  12   38.35    7.14
   0  13  13   29.57    6.35
   0  13  14   22.45    6.22
   0  13  15   31.13    7.61
   0  14   0  419.42   15.67
   0  14   0  411.90   13.53
   0  14   0  419.65   13.74
   0  14   1 1009.36   29.73
   0  14  -1 1008.38   29.77
   0  14  -1  969.34   31.52
   0  14   1 1004.28   31.99
   0  14  -1 1049.87   29.44
   0  14   1 1001.53   29.50
   0  14  -1 1073.31   29.65
   0  14   2  247.91   11.38
   0  14   2  241.68    9.46
   0  14  -2  240.57   10.88
   0  14   2  247.77    9.25
   0  14   2  276.61   11.02
   0  14  -3  251.33    9.74
   0  14   3  267.62   10.81
   0  14  -3  239.19    9.64
   0  14  -3  251.87   11.59
   0  14   3  294.86   13.02
   0  14  -3  236.98   10.37
   0  14   3  265.96   12.90
   0  14  -4   26.31    3.49
   0  14  -4   26.80    2.99
   0  14   4   29.33    3.60
   0  14  -4   29.74    4.05
   0  14   4   37.04    4.78
   0  14  -4   32.98    3.08
   0  14   4   34.07    4.61
   0  14   5   41.40    5.25
   0  14  -5   31.93    3.24
   0  14   5   32.29    2.69
   0  14   5   35.39    3.85
   0  14   6   71.88    6.90
   0  14   6   82.76    6.05
   0  14  -7   14.48    3.84
   0  14   7   16.49    4.22
   0  14   7   14.51    3.39
   0  14   8  239.37   13.94
   0  14  -8  226.98   12.68
   0  14   8  227.35   12.21
   0  14   9  221.29   13.93
   0  14  -9  243.53   13.49
   0  14   9  223.86   12.64
   0  14  10  131.32   10.13
   0  14  10  167.47   12.20
   0  14  11    6.54    4.14
   0  14  11    7.09    4.58
   0  14  12   11.70    5.27
   0  14  12   -1.08    4.14
   0  14  13    4.91    4.83
   0  14  14    5.33    4.74
   0  14  15   44.76    8.35
   0  15   0    1.59    1.46
   0  15   0    1.48    1.35
   0  15   0    2.47    2.61
   0  15   1  162.84    6.99
   0  15  -1  154.41    6.95
   0  15   1  170.66    9.02
   0  15  -1  172.68    8.77
   0  15  -1  162.54    6.82
   0  15   1  162.48    6.85
   0  15  -1  165.04    6.80
   0  15   2  713.01   22.38
   0  15   2  688.03   21.90
   0  15  -2  749.72   24.48
   0  15   2  746.29   24.14
   0  15   2  735.33   25.00
   0  15  -3    2.49    2.10
   0  15  -3    4.98    1.77
   0  15   3    2.94    1.96
   0  15   3    2.58    2.72
   0  15   3    1.00    2.82
   0  15  -3    3.11    2.66
   0  15  -3    3.53    1.48
   0  15  -4    7.68    1.86
   0  15   4    5.40    2.97
   0  15   4    1.10    3.21
   0  15  -4    3.38    2.65
   0  15   4    9.82    4.11
   0  15  -4    3.97    2.09
   0  15   5  112.69    6.86
   0  15  -5  103.98    6.07
   0  15  -5  127.79    7.47
   0  15   5  119.59    8.54
   0  15   6   14.74    3.86
   0  15   6   12.66    3.04
   0  15   7   -1.48    3.09
   0  15   7   -0.52    2.56
   0  15   8  109.51    8.09
   0  15  -8   92.91    8.13
   0  15   8  102.56    9.04
   0  15   9   50.24    6.04
   0  15  -9   46.11    6.61
   0  15   9   57.23    7.53
   0  15  10   75.22    8.05
   0  15  10   80.30    8.92
   0  15  11    1.63    4.13
   0  15  11    6.19    4.66
   0  15  12   31.48    6.13
   0  15  12   15.41    5.67
   0  15  13   -0.98    5.17
   0  15  14   10.63    6.03
   0  15  15    9.13    5.77
   0  16   0   33.42    3.05
   0  16   0   35.75    4.81
   0  16   0   29.11    2.73
   0  16  -1   54.85    3.73
   0  16   1   57.02    3.90
   0  16   1   64.02    4.30
   0  16  -1   59.46    3.97
   0  16   1   59.23    6.54
   0  16  -1   55.32    3.70
   0  16  -1   62.90    6.09
   0  16   2  183.11    9.94
   0  16   2  176.77    7.79
   0  16  -2  186.10    9.58
   0  16   2  153.86    7.24
   0  16   2  168.24    9.18
   0  16  -3  115.83    5.92
   0  16   3  119.17    6.35
   0  16  -3  114.75    5.72
   0  16  -3  124.67    7.67
   0  16  -3  112.45    6.66
   0  16   3  119.06    7.46
   0  16   3  122.74    8.13
   0  16  -4    1.21    1.44
   0  16   4    2.08    1.82
   0  16   4   -0.57    2.68
   0  16  -4    3.52    2.55
   0  16  -4    2.05    2.25
   0  16   4    4.06    2.74
   0  16   5  354.47   16.17
   0  16  -5  348.65   14.51
   0  16   5  349.75   13.88
   0  16   6   26.98    4.16
   0  16   6   28.48    4.95
   0  16   7   20.56    4.45
   0  16   7   23.09    4.05
   0  16   8   39.83    5.45
   0  16   8   49.85    6.72
   0  16   9  145.09    9.89
   0  16   9  138.80   11.12
   0  16  -9  118.12    9.65
   0  16  10  173.86   13.02
   0  16  10  172.89   11.72
   0  16  11   -3.15    4.49
   0  16  11    0.82    3.70
   0  16  12   10.07    5.06
   0  16  12    8.97    4.61
   0  16  13   58.70    8.58
   0  16  14    1.06    5.66
   0  16  15   65.86    9.06
   0  17   0   -1.79    1.88
   0  17   0    2.83    3.80
   0  17   0    1.68    2.15
   0  17   1   36.19    3.23
   0  17  -1   49.13    3.55
   0  17  -1   33.52    3.25
   0  17   1   40.37    3.44
   0  17   1   34.70    4.55
   0  17  -1   29.84    4.48
   0  17  -1   38.86    3.15
   0  17  -2  351.94   14.93
   0  17   2  352.04   15.30
   0  17   2  376.40   14.67
   0  17   2  360.96   12.95
   0  17  -3  145.43    6.81
   0  17   3  150.47    7.43
   0  17  -3  137.82    6.61
   0  17  -3  153.21    8.91
   0  17  -3  140.84    7.79
   0  17   3  145.46    8.64
   0  17   3  137.07    9.06
   0  17   4    9.22    2.47
   0  17   4    9.60    3.37
   0  17  -4    9.44    3.08
   0  17  -4    6.81    2.76
   0  17   4   17.33    3.84
   0  17   5  579.30   20.34
   0  17  -5  560.28   20.86
   0  17   5  594.89   23.18
   0  17  -5  603.07   22.37
   0  17   6  101.75    8.58
   0  17   6  101.25    6.86
   0  17  -6   88.59    6.87
   0  17   7   17.98    4.60
   0  17   7   13.35    4.37
   0  17   8   20.40    5.57
   0  17   8   18.80    4.92
   0  17   9   85.37    8.08
   0  17   9   59.13    7.88
   0  17  10   23.66    5.35
   0  17  10   17.94    5.41
   0  17  11   19.64    4.98
   0  17  11   27.83    6.17
   0  17  12    8.06    4.72
   0  17  12    5.68    5.32
   0  17  13    4.89    4.73
   0  17  14    3.17    5.49
   0  17  15    6.78    5.21
   0  18   0  320.51   11.75
   0  18   0  321.73   11.62
   0  18   0  311.32   11.52
   0  18   0  352.13   14.60
   0  18  -1  204.92   10.73
   0  18   1  217.75   11.17
   0  18  -1  199.69    8.65
   0  18   1  223.47    8.83
   0  18  -1  202.66    8.46
   0  18  -2  487.15   18.80
   0  18   2  488.84   19.27
   0  18  -2  486.82   16.58
   0  18   2  486.79   16.45
   0  18   2  460.17   18.10
   0  18  -3  209.97    8.57
   0  18  -3  204.44   10.84
   0  18   3  217.89   11.58
   0  18   3  204.90    9.12
   0  18   3  210.11   10.67
   0  18  -4  525.62   20.23
   0  18   4  505.04   18.06
   0  18  -4  517.76   18.95
   0  18   4  529.37   20.17
   0  18   4  520.21   21.02
   0  18   5  432.45   16.37
   0  18  -5  445.71   17.19
   0  18  -5  425.45   18.06
   0  18   5  418.72   18.77
   0  18   6   60.48    6.93
   0  18  -6   62.09    5.78
   0  18   6   67.45    5.63
   0  18  -6   70.22    6.74
   0  18   7   13.85    3.85
   0  18   7    8.91    3.80
   0  18   8   64.18    7.54
   0  18   8   50.63    5.98
   0  18   9   13.26    4.80
   0  18   9   18.79    4.95
   0  18  10   38.65    7.04
   0  18  10   45.99    6.31
   0  18  11   10.89    5.19
   0  18  11    8.20    4.71
   0  18  12    9.25    5.33
   0  18  12   12.53    4.66
   0  18  13   55.56    7.90
   0  18  14   25.24    6.33
   0  18  15    5.63    5.36
   0  19   0    0.28    1.73
   0  19   0    6.92    4.01
   0  19   1  735.46   25.83
   0  19  -1  713.97   25.46
   0  19  -1  704.22   22.24
   0  19   1  738.01   22.58
   0  19  -1  693.54   22.47
   0  19   2  153.50    9.32
   0  19  -2  121.02    8.18
   0  19  -2  128.10    6.83
   0  19   2  131.19    8.04
   0  19   2  135.65    6.77
   0  19   3   52.18    4.27
   0  19   3   35.64    4.71
   0  19   3   42.05    5.47
   0  19  -3   40.91    5.07
   0  19  -3   38.70    3.30
   0  19   4   58.49    4.81
   0  19  -4   58.13    5.88
   0  19   4   64.07    6.59
   0  19   4   61.41    6.09
   0  19  -4   67.98    5.67
   0  19   5   72.15    5.65
   0  19  -5   77.05    6.94
   0  19  -5   53.74    5.42
   0  19   5   65.78    7.15
   0  19   6  105.21    7.15
   0  19  -6  105.42    8.25
   0  19   6   97.94    8.71
   0  19   7   42.56    6.44
   0  19   7   42.46    5.33
   0  19   8   19.87    5.58
   0  19   8    9.72    3.90
   0  19   9   -0.97    4.22
   0  19   9    0.67    4.11
   0  19  10   44.63    7.14
   0  19  10   46.05    6.20
   0  19  11   16.63    5.78
   0  19  11   12.30    5.35
   0  19  12   14.11    5.95
   0  19  12    8.94    4.53
   0  19  13   39.52    7.90
   0  19  13   43.75    7.37
   0  19  14    6.29    4.91
   0  19  15   -1.12    5.58
   0  20   0  353.18   15.64
   0  20   0  355.82   12.98
   0  20   1   61.95    4.38
   0  20  -1   62.78    4.28
   0  20   1   56.02    6.09
   0  20  -1   59.39    5.85
   0  20  -1   49.25    4.03
   0  20   2   34.54    3.45
   0  20  -2   35.88    4.85
   0  20   2   41.42    5.28
   0  20  -2   33.31    3.54
   0  20   2   26.09    3.97
   0  20   3   26.18    3.29
   0  20  -3   25.78    4.32
   0  20   3   25.96    4.20
   0  20   3   25.53    4.64
   0  20   4  110.54    8.87
   0  20  -4  105.95    7.94
   0  20  -4  104.01    7.17
   0  20   4  127.73    8.59
   0  20   4   94.83    6.37
   0  20   5   47.09    4.67
   0  20  -5   45.37    4.89
   0  20  -5   59.09    6.12
   0  20   5   52.57    6.14
   0  20   5   50.66    6.35
   0  20  -6   46.41    6.13
   0  20   6   46.64    5.44
   0  20   6   51.79    6.65
   0  20  -7   10.11    4.01
   0  20   7   14.61    4.77
   0  20   7   14.09    4.60
   0  20   8  189.95   13.27
   0  20   8  180.68   11.07
   0  20   9   40.69    7.23
   0  20   9   21.68    5.45
   0  20  10   70.98    8.83
   0  20  10   71.37    7.48
   0  20  11   14.69    5.55
   0  20  11    3.28    4.26
   0  20  12    7.18    5.51
   0  20  12    8.91    4.64
   0  20  13    1.25    5.02
   0  20  13   -0.97    4.62
   0  20  14    1.04    4.81
   0  21   0    1.19    3.21
   0  21   0   -5.27    1.99
   0  21   1  281.84   11.07
   0  21  -1  274.04   11.02
   0  21   1  283.33   13.88
   0  21  -1  279.52   13.59
   0  21   2   50.85    4.24
   0  21   2   54.18    6.02
   0  21  -2   58.42    4.54
   0  21  -2   55.41    5.86
   0  21   2   58.53    5.62
   0  21   3  213.21    9.55
   0  21   3  206.46   11.07
   0  21   3  193.41   11.73
   0  21  -3  203.59   11.33
   0  21  -4   16.76    4.06
   0  21   4   13.26    4.14
   0  21  -4    7.41    2.98
   0  21   4   17.20    3.38
   0  21   4   22.73    5.02
   0  21  -5    2.60    2.67
   0  21   5    4.06    3.66
   0  21   5    0.76    3.74
   0  21   5    6.52    2.47
   0  21   6  135.27    8.42
   0  21   6  128.38   10.29
   0  21  -6  130.59    9.58
   0  21  -7   61.26    7.08
   0  21   7   60.14    6.35
   0  21   7   54.92    7.38
   0  21  -8    0.79    4.18
   0  21   8    6.65    4.60
   0  21   8    3.69    4.87
   0  21   9    9.16    4.77
   0  21   9    8.83    4.54
   0  21  10    9.75    4.91
   0  21  10   14.96    4.48
   0  21  11    2.30    4.51
   0  21  11   12.30    4.60
   0  21  12    3.65    4.87
   0  21  12    4.47    4.52
   0  21  13   22.86    6.44
   0  21  13   21.29    5.93
   0  22   0   44.41    5.62
   0  22   1  133.93    9.50
   0  22  -1  140.40    9.39
   0  22   2  238.33   12.75
   0  22  -2  220.21   12.10
   0  22   2  214.60   11.30
   0  22   3  184.13    8.89
   0  22   3  171.28   11.39
   0  22   3  178.62   10.62
   0  22  -3  183.46   10.91
   0  22   4  119.59    8.58
   0  22  -4  108.02    8.31
   0  22   4  104.33    8.71
   0  22   4  104.14    6.63
   0  22  -5    4.04    3.94
   0  22   5    6.94    4.52
   0  22   5    0.79    4.53
   0  22   5    2.21    3.05
   0  22   6  154.75   11.41
   0  22  -6  168.39   10.99
   0  22   6  155.98    9.14
   0  22   7  450.31   21.49
   0  22   7  424.00   17.88
   0  22  -7  449.40   20.07
   0  22   8  122.32    8.95
   0  22   8  126.98   11.00
   0  22  -8  119.44    9.91
   0  22   9   14.59    5.36
   0  22   9   16.36    4.38
   0  22  10   84.12    9.70
   0  22  10   95.81    8.62
   0  22  11    4.68    5.01
   0  22  11    5.74    3.97
   0  22  12   14.86    6.36
   0  22  13   28.34    7.00
   0  23   0   -0.66    3.27
   0  23  -1  108.73    8.48
   0  23   1   98.96    8.44
   0  23   1  103.10    7.63
   0  23  -2  178.40   11.28
   0  23   2  171.25   11.09
   0  23   2  157.09    9.83
   0  23  -3  132.79    9.20
   0  23   3  113.99    9.16
   0  23   3  124.84    8.86
   0  23   4   30.74    5.45
   0  23  -4   21.56    4.75
   0  23   4   20.58    4.64
   0  23   5    1.64    3.77
   0  23  -5    0.70    3.43
   0  23   5   -1.43    4.14
   0  23   6  355.11   18.20
   0  23  -6  312.77   16.41
   0  23  -7   11.59    4.14
   0  23   7   22.54    6.07
   0  23  -8  112.61    9.85
   0  23   8  127.23   11.26
   0  23   9   37.40    7.31
   0  23  10    6.78    4.92
   0  23  11    2.39    4.56
   0  23  12    8.80    5.79
   0  23  13    2.62    4.87
   0  24   0   33.69    5.79
   0  24   1  302.99   15.19
   0  24  -1  274.42   14.56
   0  24   1  296.31   13.78
   0  24   2  287.80   15.17
   0  24  -2  305.71   15.16
   0  24   2  296.90   14.12
   0  24   3   -1.51    3.42
   0  24  -3    0.69    3.16
   0  24   3    1.84    3.14
   0  24  -4  135.93    9.90
   0  24   4  130.81   10.39
   0  24   4  115.48    9.51
   0  24   5   21.16    5.15
   0  24  -5   15.90    4.53
   0  24   5   31.55    5.60
   0  24  -6   31.57    5.65
   0  24   6   25.31    6.08
   0  24   7  351.93   18.95
   0  24  -7  330.48   17.25
   0  24   8   62.70    8.26
   0  24   9    7.65    5.12
   0  24  10    2.31    4.52
   0  24  11    2.43    4.98
   0  24  12   14.03    5.78
   0  24  13   17.26    6.33
   0  25   0   -4.31    3.89
   0  25   1    3.66    3.65
   0  25  -1    5.68    4.03
   0  25   1    3.93    3.59
   0  25   2  245.95   14.12
   0  25  -2  260.26   14.02
   0  25   2  259.14   13.16
   0  25   3   20.45    5.33
   0  25  -3   31.50    6.33
   0  25   3   24.09    5.46
   0  25   4   12.41    4.65
   0  25  -4    8.01    4.18
   0  25   4   12.32    4.14
   0  25   5   54.22    8.22
   0  25  -5   44.87    6.71
   0  25   5   55.47    8.13
   0  25  -6   52.81    6.71
   0  25   6   52.14    7.33
   0  25  -7   45.39    6.46
   0  25   7   44.70    7.44
   0  25   8    3.16    4.32
   0  25   9   20.12    5.99
   0  25  10   30.58    6.86
   0  25  11   23.47    6.54
   0  25  12   31.08    7.79
   0  25  13    8.08    5.76
   0  26   0  295.20   15.59
   0  26   1   96.87    8.76
   0  26  -1   77.21    8.08
   0  26   1   76.28    7.22
   0  26  -2  141.66   10.81
   0  26   2  124.68   10.40
   0  26   2  114.37    9.14
   0  26  -3  270.20   14.97
   0  26   3  287.58   15.84
   0  26   3  290.55   14.60
   0  26   4   51.43    7.53
   0  26  -4   49.15    6.44
   0  26   4   36.64    6.34
   0  26   5    8.14    4.70
   0  26  -5    3.87    3.63
   0  26   5   11.55    4.79
   0  26  -6    8.79    4.53
   0  26   6    2.87    5.05
   0  26  -7   28.30    5.69
   0  26   7   23.48    6.21
   0  26   8   21.59    6.07
   0  26   9   -2.28    4.36
   0  26  10   56.46    8.77
   0  26  11   18.87    6.19
   0  26  12    1.32    5.15
   0  26  13    1.37    5.60
   0  27   0    4.70    5.01
   0  27   1   20.64    5.61
   0  27  -1    9.29    4.88
   0  27   1   21.12    4.99
   0  27   2   24.46    5.59
   0  27  -2   31.53    6.04
   0  27   2   40.53    5.71
   0  27  -3  137.83   10.77
   0  27   3  165.31   11.97
   0  27   3  148.31   10.44
   0  27   4   45.24    7.28
   0  27  -4   54.18    6.88
   0  27   4   54.40    7.45
   0  27   5   40.11    7.25
   0  27  -5   31.22    5.94
   0  27   5   54.49    7.37
   0  27  -6  107.07    9.35
   0  27   6   96.59   10.14
   0  27  -7   22.19    5.48
   0  27   7   16.76    6.09
   0  27   8   11.05    5.26
   0  27   9    5.83    4.99
   0  27  10   19.60    6.30
   0  27  11   34.58    8.02
   0  27  12   10.68    5.83
   0  27  13   53.98    9.27
   0  28   0   22.86    5.53
   0  28   1  118.89    9.89
   0  28  -1  112.09    9.76
   0  28   1  118.63    8.94
   0  28   2   96.56    9.51
   0  28  -2  117.68   10.03
   0  28   2   87.69    8.35
   0  28   3   15.82    5.33
   0  28  -3   22.53    6.17
   0  28   3   16.76    5.36
   0  28   4   29.35    6.16
   0  28  -4   43.16    6.79
   0  28   4   50.72    6.83
   0  28   5    0.96    5.33
   0  28  -5    8.27    4.95
   0  28   5    0.81    5.75
   0  28  -6  139.16   10.90
   0  28   6  137.89   11.96
   0  28  -7   91.07    9.12
   0  28   7  107.36   10.73
   0  28   8   -1.13    4.43
   0  28   9   63.10    8.85
   0  28  10   68.74    9.72
   0  28  11   11.73    5.58
   0  28  12   16.27    6.87
   0  28  13   -5.59    5.98
   0  29   0   -0.85    5.84
   0  29   1   85.67    9.44
   0  29  -1  116.57   10.62
   0  29   1   76.15    8.25
   0  29   2   42.16    6.94
   0  29  -2   31.65    6.47
   0  29   2   31.75    5.84
   0  29  -3  168.45   12.09
   0  29   3  189.31   13.06
   0  29   3  168.25   11.38
   0  29   4    6.63    5.84
   0  29  -4   -2.52    6.14
   0  29   4    9.20    5.89
   0  29   5   68.39    8.81
   0  29  -5   75.16    8.26
   0  29   5   77.21    8.73
   0  29  -6   15.71    4.80
   0  29   6   19.79    6.12
   0  29  -7   23.34    5.87
   0  29   7   17.61    5.35
   0  29   8   -4.63    5.04
   0  29   9   69.29    9.69
   0  29  10   -1.27    5.22
   0  29  11   11.93    5.89
   0  29  12   15.10    6.44
   0  29  13    7.08    5.93
   0  30   0   61.57    8.04
   0  30  -1  144.41   11.23
   0  30   1  133.33   11.04
   0  30   1  119.16    9.59
   0  30   2   79.32    9.12
   0  30  -2   88.08    9.31
   0  30   2   87.11    8.42
   0  30   3   30.12    7.18
   0  30  -3   28.43    7.32
   0  30   3   22.21    6.82
   0  30  -4  198.24   13.25
   0  30   4  190.70   13.89
   0  30   4  190.40   12.58
   0  30   5   64.27    8.81
   0  30  -5   66.18    8.13
   0  30   5   70.58    8.80
   0  30  -6   58.36    7.64
   0  30   6   59.88    8.71
   0  30   7   64.25    8.99
   0  30   8   -5.92    5.06
   0  30   9   21.10    6.47
   0  30  10   25.92    7.29
   0  30  11   25.57    7.12
   0  30  12   36.20    8.47
   0  31   0   -2.73    5.33
   0  31   1  124.17   11.19
   0  31  -1  110.81   10.89
   0  31   1  101.58    9.33
   0  31  -2  202.38   13.98
   0  31   2  217.94   14.63
   0  31   2  177.94   12.32
   0  31   3   50.60    7.98
   0  31  -3   71.34    8.91
   0  31   3   71.63    8.25
   0  31   4   22.20    6.48
   0  31  -4   17.98    6.41
   0  31   4   24.22    6.38
   0  31   5   56.71    8.16
   0  31  -5   35.44    6.79
   0  31   5   48.74    7.35
   0  31  -6   22.17    5.98
   0  31   6   12.07    5.64
   0  31   7   28.86    7.02
   0  31   8    2.42    5.27
   0  31   9   22.77    6.78
   0  31  10   10.57    6.49
   0  31  11   21.85    7.31
   0  31  12   45.09    9.09
   0  32   0    9.39    4.95
   0  32   1   38.07    7.23
   0  32  -1   24.24    6.32
   0  32   2   98.51   10.30
   0  32  -2  111.17   10.68
   0  32   2  104.78    9.64
   0  32   3   64.29    8.77
   0  32  -3   62.74    8.64
   0  32   3   56.36    7.88
   0  32   4   10.40    5.34
   0  32  -4    3.71    4.69
   0  32   4   19.04    5.62
   0  32   5    4.32    5.06
   0  32  -5    4.68    4.99
   0  32   5    6.26    4.53
   0  32  -6   25.66    6.21
   0  32   6   20.26    6.11
   0  32   7    9.46    5.26
   0  32   8   -1.23    4.60
   0  32   9   15.47    6.15
   0  32  10    9.40    5.63
   0  32  11   41.59    8.61
   0  32  12   14.27    6.80
   0  33   0   -0.97    5.12
   0  33   1   50.15    8.39
   0  33  -1   55.94    8.36
   0  33   2   19.16    6.31
   0  33  -2   22.99    6.68
   0  33   2   30.32    6.44
   0  33   3   17.61    5.67
   0  33  -3    4.77    4.96
   0  33   3    8.03    4.95
   0  33   4   14.97    5.93
   0  33  -4    7.64    5.29
   0  33   4    8.48    4.87
   0  33   5    6.65    5.37
   0  33  -5    8.67    5.34
   0  33   5   16.47    5.59
   0  33  -6    0.98    5.96
   0  33   6    5.77    5.58
   0  33   7   16.93    6.38
   0  33   8   41.68    8.15
   0  33   9   10.50    6.04
   0  33  10   10.92    6.07
   0  33  11    4.22    5.64
   0  34   0   31.08    7.11
   0  34   1   39.57    7.59
   0  34  -1   47.88    7.80
   0  34   2   18.72    5.85
   0  34  -2   23.74    6.24
   0  34   3   39.51    7.32
   0  34  -3   40.33    7.45
   0  34   3   43.61    6.87
   0  34   4   15.41    6.18
   0  34  -4   23.55    6.29
   0  34   4    6.94    4.82
   0  34   5   22.78    6.96
   0  34  -5    6.93    5.75
   0  34   5   22.43    6.69
   0  34  -6   13.99    5.88
   0  34   6   23.64    6.41
   0  34   7   13.59    5.70
   0  34   8    1.29    4.92
   0  34   9    8.02    5.94
   0  34  10    8.32    6.16
   0  34  11    7.12    5.58
   0  35   0   -3.10    5.37
   0  35   1   30.37    7.13
   0  35  -1   21.57    6.37
   0  35   2    6.42    5.18
   0  35  -2    6.11    5.44
   0  35   3   45.03    7.96
   0  35  -3   53.73    8.27
   0  35   4   16.97    6.58
   0  35  -4   26.31    7.05
   0  35   4   28.37    6.50
   0  35   5    1.17    5.38
   0  35  -5   -2.03    5.94
   0  35   5   -0.95    5.41
   0  35   6   33.88    7.65
   0  35   7   12.62    6.21
   0  35   8   45.93    8.55
   0  35   9   23.11    7.19
   0  35  10    9.85    5.89
   0  35  11    1.44    5.65
   0  36   0   47.87    8.02
   0  36  -1   14.77    5.72
   0  36   1   17.25    6.06
   0  36   2   17.63    6.04
   0  36  -2   12.58    6.47
   0  36   3  108.45   11.85
   0  36  -3  123.24   12.02
   0  36   4   11.62    6.13
   0  36  -4   12.49    6.30
   0  36   5    1.20    5.32
   0  36  -5    4.16    5.48
   0  36   5    8.75    5.39
   0  36   6   17.34    6.28
   0  36   7   12.88    6.24
   0  36   8   62.82    9.90
   0  36   9   41.46    8.58
   0  36  10    9.99    6.46
   0  37   0    9.85    5.99
   0  37   1   69.95    9.71
   0  37  -1   52.11    9.13
   0  37  -2   15.11    6.98
   0  37   2   23.80    7.26
   0  37   3    5.80    5.35
   0  37  -3   22.55    7.05
   0  37   4   19.06    6.45
   0  37  -4    7.48    5.25
   0  37   5   -4.91    5.84
   0  37  -5    8.54    5.98
   0  37   5    3.97    5.75
   0  37   6    7.59    6.49
   0  37   7    3.94    5.27
   0  37   8   13.61    6.59
   0  37   9   23.86    7.70
   0  37  10   -1.44    5.52
   0  38   0   32.57    7.54
   0  38  -1   33.40    7.82
   0  38   1   23.95    6.65
   0  38  -2    9.99    5.85
   0  38   2    9.31    5.80
   0  38  -3   31.94    7.46
   0  38   3   34.49    7.65
   0  38  -4   14.25    6.15
   0  38   4   10.97    5.99
   0  38  -5    3.28    6.68
   0  38   5   -7.53    6.52
   0  38   6   -6.47    6.45
   0  38   7   13.40    6.18
   0  38   8   16.61    6.81
   0  38   9    1.42    6.08
   0  39   0   -1.15    5.39
   0  39  -1    6.86    5.70
   0  39   1    7.04    5.40
   0  39   2    1.19    4.79
   0  39  -2    2.27    5.58
   0  39  -3   16.92    6.89
   0  39   3    2.44    5.00
   0  39  -4    1.12    6.08
   0  39   4   13.74    6.49
   0  39  -5   14.57    7.49
   0  39   5   10.26    6.58
   0  39   6   -6.60    6.39
   0  39   7    1.37    5.35
   0  39   8   -1.41    5.37
   0  39   9   12.99    6.76
   0  40   0   -1.18    4.84
   0  40  -1    5.85    5.57
   0  40   1    8.42    5.63
   0  40  -2   11.62    6.59
   0  40   2    9.80    6.37
   0  40  -3   27.73    8.30
   0  40   3   31.23    8.30
   0  40  -4    4.60    6.89
   0  40   4    7.67    6.46
   0  40   5    1.31    6.03
   0  40   6   24.25    7.49
   0  40   7   11.11    6.29
   0  40   8    4.28    5.32
   0  41   0    9.68    7.02
   0  41   1    6.17    6.24
   0  41  -1   10.78    7.38
   0  41   2   36.39    8.62
   0  41  -2   32.11    8.55
   0  41   3   16.62    6.92
   0  41  -3   20.14    7.72
   0  41  -4   17.64    7.54
   0  41   4   23.48    7.50
   0  41   5   13.38    6.48
   0  41   6   15.10    7.14
   0  41   7    8.47    6.39
   0  41   8   24.62    7.76
   0  42   0   64.41   10.51
   0  42  -1    4.90    6.37
   0  42   1   13.87    7.31
   0  42  -2   26.68    8.25
   0  42   2   19.24    7.46
   0  42   3   16.98    6.71
   0  42  -3   19.35    7.54
   0  42  -4    1.20    6.40
   0  42   4    7.99    6.23
   0  42   5    5.45    6.89
   0  42   6   11.18    7.27
   0  42   7    1.43    5.20
   0  43   0    7.60    6.13
   0  43   1    5.15    6.03
   0  43  -1    3.75    6.31
   0  43   2   18.34    7.20
   0  43  -2   35.94    8.88
   0  43   3   -4.00    6.65
   0  43  -3    9.86    7.45
   0  43  -4   22.01    7.75
   0  43   4    2.72    6.26
   0  43   5    9.71    5.81
   0  43   6   19.88    7.60
   0  44   0   90.56   11.94
   0  44   1   23.64    8.49
   0  44  -1   14.01    7.56
   0  44  -2    7.57    6.90
   0  44   2    5.34    6.04
   0  44   3    9.52    6.78
   0  44  -3    8.76    6.77
   0  44   4    5.54    5.91
   0  44   5   12.71    6.62
   0  45   0    5.27    6.17
   0  45  -1   19.47    7.21
   0  45   1   21.43    6.98
   0  45   2   12.24    6.47
   0  45  -2    1.28    6.67
   0  45  -3    2.54    6.61
   0  45   3    9.70    7.20
   0  45   4   -5.63    6.14
   0  46   0   34.93    8.79
   0  46   1    4.09    6.49
   0  46  -1   14.52    7.57
   0  46  -2   14.34    7.14
   0  46   2    9.69    7.00
   0  46  -3    3.88    6.72
   0  46   3    2.82    6.37
   0  47   0    4.09    6.17
   0  47  -1   10.74    6.69
   0  47   1    2.77    6.27
   0  47  -2    6.62    6.50
   0  47   2   -4.22    6.12
   0  47  -3  -11.79    7.52
   1 -32 -12   53.83    8.94
   1 -31 -12   22.00    6.57
   1 -31 -11    9.92    5.90
   1 -30 -13   26.42    6.99
   1 -30 -12   25.47    7.00
   1 -30 -11    9.75    5.90
   1 -29 -13    6.51    5.34
   1 -29 -12   10.03    5.67
   1 -29 -11   34.75    7.44
   1 -28 -12   22.18    6.43
   1 -28 -11   56.46    8.77
   1 -27 -12   16.95    6.64
   1 -27 -11   19.62    6.33
   1 -26 -12   24.95    6.84
   1 -26 -11   12.44    6.04
   1 -25 -12   24.49    6.34
   1 -25 -11   15.50    5.61
  -1 -25   3  103.19    6.41
   1 -24 -12   16.00    5.95
   1 -24 -11   10.83    5.33
  -1 -24   3  153.67    7.82
  -1 -24   2    6.30    2.27
   1 -24   5    3.39    3.12
   1 -24   6  141.11   10.31
   1 -24   7    7.19    3.99
   1 -23 -12    3.35    4.87
   1 -23 -11    2.12    4.52
  -1 -23   3   90.59    5.73
  -1 -23   2    2.14    2.07
   1 -23   5   71.17    6.88
   1 -23   6   29.70    5.05
   1 -23   7   56.53    7.00
   1 -23   8   10.19    4.05
   1 -23   9   28.40    5.85
   1 -22 -12   24.08    6.58
   1 -22 -11   21.69    5.81
  -1 -22   3   91.70    5.69
  -1 -22   2  257.08   10.77
  -1 -22   1  191.46    8.99
   1 -22   5   39.78    5.33
   1 -22   6  386.59   17.84
   1 -22   7   21.65    4.71
   1 -22   8   18.42    4.87
   1 -22   9   26.28    5.63
   1 -22  10   -0.98    4.10
   1 -22  11   69.49    8.82
   1 -21 -12    1.07    4.19
   1 -21 -11   78.61    9.06
  -1 -21   4   25.82    3.08
  -1 -21   3   37.33    3.65
   1 -21  -3   29.00    3.52
  -1 -21   2  185.49    8.56
  -1 -21   1    0.34    1.76
   1 -21   4   65.40    6.23
   1 -21   5   70.98    6.77
   1 -21   6  201.35   11.94
   1 -21   7   37.27    5.78
   1 -21   8   14.05    4.65
   1 -21   9   66.50    7.84
   1 -21  10   12.63    5.13
   1 -21  11   -2.09    4.38
   1 -21  12   62.98    8.64
   1 -20 -12   12.53    4.98
   1 -20 -11   24.53    6.02
   1 -20 -10   36.72    6.44
  -1 -20   4  104.09    5.92
   1 -20  -3  167.62    8.33
  -1 -20   3  166.19    7.86
  -1 -20   2   77.00    5.01
  -1 -20   1  244.97   10.14
   1 -20  -1  228.83   10.34
   1 -20   4   61.04    6.02
   1 -20   5   28.89    4.55
   1 -20   6   38.44    5.59
   1 -20   7    3.74    3.67
   1 -20   8   72.70    8.06
   1 -20   9   33.78    6.09
   1 -20  10    1.93    3.69
   1 -20  11   27.19    6.29
   1 -20  12   13.50    5.45
   1 -20  13    9.60    5.43
   1 -19 -11   59.31    8.08
   1 -19 -10   46.38    6.80
  -1 -19   4   75.50    4.89
   1 -19  -3   54.83    4.39
  -1 -19   3   45.93    3.89
  -1 -19   2  106.57    6.08
   1 -19  -2  129.28    7.13
  -1 -19   1   54.84    4.07
   1 -19  -1   44.77    4.23
  -1 -19   1   56.13    4.26
  -1 -19   0  272.70   11.16
   1 -19   4    6.69    3.02
   1 -19   5   54.58    5.82
   1 -19   6  101.61    8.32
   1 -19   7   41.95    5.90
   1 -19   8   22.56    5.28
   1 -19   9   98.83    9.47
   1 -19  10   26.02    5.92
   1 -18 -11   90.30    9.41
   1 -18 -10   42.50    6.43
  -1 -18   4    7.38    1.98
  -1 -18   4    6.39    2.03
  -1 -18   3   69.04    4.42
   1 -18  -3   73.76    5.08
  -1 -18   3   88.30    5.12
   1 -18  -2  300.97   12.15
  -1 -18   2  293.79   11.37
  -1 -18   2  283.10   12.13
  -1 -18   2  297.08   11.05
  -1 -18   1  157.05    8.10
  -1 -18   1  148.77    7.26
   1 -18  -1  145.94    7.60
  -1 -18   1  138.69    6.80
  -1 -18   0  132.94    6.88
   1 -18   3   19.70    3.58
   1 -18   4   50.55    5.38
   1 -18   5  134.39    8.95
   1 -18   6    7.26    3.39
   1 -18   7   22.50    4.84
   1 -18   8  173.25   11.93
   1 -17 -11   27.22    5.69
   1 -17 -10   18.52    4.90
  -1 -17   9   21.16    4.40
  -1 -17   8  170.51   10.48
  -1 -17   4   29.14    3.50
  -1 -17   4   33.18    3.32
  -1 -17   4   30.90    3.22
   1 -17  -3   52.00    4.55
   1 -17  -3   50.42    4.14
  -1 -17   3   53.31    3.96
  -1 -17   3   52.76    3.71
  -1 -17   2  394.30   15.11
   1 -17  -2  415.35   15.00
  -1 -17   2  396.63   13.82
  -1 -17   2  427.07   14.51
   1 -17  -2  409.97   15.20
  -1 -17   1  249.67    9.93
  -1 -17   1  266.97   10.46
   1 -17  -1  265.67   10.98
  -1 -17   1  274.23   11.27
  -1 -17   0 1104.81   32.41
  -1 -17   0 1095.00   33.40
   1 -17   0 1037.12   33.43
   1 -17   1 1816.23   52.09
  -1 -17  -1 1766.59   48.77
  -1 -17  -2  191.60    7.58
  -1 -17  -3  142.73    6.62
   1 -17   3  152.99    8.72
   1 -17   4   74.96    6.30
   1 -17   5   56.84    5.88
   1 -17   6  137.86    9.47
   1 -17   7   17.89    4.39
   1 -16 -11  120.99   10.14
  -1 -16  10   21.38    4.97
   1 -16 -10   31.84    5.75
  -1 -16   9   27.89    4.96
   1 -16  -9   31.62    5.48
  -1 -16   8  266.33   13.43
  -1 -16   7  265.28   12.51
  -1 -16   5   93.74    6.11
  -1 -16   4  133.60    7.20
  -1 -16   4  130.54    6.56
   1 -16  -3  453.61   16.64
   1 -16  -3  439.63   15.67
  -1 -16   3  475.81   15.61
  -1 -16   3  443.42   14.87
  -1 -16   2  875.56   27.47
   1 -16  -2  860.14   27.51
   1 -16  -2  909.37   27.33
  -1 -16   2  900.67   26.73
  -1 -16   2  836.97   25.86
   1 -16  -1   22.52    2.98
  -1 -16   1   28.14    2.83
  -1 -16   1   27.08    3.30
  -1 -16   1   28.27    4.48
   1 -16  -1   13.53    3.29
   1 -16   0   52.62    4.79
  -1 -16   0   63.53    6.30
   1 -16   0   64.22    5.83
  -1 -16   0   81.07    5.19
   1 -16   1  963.50   31.43
  -1 -16  -1 1070.96   30.84
  -1 -16  -1 1058.93   31.91
  -1 -16  -1  991.21   28.60
  -1 -16  -2  253.01    9.15
  -1 -16  -3    9.87    2.33
   1 -16   3    6.04    2.64
  -1 -16  -3   13.06    3.36
  -1 -16  -4  380.66   13.48
   1 -16   4  360.13   15.52
   1 -16   5   80.64    6.80
   1 -16   6  257.10   13.32
   1 -16   7   53.13    6.47
  -1 -15  12   31.67    6.37
  -1 -15  11   22.87    5.31
   1 -15 -11   24.87    5.42
  -1 -15  10   34.33    5.79
   1 -15 -10   53.17    6.80
  -1 -15   9   10.19    3.94
   1 -15  -9    7.29    3.48
  -1 -15   8  129.23    8.90
  -1 -15   7  237.86   11.73
  -1 -15   6   17.88    3.18
  -1 -15   5   19.53    2.98
  -1 -15   4    5.89    1.97
   1 -15  -3  104.09    6.49
  -1 -15   3  110.81    5.50
  -1 -15   3  119.79    6.10
   1 -15  -3  120.76    6.25
  -1 -15   2  267.05    9.00
  -1 -15   2  255.97    8.33
   1 -15  -2  269.69   10.51
  -1 -15   2  248.53   10.35
  -1 -15   2  249.10    9.61
   1 -15  -2  244.12    9.79
   1 -15  -1   18.16    2.78
   1 -15  -1    7.93    2.63
  -1 -15   1   20.29    2.87
  -1 -15   1   22.82    2.44
  -1 -15   1   23.11    2.70
   1 -15   0  301.77   12.49
  -1 -15   0  300.48   11.57
  -1 -15   0  336.53   12.59
   1 -15   0  336.10   13.04
   1 -15   1  595.77   20.34
  -1 -15  -1  592.01   19.43
  -1 -15  -1  622.74   20.54
  -1 -15  -1  594.26   17.61
   1 -15   2  195.88    9.58
  -1 -15  -2  212.34   10.33
  -1 -15  -2  197.74    7.70
  -1 -15  -3   96.86    5.91
   1 -15   3   85.53    6.36
  -1 -15  -3   78.74    4.59
   1 -15   4  134.00    8.36
  -1 -15  -4  140.11    6.83
   1 -15   5   30.19    4.45
   1 -15   6  106.92    8.13
  -1 -14  13   28.33    6.28
  -1 -14  12  110.86   10.23
  -1 -14  11   99.26    9.29
   1 -14 -11  118.31    9.73
  -1 -14  10   43.52    6.12
   1 -14 -10   41.67    5.89
   1 -14  -9  209.72   12.32
  -1 -14   9  190.65   11.74
  -1 -14   8  207.47   11.56
  -1 -14   7   82.02    6.60
  -1 -14   6  105.54    6.92
  -1 -14   5  136.25    7.25
  -1 -14   5  146.22    7.57
  -1 -14   4  226.60    9.71
   1 -14  -3 1088.11   33.33
   1 -14  -3 1193.51   34.62
  -1 -14   2  458.43   14.28
  -1 -14   2  437.98   13.71
   1 -14  -2  435.57   15.30
  -1 -14   2  433.66   15.40
   1 -14  -2  461.14   15.94
  -1 -14   2  445.43   15.05
   1 -14  -1  434.62   10.20
  -1 -14   1  456.23    9.64
  -1 -14   1  456.25   10.40
  -1 -14   1  435.40    8.34
   1 -14   0  517.85   17.88
  -1 -14   0  496.21   16.77
   1 -14   0  509.56   17.96
  -1 -14   0  532.13   17.64
   1 -14   1  508.98   18.15
  -1 -14  -1  536.89   17.40
  -1 -14  -1  521.20   15.66
  -1 -14  -1  561.66   18.46
  -1 -14  -2  281.63    9.61
  -1 -14  -2  265.88   10.76
   1 -14   2  299.66   12.04
  -1 -14  -2  261.37   11.47
  -1 -14  -3   68.64    5.09
  -1 -14  -3   73.65    4.32
   1 -14   3   68.66    5.61
  -1 -14  -4  560.99   18.35
   1 -14   4  558.28   20.67
  -1 -14  -5  148.99    7.47
   1 -14   5  156.21    9.32
  -1 -13  14   50.18    7.96
  -1 -13  13   24.35    6.10
  -1 -13  12   65.29    8.03
  -1 -13  11   15.27    4.83
   1 -13 -11   17.84    4.77
  -1 -13  10   24.36    5.04
   1 -13 -10   25.50    4.96
  -1 -13   9   88.58    8.02
   1 -13  -9   90.93    8.05
  -1 -13   8  213.52   11.75
  -1 -13   7   21.90    3.89
  -1 -13   6   42.06    4.46
  -1 -13   5  303.34   12.26
  -1 -13   5  318.02   12.28
   1 -13  -4  212.57    9.67
  -1 -13   4  202.35    8.83
   1 -13  -4  188.96    9.24
  -1 -13   4  198.68    8.49
   1 -13  -3   29.82    3.09
   1 -13  -3   20.01    3.10
   1 -13  -2   14.95    2.65
  -1 -13   2   10.10    1.52
  -1 -13   2    9.01    2.05
   1 -13  -2   10.41    2.30
  -1 -13   2   11.11    2.29
   1 -13  -1   35.04    3.23
  -1 -13   1   29.79    3.02
  -1 -13   1   36.62    2.60
  -1 -13   1   36.41    3.07
  -1 -13   0  167.67    7.14
  -1 -13   0  150.15    7.37
   1 -13   0  156.69    7.82
   1 -13   0  151.99    7.65
  -1 -13  -1   19.03    1.74
  -1 -13  -1   23.41    2.62
  -1 -13  -1   22.80    3.01
   1 -13   1   17.84    2.90
  -1 -13  -2  117.87    5.09
  -1 -13  -2  106.15    5.86
   1 -13   2  111.91    6.64
  -1 -13  -2  116.89    6.65
   1 -13   2  126.95    7.04
  -1 -13  -3  765.12   22.75
   1 -13   3  721.05   24.64
   1 -13   3  734.84   24.98
  -1 -13  -3  754.78   24.87
  -1 -13  -3  763.55   24.23
  -1 -13  -4 1460.98   40.96
   1 -13   4 1349.43   43.13
  -1 -13  -5    4.87    1.95
   1 -13   5    6.43    2.94
  -1 -12  15   31.49    7.09
  -1 -12  14   16.41    5.63
  -1 -12  13   76.23    9.12
  -1 -12  12   11.17    4.51
  -1 -12  11  198.86   13.19
  -1 -12  10   25.88    5.25
   1 -12 -10   26.19    5.17
  -1 -12   9   29.03    5.06
   1 -12  -9   32.53    5.38
  -1 -12   8   66.67    6.37
   1 -12  -8   65.01    6.30
  -1 -12   7   31.45    4.24
  -1 -12   6   90.48    6.25
  -1 -12   5  825.46   25.85
  -1 -12   5  795.63   25.36
   1 -12  -4  163.47    8.43
  -1 -12   4  169.99    7.65
  -1 -12   4  182.28    7.95
   1 -12  -4  173.95    8.51
  -1 -12   3  126.84    6.34
   1 -12  -3  135.33    7.02
   1 -12  -3  138.79    6.53
   1 -12  -2  114.11    6.29
  -1 -12   2  123.71    4.89
  -1 -12   2  120.66    6.03
   1 -12  -2  118.78    6.01
   1 -12  -1    5.31    1.87
   1 -12  -1    0.62    0.85
  -1 -12   1   10.19    2.13
  -1 -12   1    8.09    1.47
  -1 -12   1    3.82    1.63
  -1 -12   0 1042.11   29.37
   1 -12   0 1034.17   29.83
  -1 -12   0  985.79   28.63
  -1 -12  -1  650.28   18.48
   1 -12   1  610.49   20.90
  -1 -12  -1  655.12   20.17
  -1 -12  -1  662.78   21.01
  -1 -12  -2   44.30    2.84
   1 -12   2   40.91    4.05
   1 -12   2   52.24    4.39
  -1 -12  -2   49.53    3.75
  -1 -12  -2   50.00    4.21
  -1 -12  -3   25.39    2.56
   1 -12   3   20.99    3.30
   1 -12   3   20.38    3.33
  -1 -12  -3   22.50    3.39
  -1 -12  -3   28.01    3.14
  -1 -12  -4  252.57   10.88
   1 -12   4  249.48   11.70
  -1 -12  -4  255.63    9.92
  -1 -12  -5   31.69    3.34
  -1 -11  16    6.16    4.82
  -1 -11  15   40.87    7.74
  -1 -11  14   37.27    7.20
  -1 -11  13   88.32    9.62
  -1 -11  12   14.90    4.85
  -1 -11  11   27.08    5.69
   1 -11 -10   39.60    5.66
  -1 -11  10   35.67    5.63
   1 -11  -9  151.65   10.03
  -1 -11   9  158.56   10.52
   1 -11  -8  118.84    8.27
  -1 -11   8  110.60    8.15
  -1 -11   7   20.04    3.77
  -1 -11   6  141.27    8.15
  -1 -11   6  155.86    8.22
  -1 -11   5  854.08   27.42
   1 -11  -5  897.11   28.16
  -1 -11   5  885.91   27.59
  -1 -11   5  875.36   27.03
  -1 -11   4  546.80   18.16
   1 -11  -4  575.63   19.26
   1 -11  -4  543.57   18.88
  -1 -11   4  529.90   17.81
  -1 -11   4  551.80   17.94
  -1 -11   3 2233.90   63.41
   1 -11  -3 2300.24   64.75
   1 -11  -3 2340.01   64.77
  -1 -11   3 2305.70   63.09
  -1 -11   3 2379.08   63.89
   1 -11  -2  604.00   18.83
   1 -11  -2  563.59   18.07
  -1 -11   2  543.59   17.03
  -1 -11   2  570.17   17.99
   1 -11  -1  491.57   16.71
  -1 -11   1  538.53   16.51
  -1 -11   1  494.44   16.33
  -1 -11   1  505.90   15.22
   1 -11   0  595.05   16.47
   1 -11   0  618.63   17.18
  -1 -11   0  638.20   16.20
  -1 -11   0  627.45   16.62
  -1 -11  -1  164.32    7.06
  -1 -11  -1  170.48    7.69
  -1 -11  -1  159.26    6.83
   1 -11   1  181.37    8.03
  -1 -11  -1  172.45    5.81
   1 -11   2  872.78   26.70
   1 -11   2  830.17   26.69
  -1 -11  -2  860.73   25.64
  -1 -11  -2  837.54   24.19
  -1 -11  -2  829.30   26.24
   1 -11   3  118.05    6.83
   1 -11   3  126.55    7.16
  -1 -11  -3  123.78    6.47
  -1 -11  -3  118.42    5.51
  -1 -11  -3  116.58    6.71
   1 -11   4  468.57   17.64
   1 -11   4  441.90   16.85
  -1 -11  -4  461.31   15.64
  -1 -11  -4  481.60   16.96
  -1 -11  -5  244.79   10.19
  -1 -10  16   -3.70    5.28
  -1 -10  15   50.39    8.30
  -1 -10  14   14.27    5.79
  -1 -10  13    1.02    4.25
  -1 -10  12   -0.93    4.06
  -1 -10  11  105.57    9.75
   1 -10 -10   82.64    7.71
  -1 -10  10   76.94    8.04
   1 -10  -9   64.01    6.56
  -1 -10   9   50.59    6.38
   1 -10  -8   55.33    5.62
  -1 -10   8   41.70    5.34
  -1 -10   7  342.37   14.02
   1 -10  -7  319.59   14.26
  -1 -10   7  319.63   14.20
  -1 -10   6  263.58   11.20
  -1 -10   6  240.32   11.17
   1 -10  -5  305.15   12.24
  -1 -10   5  290.62   11.89
  -1 -10   5  312.58   12.10
  -1 -10   4  315.62   11.48
   1 -10  -4  301.96   12.03
   1 -10  -4  304.89   12.12
  -1 -10   4  306.00   11.29
  -1 -10   4  296.35   11.10
  -1 -10   3  448.03   14.41
   1 -10  -3  445.02   15.38
   1 -10  -3  441.13   15.36
  -1 -10   3  430.82   14.06
  -1 -10   3  433.04   14.43
   1 -10  -2   28.78    2.85
  -1 -10   2   31.38    2.85
   1 -10  -2   30.16    3.16
  -1 -10   2   39.63    2.64
  -1 -10   1  892.37   25.64
  -1 -10   1  829.36   24.17
   1 -10  -1  887.34   26.18
  -1 -10   1  883.66   24.40
  -1 -10   0  190.38    5.88
   1 -10   0  196.41    6.34
  -1 -10   0  196.29    6.24
   1 -10   0  200.52    6.83
  -1 -10  -1 1468.26   42.14
  -1 -10  -1 1476.58   41.44
  -1 -10  -1 1451.47   41.16
   1 -10   1 1471.56   42.42
  -1 -10  -1 1486.45   39.83
  -1 -10  -2  703.27   20.47
  -1 -10  -2  684.47   21.30
  -1 -10  -2  697.39   21.66
   1 -10   2  732.95   22.97
  -1 -10  -2  730.69   22.55
   1 -10   2  686.73   22.56
   1 -10   3  263.03   11.32
   1 -10   3  296.40   11.93
  -1 -10  -3  298.81   11.13
  -1 -10  -3  263.65   11.25
  -1 -10  -3  282.62    9.92
  -1 -10  -4  535.95   18.49
  -1 -10  -4  505.97   18.60
   1 -10   4  528.36   18.59
  -1 -10  -4  516.49   17.01
  -1 -10  -5  264.64   10.61
   1 -10  10   74.49    8.36
  -1  -9  16    2.48    5.19
  -1  -9  15   14.09    5.78
  -1  -9  14   -1.10    4.69
  -1  -9  13   55.93    8.14
  -1  -9  12    4.65    4.21
  -1  -9  11    5.88    4.54
  -1  -9  10  169.95   11.25
   1  -9 -10  160.54   10.56
  -1  -9   9  273.30   14.22
   1  -9  -9  279.24   13.82
   1  -9  -8   15.40    3.52
  -1  -9   8   16.03    3.91
  -1  -9   8   21.73    3.69
   1  -9  -7   31.40    4.33
  -1  -9   7   26.72    3.85
  -1  -9   7   33.67    4.38
   1  -9  -6 1593.74   46.46
  -1  -9   6 1543.79   46.34
  -1  -9   6 1580.20   46.72
   1  -9  -5 1468.31   43.96
  -1  -9   5 1522.89   43.95
  -1  -9   5 1519.00   43.86
  -1  -9   4 1086.66   32.53
   1  -9  -4 1165.96   33.39
   1  -9  -4 1074.36   33.32
  -1  -9   4 1137.41   32.59
  -1  -9   4 1078.46   32.15
  -1  -9   3  158.98    6.76
   1  -9  -3  161.91    7.51
   1  -9  -3  169.47    7.73
  -1  -9   3  166.63    6.62
  -1  -9   3  170.23    6.89
  -1  -9   2  356.02   11.00
   1  -9  -2  337.89   12.05
   1  -9  -2  320.53   11.59
   1  -9  -2  334.43   12.29
  -1  -9   2  340.24   10.46
  -1  -9   2  323.04   11.26
  -1  -9   1  382.20   12.56
  -1  -9   1  388.54   11.54
  -1  -9   1  381.80   11.46
   1  -9  -1  382.16   13.16
   1  -9   0 2730.11   74.01
  -1  -9   0 2675.45   71.44
  -1  -9   0 2803.50   73.68
   1  -9   0 2673.36   74.30
  -1  -9   0 2755.14   73.79
  -1  -9  -1 2265.04   61.77
  -1  -9  -1 2256.53   61.11
   1  -9   1 2228.56   62.13
  -1  -9  -1 2224.06   59.49
   1  -9   1 2222.66   61.99
  -1  -9  -1 2211.44   60.79
   1  -9   2  657.13   21.50
  -1  -9  -2  673.31   20.52
  -1  -9  -2  656.98   20.08
   1  -9   2  676.63   21.43
  -1  -9  -2  654.28   21.08
  -1  -9  -2  660.17   19.29
  -1  -9  -3  149.55    7.08
  -1  -9  -3  138.63    6.08
   1  -9   3  146.15    7.44
   1  -9   3  152.57    7.83
  -1  -9  -3  151.49    7.51
   1  -9   4  811.77   26.32
  -1  -9  -4  817.79   26.01
  -1  -9  -4  814.16   26.36
  -1  -9  -4  819.74   24.80
  -1  -9  -5   66.91    4.63
   1  -9   8   68.91    7.13
   1  -9   9   18.91    4.93
   1  -9  10   18.36    5.30
   1  -9  11   32.68    6.04
   1  -9  12   54.44    8.13
  -1  -8  16    3.73    5.10
  -1  -8  15   41.10    7.72
  -1  -8  14   18.70    5.82
  -1  -8  13   10.16    4.92
  -1  -8  12    5.56    4.48
  -1  -8  11   61.73    7.78
   1  -8 -10  219.93   12.23
  -1  -8  10  203.88   12.59
  -1  -8   9  359.24   15.92
   1  -8  -9  353.38   16.06
  -1  -8   9  387.54   17.24
  -1  -8   8  119.65    7.88
  -1  -8   8  123.28    8.50
   1  -8  -8  127.52    8.25
  -1  -8   7   45.20    4.57
   1  -8  -7   46.23    4.80
  -1  -8   7   46.80    4.87
   1  -8  -6  168.10    8.30
  -1  -8   6  173.34    8.47
  -1  -8   6  154.05    8.32
   1  -8  -6  144.82    6.97
   1  -8  -6  167.80    8.72
  -1  -8   5  575.18   19.05
   1  -8  -5  471.94   18.52
   1  -8  -5  570.95   18.85
  -1  -8   5  606.54   19.17
  -1  -8   4   43.40    3.53
   1  -8  -4   42.80    3.65
  -1  -8   4   39.91    3.42
   1  -8  -4   38.65    3.81
  -1  -8   4   40.10    3.17
  -1  -8   3  157.90    6.28
   1  -8  -3  150.05    7.09
   1  -8  -3  150.52    6.92
  -1  -8   3  148.36    6.38
  -1  -8   3  156.45    6.34
   1  -8  -2  204.69    8.27
   1  -8  -2  187.01    7.95
   1  -8  -2  195.43    7.80
  -1  -8   2  201.75    7.19
  -1  -8   2  199.98    6.73
  -1  -8   1 2919.09   76.00
   1  -8  -1 2706.41   76.45
   1  -8  -1 2809.78   76.79
  -1  -8   1 2834.38   75.02
  -1  -8   1 2801.99   74.73
  -1  -8   0 5122.20  135.36
  -1  -8   0 5077.80  135.37
  -1  -8   0 5093.51  133.26
   1  -8   0 4991.19  135.93
   1  -8   0 5043.30  135.71
  -1  -8  -1 1794.40   49.55
   1  -8   1 1844.33   50.73
  -1  -8  -1 1821.29   50.42
  -1  -8  -1 1756.49   49.78
   1  -8   1 1757.56   50.64
  -1  -8  -1 1837.85   48.38
   1  -8   2 1846.90   53.63
  -1  -8  -2 1927.08   51.72
  -1  -8  -2 1955.99   52.96
  -1  -8  -2 1888.33   50.42
   1  -8   2 1878.43   53.93
  -1  -8  -2 1927.35   52.42
  -1  -8  -2 1924.69   53.54
   1  -8   3  120.41    6.69
   1  -8   3  123.08    6.97
  -1  -8  -3  132.73    6.88
  -1  -8  -3  132.83    5.71
  -1  -8  -3  131.03    4.66
  -1  -8  -4  185.98    9.14
  -1  -8  -4  205.65    8.18
  -1  -8  -4  192.32    6.99
  -1  -8  -5  302.02   11.35
  -1  -8  -5  283.50    8.53
  -1  -8  -5  300.57   10.21
  -1  -8  -6   87.31    4.83
   1  -8   7  120.54    8.60
   1  -8   8   51.62    6.25
   1  -8   9  253.12   14.52
   1  -8  10  229.19   14.31
   1  -8  11   11.49    4.92
   1  -8  12   16.69    5.72
   1  -8  13   50.74    8.00
  -1  -7  16    1.25    4.88
  -1  -7  15   51.77    8.64
  -1  -7  14   16.50    5.66
  -1  -7  13    4.05    4.24
  -1  -7  12   -1.84    4.46
  -1  -7  11    5.81    4.26
   1  -7 -10   94.62    7.85
  -1  -7  10   90.56    8.39
   1  -7  -9  136.06    8.91
  -1  -7   9  122.28    9.16
  -1  -7   9  126.68    8.89
  -1  -7   8  301.14   14.32
   1  -7  -8  304.25   13.94
  -1  -7   8  345.19   14.22
  -1  -7   7  120.81    7.84
  -1  -7   7  134.48    7.72
   1  -7  -7  117.36    7.50
   1  -7  -6   87.15    5.80
  -1  -7   6   84.69    6.13
  -1  -7   6   96.12    6.35
   1  -7  -6   93.95    5.10
   1  -7  -6   98.23    6.40
   1  -7  -5  131.84    7.22
  -1  -7   5  127.54    7.26
   1  -7  -5  127.18    7.86
  -1  -7   5  144.56    7.49
   1  -7  -5  120.71    5.90
   1  -7  -5  127.46    7.37
  -1  -7   4  434.57   14.50
  -1  -7   4  432.02   14.54
   1  -7  -4  423.80   14.70
   1  -7  -4  422.09   15.07
  -1  -7   3  403.51   12.98
  -1  -7   3  412.98   13.15
   1  -7  -3  414.76   14.28
   1  -7  -3  404.78   13.78
  -1  -7   3  418.71   13.46
  -1  -7   2  408.46   12.13
   1  -7  -2  429.92   13.84
  -1  -7   2  404.89   12.63
   1  -7  -2  399.74   13.33
   1  -7  -2  384.21   13.21
   1  -7  -1 1093.13   31.99
   1  -7  -1 1105.99   31.84
  -1  -7   1 1127.05   31.10
  -1  -7   1 1113.75   30.48
   1  -7   0 7104.21  183.07
  -1  -7   0 6777.07  180.79
   1  -7   0 7104.34  183.29
  -1  -7   0 6921.49  181.47
  -1  -7   0 6936.25  182.50
  -1  -7  -1 1315.47   32.75
  -1  -7  -1 1351.50   34.25
   1  -7   1 1374.66   35.47
  -1  -7  -1 1324.18   33.90
  -1  -7  -1 1304.13   34.68
  -1  -7  -2  565.06   16.57
  -1  -7  -2  552.03   15.42
   1  -7   2  577.17   15.67
  -1  -7  -2  575.85   17.12
   1  -7   2  539.42   18.18
  -1  -7  -2  533.54   17.93
   1  -7   2  569.96   18.57
   1  -7   3  543.50   18.48
  -1  -7  -3  531.97   18.29
  -1  -7  -3  550.94   16.95
  -1  -7  -3  554.27   15.76
  -1  -7  -4  178.19    8.50
  -1  -7  -4  158.20    6.13
  -1  -7  -4  167.75    7.24
  -1  -7  -5  369.46   12.42
  -1  -7  -5  379.00   13.61
  -1  -7  -6    3.20    1.46
   1  -7   6   -1.06    2.52
   1  -7   7  443.93   18.75
   1  -7   8  242.61   13.30
   1  -7   9  220.79   13.32
   1  -7  10  136.19   10.91
   1  -7  11    7.60    4.59
   1  -7  12   11.43    4.87
   1  -7  13   41.62    7.59
   1  -7  14   25.30    7.01
  -1  -6  16   12.48    5.95
  -1  -6  15   50.72    8.54
  -1  -6  14   49.46    8.29
  -1  -6  13   10.09    5.11
  -1  -6  12    0.92    3.84
  -1  -6  11   73.97    8.09
  -1  -6  10  317.86   15.13
  -1  -6  10  333.97   16.43
   1  -6 -10  314.85   15.07
   1  -6  -9  769.58   27.26
  -1  -6   9  818.54   27.47
  -1  -6   9  710.20   27.63
   1  -6  -8  374.62   15.72
  -1  -6   8  381.46   15.70
  -1  -6   8  367.43   16.13
   1  -6  -7   18.17    3.24
  -1  -6   7   19.07    3.47
  -1  -6   7   20.39    3.30
  -1  -6   6    7.15    2.77
   1  -6  -6   14.42    3.31
   1  -6  -6    3.15    2.08
   1  -6  -6    6.75    1.89
  -1  -6   6   13.51    3.03
   1  -6  -5  823.86   24.99
   1  -6  -5  802.64   25.42
  -1  -6   5  785.60   25.02
   1  -6  -5  789.71   25.38
  -1  -6   5  797.83   23.98
   1  -6  -5  748.09   23.78
  -1  -6   5  823.95   25.09
   1  -6  -4  496.07   16.36
  -1  -6   4  502.59   16.24
   1  -6  -4  480.98   16.78
  -1  -6   4  502.44   16.30
   1  -6  -4  492.69   15.73
   1  -6  -4  497.78   16.91
   1  -6  -3  148.27    6.80
  -1  -6   3  146.08    5.96
   1  -6  -3  147.97    6.36
  -1  -6   3  148.79    6.21
  -1  -6   3  136.97    5.63
   1  -6  -2  915.46   26.57
   1  -6  -2  906.25   27.02
  -1  -6   2  868.72   25.97
  -1  -6   2  958.23   25.55
   1  -6  -1  433.16   13.44
  -1  -6   1  410.33   12.29
   1  -6  -1  403.16   12.95
  -1  -6   1  400.04   12.05
   1  -6  -1  392.93   13.08
   1  -6   0 2630.56   71.56
  -1  -6   0 2623.48   70.02
   1  -6   0 2684.88   71.73
  -1  -6   0 2628.72   70.94
   1  -6   1 2839.09   58.85
  -1  -6  -1 2755.99   55.81
  -1  -6  -1 2871.12   57.45
   1  -6   1 2830.76   56.22
  -1  -6  -1 2826.64   55.63
  -1  -6  -1 2862.98   58.05
  -1  -6  -2  473.85   14.57
   1  -6   2  497.15   16.13
  -1  -6  -2  484.62   13.61
  -1  -6  -2  513.39   14.98
  -1  -6  -2  472.26   15.89
   1  -6   2  476.58   16.21
  -1  -6  -3   83.30    3.44
  -1  -6  -3   81.27    5.18
  -1  -6  -3   82.97    4.29
  -1  -6  -4  584.51   17.59
  -1  -6  -4  602.80   18.84
  -1  -6  -4  599.97   20.20
  -1  -6  -5   64.53    3.94
  -1  -6  -5   77.18    5.34
   1  -6   5   71.62    5.60
   1  -6   6  191.14   10.42
  -1  -6  -6  198.22    8.14
   1  -6   7  286.62   13.96
   1  -6   8   61.50    6.59
   1  -6   9  175.40   11.77
   1  -6  10  267.27   15.58
   1  -6  11  229.46   14.81
   1  -6  12   27.90    6.16
   1  -6  13   64.97    8.83
   1  -6  14   10.81    5.63
   1  -6  15   21.67    6.91
  -1  -5  16    2.50    4.89
  -1  -5  15    5.90    5.15
  -1  -5  14   27.40    6.86
  -1  -5  13    6.03    4.79
  -1  -5  12   22.79    5.70
  -1  -5  11    5.72    3.83
  -1  -5  10  111.50    8.44
  -1  -5  10  125.19    9.62
   1  -5  -9  465.53   18.88
  -1  -5   9  503.39   19.27
  -1  -5   9  447.76   19.66
   1  -5  -8   32.52    4.37
  -1  -5   8   41.18    5.28
  -1  -5   8   30.13    4.38
   1  -5  -7   58.35    5.13
  -1  -5   7   54.05    5.12
  -1  -5   7   54.78    4.85
   1  -5  -6  312.34   12.17
  -1  -5   6  305.22   12.67
  -1  -5   6  305.37   11.11
   1  -5  -6  300.92   12.65
   1  -5  -6  312.88   11.34
  -1  -5   6  304.04   12.39
   1  -5  -5  271.20   10.56
   1  -5  -5  295.73   11.29
  -1  -5   5  273.38   10.87
   1  -5  -5  261.66   10.97
  -1  -5   5  267.56    9.90
   1  -5  -5  247.13    9.72
  -1  -5   5  253.33   10.54
   1  -5  -4   80.53    4.62
  -1  -5   4   81.58    4.72
   1  -5  -4   83.11    5.11
  -1  -5   4   84.73    4.77
   1  -5  -4   78.68    4.34
   1  -5  -4   76.11    4.95
   1  -5  -3   28.90    2.88
   1  -5  -3   20.79    2.28
   1  -5  -3   33.63    3.03
  -1  -5   3   31.35    2.57
   1  -5  -3   26.57    2.48
  -1  -5   3   26.36    2.34
  -1  -5   2  817.17   23.06
   1  -5  -2  828.84   24.50
   1  -5  -2  809.23   23.81
  -1  -5   2  829.02   22.93
  -1  -5   2  823.57   23.66
   1  -5  -2  829.90   24.37
   1  -5  -1  243.01    8.36
   1  -5  -1  246.46    8.71
  -1  -5   1  231.57    7.48
   1  -5  -1  236.23    8.21
   1  -5  -1  237.23    8.54
  -1  -5   0 2520.95   61.48
   1  -5   0 2491.31   62.67
   1  -5   0 2461.29   61.87
  -1  -5   0 2536.97   61.93
  -1  -5  -1 1182.05   31.95
   1  -5   1 1263.84   34.19
  -1  -5  -1 1226.90   33.54
   1  -5   1 1153.63   32.22
  -1  -5  -1 1244.32   33.14
  -1  -5  -1 1140.94   32.07
  -1  -5  -2 1675.97   47.21
   1  -5   2 1783.08   48.69
  -1  -5  -2 1736.08   47.33
  -1  -5  -2 1711.95   48.63
   1  -5   2 1815.52   49.09
  -1  -5  -3  184.05    6.27
  -1  -5  -3  186.13    7.16
  -1  -5  -3  164.92    7.91
  -1  -5  -4  267.45   10.24
   1  -5   4  286.76   11.66
  -1  -5  -4  284.21    9.30
  -1  -5  -4  257.60   11.21
  -1  -5  -5  569.04   12.14
  -1  -5  -5  577.90   10.12
   1  -5   5  554.03   14.24
   1  -5   6    6.16    2.78
  -1  -5  -6    5.47    1.92
   1  -5   7  137.86    9.13
   1  -5   8  462.40   19.77
   1  -5   9 1059.62   37.24
   1  -5  10  186.77   12.62
   1  -5  11  142.14   11.55
   1  -5  12   19.53    5.98
   1  -5  13   33.44    7.18
   1  -5  14    9.58    5.33
   1  -5  15   12.74    6.07
  -1  -4  16   23.82    6.89
  -1  -4  15   17.70    6.55
  -1  -4  14   46.99    8.23
  -1  -4  13   12.03    5.15
  -1  -4  12    8.16    4.52
  -1  -4  11   37.43    6.02
  -1  -4  10  236.29   13.65
  -1  -4  10  239.48   12.68
  -1  -4   9    2.55    3.45
   1  -4  -9    2.17    2.78
  -1  -4   9   -1.59    3.88
  -1  -4   8   85.82    6.70
  -1  -4   8   94.24    7.51
   1  -4  -8  104.10    7.04
   1  -4  -7  132.97    6.75
  -1  -4   7  144.60    7.94
  -1  -4   7  139.19    8.27
   1  -4  -7  128.89    7.73
   1  -4  -6   52.38    4.67
   1  -4  -6   60.29    4.49
   1  -4  -6   52.64    3.82
  -1  -4   6   53.05    4.68
   1  -4  -6   58.16    4.80
  -1  -4   6   52.13    3.71
  -1  -4   6   52.48    4.53
   1  -4  -5  899.80   28.51
   1  -4  -5  923.06   28.02
   1  -4  -5  945.98   28.70
  -1  -4   5  971.38   28.78
  -1  -4   5  933.98   27.50
   1  -4  -5  928.51   28.78
  -1  -4   5  951.50   28.47
   1  -4  -5  894.53   27.40
   1  -4  -4  803.29   24.15
   1  -4  -4  787.20   24.75
  -1  -4   4  805.17   24.48
   1  -4  -4  821.72   25.01
  -1  -4   4  802.49   24.04
  -1  -4   4  856.47   24.67
   1  -4  -4  777.65   23.81
   1  -4  -3  150.64    6.14
  -1  -4   3  156.65    6.23
   1  -4  -3  158.99    6.84
  -1  -4   3  154.58    6.37
   1  -4  -3  147.31    6.70
   1  -4  -3  143.40    6.08
   1  -4  -2   49.94    2.89
  -1  -4   2   49.64    2.63
   1  -4  -2   45.55    3.26
  -1  -4   2   50.40    2.92
  -1  -4   2   46.72    2.26
   1  -4  -2   46.22    3.27
   1  -4  -1 2204.59   59.84
  -1  -4   1 2182.26   58.37
   1  -4  -1 2159.26   59.95
  -1  -4   1 2336.00   59.46
   1  -4  -1 2128.30   59.30
  -1  -4   1 2222.24   58.53
   1  -4  -1 2191.47   59.95
   1  -4   0 1663.67   45.02
   1  -4   0 1628.29   45.52
  -1  -4   0 1705.59   44.74
  -1  -4   0 1620.37   44.80
   1  -4   1 1464.78   41.94
  -1  -4  -1 1486.09   40.34
  -1  -4  -1 1502.88   40.17
  -1  -4  -1 1568.78   41.16
  -1  -4  -1 1447.08   41.39
  -1  -4  -2 2049.55   55.17
  -1  -4  -2 2039.66   56.55
  -1  -4  -2 2031.76   55.29
  -1  -4  -3 1580.43   45.28
  -1  -4  -3 1568.67   43.92
  -1  -4  -3 1579.35   42.96
  -1  -4  -4  196.94    7.92
   1  -4   4  176.03    8.72
  -1  -4  -4  198.68    7.00
  -1  -4  -4  155.23    8.26
   1  -4   5  294.48    3.72
  -1  -4  -5  318.05    8.89
  -1  -4  -5  313.01    7.17
   1  -4   5  307.27   10.46
  -1  -4  -6  153.58    7.17
   1  -4   6  174.89    9.95
   1  -4   6  169.93    9.45
   1  -4   7  234.21   12.61
   1  -4   7  233.39   12.20
   1  -4   8   40.93    5.57
   1  -4   9  204.94   12.66
   1  -4  10  154.30   11.48
   1  -4  11  197.68   13.65
   1  -4  12    2.05    4.20
   1  -4  13    3.33    4.24
   1  -4  14    3.58    4.89
   1  -4  15   -5.09    5.85
  -1  -3  16   18.82    6.45
  -1  -3  15   25.91    7.22
  -1  -3  14   70.86    9.59
  -1  -3  13   36.90    7.04
  -1  -3  12    9.92    4.82
  -1  -3  11    0.81    3.98
  -1  -3  11   -0.64    3.52
  -1  -3  10  195.85   11.31
  -1  -3  10  185.13   12.09
  -1  -3   9  436.64   18.70
  -1  -3   9  442.43   17.73
  -1  -3   9  424.97   17.97
   1  -3  -9  421.55   17.46
  -1  -3   8    5.52    3.53
   1  -3  -8    3.84    2.28
  -1  -3   8    1.49    2.55
  -1  -3   8    4.18    3.18
  -1  -3   7  337.69   14.31
  -1  -3   7  395.60   14.70
   1  -3  -7  366.34   13.38
   1  -3  -7  372.41   14.74
  -1  -3   7  366.47   15.18
  -1  -3   6   21.79    3.23
   1  -3  -6   25.20    3.32
   1  -3  -6   26.25    3.05
  -1  -3   6   24.77    3.33
  -1  -3   6   31.13    3.47
   1  -3  -6   27.16    2.89
  -1  -3   6   23.86    2.54
   1  -3  -6   26.49    3.46
   1  -3  -5  579.46   19.61
  -1  -3   5  579.23   18.45
   1  -3  -5  580.83   18.87
   1  -3  -5  594.40   19.47
  -1  -3   5  595.49   19.37
  -1  -3   5  569.28   18.88
   1  -3  -5  609.79   19.62
  -1  -3   5  592.75   19.62
   1  -3  -5  587.82   18.53
  -1  -3   4  458.97   15.24
   1  -3  -4  474.24   16.18
   1  -3  -4  490.20   16.08
  -1  -3   4  493.05   15.94
   1  -3  -4  479.64   15.36
   1  -3  -4  478.71   15.91
  -1  -3   4  474.89   15.79
   1  -3  -4  482.96   15.31
   1  -3  -3 2079.19   58.26
   1  -3  -3 2113.97   57.24
  -1  -3   3 2171.02   57.64
   1  -3  -3 1939.34   57.82
   1  -3  -3 2112.88   57.45
   1  -3  -3 2108.90   57.88
  -1  -3   3 2190.47   57.91
   1  -3  -2 2258.31   57.09
   1  -3  -2 2275.62   55.91
  -1  -3   2 2246.55   55.96
  -1  -3   2 2227.84   56.45
   1  -3  -2 2279.91   56.49
   1  -3  -1 1425.50   37.27
  -1  -3   1 1389.34   37.56
  -1  -3   1 1320.97   36.73
   1  -3  -1 1361.50   37.94
  -1  -3   0 3998.56  107.57
   1  -3   0 3993.42  108.39
  -1  -3   0 4035.92  107.12
   1  -3   0 4096.79  107.91
   1  -3   0 4173.03  108.05
  -1  -3   0 4141.00  107.69
  -1  -3  -1  387.60   11.26
  -1  -3  -1  378.18   12.14
   1  -3   1  391.21   12.59
  -1  -3  -1  375.44   11.37
  -1  -3  -2 2302.63   63.69
  -1  -3  -2 2335.86   62.67
  -1  -3  -2 2314.05   62.25
  -1  -3  -3 1385.83   38.43
  -1  -3  -3 1380.45   39.36
   1  -3   3 1410.77   40.56
   1  -3   3 1450.44   41.27
  -1  -3  -3 1417.18   40.68
  -1  -3  -4  326.55   10.53
  -1  -3  -4  338.98   11.59
   1  -3   4  383.43   13.19
   1  -3   4  332.59   13.18
   1  -3   5  790.03    8.02
  -1  -3  -5  840.33   14.62
  -1  -3  -5  839.00   12.46
   1  -3   5  831.58   18.05
   1  -3   5  775.77   16.75
  -1  -3  -6   75.78    4.64
   1  -3   6   65.40    6.25
   1  -3   6   81.94    6.43
   1  -3   7   91.37    7.70
   1  -3   7   96.41    7.44
   1  -3   8  224.54   12.83
   1  -3   8  201.59   11.87
   1  -3   9  185.31   12.46
   1  -3   9  209.21   12.62
   1  -3  10   71.85    8.31
   1  -3  10   93.36    8.86
   1  -3  11  262.85   15.83
   1  -3  12    8.17    5.02
   1  -3  13   42.07    7.65
   1  -3  14   19.00    6.27
   1  -3  15   17.72    6.86
  -1  -2  16    7.54    5.48
  -1  -2  15   12.92    6.44
  -1  -2  14   -1.09    5.17
  -1  -2  13    9.92    5.16
  -1  -2  12   32.35    5.96
  -1  -2  11    8.10    4.39
  -1  -2  11   14.67    4.47
  -1  -2  10  115.07    8.54
  -1  -2  10   78.64    8.24
   1  -2  -9   74.45    6.25
  -1  -2   9   73.59    7.07
  -1  -2   9   76.54    6.55
  -1  -2   9   62.28    6.39
  -1  -2   8  135.69    8.86
  -1  -2   8  128.51    8.25
  -1  -2   8  125.51    7.81
   1  -2  -8  122.02    7.73
  -1  -2   7   76.50    5.94
  -1  -2   7   67.35    5.25
   1  -2  -7   73.84    4.89
   1  -2  -7   71.76    5.58
  -1  -2   7   69.59    5.80
   1  -2  -6   23.02    3.17
  -1  -2   6   31.10    3.80
   1  -2  -6   29.06    3.41
   1  -2  -6   30.39    3.25
  -1  -2   6   24.34    3.17
   1  -2  -6   27.77    2.93
  -1  -2   6   28.05    3.41
  -1  -2   5 2814.59   72.95
   1  -2  -5 2772.18   74.21
   1  -2  -5 2856.17   73.38
   1  -2  -5 2914.63   74.06
  -1  -2   5 2788.43   73.48
  -1  -2   5 2958.71   74.15
  -1  -2   5 2859.09   74.42
   1  -2  -5 2767.95   73.08
   1  -2  -4  727.38   16.95
  -1  -2   4  705.10   15.76
  -1  -2   4  717.87   16.61
   1  -2  -4  707.83   15.55
   1  -2  -4  685.15   16.21
  -1  -2   4  723.48   16.45
  -1  -2   4  658.23   15.20
   1  -2  -4  691.85   15.60
  -1  -2   3  217.31    5.81
   1  -2  -3  233.80    6.69
   1  -2  -3  228.75    5.23
  -1  -2   3  228.65    5.96
  -1  -2   3  229.54    4.85
  -1  -2   3  229.86    6.13
   1  -2  -3  232.53    6.03
   1  -2  -3  222.21    5.68
  -1  -2   2 1688.12   47.47
   1  -2  -2 1803.43   48.45
  -1  -2   2 1737.97   47.88
   1  -2  -2 1737.31   47.80
   1  -2  -2 1779.64   47.05
  -1  -2   1 1814.76   48.66
   1  -2  -1 1780.31   48.54
  -1  -2   1 1803.21   49.23
   1  -2  -1 1901.40   49.67
  -1  -2   0  799.22   22.32
   1  -2   0  818.11   23.16
  -1  -2   0  808.18   22.58
  -1  -2   0  811.76   22.23
  -1  -2   0  814.10   22.24
   1  -2   0  798.54   22.60
  -1  -2  -1  513.25   14.81
  -1  -2  -1  517.16   15.62
   1  -2   1  506.34   15.84
  -1  -2  -1  528.19   15.07
  -1  -2  -2  911.75   25.34
  -1  -2  -2  893.65   26.85
   1  -2   2  923.54   27.29
  -1  -2  -2  926.13   26.12
   1  -2   3  120.98    6.29
   1  -2   3  123.58    6.77
  -1  -2  -3  129.47    6.57
  -1  -2  -3  139.20    5.90
   1  -2   4    9.06    0.96
  -1  -2  -4    9.55    1.53
  -1  -2  -4    3.41    1.81
   1  -2   4    7.88    2.83
   1  -2   4    9.94    2.65
  -1  -2  -4    8.37    1.85
   1  -2   5  806.09   14.61
  -1  -2  -5  838.59   18.82
   1  -2   5  892.02   21.15
   1  -2   5  887.32   22.02
  -1  -2  -5  838.25   17.24
   1  -2   6  228.25   11.16
   1  -2   6  200.16   11.15
  -1  -2  -6  217.45    8.80
   1  -2   7  294.27   14.03
   1  -2   7  308.19   14.81
   1  -2   8   11.89    3.79
   1  -2   8    1.43    3.57
   1  -2   9  835.38   30.87
   1  -2   9  827.01   31.49
   1  -2  10  178.08   12.22
   1  -2  10  166.78   12.33
   1  -2  11   87.03    9.13
   1  -2  11   76.49    8.94
   1  -2  12    1.02    4.07
   1  -2  13   18.75    5.91
   1  -2  14    4.74    4.86
   1  -2  15   26.48    7.10
  -1  -1  16   -2.51    5.88
  -1  -1  15   49.30    8.49
  -1  -1  14   62.80    8.83
  -1  -1  13   33.59    6.76
  -1  -1  12  171.41   12.44
  -1  -1  11   42.02    6.34
  -1  -1  11   39.19    5.50
  -1  -1  10   79.15    8.16
  -1  -1  10   78.16    7.55
  -1  -1   9  125.82    9.28
  -1  -1   9  134.53    9.01
  -1  -1   9  133.58    8.53
   1  -1  -8  151.38    8.55
  -1  -1   8  134.13    9.01
  -1  -1   8  137.46    8.69
  -1  -1   8  136.82    8.17
  -1  -1   7  198.70    9.41
  -1  -1   7  166.80    9.33
  -1  -1   7  197.01   10.08
   1  -1  -7  199.68    8.70
   1  -1  -7  197.37    9.55
   1  -1  -6  570.44   19.63
  -1  -1   6  569.60   20.03
   1  -1  -6  553.26   18.85
   1  -1  -6  608.34   19.62
  -1  -1   6  579.43   19.50
  -1  -1   6  572.49   19.49
   1  -1  -6  558.94   18.56
   1  -1  -5 4063.12   31.39
  -1  -1   5 4261.26   27.51
  -1  -1   5 4162.26   32.44
   1  -1  -5 4291.36   28.69
   1  -1  -5 4132.67   30.35
  -1  -1   5 4022.10   30.21
  -1  -1   5 4171.04   29.76
   1  -1  -5 4144.93   27.72
   1  -1  -4  286.93    8.09
  -1  -1   4  275.54    7.02
  -1  -1   4  272.12    7.69
   1  -1  -4  280.56    7.45
  -1  -1   4  272.04    7.55
  -1  -1   4  267.08    6.77
   1  -1  -4  286.58    7.12
   1  -1  -4  271.91    6.71
   1  -1  -3  726.52   22.33
  -1  -1   3  735.38   21.88
   1  -1  -3  743.46   21.15
   1  -1  -3  739.09   21.73
  -1  -1   3  719.56   20.99
   1  -1  -3  756.37   21.80
  -1  -1   3  730.49   21.76
  -1  -1   3  755.07   22.01
  -1  -1   2   70.86    2.98
   1  -1  -2   64.43    2.68
  -1  -1   2   58.03    3.19
   1  -1  -2   60.03    3.70
   1  -1  -2   59.24    3.31
  -1  -1   2   67.45    3.47
  -1  -1   1 2149.46   57.49
  -1  -1   1 2156.64   57.87
   1  -1  -1 2128.49   57.96
   1  -1   0 2612.68   69.35
  -1  -1   0 2583.86   68.71
   1  -1   0 2664.94   68.69
  -1  -1   0 2692.17   68.61
   1  -1   1 1627.00   45.29
  -1  -1  -1 1676.59   45.28
   1  -1   1 1644.27   45.44
  -1  -1  -2 1853.08   49.97
  -1  -1  -2 1872.91   51.80
   1  -1   2 1843.38   52.04
  -1  -1  -2 1895.90   51.15
   1  -1   3  822.01   25.38
  -1  -1  -3  806.61   24.89
  -1  -1  -3  802.77   23.93
   1  -1   3  793.23   24.63
   1  -1   4  482.90    9.64
   1  -1   4  473.77   14.41
  -1  -1  -4  472.49   11.36
  -1  -1  -4  493.22   12.62
   1  -1   4  468.72   13.54
   1  -1   5 1531.58   34.43
   1  -1   5 1610.35   40.64
  -1  -1  -5 1578.40   36.52
   1  -1   5 1542.85   39.36
  -1  -1  -5 1618.82   37.97
   1  -1   6  187.63   10.25
   1  -1   6  200.83   10.93
  -1  -1  -6  205.42    8.40
   1  -1   7    8.89    3.77
   1  -1   7   11.96    3.75
   1  -1   8  169.58   10.46
   1  -1   8  144.23   10.38
   1  -1   9   42.34    6.25
   1  -1   9   42.35    6.75
   1  -1  10    7.49    3.96
   1  -1  10    7.04    4.76
   1  -1  11  106.80   10.06
   1  -1  11  105.59   10.32
   1  -1  12    8.08    4.58
   1  -1  12   24.79    6.19
   1  -1  13   19.78    5.66
   1  -1  14   89.75   10.21
   1  -1  15   21.34    6.81
  -1   0  16   -2.51    6.06
  -1   0  15    2.34    5.39
  -1   0  14    1.08    5.13
  -1   0  13   57.18    8.13
  -1   0  12  203.33   13.81
  -1   0  12  230.28   12.69
  -1   0  11   18.57    4.99
  -1   0  11   13.72    4.22
  -1   0  10    9.34    4.84
  -1   0  10    2.25    4.54
  -1   0   9  547.81   20.28
  -1   0   9  530.62   20.98
  -1   0   9  520.47   21.48
  -1   0   8  205.96   10.98
  -1   0   8  218.37   10.63
  -1   0   8  227.63   11.82
  -1   0   7  559.55   19.98
  -1   0   7  576.79   19.58
  -1   0   7  522.23   20.14
   1   0  -6   51.11    4.27
  -1   0   6   41.50    4.17
   1   0  -6   41.02    3.72
   1   0  -6   38.88    3.83
  -1   0   6   39.80    3.86
  -1   0   6   45.52    4.50
   1   0  -6   36.51    3.41
   1   0  -5 1132.55   31.97
   1   0  -5 1142.76   31.08
   1   0  -5 1159.94   31.68
  -1   0   5 1131.90   31.62
  -1   0   5 1078.31   31.61
  -1   0   5 1160.21   32.39
   1   0  -5 1153.15   31.15
  -1   0   4 3904.40  108.16
   1   0  -4 3988.19  109.01
  -1   0   4 3998.53  109.02
   1   0  -4 4063.96  107.88
   1   0  -4 4167.33  108.51
  -1   0   4 4013.47  108.80
  -1   0   4 4110.51  108.25
   1   0  -4 3988.52  108.27
  -1   0   3   25.37    2.37
   1   0  -3   29.71    2.49
  -1   0   3   25.30    2.45
   1   0  -3   26.68    2.26
  -1   0   3   27.71    2.17
   1   0  -3   31.46    2.11
  -1   0   3   27.10    2.43
  -1   0   2  498.35   15.19
  -1   0   2  484.85   15.14
   1   0  -2  474.07   15.03
   1   0  -2  525.72   14.68
  -1   0   2  506.99   14.69
  -1   0   1 7827.44  204.04
   1   0  -1 7468.26  203.96
  -1   0   1 7831.11  204.24
   1   0  -1 7915.37  204.23
  -1   0   0    1.23    0.70
  -1   0   0    0.13    0.77
   1   0   0    1.33    1.06
   1   0   0    1.56    0.88
  -1   0   0    1.13    0.72
   1   0   1  389.61   12.23
  -1   0  -1  394.98   12.33
   1   0   1  392.30   12.44
   1   0   1  394.78   11.94
  -1   0  -2 2941.57   77.49
  -1   0  -2 2888.62   78.88
   1   0   2 2817.13   79.11
   1   0   2 3003.86   79.85
  -1   0  -2 2975.92   79.56
  -1   0  -3  287.45   11.30
   1   0   3  323.75   12.02
  -1   0  -3  291.01   10.60
   1   0   3  298.41   11.20
   1   0   3  306.57    9.16
   1   0   4   71.22    4.63
   1   0   4   71.64    2.49
   1   0   4   77.55    5.36
  -1   0  -4   68.55    3.38
  -1   0  -4   73.28    4.12
   1   0   5  549.42   14.91
   1   0   5  584.27   19.75
   1   0   5  573.49   18.82
  -1   0  -5  539.29   17.33
  -1   0  -5  524.15   16.27
   1   0   6    2.76    2.95
   1   0   6   -0.96    3.17
   1   0   7  678.27   24.49
   1   0   7  649.87   25.08
   1   0   8   46.64    6.28
   1   0   8   55.68    6.13
   1   0   9  192.23   11.88
   1   0   9  169.89   12.13
   1   0  10  158.77   11.38
   1   0  10  139.42   11.17
   1   0  11   47.14    7.59
   1   0  11   48.60    7.21
   1   0  12   -1.04    4.34
   1   0  12    5.03    4.55
   1   0  13   45.37    7.76
   1   0  13   41.52    7.44
   1   0  14   -1.18    4.82
   1   0  15    3.75    5.24
  -1   1  16    2.50    5.23
  -1   1  15   33.90    7.72
  -1   1  14   80.72    9.66
  -1   1  13   17.73    5.21
  -1   1  12  180.61   11.08
  -1   1  12  173.43   12.59
  -1   1  11   43.06    5.80
  -1   1  11   35.47    6.13
  -1   1  10   94.48    7.82
  -1   1  10   73.50    8.07
  -1   1   9  129.58    8.23
  -1   1   9  138.16    9.53
  -1   1   9  106.96    8.20
  -1   1   8  142.74    9.18
  -1   1   8  130.94    8.37
  -1   1   8  138.70    8.13
  -1   1   7  208.22   10.32
  -1   1   7  181.29    9.55
  -1   1   7  186.69    9.20
  -1   1   6  581.72   19.45
  -1   1   6  568.84   19.61
  -1   1   6  560.48   20.02
   1   1  -6  568.70   18.81
   1   1  -6  569.80   18.64
  -1   1   5 4079.09  112.60
  -1   1   5 4133.28  112.76
  -1   1   5 4107.21  113.30
   1   1  -5 4180.33  112.11
   1   1  -5 4254.16  112.03
  -1   1   4  270.06    9.81
   1   1  -4  261.92    9.41
   1   1  -4  269.44    9.89
  -1   1   4  255.55    9.74
   1   1  -4  277.43    9.91
  -1   1   4  286.65    9.84
  -1   1   4  294.10   10.72
   1   1  -3  777.61   21.73
  -1   1   3  739.62   22.45
   1   1  -3  752.06   21.19
  -1   1   3  731.55   21.51
  -1   1   3  730.39   22.10
   1   1  -3  761.27   22.09
  -1   1   3  738.32   21.98
  -1   1   2   67.14    2.79
  -1   1   2   57.05    3.37
   1   1  -2   64.92    3.44
   1   1  -2   68.12    2.95
  -1   1   2   65.47    3.27
  -1   1   2   66.55    3.55
   1   1  -2   64.71    3.34
   1   1  -1 2238.84   58.59
  -1   1   1 2129.88   58.95
  -1   1   1 2149.16   59.01
  -1   1   1 2214.35   59.07
  -1   1   0 2391.42   68.06
   1   1   0 2598.99   67.63
  -1   1   0 2540.36   67.71
  -1   1   0 2508.68   67.96
  -1   1   0 2671.03   68.37
   1   1   1 1548.83   44.90
  -1   1  -1 1707.43   45.01
   1   1   1 1645.46   44.27
  -1   1  -2 1933.11   50.90
   1   1   2 1866.39   53.23
  -1   1  -2 1882.16   53.02
   1   1   2 1981.97   52.66
  -1   1  -2 1850.05   52.48
   1   1   3  768.85   21.17
   1   1   3  790.63   24.14
  -1   1  -3  800.37   22.94
   1   1   3  768.04   23.23
   1   1   4  515.85   12.61
   1   1   4  490.49   11.20
   1   1   4  468.45    6.49
  -1   1  -4  468.87    9.88
  -1   1  -4  495.11    8.71
   1   1   5 1556.16   44.98
   1   1   5 1495.14   41.25
   1   1   5 1513.57   45.97
  -1   1  -5 1514.69   42.71
  -1   1  -5 1490.85   43.66
   1   1   6  188.34    9.99
   1   1   6  179.31   10.37
   1   1   7   15.52    3.63
   1   1   7   14.04    3.95
   1   1   8  202.25   11.45
   1   1   8  169.41   11.24
   1   1   9   46.60    6.66
   1   1   9   30.49    6.44
   1   1  10    9.01    4.54
   1   1  10    0.89    4.61
   1   1  11  126.72   10.74
   1   1  11  119.75   11.08
   1   1  12   21.04    5.76
   1   1  12   15.63    5.29
   1   1  13   31.54    6.91
   1   1  13   13.35    5.81
   1   1  14   76.21    9.91
   1   1  15    9.99    6.13
  -1   2  16   11.25    6.05
  -1   2  15   29.11    7.35
  -1   2  14   -1.07    4.85
  -1   2  13    8.86    5.32
  -1   2  12   44.68    6.69
  -1   2  12   53.22    6.26
  -1   2  11    8.06    4.41
  -1   2  11    9.14    3.69
  -1   2  10   93.19    8.72
  -1   2  10   93.56    7.70
  -1   2   9   92.91    7.06
  -1   2   9   82.29    7.64
  -1   2   9   77.88    7.09
  -1   2   8  107.05    8.26
  -1   2   8  123.57    7.61
  -1   2   8  123.36    8.06
  -1   2   7   71.12    5.27
  -1   2   7   60.15    5.48
  -1   2   7   73.78    6.06
  -1   2   6   32.11    3.58
   1   2  -6   30.48    3.13
  -1   2   6   33.01    3.67
   1   2  -6   25.00    3.01
  -1   2   6   30.53    4.00
  -1   2   5 2804.36   78.56
   1   2  -5 2867.92   77.83
  -1   2   5 2793.66   78.60
  -1   2   5 2903.03   79.36
   1   2  -5 2878.54   78.01
  -1   2   4  729.98   21.91
   1   2  -4  716.71   21.23
  -1   2   4  692.35   22.42
   1   2  -4  740.55   21.82
  -1   2   4  707.51   21.48
  -1   2   3  216.69    7.91
   1   2  -3  240.34    8.32
  -1   2   3  225.12    8.67
  -1   2   3  224.10    8.48
   1   2  -3  223.22    7.43
  -1   2   3  235.53    8.25
   1   2  -3  208.69    8.10
   1   2  -2 1743.57   47.01
  -1   2   2 1655.92   47.69
  -1   2   2 1715.30   46.66
   1   2  -2 1739.40   46.36
  -1   2   2 1784.65   47.48
  -1   2   2 1754.81   47.46
   1   2  -2 1710.78   47.42
  -1   2   1 1927.95   50.18
   1   2  -1 1817.83   49.20
  -1   2   1 1815.45   49.07
  -1   2   1 1885.80   50.06
  -1   2   1 1774.72   49.90
  -1   2   0  833.62   23.19
  -1   2   0  807.81   23.45
   1   2   0  844.29   23.11
   1   2   0  799.34   22.85
  -1   2   0  816.46   23.58
  -1   2   0  868.75   23.53
  -1   2  -1  551.51   16.05
   1   2   1  518.76   15.87
  -1   2  -1  521.82   15.85
  -1   2  -1  487.58   15.76
   1   2   1  525.10   15.05
  -1   2  -2  943.25   27.33
   1   2   2  882.90   27.27
   1   2   2  940.54   26.57
  -1   2  -2  911.36   26.72
  -1   2  -3  135.43    6.13
   1   2   3  145.84    6.34
   1   2   3  129.15    6.77
  -1   2  -3   84.53    5.70
   1   2   3  125.83    4.72
   1   2   4   14.74    3.25
  -1   2  -4    0.35    0.52
   1   2   4    9.66    1.32
  -1   2  -4    8.26    2.13
   1   2   4   11.25    2.39
   1   2   5  834.78   28.21
   1   2   5  846.44   27.11
   1   2   5  820.68   23.94
  -1   2  -5  842.52   25.23
  -1   2  -5  871.59   26.29
   1   2   6  228.20   11.81
   1   2   6  226.58   11.16
   1   2   7  273.67   13.93
   1   2   7  272.55   13.06
   1   2   8    3.80    3.16
   1   2   8    6.52    4.06
   1   2   9  834.01   32.05
   1   2   9  859.27   31.22
   1   2  10  170.51   12.53
   1   2  10  211.13   13.00
   1   2  11   79.70    8.97
   1   2  11   82.47    9.36
  -1   2 -12   -3.12    4.44
   1   2  12    8.38    5.29
   1   2  12    1.00    4.17
   1   2  13   21.26    6.14
   1   2  13   12.98    5.00
   1   2  14   12.83    5.65
   1   2  15   18.67    6.58
  -1   3  16    8.73    6.03
  -1   3  15   23.20    7.03
  -1   3  14   87.83   10.28
  -1   3  13   30.48    6.66
  -1   3  12    2.64    3.28
  -1   3  12    2.68    4.19
  -1   3  11    4.21    3.81
  -1   3  11   -0.81    3.83
  -1   3  10  202.60   12.57
  -1   3  10  215.97   11.52
  -1   3   9  428.75   17.03
  -1   3   9  415.46   17.93
  -1   3   9  417.07   18.34
  -1   3   8    3.47    2.72
  -1   3   8    2.69    3.02
  -1   3   8    2.82    3.16
  -1   3   7  410.20   16.07
  -1   3   7  365.77   15.23
  -1   3   7  369.89   14.52
  -1   3   6   24.85    3.17
   1   3  -6   28.14    3.02
  -1   3   6   23.89    3.34
   1   3  -6   22.98    2.83
  -1   3   6   22.49    3.53
   1   3  -5  568.46   18.57
  -1   3   5  602.23   18.26
  -1   3   5  543.10   19.52
  -1   3   5  559.41   19.11
   1   3  -5  608.25   18.61
  -1   3   5  591.13   19.23
   1   3  -4  468.24   14.87
  -1   3   4  487.73   16.27
   1   3  -4  463.33   15.41
   1   3  -4  469.84   15.31
  -1   3   4  480.41   15.13
  -1   3   4  485.91   15.68
  -1   3   3 2151.48   59.33
   1   3  -3 2158.97   58.62
  -1   3   3 2165.23   59.51
  -1   3   3 2039.47   58.59
   1   3  -3 2235.25   57.96
   1   3  -3 2107.39   57.84
   1   3  -3 2127.28   58.80
  -1   3   3 2209.10   58.74
   1   3  -2 2316.26   60.80
  -1   3   2 2154.03   61.81
  -1   3   2 2245.90   60.87
  -1   3   2 2217.67   61.50
   1   3  -2 2331.70   60.10
  -1   3   2 2249.86   61.34
   1   3  -2 2201.61   61.30
   1   3  -1 1381.34   36.81
  -1   3   1 1362.41   38.10
  -1   3   1 1355.26   37.23
  -1   3   1 1363.80   37.74
   1   3   0 4058.80  107.98
  -1   3   0 4015.62  108.05
  -1   3   0 4154.45  108.74
   1   3   0 4102.63  107.98
  -1   3   0 4098.69  108.83
  -1   3  -1  386.90   12.50
  -1   3  -1  386.20   12.40
  -1   3  -1  383.97   11.13
   1   3   1  381.49   12.34
   1   3   2 2340.95   64.41
  -1   3  -2 2429.54   64.51
  -1   3  -2 2277.93   64.27
  -1   3  -2 2296.00   63.76
   1   3   2 2272.89   63.32
   1   3   2 2379.64   62.79
   1   3   3 1383.94   37.22
   1   3   3 1413.90   36.03
  -1   3  -3 1368.37   36.09
   1   3   3 1421.81   34.46
   1   3   4  336.97    6.60
   1   3   4  359.78    9.57
   1   3   4  349.63   11.03
  -1   3  -4  352.73    9.15
   1   3   5  796.34   23.62
   1   3   5  861.10   27.99
  -1   3  -5  806.84   24.82
  -1   3  -5  822.97   25.71
   1   3   5  862.07   26.77
   1   3   6   84.55    7.03
   1   3   6   76.28    6.26
  -1   3  -6   72.31    3.48
   1   3   7  119.00    8.67
   1   3   7   99.75    7.46
   1   3   8  227.17   13.17
   1   3   8  224.50   12.25
   1   3   9  183.57   12.57
   1   3   9  199.51   12.21
   1   3  10   65.22    8.23
   1   3  10   78.93    8.07
   1   3  11  256.98   15.54
   1   3  11  281.47   16.63
  -1   3 -11  237.87   15.41
   1   3  12   12.88    4.80
   1   3  12    8.42    4.42
  -1   3 -12   11.44    4.71
   1   3  13   16.19    5.41
   1   3  13   35.96    7.27
   1   3  14   12.76    5.35
   1   3  15   12.39    5.71
  -1   4  16   17.43    6.74
  -1   4  15   11.58    6.34
  -1   4  14   57.82    8.86
  -1   4  13   19.63    5.77
  -1   4  12    8.94    4.32
  -1   4  12    6.50    3.69
  -1   4  11   37.97    6.03
  -1   4  11   26.09    4.85
  -1   4  10  210.42   12.55
  -1   4  10  233.47   11.92
  -1   4  10  239.63   13.57
  -1   4   9   -1.25    3.69
  -1   4   9    5.14    4.18
  -1   4   9    3.37    3.46
  -1   4   8  101.10    7.60
  -1   4   8   93.04    6.62
  -1   4   8   96.96    7.70
   1   4  -8  100.08    7.02
  -1   4   7  117.39    7.75
  -1   4   7  138.17    7.37
   1   4  -7  116.82    7.14
  -1   4   7  124.65    7.97
  -1   4   6   46.75    4.18
   1   4  -6   44.64    3.96
  -1   4   6   50.70    4.59
   1   4  -6   46.25    3.90
  -1   4   6   53.96    4.89
  -1   4   5  872.63   28.13
   1   4  -5  940.75   27.53
  -1   4   5  935.39   27.01
   1   4  -5  896.95   27.28
  -1   4   5  911.52   27.97
  -1   4   5  919.36   28.71
   1   4  -5  915.41   27.71
   1   4  -5  927.14   27.58
  -1   4   4  791.82   24.37
  -1   4   4  814.37   23.71
   1   4  -4  821.28   24.05
   1   4  -4  767.15   23.92
  -1   4   4  809.66   24.96
   1   4  -4  813.30   23.61
   1   4  -4  783.54   23.50
   1   4  -3  152.09    5.78
  -1   4   3  153.48    6.89
  -1   4   3  154.06    6.90
   1   4  -3  165.80    6.23
  -1   4   3  144.04    6.33
   1   4  -3  156.00    5.73
   1   4  -3  154.82    6.36
  -1   4   3  159.69    6.33
  -1   4   2   50.94    3.37
  -1   4   2   49.17    3.05
   1   4  -2   52.44    2.74
  -1   4   2   51.38    3.48
  -1   4   2   52.17    3.19
   1   4  -2   50.34    3.09
   1   4  -2   58.84    2.50
  -1   4   1 2144.52   59.33
   1   4  -1 2153.02   57.65
   1   4  -1 2251.13   57.83
  -1   4   1 2104.29   58.63
   1   4   0 1621.25   44.13
  -1   4   0 1656.90   44.29
   1   4   0 1653.30   44.40
  -1   4   0 1639.83   45.21
  -1   4   0 1599.30   45.14
  -1   4  -1 1430.84   38.31
   1   4   1 1472.27   36.90
   1   4   1 1467.03   38.15
  -1   4  -1 1516.63   36.60
   1   4   2 1984.44   54.16
   1   4   2 1951.73   54.48
  -1   4  -2 1995.69   55.83
   1   4   2 2020.53   53.31
   1   4   2 2035.23   55.87
   1   4   3 1563.80   39.59
  -1   4  -3 1555.59   39.34
  -1   4  -3 1478.98   38.13
   1   4   3 1692.76   38.23
   1   4   3 1637.69   36.68
   1   4   4  203.74    7.71
   1   4   4  202.52    5.89
   1   4   4  175.99    8.27
  -1   4  -4  178.78    8.23
  -1   4  -4  192.69    7.36
  -1   4  -5  316.59    9.26
   1   4   5  318.19   10.69
  -1   4  -5  305.96   11.47
   1   4   5  302.12   13.67
   1   4   5  307.34   12.96
  -1   4  -5  303.15   12.08
   1   4   6  169.59   10.02
   1   4   6  174.73    9.35
  -1   4  -6  170.54    5.93
   1   4   6  164.16    6.70
   1   4   7  231.37   12.61
   1   4   7  220.09   11.45
   1   4   8   36.07    5.71
   1   4   8   40.19    5.43
  -1   4  -9  193.27   12.48
   1   4   9  187.73   12.65
   1   4   9  173.98   11.37
  -1   4 -10  137.05   10.96
   1   4  10  137.71   11.20
   1   4  10  130.28   10.21
   1   4  11  195.05   13.45
  -1   4 -11  215.94   14.43
   1   4  11  175.45   13.52
   1   4  12    8.47    4.79
  -1   4 -12   12.44    5.09
   1   4  12    8.86    4.91
   1   4  13    4.52    4.64
   1   4  13    4.29    4.68
   1   4  14   17.33    5.94
   1   4  15    2.47    4.72
  -1   5  16   -1.24    5.10
  -1   5  15   -4.62    6.62
  -1   5  14   41.74    7.62
  -1   5  13   -2.77    4.05
  -1   5  13   -0.98    4.11
  -1   5  12   17.37    4.22
  -1   5  12   20.57    5.32
  -1   5  11    8.22    4.21
  -1   5  11   13.78    4.91
  -1   5  10  100.72    8.66
  -1   5  10  108.06    9.14
  -1   5  10  119.97    8.16
  -1   5   9  517.82   20.87
  -1   5   9  493.98   20.44
  -1   5   9  484.33   18.83
  -1   5   8   28.74    4.96
  -1   5   8   26.83    4.43
   1   5  -8   25.70    3.95
  -1   5   8   26.98    3.92
  -1   5   7   58.82    5.56
  -1   5   7   52.86    4.59
   1   5  -7   53.42    4.94
  -1   5   7   59.56    5.37
  -1   5   6  293.11   11.97
   1   5  -6  288.72   11.54
  -1   5   6  305.23   12.72
   1   5  -6  295.62   11.88
   1   5  -6  315.40   12.04
  -1   5   6  329.46   13.24
  -1   5   5  263.88   11.12
   1   5  -5  266.58   10.31
   1   5  -5  280.84   10.61
  -1   5   5  271.35   11.56
  -1   5   5  288.73   10.06
   1   5  -5  271.18   10.38
   1   5  -5  271.56   10.51
  -1   5   4   84.04    5.24
  -1   5   4   75.45    4.72
   1   5  -4   81.12    4.42
  -1   5   4   67.24    4.83
   1   5  -4   71.56    4.14
   1   5  -4   76.80    4.24
  -1   5   4   70.95    4.06
   1   5  -4   75.45    4.35
   1   5  -3   29.38    2.37
  -1   5   3   18.80    2.50
  -1   5   3   23.99    2.31
   1   5  -3   26.65    2.51
  -1   5   3   28.40    2.70
  -1   5   3   26.99    2.91
   1   5  -3   32.74    2.24
   1   5  -2  861.78   19.61
  -1   5   2  883.28   21.58
  -1   5   2  863.52   20.95
  -1   5   2  825.32   20.60
  -1   5   2  840.85   20.78
   1   5  -2  841.30   19.52
  -1   5   1  226.21    8.54
   1   5  -1  240.36    7.46
  -1   5   1  229.39    8.17
  -1   5   1  229.72    8.23
   1   5   0 2506.67   66.64
  -1   5   0 2444.30   67.83
  -1   5   0 2520.74   67.98
  -1   5   0 2522.78   67.76
   1   5   0 2482.97   67.13
   1   5   1 1200.77   33.71
   1   5   1 1210.45   31.97
   1   5   1 1166.89   32.20
  -1   5  -1 1155.43   33.84
  -1   5  -1 1148.98   33.85
  -1   5  -2 1753.08   49.56
   1   5   2 1714.29   47.94
   1   5   2 1750.16   49.45
   1   5   2 1789.73   47.93
   1   5   3  177.85    5.20
  -1   5  -3   37.11    4.06
  -1   5  -3  171.97    7.22
   1   5   3  189.60    7.60
  -1   5  -3   26.19    3.33
   1   5   3  168.01    5.98
   1   5   4  267.26    8.17
   1   5   4  272.39   11.10
  -1   5  -4  257.89   10.70
   1   5   4  285.58    9.90
  -1   5  -5  460.75   18.18
   1   5   5  611.93   19.72
   1   5   5  583.93   17.24
   1   5   5  571.23   20.82
  -1   5  -5  533.84   20.23
  -1   5  -5  561.86   18.14
   1   5   6    4.05    2.76
  -1   5  -6    3.26    2.90
   1   5   6    6.42    1.47
   1   5   6    6.27    2.71
   1   5   7  136.21    9.49
  -1   5  -7  120.46    8.90
   1   5   7  140.13    8.74
   1   5   8  452.95   19.13
  -1   5  -8  469.66   20.16
   1   5   8  453.80   20.34
   1   5   9 1062.13   36.27
  -1   5  -9 1053.23   37.31
   1   5   9 1017.64   37.38
   1   5  10  197.49   12.39
  -1   5 -10  201.02   13.19
   1   5  10  165.12   12.74
   1   5  11  133.41   11.61
  -1   5 -11  158.31   12.40
   1   5  11  154.73   11.90
   1   5  12   18.57    5.36
  -1   5 -12   13.52    5.27
   1   5  12   19.14    6.11
   1   5  13   26.18    6.57
   1   5  13   30.98    6.75
   1   5  14   10.37    5.31
   1   5  15    7.36    5.65
  -1   6  16    2.48    5.60
  -1   6  15   41.53    8.60
  -1   6  14   49.16    8.47
  -1   6  13   14.74    5.38
  -1   6  13    6.17    4.27
  -1   6  12    5.37    4.19
  -1   6  12    5.70    3.47
  -1   6  11   80.51    8.28
  -1   6  11   80.46    7.25
  -1   6  10  302.20   15.61
  -1   6  10  283.10   15.13
  -1   6  10  317.57   14.00
  -1   6   9  810.41   28.92
  -1   6   9  805.83   26.79
  -1   6   9  728.99   28.15
  -1   6   8  380.26   15.06
  -1   6   8  391.29   16.63
   1   6  -8  378.86   15.61
  -1   6   8  374.17   16.49
  -1   6   7   10.57    3.16
   1   6  -7   21.57    3.50
  -1   6   7   17.40    3.40
  -1   6   7   14.51    2.78
  -1   6   6    4.35    3.37
   1   6  -6    7.29    2.77
  -1   6   6    2.74    2.73
   1   6  -6    8.58    2.20
  -1   6   6    4.66    2.67
   1   6  -6    7.56    2.28
  -1   6   5  760.02   24.86
   1   6  -5  780.73   23.88
   1   6  -5  744.51   23.73
  -1   6   5  727.00   25.05
  -1   6   5  781.43   23.18
   1   6  -5  788.44   24.07
   1   6  -5  800.36   24.00
  -1   6   4  522.84   17.51
  -1   6   4  489.72   16.76
   1   6  -4  496.70   15.95
   1   6  -4  477.57   15.76
   1   6  -4  496.64   15.88
  -1   6   4  513.48   17.25
   1   6  -4  515.59   16.23
  -1   6   4  484.62   15.65
   1   6  -3  140.27    5.75
  -1   6   3  155.50    7.02
  -1   6   3  142.39    6.57
  -1   6   3  157.37    7.13
  -1   6   3  138.44    5.99
   1   6  -3  148.88    6.29
   1   6  -2  906.56   25.50
  -1   6   2  945.60   27.41
  -1   6   2  905.56   26.71
   1   6  -2  925.94   25.83
  -1   6   2  936.57   26.95
   1   6  -1  423.25   12.72
  -1   6   1  423.11   13.52
  -1   6   1  413.74   13.78
  -1   6   0 2600.29   71.79
  -1   6   0 2716.36   71.84
   1   6   0 2602.65   70.37
   1   6   0 2662.64   71.18
   1   6   1 2818.12   75.12
  -1   6  -1 2812.15   77.38
   1   6   1 2810.15   75.29
   1   6   1 2922.23   77.20
  -1   6  -1 2905.40   77.51
  -1   6  -2  479.58   16.36
   1   6   2  485.96   16.33
   1   6   2  484.79   14.77
   1   6   3   86.84    4.02
  -1   6  -3    0.27    0.68
  -1   6  -3    4.08    1.82
  -1   6  -3   93.62    5.36
   1   6   3   77.49    5.00
   1   6   3   78.60    3.42
   1   6   4  614.21    9.37
   1   6   4  600.66   14.16
  -1   6  -4  635.75   14.34
   1   6   4  586.53   11.49
  -1   6  -5   66.69    5.65
  -1   6  -5   66.60    4.91
   1   6   5   72.20    6.01
   1   6   5   69.39    3.66
   1   6   5   77.30    5.23
   1   6   6  187.81    7.47
  -1   6  -6  176.38   10.23
   1   6   6  190.85    9.69
   1   6   6  197.61   10.93
  -1   6  -7  253.90   13.45
   1   6   7  267.35   14.04
   1   6   7  294.32   13.21
   1   6   8   64.91    7.35
  -1   6  -8   75.72    7.48
   1   6   8   68.00    6.63
   1   6   9  188.64   11.54
  -1   6  -9  168.29   11.88
   1   6   9  178.09   12.32
   1   6  10  266.95   14.99
  -1   6 -10  285.68   16.03
   1   6  10  261.88   15.90
   1   6  11  200.07   13.88
   1   6  11  235.05   15.33
  -1   6 -11  235.67   15.14
   1   6  12   28.11    6.24
  -1   6 -12   23.94    6.01
   1   6  12   26.81    6.39
   1   6  13   53.80    8.76
   1   6  13   56.24    8.29
   1   6  14   20.62    6.22
   1   6  15   35.40    7.29
  -1   7  16    1.23    5.58
  -1   7  15   50.69    8.90
  -1   7  14   10.69    6.13
  -1   7  13    0.98    4.28
  -1   7  13   -0.68    3.33
  -1   7  12    2.69    4.27
  -1   7  12    2.51    3.13
  -1   7  11   13.84    5.12
  -1   7  11    9.74    4.28
  -1   7  10   96.03    8.61
  -1   7  10   94.52    8.37
  -1   7  10   96.26    7.22
  -1   7   9  141.09    9.85
  -1   7   9  131.50    9.75
  -1   7   9  138.84    8.39
  -1   7   8  329.50   15.05
  -1   7   8  333.35   13.57
  -1   7   8  315.26   14.86
  -1   7   7  138.22    8.48
  -1   7   7  131.07    7.26
   1   7  -7  123.91    7.47
  -1   7   7  113.39    7.74
   1   7  -6   92.44    5.68
  -1   7   6   96.34    6.89
  -1   7   6   95.32    5.01
  -1   7   6  103.93    6.28
  -1   7   6   89.58    6.49
   1   7  -6   89.28    5.78
   1   7  -5  121.52    5.96
  -1   7   5  103.80    7.02
   1   7  -5  118.38    5.39
   1   7  -5  115.57    5.33
  -1   7   5  113.53    6.03
  -1   7   5  127.39    5.00
  -1   7   4  406.73   14.92
  -1   7   4  460.13   15.49
   1   7  -4  427.15   13.88
  -1   7   4  434.36   15.59
   1   7  -4  417.73   14.05
   1   7  -4  404.33   13.88
  -1   7   4  422.02   13.73
   1   7  -3  425.19   13.54
  -1   7   3  401.28   14.65
   1   7  -3  433.86   13.09
  -1   7   3  415.44   14.49
  -1   7   3  422.89   14.39
  -1   7   3  394.07   13.36
  -1   7   3  418.70   13.67
  -1   7   2  351.94   12.65
   1   7  -2  388.73   11.56
  -1   7   2  388.27   13.48
   1   7  -2  392.08   11.30
  -1   7   2  413.41   13.40
   1   7  -2  406.66   12.30
  -1   7   1 1132.89   31.91
   1   7  -1 1088.90   30.96
   1   7  -1 1101.54   30.79
  -1   7   1 1101.19   32.04
  -1   7   0 7212.14  183.28
   1   7   0 6761.69  182.50
  -1   7   0 7003.30  183.26
   1   7   0 6772.83  181.48
   1   7   1 1320.58   35.96
  -1   7  -1 1406.39   38.61
   1   7   1 1349.24   38.17
   1   7   1 1324.27   36.05
   1   7   2  571.79   18.91
   1   7   2  584.83   17.08
  -1   7  -2  551.05   18.86
   1   7   3  539.06   16.74
   1   7   3  506.46   18.67
   1   7   3  572.05   17.32
  -1   7  -3  549.30   18.93
  -1   7  -4  187.99    8.81
   1   7   4  177.17    6.23
   1   7   4  134.06    7.95
   1   7   4  166.86    7.08
   1   7   5  357.81   15.16
   1   7   5  348.07   11.81
   1   7   5  341.54   13.43
  -1   7  -5  349.03   14.82
   1   7   6    2.99    2.98
   1   7   6    1.35    1.09
  -1   7  -6    0.56    2.89
   1   7   6   -0.44    2.20
  -1   7  -7  468.02   19.76
   1   7   7  485.41   18.79
   1   7   7  477.72   20.24
  -1   7  -8  251.30   13.82
   1   7   8  244.69   13.90
   1   7   8  233.18   12.44
   1   7   9  243.77   13.19
   1   7   9  199.60   13.36
  -1   7  -9  216.49   13.50
  -1   7 -10  153.98   11.64
   1   7  10  136.13   10.56
   1   7  10  132.48   11.37
   1   7  11    9.07    5.18
  -1   7 -11   25.93    6.32
   1   7  11   13.08    4.84
   1   7  12   21.65    6.01
  -1   7 -12   15.63    5.51
   1   7  12   19.25    5.48
   1   7  13   48.39    7.98
   1   7  13   49.52    7.90
   1   7  14   24.40    6.86
   1   7  14   22.80    6.19
   1   7  15   26.72    6.68
  -1   8  15   40.31    7.94
  -1   8  14   31.01    7.12
  -1   8  13   11.79    4.76
  -1   8  12    9.87    4.28
  -1   8  12    8.65    3.43
  -1   8  11   66.00    7.77
  -1   8  11   60.41    6.44
  -1   8  10  205.95   12.44
  -1   8  10  197.55   12.29
  -1   8  10  176.69   10.01
  -1   8   9  371.89   17.04
  -1   8   9  386.62   15.38
  -1   8   9  343.84   16.77
  -1   8   8  138.55    9.04
  -1   8   8  125.47    7.45
  -1   8   8  109.44    8.33
  -1   8   7   46.76    4.29
  -1   8   7   41.74    5.05
  -1   8   7   41.65    4.76
   1   8  -7   38.66    4.35
  -1   8   6  157.69    8.89
  -1   8   6  167.83    8.19
   1   8  -6  158.17    7.65
  -1   8   6  169.53    9.04
  -1   8   6  163.79    6.93
   1   8  -6  148.19    7.83
  -1   8   5  560.72   19.78
  -1   8   5  591.23   20.20
   1   8  -5  610.69   18.63
   1   8  -5  570.19   18.74
   1   8  -5  478.14   17.99
  -1   8   5  596.18   17.87
   1   8  -5  568.90   18.66
  -1   8   4   41.23    4.06
   1   8  -4   33.83    2.92
  -1   8   4   36.75    3.09
  -1   8   4   47.39    4.08
  -1   8   4   37.02    4.08
  -1   8   4   32.44    2.78
  -1   8   3  153.62    6.36
  -1   8   3  152.66    7.21
   1   8  -3  153.96    5.91
  -1   8   3  153.24    7.32
   1   8  -3  149.03    6.40
  -1   8   3  147.57    7.46
  -1   8   3  146.30    6.40
   1   8  -3  140.14    6.15
   1   8  -2  197.25    6.30
  -1   8   2  189.84    8.05
   1   8  -2  188.89    7.26
   1   8  -2  189.95    6.34
   1   8  -2  201.32    7.02
  -1   8   2  187.58    8.17
  -1   8   2  187.54    7.43
  -1   8   1 2939.45   76.93
  -1   8   1 2777.18   76.72
   1   8  -1 2738.60   75.81
  -1   8   0 5168.55  135.18
  -1   8   0 5153.48  135.00
   1   8   0 5040.75  133.17
   1   8   0 4925.23  134.43
   1   8   0 4987.46  133.11
   1   8   1 1757.90   49.98
   1   8   1 1822.61   47.58
   1   8   1 1746.02   47.54
  -1   8  -1 1749.24   50.18
   1   8   2 1839.07   50.70
   1   8   2 1857.79   52.98
  -1   8  -2 1826.34   53.01
  -1   8  -2 1950.17   53.10
   1   8   3  127.87    5.92
   1   8   3  136.58    7.52
  -1   8  -3  131.80    7.36
   1   8   4  177.03    9.58
   1   8   4  191.97    8.28
   1   8   4  195.16    7.55
  -1   8  -4  183.00    9.54
   1   8   5  295.90   13.34
   1   8   5  266.89   11.35
   1   8   5  272.70   10.06
  -1   8  -5  289.45   12.98
   1   8   6   81.35    7.00
  -1   8  -6   93.14    7.27
   1   8   6   89.52    6.21
   1   8   6   76.52    4.46
   1   8   7  111.15    8.91
  -1   8  -7  104.51    8.55
   1   8   7  142.39    8.52
   1   8   8   61.84    6.18
  -1   8  -8   52.94    6.47
   1   8   8   42.57    6.28
  -1   8  -9  234.81   13.95
   1   8   9  213.65   12.80
   1   8   9  218.46   13.86
   1   8  10  248.46   15.31
  -1   8 -10  214.19   13.96
   1   8  10  224.51   13.69
   1   8  11    0.86    4.24
   1   8  11   -2.04    4.53
  -1   8 -11    9.65    4.81
   1   8  12   18.17    5.68
   1   8  12   15.30    5.38
  -1   8 -12   12.52    5.44
   1   8  13   54.72    8.61
   1   8  13   52.38    7.83
   1   8  14    3.68    5.45
   1   8  14    6.80    5.31
   1   8  15    8.48    5.18
  -1   9  15   14.95    6.23
  -1   9  14   -1.07    4.74
  -1   9  13   46.21    7.28
  -1   9  12    3.61    4.29
  -1   9  11   14.71    5.51
  -1   9  11   17.31    4.57
  -1   9  10  190.18   11.76
  -1   9  10  143.59   10.71
  -1   9  10  155.59    9.16
  -1   9   9  248.03   13.60
  -1   9   9  242.22   13.52
  -1   9   9  276.74   12.23
  -1   9   8   21.90    4.28
  -1   9   8   25.29    4.52
  -1   9   8   25.07    3.56
  -1   9   7   33.29    4.57
  -1   9   7   36.64    4.75
  -1   9   7   33.08    3.80
   1   9  -7   27.66    3.84
  -1   9   6 1481.62   45.37
  -1   9   6 1492.89   47.07
  -1   9   6 1562.61   44.00
   1   9  -6 1619.82   46.06
  -1   9   6 1600.36   47.19
   1   9  -6 1620.48   45.30
  -1   9   5 1394.81   42.96
   1   9  -5 1455.53   41.33
  -1   9   5 1467.37   43.97
  -1   9   5 1389.84   43.14
  -1   9   5 1427.07   40.64
   1   9  -5 1513.51   41.96
   1   9  -5 1422.05   41.83
  -1   9   4 1114.77   33.93
   1   9  -4 1098.02   31.90
  -1   9   4 1114.12   33.82
  -1   9   4 1108.91   31.91
  -1   9   4 1091.27   32.17
  -1   9   4 1165.99   34.61
  -1   9   3  171.00    8.23
  -1   9   3  168.33    7.96
   1   9  -3  165.57    6.28
  -1   9   3  175.64    7.92
  -1   9   3  166.51    6.88
   1   9  -3  168.51    7.09
  -1   9   3  157.56    6.80
   1   9  -3  159.86    6.70
  -1   9   2  340.45   12.31
   1   9  -2  325.91   10.06
   1   9  -2  329.34   11.36
  -1   9   2  334.41   12.35
   1   9  -2  341.46   10.23
   1   9  -2  334.48   10.79
  -1   9   1  401.56   13.68
   1   9  -1  391.74   12.98
  -1   9   1  385.21   13.69
  -1   9   0 2708.05   74.34
  -1   9   0 2701.84   74.63
   1   9   0 2699.82   74.04
   1   9   0 2719.14   72.63
   1   9   1 2214.88   60.22
   1   9   1 2253.92   62.00
   1   9   1 2260.09   60.29
  -1   9  -1 2378.83   63.66
  -1   9  -1 2298.31   63.29
   1   9   1 2301.64   63.04
   1   9   2  663.13    8.80
  -1   9  -2  675.35   13.05
   1   9   2  670.35   13.17
   1   9   3  144.22    6.24
   1   9   3  134.68    7.72
  -1   9  -3  138.58    7.66
   1   9   4  841.16   24.58
   1   9   4  823.01   25.39
  -1   9  -4  828.76   27.31
   1   9   4  759.66   27.33
   1   9   5   69.61    4.19
  -1   9  -5   60.43    5.74
   1   9   5   66.11    4.98
   1   9   5   64.41    6.03
  -1   9  -6   62.69    6.05
   1   9   6   65.73    6.38
   1   9   6   64.61    5.38
   1   9   7  512.69   21.63
  -1   9  -7  505.32   20.95
   1   9   7  522.63   19.90
  -1   9  -8   63.92    7.09
   1   9   8   67.37    6.45
   1   9   8   66.73    7.37
  -1   9  -9   28.42    5.64
   1   9   9   19.07    5.75
   1   9   9   34.76    6.38
  -1   9 -10   32.09    6.31
   1   9  10   19.17    5.44
   1   9  10   23.86    6.03
  -1   9 -11   23.23    6.02
   1   9  11   37.66    6.17
   1   9  11   31.88    6.74
  -1   9 -12   53.42    8.00
   1   9  12   49.38    7.62
   1   9  12   38.72    7.54
   1   9  13   81.04    9.40
   1   9  13   72.88    9.69
   1   9  14   -3.38    5.62
   1   9  14   -3.71    4.96
   1   9  15   26.48    7.09
  -1  10  15   31.05    7.27
  -1  10  14   36.35    7.37
  -1  10  13    6.89    4.76
  -1  10  12   10.86    4.71
  -1  10  11  119.10    9.93
  -1  10  11   85.89    7.40
  -1  10  10   59.67    6.00
  -1  10  10   79.00    8.09
  -1  10  10   53.03    7.11
  -1  10   9   59.99    5.44
  -1  10   9   48.80    6.29
  -1  10   9   48.52    6.25
  -1  10   8   45.02    5.56
  -1  10   8   42.13    4.41
  -1  10   8   43.62    5.35
  -1  10   7  351.22   15.29
  -1  10   7  320.24   13.13
  -1  10   7  342.88   14.82
   1  10  -7  329.92   13.87
  -1  10   6  246.55   12.08
  -1  10   6  240.40    9.48
  -1  10   6  278.26   12.28
   1  10  -6  282.07   10.73
   1  10  -6  271.03   11.30
  -1  10   5  283.55   12.97
   1  10  -5  295.68   10.86
  -1  10   5  297.45   12.50
  -1  10   5  279.89   10.28
  -1  10   5  286.75   12.55
   1  10  -4  307.76   11.14
  -1  10   4  316.40   12.64
  -1  10   4  294.82   12.19
   1  10  -4  305.12   10.67
  -1  10   4  300.73   12.82
  -1  10   4  299.18   10.84
  -1  10   4  292.97   10.57
   1  10  -3  423.16   13.39
  -1  10   3  434.13   15.86
  -1  10   3  444.38   15.67
   1  10  -3  430.54   13.32
  -1  10   3  440.42   15.41
  -1  10   3  428.87   14.04
   1  10  -3  428.32   13.90
   1  10  -3  411.30   14.32
   1  10  -2   37.95    2.04
   1  10  -2   33.26    2.97
  -1  10   2   21.56    3.12
   1  10  -2   32.03    2.36
  -1  10   2   29.52    3.20
   1  10  -1  892.07   24.63
  -1  10   1  914.57   26.94
  -1  10   1  873.62   27.09
   1  10  -1  848.19   26.17
  -1  10   0  198.55    8.40
   1  10   0  193.39    7.06
  -1  10   0  194.79    8.63
   1  10   0  202.69    8.31
  -1  10  -1 1448.38   42.86
   1  10   1 1471.74   39.78
   1  10   1 1460.23   39.83
  -1  10  -1 1544.72   42.41
   1  10   1 1471.14   41.63
   1  10   1 1517.46   42.75
  -1  10  -1 1444.39   43.03
  -1  10  -2  663.69   13.95
   1  10   2  697.59    6.64
   1  10   2  670.41   14.09
   1  10   2  701.94    9.83
  -1  10  -3  288.34    8.42
   1  10   3  295.99   10.37
   1  10   3  262.68   12.00
  -1  10  -3  286.80   12.29
   1  10   4  526.38   17.01
   1  10   4  558.50   17.84
   1  10   4  501.96   19.56
  -1  10  -4  496.51   19.30
   1  10   5  255.46   10.02
   1  10   5  265.52   13.09
   1  10   5  266.37   11.41
  -1  10  -5  299.20   13.25
   1  10   6   78.70    5.87
  -1  10  -6   69.44    6.51
   1  10   6   70.33    6.64
   1  10   7   49.75    5.46
  -1  10  -7   38.88    5.54
   1  10   7   55.78    6.50
   1  10   8    1.78    3.21
   1  10   8    4.79    3.92
  -1  10  -8    2.98    3.42
   1  10   9  117.34   10.43
   1  10   9  144.81   10.28
  -1  10  -9  137.01   10.60
   1  10  10   60.17    7.31
  -1  10 -10   93.39    9.24
   1  10  10   67.44    8.52
   1  10  11   63.73    7.45
  -1  10 -11   56.59    8.14
   1  10  11   51.25    7.94
   1  10  12   41.41    7.46
   1  10  12   30.13    6.65
   1  10  13   15.42    6.02
   1  10  13   23.73    6.13
   1  10  14   14.99    6.50
   1  10  14    8.95    5.33
   1  10  15   20.36    6.57
  -1  11  15   26.43    6.55
  -1  11  14   17.09    6.78
  -1  11  13   85.65    9.26
  -1  11  12   16.30    5.09
  -1  11  11   34.56    6.39
  -1  11  10   40.69    5.73
  -1  11  10   48.66    6.54
  -1  11  10   50.31    7.52
  -1  11   9  144.56   10.35
  -1  11   9  155.13    8.72
  -1  11   9  143.73   10.17
  -1  11   8  108.13    6.89
  -1  11   8  123.00    8.60
  -1  11   8  104.09    8.37
  -1  11   7   23.62    3.53
  -1  11   7   26.51    4.41
  -1  11   7   27.32    4.44
   1  11  -7   21.19    3.67
   1  11  -6  143.80    7.82
  -1  11   6  152.16    8.67
   1  11  -6  138.51    7.14
  -1  11   6  159.29    9.22
  -1  11   5  945.79   30.01
  -1  11   5  833.27   28.95
  -1  11   5  847.40   26.10
  -1  11   5  893.87   28.85
   1  11  -5  935.26   26.93
  -1  11   4  543.50   17.19
   1  11  -4  555.05   17.89
  -1  11   4  534.37   19.55
  -1  11   4  537.08   19.11
   1  11  -4  542.55   17.28
  -1  11   4  549.48   20.06
   1  11  -4  536.20   18.35
  -1  11   4  555.06   17.42
  -1  11   3 2312.60   65.84
   1  11  -3 2343.95   62.88
   1  11  -3 2326.47   63.60
  -1  11   3 2323.77   65.41
   1  11  -3 2309.31   63.14
  -1  11   3 2304.07   66.11
   1  11  -3 2321.68   64.49
  -1  11   2  567.12   19.38
   1  11  -2  592.68   17.61
  -1  11   2  599.66   19.97
   1  11  -2  577.28   18.77
   1  11  -2  593.49   16.80
  -1  11   1  523.18   17.26
   1  11  -1  503.59   14.89
   1  11  -1  501.76   16.76
  -1  11   1  510.47   17.56
   1  11  -1  505.22   14.26
   1  11  -1  519.67   14.14
   1  11   0  630.08   18.73
  -1  11   0  595.65   20.50
   1  11   0  652.20   20.29
  -1  11   0  624.72   20.19
   1  11   1  192.38    7.47
  -1  11  -1  168.49    8.25
  -1  11  -1  172.99    7.73
   1  11   1  163.91    5.69
  -1  11  -1  179.07    8.54
   1  11   1  170.91    7.32
  -1  11  -1  161.15    7.80
   1  11   1  187.47    8.41
   1  11   2  704.07   24.43
   1  11   2  830.05   26.71
   1  11   2  863.43   22.60
   1  11   2  842.59   23.86
  -1  11  -2  835.05   26.56
  -1  11  -3  107.28    3.94
   1  11   3  121.30    7.37
   1  11   3  123.58    5.58
  -1  11  -3  112.99    6.93
   1  11   4  480.63   15.86
  -1  11  -4  430.85   17.51
   1  11   4  449.85   17.97
   1  11   5  232.96   10.48
   1  11   5  242.33   12.50
  -1  11  -5  259.71   12.43
  -1  11  -6   74.61    7.00
   1  11   6   79.89    5.84
   1  11   6   78.66    7.21
  -1  11  -7   73.54    7.17
   1  11   7   76.67    6.31
   1  11   7   70.80    7.37
  -1  11  -8   40.03    6.19
   1  11   8   65.64    6.46
   1  11   8   43.12    6.35
  -1  11  -9   31.54    5.79
   1  11   9   14.82    4.35
   1  11   9   29.53    6.33
  -1  11 -10   63.51    8.07
   1  11  10   74.31    7.67
   1  11  10   91.86    9.72
  -1  11 -11   42.23    7.12
   1  11  11   48.97    6.87
   1  11  11   46.69    7.46
   1  11  12   70.18    8.92
   1  11  12   89.30   10.38
   1  11  13   46.15    7.77
   1  11  13   38.47    7.63
   1  11  14   12.23    5.63
   1  11  14   10.09    5.29
   1  11  15    1.19    4.99
  -1  12  15   41.32    7.74
  -1  12  14   13.90    5.93
  -1  12  13   87.97    9.46
  -1  12  12   18.16    5.77
  -1  12  11  179.85   12.22
  -1  12  10   21.11    6.11
  -1  12  10   26.96    5.40
  -1  12   9   48.27    5.70
  -1  12   9   45.38    6.19
  -1  12   9   51.92    7.42
  -1  12   8   62.77    5.35
  -1  12   8   80.94    7.32
  -1  12   8   62.74    6.73
  -1  12   7   28.59    3.86
  -1  12   7   24.41    4.29
  -1  12   7   26.11    4.56
   1  12  -7   26.69    3.79
  -1  12   6   87.10    6.64
  -1  12   6  107.51    7.61
  -1  12   5  772.53   26.93
  -1  12   5  758.74   26.53
  -1  12   5  775.76   23.42
  -1  12   5  777.20   26.01
   1  12  -5  795.45   23.95
   1  12  -4  188.88    7.82
  -1  12   4  166.37    9.24
   1  12  -4  187.82    7.28
  -1  12   4  176.18    8.97
  -1  12   4  172.83    9.74
   1  12  -4  172.74    8.22
  -1  12   4  159.41    7.15
  -1  12   4  172.37    7.26
  -1  12   3  136.38    7.91
   1  12  -3  144.15    5.69
   1  12  -3  147.67    7.11
  -1  12   3  150.29    7.61
  -1  12   3  145.72    8.13
   1  12  -3  138.12    5.97
   1  12  -3  146.12    6.28
  -1  12   2  122.70    6.60
   1  12  -2  127.98    6.40
  -1  12   2  129.33    7.12
   1  12  -2  112.94    5.07
   1  12  -2  124.17    4.57
   1  12  -1    9.35    1.00
   1  12  -1    7.89    0.95
  -1  12   1    5.22    2.01
   1  12  -1    9.26    1.27
   1  12  -1    6.93    2.18
  -1  12   1    3.56    2.44
   1  12   0 1000.10   27.06
  -1  12   0 1025.64   30.50
   1  12   0  981.52   28.83
   1  12   0 1023.27   27.24
  -1  12   0  994.13   31.11
   1  12   0  991.88   30.40
   1  12   1  646.53   20.04
  -1  12  -1  624.40   21.38
  -1  12  -1  646.55   20.70
   1  12   1  639.61   18.14
  -1  12  -1  648.69   21.76
  -1  12  -1  645.82   21.06
   1  12   1  641.64   20.07
   1  12   1  638.87   21.38
   1  12   2   50.62    2.97
  -1  12  -2   44.68    2.41
   1  12   2   47.91    3.51
  -1  12  -2   47.50    4.80
   1  12   2   47.37    4.58
  -1  12  -2   41.93    3.80
  -1  12  -2   39.60    4.16
   1  12   2   47.03    2.12
   1  12   3   26.13    3.92
  -1  12  -3   23.07    3.40
   1  12   3    0.25    0.58
  -1  12  -3   25.86    1.56
   1  12   3   26.92    3.34
  -1  12  -4  252.05   12.03
   1  12   4  265.44   10.24
   1  12   4  238.32   12.12
  -1  12  -4  243.29   10.56
   1  12   5   24.40    4.28
  -1  12  -5   29.15    4.55
   1  12   5   26.70    3.38
   1  12   6   18.69    4.47
  -1  12  -6   11.24    3.79
   1  12   6    9.59    2.78
   1  12   7    5.22    3.38
  -1  12  -7    3.47    3.31
   1  12   7    2.04    2.69
   1  12   8   22.38    5.24
  -1  12  -8   26.82    5.32
   1  12   8   24.16    4.44
   1  12   9   15.48    5.06
  -1  12  -9   17.61    4.98
   1  12   9   12.07    3.91
   1  12  10   92.31    9.77
  -1  12 -10  100.51    9.75
   1  12  10   80.00    8.31
   1  12  11   13.96    5.20
  -1  12 -11    4.94    4.55
   1  12  11   16.79    5.03
   1  12  12    5.57    4.49
   1  12  12    8.03    4.90
   1  12  13  104.91   10.50
   1  12  13  102.17   11.42
   1  12  14   16.54    6.34
   1  12  14   16.56    6.36
   1  12  15    7.10    5.26
  -1  13  15   10.31    5.71
  -1  13  14   61.95    8.57
  -1  13  13   32.63    6.55
  -1  13  12   44.53    7.50
  -1  13  11   25.05    5.28
  -1  13  10   26.64    5.71
  -1  13  10   27.51    5.33
  -1  13   9   89.22    8.31
  -1  13   9   81.81    8.32
  -1  13   8  207.53   10.23
  -1  13   8  222.42   12.70
  -1  13   8  223.41   12.33
  -1  13   7   18.19    3.90
  -1  13   7   14.04    2.78
  -1  13   7   12.66    3.48
  -1  13   6   33.21    4.32
  -1  13   6   33.83    4.81
  -1  13   5  348.84   14.02
  -1  13   5  305.20   14.28
  -1  13   5  328.41   14.41
   1  13  -5  336.01   13.30
  -1  13   5  316.04   11.38
  -1  13   4  192.23   10.11
  -1  13   4  191.83    9.50
   1  13  -4  206.55    7.94
  -1  13   4  205.63   10.42
   1  13  -4  198.77    8.24
   1  13  -4  197.63    9.13
  -1  13   4  204.79    8.15
   1  13  -4  208.79    8.44
   1  13  -3   32.41    4.01
   1  13  -3   31.32    2.67
  -1  13   3   15.78    3.57
   1  13  -3   31.45    3.36
  -1  13   3   22.21    4.00
   1  13  -3   23.75    2.41
  -1  13   3   15.41    4.27
   1  13  -2   10.38    1.32
  -1  13   2    8.46    2.52
  -1  13   2   11.68    2.89
   1  13  -2   10.31    1.68
   1  13  -2   10.54    2.48
  -1  13   1   37.29    3.98
   1  13  -1   35.19    3.65
   1  13  -1   36.15    1.95
  -1  13   1   38.07    3.75
   1  13  -1   36.18    2.25
   1  13  -1   37.49    1.89
   1  13   0  158.22    5.03
  -1  13   0  154.36    7.57
   1  13   0  157.05    5.00
   1  13   0  153.06    5.11
   1  13   0  144.42    6.47
  -1  13   0  159.26    8.22
   1  13   0  149.28    7.72
  -1  13  -1   23.28    2.96
   1  13   1   23.05    1.71
   1  13   1   26.58    3.48
   1  13   1   24.42    2.71
   1  13   1   19.56    2.62
  -1  13  -1   18.56    3.19
  -1  13  -1   16.75    2.82
  -1  13  -2  133.81    7.46
   1  13   2  112.19    4.96
   1  13   2  117.18    4.17
  -1  13  -2  118.19    7.44
   1  13   2  115.62    7.32
  -1  13  -2  117.28    6.37
  -1  13  -2  124.58    4.70
   1  13   2  121.84    6.01
  -1  13  -3  725.88   15.81
   1  13   3  729.24   11.72
   1  13   3  725.61   16.66
  -1  13  -3  711.31    7.86
  -1  13  -4 1448.37   44.45
  -1  13  -4 1383.10   42.61
   1  13   4 1486.85   45.30
   1  13   4 1491.87   42.05
   1  13   5    9.83    3.56
  -1  13  -5    6.90    3.30
   1  13   5    1.45    1.93
   1  13   6   68.79    5.51
  -1  13  -6   73.00    6.75
   1  13   6   71.37    7.08
   1  13   7    8.66    2.99
  -1  13  -7    5.65    3.53
   1  13   7   17.53    4.57
   1  13   8   14.10    3.86
  -1  13  -8    0.78    4.52
   1  13   8   16.04    4.74
   1  13   9   39.47    5.64
  -1  13  -9   28.94    5.75
   1  13   9   31.54    6.05
   1  13  10  154.26   12.50
  -1  13 -10  165.52   12.42
   1  13  10  169.60   11.33
   1  13  11   30.04    5.82
  -1  13 -11   48.88    7.63
   1  13  11   29.32    6.75
   1  13  12   88.45   10.42
   1  13  12   93.11    9.42
   1  13  13   63.95    9.30
   1  13  13   58.73    8.54
   1  13  14   79.82   10.48
   1  13  14   61.37    9.02
   1  13  15    2.35    5.32
  -1  14  15   33.22    7.69
  -1  14  14    2.14    4.75
  -1  14  13   20.86    5.97
  -1  14  12  103.99    9.96
  -1  14  11  115.61    9.94
  -1  14  10   46.99    6.76
  -1  14  10   47.67    7.09
  -1  14   9  184.54   12.14
  -1  14   9  193.90   11.79
  -1  14   8  224.14   10.44
  -1  14   8  238.21   12.61
  -1  14   8  214.28   12.87
  -1  14   7   78.32    5.51
  -1  14   7   69.99    6.33
  -1  14   7   68.32    6.86
  -1  14   6  105.99    7.34
  -1  14   6   99.71    7.83
   1  14  -5  140.77    7.93
  -1  14   5  155.19    8.58
  -1  14   5  156.39    9.26
  -1  14   5  150.57    9.44
  -1  14   4  245.91   11.71
  -1  14   4  228.88   10.89
  -1  14   4  239.86    9.28
   1  14  -4  245.70   10.61
  -1  14   4  243.01   11.78
   1  14  -4  225.07    9.25
   1  14  -4  246.27    9.62
  -1  14   3 1139.03   34.65
   1  14  -3 1118.66   31.78
   1  14  -3 1133.58   34.21
  -1  14   3 1169.70   35.89
  -1  14   3 1115.73   35.59
   1  14  -3 1133.35   32.60
   1  14  -3 1117.47   32.57
  -1  14   2  484.81   17.57
   1  14  -2  448.96   16.38
   1  14  -2  457.74   13.64
  -1  14   2  461.49   16.43
   1  14  -2  453.95   14.34
   1  14  -1  466.42   16.43
  -1  14   1  452.03   17.09
  -1  14   1  475.99   16.45
   1  14  -1  445.84   13.32
   1  14  -1  472.96   13.27
   1  14  -1  454.12   13.73
   1  14   0  506.58   14.27
   1  14   0  505.55   14.34
  -1  14   0  481.75   17.32
   1  14   0  523.33   16.33
   1  14   0  494.58   17.74
  -1  14   0  520.08   18.47
   1  14   0  502.42   14.48
  -1  14  -1  564.48   18.44
   1  14   1  525.37   15.76
  -1  14  -1  565.35   18.86
  -1  14  -1  523.37   19.47
   1  14   1  554.08   17.90
   1  14   1  562.46   17.92
   1  14   1  541.42   19.31
   1  14   2  276.79    9.80
  -1  14  -2  277.05   12.64
  -1  14  -2  280.84   12.20
   1  14   2  290.07   13.01
  -1  14  -2  299.80   11.48
  -1  14  -2  287.81    9.23
   1  14   2  266.84   10.77
  -1  14  -3   77.33    6.00
   1  14   3   71.25    4.32
   1  14   3   78.95    6.40
  -1  14  -3   71.95    3.41
  -1  14  -4  545.69   20.74
  -1  14  -4  551.13   19.39
   1  14   4  559.98   21.70
   1  14   4  605.42   18.96
  -1  14  -5  125.92    8.80
   1  14   5  148.66    9.60
   1  14   5  142.39    7.48
  -1  14  -6   28.74    4.97
   1  14   6   34.75    4.45
   1  14   6   36.80    5.41
   1  14   7    1.02    2.47
  -1  14  -7    1.44    3.64
   1  14   7   -5.48    3.54
  -1  14  -8  217.53   13.42
   1  14   8  208.69   11.59
   1  14   8  231.84   14.10
   1  14   9    3.33    3.46
  -1  14  -9    2.58    4.87
   1  14   9   16.07    5.30
   1  14  10   62.04    7.25
  -1  14 -10   55.93    8.03
   1  14  10   58.32    8.16
   1  14  11   15.79    4.74
  -1  14 -11   23.08    5.58
   1  14  11   18.75    5.98
   1  14  12   15.34    5.89
   1  14  12   13.73    4.77
   1  14  13   77.01    9.99
   1  14  13   78.26    9.30
   1  14  14    3.91    6.00
   1  14  14   -3.27    6.17
   1  14  15    4.67    5.82
  -1  15  15   13.73    6.34
  -1  15  14   24.57    6.61
  -1  15  13   13.91    5.89
  -1  15  12   40.20    6.93
  -1  15  11   23.62    5.43
  -1  15  10   34.91    6.33
  -1  15  10   51.01    7.20
  -1  15   9    6.46    4.08
  -1  15   9    1.40    3.91
  -1  15   8  133.23    9.22
  -1  15   8  122.10    9.68
  -1  15   7  216.69   11.57
  -1  15   7  228.40   10.19
  -1  15   7  212.43   12.41
  -1  15   6   18.07    4.05
   1  15  -6   21.30    3.65
  -1  15   6   20.05    4.01
  -1  15   6   12.93    3.86
  -1  15   5   15.89    3.82
   1  15  -5   20.12    3.29
  -1  15   5   17.73    4.00
  -1  15   5   21.61    3.51
   1  15  -4    7.10    1.91
  -1  15   4   10.65    2.97
   1  15  -4   10.23    2.76
  -1  15   4   10.44    3.35
   1  15  -4    9.97    2.07
  -1  15   4   13.42    3.95
   1  15  -3  109.56    6.77
  -1  15   3  116.44    7.67
  -1  15   3  122.18    7.05
   1  15  -3  115.10    5.55
  -1  15   3  119.47    7.73
  -1  15   2  253.44   11.03
   1  15  -2  259.12   11.68
  -1  15   2  269.71   12.48
   1  15  -2  273.90    9.53
   1  15  -2  256.80    8.57
   1  15  -1   21.41    1.63
   1  15  -1   25.61    1.83
  -1  15   1   23.37    3.25
  -1  15   1   26.17    4.04
   1  15  -1   31.02    5.48
   1  15  -1   23.31    2.31
   1  15   0  320.32    9.28
  -1  15   0  308.71   12.34
   1  15   0  313.59    9.47
   1  15   0  301.96   11.43
   1  15   0  334.38   13.24
  -1  15   0  304.48   13.25
   1  15   0  293.26    9.44
  -1  15  -1  573.65   19.62
   1  15   1  600.39   17.32
  -1  15  -1  612.37   20.31
  -1  15  -1  584.48   21.21
   1  15   1  579.73   19.25
   1  15   1  577.23   19.56
   1  15   1  619.43   21.38
   1  15   2  194.38    7.40
  -1  15  -2  196.73   10.42
  -1  15  -2  204.87    9.06
  -1  15  -2  191.54    7.14
   1  15   2  182.57    9.99
   1  15   2  207.01    9.49
  -1  15  -2  208.36   10.10
   1  15   3   79.37    6.71
  -1  15  -3   91.92    4.00
  -1  15  -3   82.20    6.70
   1  15   3   94.12    5.09
  -1  15  -3   80.22    6.40
  -1  15  -4  145.70    8.82
   1  15   4  150.32    7.18
   1  15   4  147.77    9.45
  -1  15  -5   33.66    4.77
   1  15   5   32.21    5.03
   1  15   5   29.97    3.64
   1  15   6  128.38    9.63
  -1  15  -6  122.01    8.92
   1  15   6  125.60    7.64
   1  15   7   22.45    4.97
  -1  15  -7   21.25    4.59
   1  15   7   16.33    3.76
   1  15   8   54.46    7.28
  -1  15  -8   58.47    7.21
   1  15   8   62.49    7.05
   1  15   9   54.42    6.69
  -1  15  -9   32.27    6.39
   1  15   9   52.79    7.52
   1  15  10  169.87   13.28
   1  15  10  178.80   11.75
  -1  15 -10  176.53   13.01
   1  15  11   40.52    6.43
  -1  15 -11   48.69    7.50
   1  15  11   47.06    7.92
   1  15  12   13.65    4.75
   1  15  12   19.09    5.87
   1  15  13   18.95    5.88
   1  15  13   41.57    8.09
   1  15  14   12.97    6.14
   1  15  14   23.74    7.14
   1  15  15   11.58    6.27
  -1  16  15    3.43    5.17
  -1  16  14    3.21    5.48
  -1  16  13   19.95    6.34
  -1  16  12   49.57    7.26
  -1  16  11  113.42    9.88
  -1  16  11  113.52   10.40
  -1  16  10   26.49    6.17
  -1  16  10   25.92    5.65
  -1  16   9   30.68    5.74
  -1  16   9   41.53    6.15
  -1  16   8  295.61   15.51
  -1  16   8  285.09   14.43
  -1  16   7  261.33   14.01
  -1  16   7  265.90   13.08
  -1  16   6   41.98    5.14
  -1  16   6   37.58    5.35
  -1  16   6   32.58    5.77
   1  16  -6   42.23    4.78
   1  16  -5   82.08    6.12
  -1  16   5   94.32    6.72
  -1  16   5   90.06    7.36
  -1  16   5   92.67    7.44
  -1  16   4  133.55    8.62
  -1  16   4  118.10    7.37
   1  16  -4  131.85    6.43
  -1  16   4  129.01    8.52
   1  16  -4  123.02    6.37
   1  16  -4  135.29    7.62
  -1  16   3  443.49   16.78
   1  16  -3  467.39   15.03
  -1  16   3  449.01   17.79
   1  16  -3  436.26   16.71
  -1  16   3  449.95   17.94
  -1  16   2  914.17   29.47
   1  16  -2  866.38   27.98
   1  16  -2  870.88   25.36
  -1  16   2  848.35   27.67
   1  16  -1   27.19    1.94
  -1  16   1   23.69    3.37
   1  16  -1   23.49    2.39
   1  16  -1   28.57    4.57
  -1  16   1   24.64    4.59
   1  16   0   70.49    3.23
   1  16   0   68.56    3.39
  -1  16   0   69.93    5.23
   1  16   0   79.33    5.64
   1  16   0   58.45    6.76
  -1  16   0   63.44    6.42
   1  16   1  983.67   28.27
  -1  16  -1  993.99   31.44
  -1  16  -1 1023.25   32.97
   1  16   1 1091.39   32.91
  -1  16  -1 1030.16   31.12
   1  16   1 1028.81   30.76
  -1  16  -2  240.58   10.37
   1  16   2  240.29    8.70
   1  16   2  250.09   10.79
  -1  16  -2  247.92   11.56
  -1  16  -2  243.03   11.95
   1  16   2  243.07   11.91
  -1  16  -2  254.52    8.63
   1  16   3   13.52    2.50
  -1  16  -3    8.31    2.87
  -1  16  -3    7.32    1.37
   1  16   3   -0.55    3.33
  -1  16  -3    6.63    3.31
   1  16   4  352.11   15.92
  -1  16  -4  340.50   14.98
   1  16   4  346.12   12.83
   1  16   5   64.53    6.79
   1  16   5   82.38    5.47
  -1  16  -5   69.31    6.38
   1  16   6  260.65   11.72
   1  16   6  261.90   14.51
   1  16   7   61.62    5.99
  -1  16  -7   29.78    5.24
   1  16   7   65.79    7.54
   1  16   8  115.71    8.66
  -1  16  -8  100.85    9.16
   1  16   8  110.45    9.91
   1  16   9   65.44    6.98
  -1  16  -9   69.65    8.13
   1  16   9   67.58    8.55
   1  16  10    5.93    3.75
   1  16  10    6.37    5.21
  -1  16 -10   11.43    5.22
   1  16  11   44.46    6.87
   1  16  11   25.03    6.72
  -1  16 -11   25.47    6.21
   1  16  12   21.73    5.46
   1  16  12   32.65    7.41
   1  16  13   -1.98    5.29
   1  16  13   12.79    6.09
   1  16  14   20.41    6.27
   1  16  14   38.64    8.16
   1  16  15   -2.30    5.47
  -1  17  15   -3.43    5.07
  -1  17  14    6.41    6.20
  -1  17  13   12.97    5.60
  -1  17  12   36.80    6.41
  -1  17  11   24.64    5.46
  -1  17  11   18.63    5.59
  -1  17  10   20.15    5.38
  -1  17  10    9.40    4.93
  -1  17   9   19.64    4.82
  -1  17   9   23.44    6.33
  -1  17   8  168.82   11.48
  -1  17   8  162.06   11.05
  -1  17   7  187.49   11.92
  -1  17   7  206.92   11.62
  -1  17   6    4.04    3.41
  -1  17   6   -2.67    2.78
   1  17  -6    1.52    2.33
  -1  17   5   65.85    6.46
  -1  17   5   62.49    5.58
  -1  17   5   74.21    6.76
   1  17  -5   61.41    5.52
   1  17  -4   26.97    3.85
  -1  17   4   37.75    4.16
   1  17  -4   27.88    2.94
  -1  17   4   37.49    4.85
  -1  17   4   35.85    4.94
  -1  17   3   46.67    4.62
  -1  17   3   57.85    5.71
   1  17  -3   66.19    5.45
   1  17  -3   58.69    3.85
  -1  17   3   62.54    5.73
  -1  17   2  423.17   15.72
   1  17  -2  408.03   13.13
   1  17  -2  412.53   16.09
  -1  17   2  420.13   17.06
   1  17  -1  250.11   11.57
  -1  17   1  277.00   12.57
   1  17  -1  255.95    8.46
  -1  17   1  254.50   11.10
   1  17   0 1061.22   33.47
  -1  17   0 1060.85   34.09
  -1  17   0 1056.07   32.53
   1  17   0 1044.17   28.99
   1  17   0 1032.59   31.20
  -1  17  -1 1832.69   51.59
   1  17   1 1771.32   48.60
  -1  17  -1 1766.67   49.25
  -1  17  -1 1725.29   53.43
   1  17   1 1775.54   51.20
  -1  17  -1 1830.38   52.14
   1  17   1 1834.16   53.36
  -1  17  -2  182.03    8.60
   1  17   2  170.01    7.09
  -1  17  -2  177.96    6.88
  -1  17  -2  184.04   10.19
   1  17   2  187.76   10.43
   1  17   2  175.40    9.09
  -1  17  -2  180.71    9.15
  -1  17  -3  155.78    9.49
   1  17   3  144.43    6.53
   1  17   3  139.55    9.15
  -1  17  -3  139.92    8.64
  -1  17  -4   98.88    7.84
   1  17   4   81.27    5.30
  -1  17  -4  111.63    7.69
   1  17   4  104.65    8.06
   1  17   5   74.53    7.28
   1  17   5   67.41    5.26
  -1  17  -5   63.62    6.31
   1  17   6  150.69    8.49
   1  17   6  152.15   10.75
  -1  17  -6  154.32    9.94
   1  17   7   27.50    4.17
   1  17   7   30.42    5.73
  -1  17  -8   92.98    8.86
   1  17   8   96.73    7.71
   1  17   8  117.77   10.34
  -1  17  -9   33.04    6.18
   1  17   9   36.94    5.52
   1  17   9   36.96    6.84
  -1  17 -10  164.22   12.55
   1  17  10  134.98   12.07
   1  17  10  153.09   10.66
   1  17  11   98.16   10.67
   1  17  11   86.81    9.06
   1  17  12    6.14    5.36
   1  17  12   17.10    5.11
   1  17  13    7.78    5.54
   1  17  13   -2.95    5.44
   1  17  14    5.38    5.75
   1  17  14    5.33    4.83
   1  17  15   23.97    6.57
  -1  18  15    5.70    5.15
  -1  18  14    4.27    5.25
  -1  18  13    2.00    4.60
  -1  18  12    5.53    4.53
  -1  18  11   65.14    8.42
  -1  18  11   60.77    7.78
  -1  18  10   43.22    6.86
  -1  18  10   45.69    6.56
  -1  18   9   14.06    4.51
  -1  18   9    4.30    4.11
  -1  18   8  425.27   19.97
  -1  18   8  413.40   18.30
  -1  18   7   59.98    7.05
  -1  18   7   61.24    6.44
   1  18  -6   49.52    5.25
  -1  18   6   63.14    6.85
  -1  18   6   39.86    5.78
  -1  18   6   49.50    5.37
  -1  18   5   98.59    8.39
  -1  18   5  117.13    7.83
   1  18  -5  112.62    7.59
  -1  18   5  111.24    8.64
  -1  18   4    6.00    2.56
  -1  18   4    5.46    3.20
  -1  18   4    8.72    3.62
   1  18  -4    1.40    2.23
  -1  18   3   70.66    5.57
  -1  18   3   72.39    6.54
  -1  18   3   71.73    6.20
   1  18  -3   66.76    5.69
  -1  18   2  310.66   14.16
   1  18  -2  296.02   13.05
  -1  18   2  302.78   12.73
   1  18  -1  147.69    8.87
  -1  18   1  147.14    9.21
  -1  18   1  146.67    8.00
   1  18   0  158.55    9.27
  -1  18   0  147.35    9.12
  -1  18   0  152.64    8.01
   1  18   0  126.86    7.14
   1  18   1  640.06   23.20
  -1  18  -1  628.67   19.46
  -1  18  -1  641.82   23.50
  -1  18  -1  675.19   21.67
  -1  18  -1  650.90   22.10
   1  18   1  631.67   21.36
   1  18   2  140.54    7.89
  -1  18  -2  137.02    7.45
   1  18   2  138.17    6.01
  -1  18  -2  148.99    6.10
  -1  18  -2  157.50    9.45
   1  18   2  147.11    9.11
  -1  18  -2  148.41    8.26
   1  18   3   18.89    2.46
  -1  18  -3   20.27    4.11
   1  18   3   22.27    4.05
  -1  18  -3   19.63    3.77
  -1  18  -4   55.14    6.12
   1  18   4   55.63    6.26
  -1  18  -4   46.83    5.32
   1  18   4   49.61    3.98
   1  18   5  128.90    7.31
  -1  18  -5  137.45    9.26
   1  18   5  126.65    9.60
   1  18   6    5.57    3.67
  -1  18  -6   11.22    3.83
   1  18   6    9.21    2.76
  -1  18  -7   23.51    4.80
   1  18   7   23.45    3.82
   1  18   7   26.05    5.49
   1  18   8  161.76   10.10
   1  18   8  212.81   13.92
  -1  18  -9   48.52    7.17
   1  18   9   55.23    6.29
   1  18   9   29.53    6.56
  -1  18 -10   49.34    7.54
   1  18  10   59.69    6.86
   1  18  10   62.61    8.78
   1  18  11   39.17    6.50
   1  18  11   35.22    7.16
   1  18  12   44.74    6.98
   1  18  12   47.35    8.47
   1  18  13   -5.86    5.21
   1  18  13   -1.31    5.83
   1  18  14   14.99    6.60
  -1  19  15   -1.14    4.76
  -1  19  14   13.88    5.48
  -1  19  13    1.00    4.76
  -1  19  12   12.99    5.15
  -1  19  11   63.60    8.51
  -1  19  11   64.45    8.32
  -1  19  10   38.09    6.40
  -1  19  10   34.67    6.28
  -1  19   9   26.00    5.51
  -1  19   9   17.19    5.04
  -1  19   8   45.53    6.57
  -1  19   8   34.93    5.56
  -1  19   7   34.58    5.91
  -1  19   7   27.22    4.83
  -1  19   6  172.63   10.15
  -1  19   6  173.45   11.35
   1  19  -6  190.11   10.50
  -1  19   6  186.93   11.83
  -1  19   5  105.36    7.47
   1  19  -5  110.77    7.58
  -1  19   5   95.50    8.15
  -1  19   5  116.96    8.82
  -1  19   4   89.74    6.42
  -1  19   4   76.03    6.95
   1  19  -4   77.99    6.35
  -1  19   4   76.22    7.07
  -1  19   3   39.72    4.40
  -1  19   3   46.08    5.50
  -1  19   3   44.97    5.55
   1  19  -3   56.80    5.36
  -1  19   2  140.81    7.88
   1  19  -2  137.05    8.26
  -1  19   2  130.67    8.93
  -1  19   1   66.19    6.28
   1  19  -1   63.63    5.67
  -1  19   1   48.73    4.64
  -1  19   0  285.29   11.89
  -1  19   0  268.32   13.11
   1  19   0  241.09   12.15
   1  19   0  264.06   10.77
  -1  19   0  254.28   11.05
  -1  19  -1 1582.56   46.09
   1  19   1 1523.82   48.03
  -1  19  -1 1564.91   46.71
   1  19   1 1560.52   45.99
  -1  19  -1 1555.08   43.94
  -1  19  -1 1648.32   49.03
   1  19   2  120.23    8.46
  -1  19  -2  123.74    5.64
  -1  19  -2  144.86    9.18
  -1  19  -2  124.26    7.03
  -1  19  -2  127.62    7.79
   1  19   2  125.51    7.48
  -1  19  -3  159.16    9.85
   1  19   3  138.79    9.52
  -1  19  -3  142.78    9.07
   1  19   4    2.75    3.27
  -1  19  -4    1.74    2.76
  -1  19  -4   -0.66    2.99
  -1  19  -5   51.33    6.30
   1  19   5   54.22    6.73
  -1  19  -5   51.19    5.97
   1  19   5   51.45    4.55
   1  19   6  103.30    9.28
   1  19   6  125.37    7.53
  -1  19  -6  101.93    8.57
   1  19   7   41.76    5.41
   1  19   7   35.69    6.45
  -1  19  -7   31.26    5.25
   1  19   8   26.01    5.69
   1  19   8   28.55    5.01
   1  19   9  112.13   10.71
   1  19   9  101.13    8.57
   1  19  10   31.27    6.98
   1  19  10   20.54    4.69
   1  19  11   28.67    7.18
   1  19  12   51.82    8.47
   1  19  13    1.33    5.31
   1  19  14    1.38    5.90
  -1  20  14   36.38    7.15
  -1  20  13   14.01    5.49
  -1  20  12   11.16    5.10
  -1  20  11   25.07    6.52
  -1  20  11   20.70    6.06
  -1  20  10   47.86    6.65
  -1  20  10   31.58    6.45
  -1  20   9   21.85    5.89
  -1  20   9   13.01    4.85
  -1  20   8  470.22   19.95
  -1  20   8  453.22   21.50
  -1  20   7    3.24    3.54
  -1  20   7    4.91    4.60
  -1  20   6  153.83   11.60
   1  20  -6  183.52   10.61
  -1  20   6  176.11   10.47
  -1  20   6  173.98   11.69
   1  20  -5   25.88    4.08
  -1  20   5   15.51    4.17
  -1  20   5   27.82    4.67
  -1  20   5   19.93    3.90
  -1  20   4  108.21    8.50
   1  20  -4   99.77    7.60
  -1  20   4  111.35    7.44
  -1  20   4  114.27    8.81
  -1  20   3  156.72    9.95
  -1  20   3  172.16    9.32
  -1  20   3  183.76   10.86
   1  20  -3  179.90    9.90
   1  20  -2   75.84    6.47
  -1  20   2   68.05    5.49
  -1  20   2   77.03    6.88
  -1  20   1  238.83   11.02
   1  20  -1  246.50   11.96
  -1  20   1  235.18   12.48
  -1  20   0  198.87   10.04
   1  20   0  207.29   11.08
  -1  20   0  214.57   11.63
   1  20   0  215.51    9.59
  -1  20   0  230.13   10.07
  -1  20  -1  181.36    8.95
   1  20   1  181.85   10.47
  -1  20  -1  185.86    9.51
   1  20   1  181.00    8.95
  -1  20  -1  179.06    7.48
  -1  20  -1  193.16   10.91
   1  20   2   59.99    6.11
   1  20   2   60.01    5.19
  -1  20  -2   50.75    4.98
  -1  20  -2   55.48    6.02
  -1  20  -3  221.85   12.05
   1  20   3  224.60   12.24
  -1  20  -3  178.90   10.69
   1  20   4   55.53    6.63
  -1  20  -4   53.23    6.37
  -1  20  -4   61.12    6.13
   1  20   5   36.57    5.75
  -1  20  -5   28.51    5.48
  -1  20  -5   38.41    5.24
  -1  20  -6   35.89    5.70
   1  20   6   31.23    5.97
   1  20   7    5.49    4.29
  -1  20  -7    6.67    3.75
   1  20   8   48.30    7.42
  -1  20  -8   55.60    6.86
   1  20   9   46.61    7.78
   1  20  10   -1.14    4.76
   1  20  11   19.42    6.66
   1  20  12    8.96    5.79
   1  20  13   17.45    6.70
   1  20  14    5.60    5.74
  -1  21  14   10.69    5.93
  -1  21  13   12.01    5.42
  -1  21  12    5.59    5.28
  -1  21  11   42.64    7.22
  -1  21  11   50.43    7.42
  -1  21  10   22.22    6.01
  -1  21  10   25.67    5.39
  -1  21   9   24.80    5.74
  -1  21   9   24.95    5.54
  -1  21   8   85.85    8.97
  -1  21   8   86.14    8.50
  -1  21   7    1.68    3.65
  -1  21   7    6.21    3.94
  -1  21   6  126.65    9.97
  -1  21   6  113.04    8.19
  -1  21   6  117.15    9.55
   1  21  -6  111.47    8.27
  -1  21   5   73.85    6.45
  -1  21   5   82.85    7.70
  -1  21   5   74.97    7.64
   1  21  -5   73.41    6.61
  -1  21   4   28.74    4.10
  -1  21   4   23.32    4.62
  -1  21   4   26.36    4.79
   1  21  -4   29.56    4.47
  -1  21   3   31.12    4.26
  -1  21   3   38.87    5.51
   1  21  -3   34.99    4.75
  -1  21   3   30.34    5.12
   1  21  -2  184.12   10.42
  -1  21   2  190.73   11.21
  -1  21   2  188.30    9.64
  -1  21   1    1.76    2.46
   1  21  -1    2.74    2.89
  -1  21   1    3.14    3.44
  -1  21   0    8.72    3.73
   1  21   0    7.91    3.28
  -1  21   0    9.72    2.98
   1  21   0    2.89    2.26
   1  21   1  673.39   24.35
  -1  21  -1  650.16   22.54
   1  21   1  656.15   22.11
  -1  21  -1  650.73   24.50
  -1  21  -1  613.10   19.81
  -1  21  -2  135.54    9.26
   1  21   2  122.25    7.65
  -1  21  -2  125.53    7.96
   1  21   2  125.52    8.94
  -1  21  -3  245.54   13.53
   1  21   3  242.38   12.20
  -1  21  -3  253.91   12.09
   1  21   3  255.59   13.74
  -1  21  -4   64.89    6.89
   1  21   4   70.74    7.38
  -1  21  -4   60.14    6.25
  -1  21  -5   50.27    6.75
   1  21   5   60.19    7.27
  -1  21  -5   55.08    6.30
  -1  21  -6  197.27   12.69
  -1  21  -6  191.57   11.99
   1  21   6  215.30   13.61
   1  21   7   26.28    6.15
  -1  21  -7   27.91    5.20
   1  21   8   10.10    5.33
   1  21   9   69.27    8.81
   1  21  10   13.89    5.78
   1  21  11    7.41    5.17
   1  21  12   61.07    9.42
   1  21  13    5.45    5.82
   1  21  14    8.48    5.67
  -1  22  14   24.55    6.79
  -1  22  13   18.02    6.48
  -1  22  12   19.71    5.81
  -1  22  11   19.20    5.30
  -1  22  11   19.62    5.61
  -1  22  10   -6.46    4.88
  -1  22  10   -4.14    5.09
  -1  22   9    2.94    3.92
  -1  22   9    6.66    4.19
  -1  22   8  240.50   14.99
  -1  22   8  237.14   13.24
  -1  22   7   71.86    8.11
  -1  22   7   70.52    7.12
  -1  22   6  132.68   10.43
  -1  22   6  127.70    8.89
  -1  22   6  119.77   10.04
  -1  22   5  298.97   13.97
   1  22  -5  303.47   14.49
  -1  22   5  270.33   15.27
  -1  22   5  296.20   15.60
   1  22  -4  128.24    8.84
  -1  22   4  127.23    8.20
  -1  22   4  152.67   10.42
  -1  22   4  128.00    9.42
   1  22  -3   74.07    6.99
  -1  22   3   93.85    7.72
  -1  22   3   89.03    6.67
  -1  22   3   93.82    8.23
  -1  22   2  218.12   10.77
  -1  22   2  226.34   12.71
   1  22  -2  227.76   11.91
  -1  22   1  192.32    9.85
  -1  22   1  194.17   11.59
   1  22  -1  203.78   11.15
   1  22   0  744.44   24.89
  -1  22   0  751.76   25.60
   1  22   0  755.47   27.29
  -1  22   0  804.49   28.36
  -1  22  -1  386.69   15.49
   1  22   1  376.20   14.95
  -1  22  -1  355.20   16.94
   1  22   1  392.93   17.23
   1  22   2   72.19    7.50
   1  22   2   82.30    6.78
  -1  22  -2   89.55    6.62
  -1  22  -2   88.91    7.84
  -1  22  -3  944.53   33.42
   1  22   3  915.98   31.29
  -1  22  -3  951.78   31.43
   1  22   3  954.49   33.65
  -1  22  -4   95.23    8.46
   1  22   4  102.36    8.92
  -1  22  -4  109.34    8.34
  -1  22  -5   43.89    6.40
   1  22   5   50.51    6.79
  -1  22  -5   51.01    6.12
  -1  22  -6  384.20   18.84
   1  22   6  392.55   19.53
  -1  22  -6  364.48   17.43
   1  22   7   26.95    5.98
  -1  22  -7   33.04    5.81
  -1  22  -7   24.57    5.51
   1  22   8    2.07    4.33
   1  22   9   34.25    7.12
   1  22  10    8.24    5.42
   1  22  11   81.42   10.26
   1  22  12    1.32    5.29
   1  22  13   -1.38    5.52
   1  22  14    2.86    5.85
  -1  23  14   -1.07    4.73
  -1  23  13   31.04    7.30
  -1  23  12   11.28    5.45
  -1  23  11    1.75    4.49
  -1  23  11    2.23    4.76
  -1  23  10   10.54    5.33
  -1  23  10   11.68    5.30
  -1  23   9    5.02    4.93
  -1  23   9    5.22    3.88
  -1  23   8  118.73   10.75
  -1  23   8  132.82   10.16
  -1  23   7   93.76    9.28
  -1  23   7   81.60    7.92
  -1  23   6    0.84    4.97
  -1  23   6    7.22    5.97
  -1  23   6   -2.96    4.78
  -1  23   5  180.07   10.37
  -1  23   5  174.47   11.87
  -1  23   5  197.03   12.12
   1  23  -5  183.12   10.85
  -1  23   4  140.40    8.62
   1  23  -4  132.19    9.25
  -1  23   4  131.78    9.95
  -1  23   4  123.98    9.47
  -1  23   3   94.22    6.86
   1  23  -3   81.31    7.26
  -1  23   3   77.80    7.66
  -1  23   3   94.67    7.92
  -1  23   2    4.22    4.07
   1  23  -2   -1.79    3.19
  -1  23   2    0.48    2.44
  -1  23   1   92.78    8.45
  -1  23   1  101.99    6.93
   1  23  -1  107.34    8.31
  -1  23   0   10.96    4.44
   1  23   0   15.61    4.71
   1  23   0   23.63    3.80
  -1  23   0   21.63    3.76
  -1  23  -1  521.81   19.67
   1  23   1  520.49   19.32
  -1  23  -1  545.17   22.15
   1  23   1  532.47   21.68
   1  23   2   17.30    4.34
   1  23   2   24.30    4.12
  -1  23  -2   21.10    3.99
  -1  23  -2   18.26    4.48
  -1  23  -3  135.09    9.87
   1  23   3  130.11    8.73
  -1  23  -3  124.31    8.53
   1  23   3  136.31   10.02
  -1  23  -4   83.62    7.68
  -1  23  -4  113.30    9.19
   1  23   4  109.87    9.52
  -1  23  -5   49.01    6.67
   1  23   5   59.79    7.75
  -1  23  -5   73.16    7.13
   1  23   6   27.57    6.19
  -1  23  -6   30.99    5.60
  -1  23  -6   34.29    5.46
   1  23   7   56.31    7.82
  -1  23  -7   34.81    6.39
  -1  23  -8    8.56    4.89
   1  23   8   13.78    5.36
   1  23   9   25.93    6.28
   1  23  10   13.18    5.89
   1  23  11   21.60    6.97
   1  23  12   88.34   11.15
   1  23  13   -2.79    5.84
   1  23  14   -1.44    5.51
  -1  24  13   20.05    5.77
  -1  24  12   12.23    5.46
  -1  24  11    5.69    4.56
  -1  24  11    4.39    4.51
  -1  24  10   39.13    7.03
  -1  24  10   33.73    6.83
  -1  24   9   15.46    5.15
  -1  24   9    9.77    4.32
  -1  24   8   90.79    9.59
  -1  24   8   82.00    8.21
  -1  24   7   11.96    5.11
  -1  24   7   12.27    5.24
  -1  24   6   13.99    5.22
  -1  24   6    7.81    4.33
  -1  24   6   10.26    3.73
  -1  24   5  133.50    8.90
  -1  24   5  126.75   10.13
   1  24  -5  128.26    9.20
  -1  24   5  133.21   10.57
  -1  24   4   10.06    4.10
   1  24  -4    5.03    4.24
  -1  24   4   14.10    5.15
  -1  24   4    5.72    4.93
  -1  24   3  143.29   10.01
  -1  24   3  155.73    9.12
   1  24  -3  143.94    9.74
  -1  24   3  146.50   10.59
  -1  24   2    0.73    3.26
   1  24  -2    5.66    3.68
  -1  24   2    2.45    2.78
  -1  24   1   90.49    6.68
   1  24  -1  102.33    8.08
  -1  24   1   93.43    8.37
  -1  24   0   96.18    7.02
   1  24   0  123.03    8.99
  -1  24   0  105.40    8.90
   1  24   0  111.95    7.05
   1  24   1   17.79    4.52
  -1  24  -1   21.40    3.75
  -1  24  -1   21.63    5.18
   1  24   1   22.40    4.10
   1  24   2   96.59    8.39
  -1  24  -2   89.17    6.90
  -1  24  -2   96.65    8.65
   1  24   2  103.36    7.49
  -1  24  -3  448.89   19.79
  -1  24  -3  432.35   17.68
   1  24   3  420.07   17.94
   1  24   3  409.07   19.47
  -1  24  -4  179.59   11.97
   1  24   4  175.73   12.08
  -1  24  -5    2.44    4.28
  -1  24  -5    6.37    3.68
   1  24   5    3.52    3.99
  -1  24  -6  155.39   10.76
   1  24   6  147.64   11.82
  -1  24  -6  157.57   11.53
   1  24   7   13.17    4.99
  -1  24  -7   13.62    4.67
  -1  24  -8   38.46    6.67
   1  24   8   23.85    6.27
  -1  24  -9    6.14    4.71
   1  24   9    5.76    5.02
   1  24  10   45.18    8.37
   1  24  11   98.15   11.27
   1  24  12   43.46    8.68
   1  24  13   36.74    8.33
   1  24  14    5.82    6.46
  -1  25  11    3.48    4.76
  -1  25  11   -1.76    5.84
  -1  25  10    3.28    4.20
  -1  25  10    7.79    5.04
  -1  25   9   22.22    6.02
  -1  25   9   18.16    5.04
  -1  25   8   13.06    5.02
  -1  25   8   19.64    4.78
  -1  25   7   34.12    6.50
  -1  25   7   39.94    6.23
  -1  25   6   96.29    9.36
  -1  25   6   79.70    8.73
  -1  25   6   90.27    7.67
  -1  25   5  135.26    9.33
   1  25  -5  143.06   10.24
  -1  25   5  136.75   11.32
  -1  25   5  140.61   11.37
  -1  25   4   43.78    5.23
  -1  25   4   44.26    6.45
  -1  25   4   64.30    7.43
   1  25  -4   42.72    6.10
  -1  25   3   91.78    7.41
  -1  25   3  118.08    9.93
  -1  25   3  129.16   10.30
   1  25  -3  100.52    8.83
  -1  25   2   58.88    7.23
  -1  25   2   63.26    5.77
   1  25  -2   67.23    7.02
  -1  25   1    2.45    2.26
  -1  25   1    3.02    3.60
   1  25   0    8.22    4.14
  -1  25   0    4.49    4.05
  -1  25   0    4.46    2.75
   1  25   1  284.19   14.94
   1  25   1  293.73   13.12
  -1  25  -1  291.98   15.42
   1  25   2   16.72    4.44
   1  25   2   18.76    5.03
  -1  25  -2   18.31    4.90
   1  25   3  170.78   11.75
   1  25   3  152.60   10.00
  -1  25  -3  173.71   11.59
   1  25   4  101.55    9.59
  -1  25  -4  128.42   10.08
  -1  25  -5    5.08    3.51
   1  25   5    1.82    4.52
  -1  25  -5    9.17    4.56
   1  25   6   47.72    7.44
  -1  25  -6   61.41    7.74
   1  25   7   16.61    5.34
  -1  25  -7   12.93    4.94
   1  25   8   25.49    6.38
  -1  25  -8   21.52    5.76
   1  25   9   16.43    6.20
  -1  25  -9   22.69    6.25
   1  25  10    4.97    5.09
   1  25  11   34.14    7.58
   1  25  12   48.19    8.89
   1  25  13    7.14    5.46
  -1  26  11    7.11    5.07
  -1  26  10   63.75    8.86
  -1  26   9   17.34    5.80
  -1  26   8    6.19    4.67
  -1  26   7   14.63    5.54
  -1  26   6    7.79    5.92
  -1  26   6    1.85    4.61
  -1  26   5   26.83    5.89
  -1  26   5   27.33    5.82
   1  26  -5   20.83    5.21
  -1  26   4  169.74   12.27
  -1  26   4  181.74   12.40
   1  26  -4  145.88   11.03
  -1  26   3   30.29    5.53
  -1  26   3   43.15    6.53
   1  26  -3   42.35    5.95
  -1  26   2   94.78    9.40
   1  26  -2   99.19    8.90
   1  26  -1   54.50    7.47
  -1  26   1   75.62    8.88
   1  26   0   22.86    5.37
  -1  26   0   35.18    6.52
   1  26   1   68.81    6.45
   1  26   1   68.48    7.72
  -1  26  -1   59.53    8.05
   1  26   2  268.33   14.83
  -1  26  -2  252.37   14.77
   1  26   2  260.90   12.99
   1  26   3  215.71   13.61
   1  26   3  235.78   12.43
  -1  26  -3  234.83   13.90
   1  26   4    2.62    5.02
  -1  26  -4   22.38    5.59
   1  26   5   20.56    5.51
  -1  26  -5   24.90    5.67
   1  26   6   13.00    5.29
  -1  26  -6   20.61    5.43
   1  26   7    5.32    4.36
  -1  26  -7    7.54    4.70
   1  26   8   14.71    5.73
  -1  26  -8   11.90    5.10
   1  26   9   35.95    7.92
  -1  26  -9   33.48    7.04
   1  26  10   13.91    5.83
   1  26  11   21.31    6.94
   1  26  12   40.50    8.59
   1  26  13    5.78    5.79
  -1  27  11   15.70    5.85
  -1  27  10   31.39    7.21
  -1  27   9   29.96    6.55
  -1  27   8   57.18    8.13
  -1  27   7   79.22    9.34
  -1  27   6    2.66    4.92
  -1  27   6    4.77    4.39
  -1  27   5    7.52    5.34
  -1  27   5    9.12    5.29
   1  27  -5    7.21    4.81
  -1  27   4   43.06    6.88
  -1  27   4   45.54    7.03
   1  27  -4   40.59    6.07
  -1  27   3   86.30    8.86
  -1  27   3   84.52    9.20
   1  27  -3   83.34    8.74
  -1  27   2   51.38    6.92
   1  27  -2   48.89    6.37
   1  27  -1   33.54    5.65
  -1  27   1   39.37    6.26
   1  27   0   70.76    7.74
  -1  27   0   65.93    7.73
   1  27   1   17.82    5.06
  -1  27  -1   12.20    4.63
   1  27   2  268.09   15.19
   1  27   2  261.85   13.08
  -1  27  -2  247.76   14.80
   1  27   3   29.73    6.06
   1  27   3   10.23    5.99
  -1  27  -3   22.56    5.60
   1  27   4  205.67   13.52
  -1  27  -4  202.09   13.27
   1  27   5    2.89    5.46
  -1  27  -5   13.26    4.96
   1  27   6   45.14    7.55
  -1  27  -6   31.16    5.88
   1  27   7   27.22    6.67
  -1  27  -7   17.29    5.22
   1  27   8    1.16    4.84
  -1  27  -8    1.01    4.30
   1  27   9   41.56    7.73
  -1  27  -9   30.66    6.70
   1  27  10   11.59    5.93
   1  27  11   60.88    9.38
   1  27  12   57.91    9.55
   1  27  13   -1.46    5.30
  -1  28  11   41.88    8.16
  -1  28  10   49.82    8.15
  -1  28   9    6.81    4.85
  -1  28   8    3.26    4.64
  -1  28   7  189.63   14.00
  -1  28   6   11.82    5.97
  -1  28   6    3.93    4.97
  -1  28   5  116.57   10.39
  -1  28   5  115.81   10.65
  -1  28   4    7.25    4.67
  -1  28   4    7.25    4.59
   1  28  -4   12.58    4.90
  -1  28   3  288.32   15.60
   1  28  -3  287.97   15.43
  -1  28   3  257.78   15.59
  -1  28   2   76.77    8.68
  -1  28   2   74.01    8.96
   1  28  -2   80.87    8.86
   1  28  -1    9.10    4.91
  -1  28   1   20.47    5.84
   1  28   0   75.97    8.34
  -1  28   0   99.92    9.45
   1  28   1   17.72    6.24
  -1  28  -1   10.13    5.69
   1  28   2   93.26    9.69
  -1  28  -2   83.57    9.67
   1  28   3  328.87   17.92
   1  28   3  367.22   16.62
  -1  28  -3  333.54   17.73
   1  28   4    5.59    5.23
  -1  28  -4    7.07    4.41
   1  28   5   22.76    6.26
  -1  28  -5   37.23    6.35
   1  28   6   18.96    5.72
  -1  28  -6   23.54    5.83
   1  28   7   22.28    6.34
  -1  28  -7   23.48    6.06
   1  28   8    5.90    5.25
  -1  28  -8   17.42    5.55
   1  28   9   38.65    7.83
  -1  28  -9   46.03    7.34
   1  28  10   -2.62    4.88
   1  28  11   12.34    5.98
   1  28  12   15.74    7.14
   1  28  13    7.39    6.06
  -1  29  11   26.36    7.07
  -1  29  10    9.69    5.86
  -1  29   9   27.87    6.70
  -1  29   8   34.46    7.10
  -1  29   7  255.15   16.59
  -1  29   6   43.75    7.54
  -1  29   6   41.48    7.27
  -1  29   5   55.41    7.92
  -1  29   5   44.72    7.31
  -1  29   4   11.59    5.88
  -1  29   4   15.00    5.79
   1  29  -4    6.92    5.31
  -1  29   3   52.02    7.32
  -1  29   3   60.05    8.12
   1  29  -3   49.46    7.25
  -1  29   2   86.71    8.54
  -1  29   2  100.81    9.79
   1  29  -2   89.61    8.78
   1  29  -1   17.36    5.16
  -1  29   1   26.61    6.59
   1  29   0   20.15    5.67
  -1  29   0   27.29    6.59
   1  29   1  103.56    9.63
  -1  29  -1  107.84   10.04
   1  29   2   50.49    7.15
  -1  29  -2   38.91    6.73
  -1  29  -3  123.66   10.85
   1  29   3  140.35   11.64
   1  29   3  122.63    9.61
   1  29   4  217.15   14.91
  -1  29  -4  274.20   15.96
   1  29   5    8.14    5.29
  -1  29  -5    6.54    4.52
   1  29   6   86.41    9.95
  -1  29  -6   75.15    8.61
   1  29   7   10.26    5.25
  -1  29  -7    9.00    4.99
   1  29   8   13.25    5.84
  -1  29  -8   19.76    5.84
   1  29   9   41.92    7.97
  -1  29  -9   35.85    7.02
   1  29  10   33.29    8.01
   1  29  11   44.52    8.73
   1  29  12   26.04    7.94
  -1  30  11    1.28    5.35
  -1  30  10    4.94    4.72
  -1  30   9   22.53    6.19
  -1  30   8   18.22    5.44
  -1  30   7   76.07    9.54
  -1  30   6   11.42    5.59
  -1  30   6   16.66    5.64
  -1  30   5   32.37    7.35
  -1  30   5   38.09    7.12
  -1  30   4    6.80    4.93
  -1  30   4    7.75    5.11
   1  30  -4   10.39    5.07
  -1  30   3  195.84   13.73
  -1  30   3  187.27   13.02
   1  30  -3  162.95   12.29
  -1  30   2  165.94   11.90
  -1  30   2  184.83   13.16
   1  30  -2  163.89   12.21
  -1  30   1   75.38    9.09
   1  30  -1  104.90    9.50
   1  30   0  169.77   11.99
  -1  30   0  160.72   12.20
   1  30   1   32.04    6.57
  -1  30  -1   43.64    7.23
   1  30   2   64.86    8.66
  -1  30  -2   60.35    8.39
   1  30   3  206.13   14.07
  -1  30  -3  193.33   13.90
   1  30   4    4.95    5.01
  -1  30  -4    7.51    4.40
   1  30   5    9.40    5.58
  -1  30  -5   13.45    5.26
   1  30   6  111.81   11.26
  -1  30  -6  114.50   10.64
   1  30   7   26.80    6.56
  -1  30  -7   24.49    6.08
   1  30   8   34.42    7.25
  -1  30  -8   32.74    7.05
   1  30   9   10.34    5.96
   1  30  10    2.70    5.89
   1  30  11    5.64    6.02
   1  30  12    5.86    6.13
  -1  31  11   -1.30    5.22
  -1  31  10   13.85    6.10
  -1  31   9   -1.21    4.64
  -1  31   8    9.32    4.98
  -1  31   7  148.15   13.00
  -1  31   6    6.82    4.64
  -1  31   6   12.85    5.34
  -1  31   5   60.78    7.98
  -1  31   5   41.31    7.18
  -1  31   4   32.28    7.19
  -1  31   4   17.00    6.14
   1  31  -4   33.10    6.63
  -1  31   3    5.00    4.78
  -1  31   3    6.81    4.99
   1  31  -3    0.83    4.93
  -1  31   2   62.77    8.25
   1  31  -2   79.10    8.76
  -1  31   2   67.86    8.83
  -1  31   1   35.18    7.83
   1  31  -1   22.08    6.69
   1  31   0   18.22    6.22
  -1  31   0   13.24    6.58
   1  31   1  110.32   10.32
  -1  31  -1  104.57   10.90
   1  31   2   27.95    6.36
  -1  31  -2   26.42    6.39
   1  31   3   26.22    6.19
  -1  31  -3   27.65    6.61
   1  31   4   45.84    7.61
  -1  31  -4   58.11    7.70
   1  31   5   -2.14    5.10
  -1  31  -5    0.99    4.13
   1  31   6   36.25    7.23
  -1  31  -6   32.37    6.36
   1  31   7   -3.58    5.30
  -1  31  -7   -1.04    4.36
   1  31   8   42.66    7.85
  -1  31  -8   24.79    6.23
   1  31   9   40.84    8.11
   1  31  10   15.11    7.25
   1  31  11   35.72    8.60
   1  31  12   -1.48    5.80
  -1  32  11   11.90    5.99
  -1  32  10   16.67    6.40
  -1  32   9    2.48    4.73
  -1  32   8    4.77    5.10
  -1  32   7  166.63   13.93
  -1  32   6    5.97    4.66
  -1  32   6   13.19    5.24
  -1  32   5    6.60    5.04
  -1  32   5    9.57    5.22
  -1  32   4    6.27    4.41
  -1  32   4    7.22    4.91
   1  32  -4   17.12    5.77
  -1  32   3    1.71    5.42
  -1  32   3    8.05    5.44
   1  32  -3   12.92    5.36
  -1  32   2   70.28    8.56
  -1  32   2   74.10    9.34
   1  32  -2   81.82    9.20
   1  32  -1   19.36    5.80
  -1  32   1   19.61    6.01
   1  32   0    3.59    5.03
  -1  32   0    1.96    4.80
   1  32   1   17.63    6.15
  -1  32  -1    6.82    5.65
   1  32   2   68.25    8.93
  -1  32  -2   61.36    8.73
   1  32   3    3.00    5.13
  -1  32  -3    1.97    5.31
   1  32   4   28.30    6.35
  -1  32  -4   11.96    5.41
   1  32   5   14.31    5.90
  -1  32  -5   26.31    6.14
   1  32   6    9.28    5.78
  -1  32  -6    4.15    4.77
   1  32   7   36.56    7.78
  -1  32  -7   35.08    7.10
   1  32   8    7.67    5.36
  -1  32  -8   10.96    5.14
   1  32   9   10.72    6.07
   1  32  10   26.48    7.47
   1  32  11    1.44    5.52
  -1  33  11   16.13    6.30
  -1  33  10    9.14    5.91
  -1  33   9   -1.26    4.70
  -1  33   8   -6.09    5.51
  -1  33   7   17.54    6.94
  -1  33   6   33.52    7.91
  -1  33   6   32.74    7.58
  -1  33   5   15.43    5.84
  -1  33   5    8.75    5.04
  -1  33   4   11.94    5.15
  -1  33   4   11.70    5.68
   1  33  -4    1.77    4.54
  -1  33   3   -0.88    4.50
  -1  33   3    5.19    5.10
   1  33  -3   -3.56    5.38
  -1  33   2   38.20    6.95
  -1  33   2   35.68    6.99
   1  33  -2   40.42    7.27
  -1  33   1    4.05    5.27
   1  33  -1    9.10    5.87
   1  33   0    0.93    5.09
  -1  33   0    5.05    5.46
   1  33   1   47.91    7.52
  -1  33  -1   46.29    7.88
   1  33   2  141.85   12.00
  -1  33  -2  144.73   12.27
   1  33   3   41.24    7.32
  -1  33  -3   30.38    6.82
   1  33   4    3.23    4.51
  -1  33  -4   11.27    5.81
   1  33   5   64.36    9.20
  -1  33  -5   81.05    9.29
   1  33   6    2.37    4.76
  -1  33  -6    7.42    5.04
   1  33   7   24.89    6.92
  -1  33  -7   23.92    6.47
   1  33   8   -1.30    4.98
  -1  33  -8    5.58    5.14
   1  33   9   -1.36    5.34
   1  33  10   21.20    6.96
   1  33  11  121.45   13.20
  -1  34  11   17.75    6.92
  -1  34  10   13.28    6.43
  -1  34   9    7.72    5.82
  -1  34   8   14.93    6.03
  -1  34   7  133.98   12.63
  -1  34   6   25.96    7.01
  -1  34   6   19.69    6.44
  -1  34   5   26.55    6.93
  -1  34   5   41.57    8.02
  -1  34   4   66.84    8.51
  -1  34   4   40.51    7.55
  -1  34   3   22.48    6.03
   1  34  -3   22.99    6.50
  -1  34   3   17.15    6.30
  -1  34   2   24.35    5.93
  -1  34   2   23.13    6.44
   1  34  -2   19.45    6.06
   1  34  -1   30.08    6.38
  -1  34   1   34.43    7.01
  -1  34   0   55.20    8.58
   1  34   0   63.42    8.32
   1  34   1   23.75    6.12
  -1  34  -1   13.51    5.98
   1  34   2   72.59    9.18
  -1  34  -2   68.44    9.22
   1  34   3   32.90    7.04
  -1  34  -3   44.76    7.92
   1  34   4    6.64    5.35
  -1  34  -4    6.31    5.47
   1  34   5   -3.47    5.93
  -1  34  -5    5.34    5.91
   1  34   6   10.93    5.60
  -1  34  -6   14.09    5.79
   1  34   7    1.27    4.97
  -1  34  -7    4.43    4.83
   1  34   8    1.33    4.94
  -1  34  -8    1.14    4.75
   1  34   9    2.77    5.55
   1  34  10   15.76    6.60
   1  34  11    4.44    5.66
  -1  35  11    8.31    6.04
  -1  35  10   -2.70    5.03
  -1  35   9    5.24    5.49
  -1  35   8    8.89    5.75
  -1  35   7   -1.22    5.44
  -1  35   6   67.73    9.14
  -1  35   6   36.77    7.63
  -1  35   5   22.10    6.67
  -1  35   5   21.91    6.56
  -1  35   4   17.32    6.65
  -1  35   4   20.27    6.54
  -1  35   3   12.89    5.40
  -1  35   3   12.14    5.74
   1  35  -3    8.55    5.20
  -1  35   2    9.78    5.28
  -1  35   2   12.99    5.64
   1  35  -2   17.19    5.61
  -1  35   1    8.68    4.87
  -1  35   1    8.61    5.36
   1  35  -1    5.81    4.76
   1  35   0   21.84    5.97
  -1  35   0   24.73    6.65
   1  35   1   19.39    6.00
  -1  35  -1   16.07    6.09
   1  35   2   21.07    6.21
  -1  35  -2   32.06    7.10
   1  35   3   13.10    5.98
  -1  35  -3   14.97    6.07
   1  35   4   24.98    7.21
  -1  35  -4   10.80    6.61
   1  35   5    1.18    5.06
  -1  35  -5    1.09    5.20
   1  35   6   26.05    6.99
  -1  35  -6   33.27    6.94
   1  35   7   59.55    9.18
  -1  35  -7   57.60    8.55
   1  35   8   10.81    6.11
   1  35   9    2.81    5.24
   1  35  10    1.45    5.55
  -1  36  11    4.21    5.88
  -1  36  10   28.79    7.63
  -1  36   9   17.35    6.37
  -1  36   8   10.36    6.17
  -1  36   7   -5.00    6.14
  -1  36   6   16.18    6.97
  -1  36   6   10.94    5.89
  -1  36   5   30.75    7.53
  -1  36   5   30.78    7.20
  -1  36   4   75.71    9.71
  -1  36   4   49.70    8.64
  -1  36   3   12.24    6.23
   1  36  -3   13.68    6.68
  -1  36   3    2.27    5.82
  -1  36   2   19.11    6.53
  -1  36   2   22.28    6.48
   1  36  -2   16.74    6.48
  -1  36   1   16.84    5.74
   1  36  -1   21.97    6.35
  -1  36   1   26.57    6.58
  -1  36   0    1.11    5.09
   1  36   0    3.07    4.71
   1  36   1   -3.15    5.46
  -1  36  -1    3.31    5.73
   1  36   2   19.49    6.64
  -1  36  -2   27.47    7.05
   1  36   3   10.08    5.75
  -1  36  -3    9.89    6.58
   1  36   4   -1.16    5.17
  -1  36  -4   -2.22    5.60
   1  36   5   -1.21    5.08
  -1  36  -5    2.24    5.32
   1  36   6   45.62    8.64
  -1  36  -6   24.98    7.44
   1  36   7   34.32    7.77
  -1  36  -7   28.79    7.14
   1  36   8    5.50    5.25
   1  36   9    8.56    6.22
   1  36  10   22.05    7.35
  -1  37  10   -1.39    5.31
  -1  37   9   17.63    6.97
  -1  37   8    1.32    5.04
  -1  37   7   15.34    6.56
  -1  37   6    4.41    7.11
  -1  37   6   -4.98    5.92
  -1  37   5   20.90    6.82
  -1  37   5   21.84    6.66
  -1  37   4   18.09    6.34
  -1  37   4   23.74    6.90
  -1  37   3   27.89    7.00
  -1  37   3   26.80    7.41
   1  37  -3   21.06    6.44
  -1  37   2   19.49    6.85
  -1  37   2   35.54    7.74
   1  37  -2   16.20    6.56
   1  37  -1   17.46    6.41
  -1  37   1   22.75    7.55
   1  37   0   15.81    6.05
  -1  37   0   10.23    6.45
   1  37   1    3.24    5.69
  -1  37  -1    1.13    6.12
   1  37   2    1.11    5.12
  -1  37  -2    3.39    6.03
   1  37   3   33.33    7.06
  -1  37  -3   30.48    7.20
   1  37   4   19.10    6.55
  -1  37  -4   14.73    6.21
   1  37   5   57.08    9.31
  -1  37  -5   59.48    9.19
   1  37   6   -2.59    5.53
  -1  37  -6   -2.31    6.99
   1  37   7   43.01    8.52
  -1  37  -7   44.67    8.30
   1  37   8   11.17    6.54
   1  37   9   14.48    6.90
  -1  38  10   25.38    7.55
  -1  38   9   16.55    6.57
  -1  38   8   18.82    7.19
  -1  38   7   -2.61    5.69
  -1  38   6    4.48    6.50
  -1  38   6   -6.36    5.95
  -1  38   5    4.25    6.74
  -1  38   5    2.49    6.28
  -1  38   4   30.73    7.43
  -1  38   4   42.61    8.31
  -1  38   3    6.87    5.10
  -1  38   3    7.18    5.51
   1  38  -2   49.93    8.45
  -1  38   2   32.96    7.26
   1  38  -1   30.66    6.73
  -1  38   1   18.68    6.80
  -1  38   0   -3.49    5.63
   1  38   0    7.59    5.32
   1  38   1   12.23    5.71
  -1  38  -1   20.92    7.03
   1  38   2    1.14    4.79
  -1  38  -2    1.16    5.78
   1  38   3   27.11    6.93
  -1  38  -3   20.85    6.67
   1  38   4   32.94    7.64
  -1  38  -4   37.09    8.04
   1  38   5   20.29    7.12
  -1  38  -5   17.53    7.75
   1  38   6    5.28    5.52
  -1  38  -6    2.36    6.76
   1  38   7    5.47    5.23
  -1  38  -7    4.79    6.39
   1  38   8    4.25    6.18
   1  38   9    5.86    5.60
  -1  39   9   23.78    7.95
  -1  39   8   -2.73    5.60
  -1  39   7   23.95    7.48
  -1  39   6   28.55    7.23
  -1  39   6   29.63    8.12
  -1  39   5   -1.27    5.42
  -1  39   5    4.33    6.41
  -1  39   4   18.68    7.61
  -1  39   4    9.39    7.20
  -1  39   3    4.90    5.24
  -1  39   3    7.99    5.60
   1  39  -2   25.63    6.86
  -1  39   2   20.54    6.48
  -1  39   1    4.79    5.79
   1  39  -1    5.43    5.50
  -1  39   0   15.50    6.13
   1  39   0   14.45    5.87
   1  39   1    6.84    5.07
  -1  39  -1   11.92    6.03
   1  39   2   26.97    7.11
  -1  39  -2   19.04    6.46
   1  39   3   41.06    8.06
  -1  39  -3   39.16    8.43
   1  39   4   11.23    6.92
  -1  39  -4    7.11    6.88
   1  39   5   11.65    7.00
  -1  39  -5    9.54    6.91
   1  39   6   17.48    6.41
  -1  39  -6   14.44    6.99
   1  39   7   -4.17    5.32
  -1  39  -7   -1.21    7.49
   1  39   8    2.88    5.90
  -1  40   8    9.73    5.82
  -1  40   7   -1.36    6.24
  -1  40   6    9.28    6.21
  -1  40   6    5.82    6.60
  -1  40   5    2.60    5.44
  -1  40   5   14.32    7.04
  -1  40   4   19.12    7.25
  -1  40   4   29.72    7.98
  -1  40   3   10.05    6.62
   1  40  -2   28.43    7.70
  -1  40   2   40.95    8.40
  -1  40   1   29.43    7.79
   1  40  -1   14.49    6.48
  -1  40   0    1.22    5.53
   1  40   0    5.70    5.68
   1  40   1   11.69    6.32
  -1  40  -1    4.89    6.10
   1  40   2   14.42    6.51
  -1  40  -2   24.36    7.45
   1  40   3   17.30    7.02
  -1  40  -3   19.43    8.12
   1  40   4   -1.28    6.17
  -1  40  -4   -2.43    6.88
   1  40   5   31.73    8.01
  -1  40  -5   18.22    6.99
   1  40   6   15.06    5.97
  -1  40  -6    2.45    7.33
   1  40   7    1.41    5.92
   1  40   8    4.38    6.11
  -1  41   8   -4.23    5.78
  -1  41   7    4.14    6.12
  -1  41   6   29.73    7.90
  -1  41   6   53.11    9.88
  -1  41   5   15.90    6.70
  -1  41   5    5.59    6.41
  -1  41   4   15.64    7.05
  -1  41   3    8.99    6.31
   1  41  -2    1.12    5.50
  -1  41   2    3.81    5.95
  -1  41   1    7.53    6.16
   1  41  -1   10.29    6.18
   1  41   0   21.01    7.21
  -1  41   0   17.52    7.65
   1  41   1   26.35    7.30
  -1  41  -1   53.74   10.06
   1  41   2   13.52    6.47
  -1  41  -2   -1.24    6.38
   1  41   3   20.21    7.50
  -1  41  -3   26.08    8.45
   1  41   4   -2.61    5.79
  -1  41  -4    4.96    6.45
   1  41   5   20.21    7.59
  -1  41  -5   45.85    9.20
   1  41   6   25.07    7.48
  -1  41  -6   37.34    8.61
   1  41   7    4.31    5.88
  -1  42   7    1.40    5.49
  -1  42   6    8.26    5.89
  -1  42   6   17.93    7.72
  -1  42   5    9.45    6.43
  -1  42   4   14.64    7.11
  -1  42   3    1.31    5.50
   1  42  -2    2.29    5.80
  -1  42   2   18.20    7.12
  -1  42   1   42.35    8.83
   1  42  -1   33.98    7.88
   1  42   0    7.17    6.71
  -1  42   0   19.16    8.10
   1  42   1    4.89    6.01
  -1  42  -1   -5.10    6.89
  -1  42  -2    1.27    6.79
   1  42   2   -8.80    6.54
  -1  42  -3    8.88    7.27
   1  42   3    7.75    6.05
  -1  42  -4    1.26    6.66
   1  42   4    3.98    6.80
  -1  42  -5    8.84    6.83
   1  42   5   -9.61    6.74
  -1  42  -6    3.79    7.00
   1  42   6   12.75    6.63
   1  42   7    4.37    5.97
  -1  43   6    9.79    6.55
  -1  43   5   -5.50    6.33
  -1  43   4   -1.36    6.14
  -1  43   3   12.07    7.35
  -1  43   2   13.28    6.91
   1  43  -1   26.34    7.49
  -1  43   1   31.48    8.12
   1  43   0   12.22    6.68
  -1  43   0   -1.30    6.40
   1  43   1    1.25    5.95
  -1  43  -1   11.68    7.10
  -1  43  -2   22.08    8.09
   1  43   2    6.42    6.50
  -1  43  -3   19.39    8.20
   1  43   3   10.53    7.13
  -1  43  -4   -2.58    6.23
   1  43   4    1.35    6.01
  -1  43  -5   16.72    7.46
   1  43   5   11.17    6.76
  -1  43  -6    2.57    6.49
   1  43   6    4.32    5.90
  -1  44   5    4.20    5.74
  -1  44   4    9.69    6.59
  -1  44   3    2.74    6.07
  -1  44   2    5.41    6.01
   1  44  -1   41.50    8.98
  -1  44   1   42.85    9.00
   1  44   0    8.74    6.58
  -1  44   0   -2.66    7.09
   1  44   1    3.83    6.72
  -1  44  -1   13.23    8.15
  -1  44  -2   22.49    7.84
   1  44   2   13.07    6.72
  -1  44  -3   13.15    7.46
   1  44   3    9.39    6.49
  -1  44  -4    5.25    7.01
   1  44   4    9.64    6.66
  -1  44  -5    6.53    7.15
   1  44   5    4.26    5.94
  -1  45   4   11.27    7.02
  -1  45   3   20.90    7.83
  -1  45   2   11.03    6.35
   1  45  -1    7.46    6.73
  -1  45   1   13.66    6.91
   1  45   0   19.09    6.88
  -1  45   0    4.06    6.23
   1  45   1   13.00    6.29
  -1  45  -1   10.78    7.38
  -1  45  -2   17.44    7.78
   1  45   2   14.65    7.12
  -1  45  -3    6.69    7.32
   1  45   3   10.92    7.00
  -1  45  -4    9.32    7.55
   1  45   4    5.59    5.73
  -1  45  -5   -5.31    6.42
  -1  46   3    1.41    6.16
  -1  46   2   16.82    7.49
  -1  46   1   23.63    8.17
   1  46   0    2.59    5.65
  -1  46   0   26.12    8.31
  -1  46  -1   13.68    8.43
   1  46   1    7.94    6.40
  -1  46  -2   27.20    8.57
   1  46   2   23.01    7.52
   1  46   3   -1.39    6.16
  -1  46  -3    9.52    6.97
  -1  46  -4   12.15    7.83
  -1  47   1   18.38    7.46
  -1  47   0    4.19    6.43
   1  47   0    2.63    5.62
  -1  47  -1   12.49    7.50
   1  47   1   -5.38    6.08
   1  47   2   -2.75    5.99
   2 -40  -8   22.32    7.55
   2 -39  -8   31.13    7.48
   2 -38  -9   24.16    6.81
   2 -38  -8   30.72    7.85
   2 -37  -9   25.20    7.11
   2 -36 -10   15.05    7.03
   2 -36  -9    3.93    5.36
   2 -35 -10   28.38    7.52
   2 -35  -9   14.20    6.35
   2 -34 -11   30.72    8.04
   2 -34 -10    4.00    5.22
   2 -34  -9   24.15    6.90
   2 -33 -11    2.76    5.14
   2 -33 -10   14.46    6.56
   2 -33  -9   17.51    6.43
   2 -32 -11   10.88    6.26
   2 -32 -10   24.60    7.28
   2 -32  -9   28.29    7.47
   2 -31 -12    1.39    5.19
   2 -31 -11   21.46    6.80
   2 -31 -10   22.91    6.90
   2 -31  -9   10.87    6.02
   2 -30 -12   19.22    6.96
   2 -30 -11   39.59    8.50
   2 -30 -10    8.77    5.57
   2 -30  -9   29.60    6.83
  -2 -30   3   58.05    5.64
  -2 -30   2  184.75   10.17
   2 -29 -12   17.57    6.75
   2 -29 -11   12.96    6.37
   2 -29 -10   17.21    6.32
   2 -29  -9   22.06    6.53
   2 -29  -8  104.90   11.07
  -2 -29   3   23.86    3.92
  -2 -29   2   89.65    6.92
   2 -28 -13    4.13    6.00
   2 -28 -12   26.59    6.94
   2 -28 -11   10.18    6.44
   2 -28 -10   12.05    6.19
   2 -28  -9   27.27    6.62
   2 -28  -8  134.60   12.21
  -2 -28   3  100.71    7.15
  -2 -28   2  123.35    8.06
  -2 -28   1   17.46    3.78
   2 -27 -13   13.55    6.25
   2 -27 -12    3.92    5.12
   2 -27 -11    8.74    5.85
   2 -27 -10   30.68    7.10
   2 -27  -9    8.89    5.12
   2 -27  -8   77.17    9.52
  -2 -27   3   96.07    6.87
  -2 -27   2    3.90    3.06
   2 -27  -2   -0.66    2.97
  -2 -27   1    0.50    2.74
   2 -27   7   15.25    4.97
   2 -26 -13    2.66    5.57
   2 -26 -12   17.94    7.03
   2 -26 -11    2.44    5.01
   2 -26 -10    8.09    5.14
   2 -26  -9    1.09    5.25
   2 -26  -8   95.67   10.08
  -2 -26   3  130.17    8.03
  -2 -26   2   85.75    6.39
   2 -26  -2   66.82    6.70
  -2 -26   1    9.23    2.86
  -2 -26   0   74.87    6.20
   2 -26   7   28.26    5.96
   2 -26   8    3.00    4.69
   2 -26   9   20.18    5.55
   2 -25 -13    9.14    5.58
   2 -25 -12   -2.51    5.03
   2 -25 -11    2.39    5.31
   2 -25 -10   38.42    7.55
   2 -25  -9   60.31    8.67
   2 -25  -8  142.78   12.05
  -2 -25   4  121.35    7.73
  -2 -25   3   47.44    5.01
  -2 -25   2   21.91    3.66
   2 -25  -2   24.69    4.45
  -2 -25   1  103.59    7.10
  -2 -25   0  396.32   16.13
   2 -25   6   56.83    7.36
   2 -25   7   17.70    5.18
   2 -25   8  109.98   10.49
   2 -25   9   60.24    8.33
   2 -25  10  109.70   11.15
   2 -24 -13   -1.28    4.90
   2 -24 -12   20.92    6.59
   2 -24 -11   17.52    6.01
   2 -24 -10    4.41    4.81
   2 -24  -9   13.41    4.84
   2 -24  -8   49.23    7.58
  -2 -24   4  115.84    7.40
   2 -24  -3   42.72    5.37
  -2 -24   3   40.40    4.52
  -2 -24   2   20.54    3.48
   2 -24  -2    6.55    3.24
  -2 -24   1  260.17   11.95
  -2 -24   0   17.37    3.57
  -2 -24  -1  189.86   10.03
   2 -24   6   26.69    5.65
   2 -24   7   74.50    8.40
   2 -24   8   20.63    5.90
   2 -24   9   40.80    7.12
   2 -24  10   -1.11    4.64
   2 -24  11   12.94    6.12
   2 -23 -13   42.64    8.10
   2 -23 -12   25.28    7.01
   2 -23 -11    2.28    4.68
   2 -23 -10    1.08    4.11
   2 -23  -9   59.33    7.89
   2 -23  -8  109.80   10.32
  -2 -23   4   59.64    5.28
   2 -23  -3   36.94    4.83
  -2 -23   3   29.05    3.97
  -2 -23   2   92.75    6.54
   2 -23  -2   83.10    6.97
  -2 -23   1  118.97    7.52
  -2 -23   0  329.55   13.90
  -2 -23  -1  150.73    8.68
   2 -23   6  141.72   10.90
   2 -23   7    4.54    3.96
   2 -23   8   52.56    7.75
   2 -23   9   16.57    5.68
   2 -23  10    7.72    4.81
   2 -23  11  128.70   12.17
   2 -23  12   13.59    6.26
   2 -23  13   28.59    7.40
   2 -22 -12   10.59    5.78
   2 -22 -11   -1.11    4.46
   2 -22 -10   44.07    7.64
   2 -22  -9   29.37    6.31
   2 -22  -8   51.05    7.39
   2 -22  -7   38.12    6.90
  -2 -22   4   94.53    6.53
  -2 -22   3   82.07    6.08
   2 -22  -3   80.65    6.59
   2 -22  -2   35.19    4.60
  -2 -22   2   29.05    3.87
  -2 -22   1  267.54   11.97
  -2 -22   0   56.80    5.18
  -2 -22  -1  167.90    9.10
   2 -22   5  143.43   10.54
   2 -22   6  212.37   13.45
   2 -22   7   15.26    4.87
   2 -22   8   50.84    7.54
   2 -22   9   21.53    5.77
   2 -22  10   -9.85    5.13
   2 -22  11   16.28    6.14
   2 -22  12   13.53    5.77
   2 -22  13   18.15    6.28
   2 -22  14    8.13    5.91
   2 -21 -12   63.26    8.89
   2 -21 -11   14.12    5.10
   2 -21 -10    2.04    4.45
   2 -21  -9   47.58    7.10
   2 -21  -8   51.33    7.30
   2 -21  -7   25.46    5.74
  -2 -21   5  321.05   13.56
  -2 -21   4   81.05    6.08
   2 -21  -4   71.38    6.22
  -2 -21   3  847.10   27.92
   2 -21  -3  860.19   28.98
  -2 -21   2  138.75    8.08
   2 -21  -2  149.79    9.04
  -2 -21   1  262.36   11.75
  -2 -21   0  325.77   13.56
  -2 -21  -1   12.22    3.02
  -2 -21  -2  304.25   13.13
   2 -21   5  239.71   13.78
   2 -21   6   27.99    5.45
   2 -21   7  178.75   12.59
   2 -21   8   54.05    7.69
   2 -21   9    3.05    4.07
   2 -21  10   18.40    5.33
   2 -21  11  145.28   12.91
   2 -21  12    8.57    5.44
   2 -21  13    5.16    5.06
   2 -21  14   20.28    6.56
   2 -20 -12  102.04   10.74
   2 -20 -11    5.30    4.15
   2 -20 -10   35.77    6.25
   2 -20  -9    2.78    4.55
   2 -20  -8   18.02    5.51
   2 -20  -7  132.82   10.19
   2 -20  -4   20.86    3.81
  -2 -20   4   21.04    3.52
  -2 -20   3  139.37    7.99
   2 -20  -3  135.37    8.38
  -2 -20   2  137.90    7.91
   2 -20  -2  147.40    8.78
  -2 -20   1   75.94    5.77
  -2 -20   0  187.18    9.39
  -2 -20  -1   12.67    3.08
  -2 -20  -2  132.16    7.77
   2 -20   5    4.51    3.81
   2 -20   6  262.85   14.82
   2 -20   7  195.23   13.30
   2 -20   8    2.81    4.08
   2 -20   9   44.08    7.31
   2 -20  10    6.44    4.77
   2 -20  11    1.15    4.90
   2 -20  12   20.69    6.68
   2 -20  13   27.05    7.34
   2 -20  14    5.40    5.41
   2 -19 -12   63.49    8.48
   2 -19 -11    5.17    4.33
   2 -19 -10    3.86    4.05
   2 -19  -9   46.85    7.20
   2 -19  -8   44.17    6.85
   2 -19  -7   50.04    6.96
   2 -19  -6  162.57   10.93
  -2 -19   3  744.65   24.97
   2 -19  -3  738.78   25.53
  -2 -19   2  300.08   12.60
  -2 -19   2  292.24   12.09
   2 -19  -2  284.88   13.11
  -2 -19   1   45.00    4.48
  -2 -19   0  139.12    7.79
  -2 -19  -1   26.64    3.55
  -2 -19  -2  460.28   17.11
   2 -19   4   91.74    8.08
   2 -19   5  246.51   13.90
   2 -19   6  161.12   11.32
   2 -19   7   82.41    8.60
   2 -19   8  117.33   10.53
   2 -19   9    1.98    3.88
   2 -19  10   18.07    5.69
   2 -19  11  129.93   12.13
   2 -19  12    1.21    4.86
   2 -19  13    1.28    4.78
   2 -19  14    5.39    5.40
   2 -18 -12   13.89    5.18
   2 -18 -11   -7.05    4.95
   2 -18 -10   47.03    7.02
   2 -18  -9   65.66    8.03
   2 -18  -8   32.33    5.96
   2 -18  -7   38.78    6.16
   2 -18  -6   24.02    5.38
   2 -18  -3   44.95    4.76
  -2 -18   2  126.03    7.43
  -2 -18   2  120.30    6.87
   2 -18  -2  119.00    7.67
   2 -18  -1   55.52    5.48
  -2 -18   1   55.73    4.95
  -2 -18   1   65.57    4.97
  -2 -18   0   57.05    4.94
  -2 -18  -1  144.38    7.92
  -2 -18  -2  423.89   16.11
   2 -18   4    4.69    3.34
   2 -18   5  136.92   10.01
   2 -18   6   14.10    4.35
   2 -18   7   25.37    5.35
   2 -18   8   66.41    8.00
   2 -18   9   15.68    5.31
   2 -18  10   35.83    7.26
   2 -18  11    6.78    5.20
   2 -18  12   27.74    7.18
   2 -18  13   11.52    5.79
   2 -18  14    4.04    5.52
   2 -17 -12   19.83    5.80
   2 -17 -11   12.75    5.24
   2 -17 -10   79.64    8.68
   2 -17  -9  135.11   10.71
   2 -17  -8  178.33   11.97
   2 -17  -7   62.77    6.81
   2 -17  -6  203.06   11.93
  -2 -17   6  205.38   10.12
  -2 -17   5   25.43    3.66
   2 -17  -5   24.90    4.42
  -2 -17   4   56.02    4.30
   2 -17  -3  496.39   18.44
  -2 -17   3  486.99   16.26
  -2 -17   2   29.43    3.76
   2 -17  -2   24.37    3.96
  -2 -17   2   24.47    3.05
  -2 -17   1   33.15    3.94
   2 -17  -1   34.92    4.37
  -2 -17   1   31.78    3.52
  -2 -17   0   28.80    3.68
  -2 -17   0   26.66    3.44
  -2 -17  -1  258.60   11.19
   2 -17   2 1106.83   33.14
  -2 -17  -2 1149.33   34.90
  -2 -17  -2 1149.47   34.03
  -2 -17  -3  424.73   15.94
   2 -17   4   43.94    5.58
   2 -17   5  113.95    8.98
   2 -17   6  211.45   12.88
   2 -17   7   27.41    5.41
   2 -17   8  124.09   10.58
   2 -17   9   28.11    6.30
   2 -17  10  113.98   11.16
   2 -17  11  138.22   12.63
   2 -17  12   20.44    5.93
   2 -17  13   12.78    5.89
   2 -17  14    4.04    5.51
   2 -16 -12   35.61    6.51
   2 -16 -11    8.61    4.63
   2 -16 -10   52.64    7.28
   2 -16  -9   50.37    6.75
   2 -16  -8  188.52   12.10
  -2 -16   7   20.36    4.04
   2 -16  -7   24.50    4.89
   2 -16  -6   82.11    7.37
  -2 -16   6   87.91    6.37
   2 -16  -5   87.95    7.45
  -2 -16   5   82.04    5.75
  -2 -16   4   26.56    3.15
   2 -16  -3  448.46   17.43
  -2 -16   3  456.81   16.21
  -2 -16   3  489.52   15.76
  -2 -16   2   86.18    5.35
   2 -16  -2   89.46    6.35
  -2 -16   2   82.69    4.51
  -2 -16   1   96.48    5.89
  -2 -16   1   93.33    6.18
   2 -16  -1   90.61    6.62
  -2 -16   1   88.39    4.06
  -2 -16   0    3.63    2.46
  -2 -16   0    3.42    2.47
   2 -16   1  704.59   22.57
  -2 -16  -1  732.43   23.69
  -2 -16  -2  607.82   20.43
   2 -16   2  585.39   18.82
  -2 -16  -2  597.11   19.62
  -2 -16  -3  489.89   17.58
   2 -16   4   12.81    3.73
   2 -16   5  135.59    9.68
   2 -16   6   17.38    4.59
   2 -16   7   74.30    8.01
   2 -16   8   19.47    5.63
   2 -16   9   19.20    5.65
   2 -16  10  147.50   12.29
   2 -16  11   13.43    5.07
   2 -16  12   44.38    7.89
   2 -16  13   14.04    6.28
   2 -16  14    9.42    5.76
   2 -15 -12   16.86    5.17
   2 -15 -11   17.73    4.94
   2 -15 -10    7.82    4.64
   2 -15  -9  164.77   11.62
  -2 -15   8  100.18    7.88
   2 -15  -8   88.13    8.50
  -2 -15   7   27.07    4.33
   2 -15  -7   29.92    5.31
  -2 -15   6  433.21   16.20
   2 -15  -6  369.18   17.21
  -2 -15   5  284.73   11.76
  -2 -15   5  280.57   11.13
   2 -15  -5  291.66   13.87
  -2 -15   4   93.67    5.52
  -2 -15   4   82.96    4.59
   2 -15  -4   84.41    6.68
  -2 -15   3  794.89   24.51
   2 -15  -3  829.34   26.87
  -2 -15   2   88.44    5.15
   2 -15  -2   78.09    5.89
  -2 -15   2   76.35    4.16
  -2 -15   1  584.47   19.14
  -2 -15   1  587.04   20.06
  -2 -15   1  558.25   16.91
   2 -15  -1  600.65   21.02
  -2 -15   0   14.41    3.02
  -2 -15   0   14.42    1.23
  -2 -15   0   10.67    2.47
  -2 -15  -1  435.10   15.76
   2 -15   1  420.06   14.76
  -2 -15  -1  437.05   15.71
  -2 -15  -1  414.62   14.38
   2 -15   2  152.20    6.78
  -2 -15  -2  173.05    8.26
  -2 -15  -2  151.60    7.46
  -2 -15  -3  655.47   21.70
  -2 -15  -3  649.53   21.62
   2 -15   3  642.29   24.04
   2 -15   4  105.83    8.21
   2 -15   5   16.35    4.10
   2 -15   6  152.31   10.60
   2 -15   7    4.82    3.76
   2 -15   8   77.77    8.26
   2 -15   9   19.97    5.54
   2 -15  10   90.87    9.84
   2 -14 -11   25.51    5.55
   2 -14 -10   74.52    8.19
   2 -14  -9    3.13    3.79
  -2 -14   9    9.14    3.87
   2 -14  -8  146.85   10.42
  -2 -14   8  146.49    9.24
  -2 -14   8  147.13    9.17
  -2 -14   7    1.46    2.47
   2 -14  -7    0.66    3.29
  -2 -14   7    2.75    2.48
  -2 -14   6   56.19    5.31
   2 -14  -6   65.62    6.51
  -2 -14   6   57.28    4.91
   2 -14  -5   42.16    5.09
  -2 -14   5   51.76    4.11
  -2 -14   5   49.25    4.27
   2 -14  -4   57.62    5.59
  -2 -14   4   67.50    4.67
  -2 -14   4   68.66    4.14
   2 -14  -3  160.44    8.69
   2 -14  -3  177.72    8.63
  -2 -14   3  175.97    7.49
   2 -14  -3  152.75    8.77
  -2 -14   3  169.67    6.34
   2 -14  -2   48.24    4.33
   2 -14  -2   59.34    4.97
  -2 -14   2   53.72    3.88
   2 -14  -2   46.89    4.52
  -2 -14   2   49.02    3.24
   2 -14  -1   88.87    6.53
  -2 -14   1  102.91    5.91
   2 -14  -1  106.52    6.26
   2 -14  -1   96.73    6.43
  -2 -14   1  108.42    4.72
   2 -14   0   58.08    4.51
  -2 -14   0   69.33    5.23
  -2 -14   0   55.52    5.29
  -2 -14   0   73.90    3.10
  -2 -14  -1  291.87   12.14
   2 -14   1  315.29   11.33
  -2 -14  -1  308.23   10.99
  -2 -14  -1  298.70   12.11
  -2 -14  -1  298.24    9.00
  -2 -14  -2   11.38    1.55
  -2 -14  -2   12.41    2.26
  -2 -14  -2   15.50    2.89
   2 -14   2   18.96    2.40
  -2 -14  -3  265.20   10.92
  -2 -14  -3  242.66   10.65
   2 -14   3  271.89   13.00
   2 -14   4   55.76    5.94
   2 -14   5   71.93    7.04
   2 -14   6   63.06    7.01
   2 -14   7   41.06    6.09
   2 -14   8   33.70    6.06
   2 -14   9   56.68    7.76
   2 -13 -11   18.69    5.18
   2 -13 -10   81.83    8.31
  -2 -13  10   84.25    7.97
  -2 -13  10   70.39    7.22
  -2 -13   9  124.30    8.91
   2 -13  -9  147.51   10.44
  -2 -13   9  134.68    9.27
  -2 -13   8  144.21    9.02
   2 -13  -8  142.34   10.07
  -2 -13   8  152.12    9.29
  -2 -13   7   88.50    6.48
   2 -13  -7   83.48    7.49
  -2 -13   7  102.97    6.94
  -2 -13   6  120.33    7.06
   2 -13  -6  124.77    8.68
  -2 -13   6  119.19    7.22
  -2 -13   5  124.86    6.59
  -2 -13   5  148.34    7.48
   2 -13  -5  124.35    8.28
  -2 -13   4   28.51    3.19
  -2 -13   4   25.25    2.56
   2 -13  -4   20.65    3.63
   2 -13  -4   19.95    3.03
  -2 -13   3   53.95    3.66
   2 -13  -3   48.43    4.36
   2 -13  -3   54.21    4.78
   2 -13  -3   60.97    5.34
  -2 -13   3   51.66    3.05
  -2 -13   2  138.03    6.67
   2 -13  -2  140.27    7.47
   2 -13  -2  132.34    7.70
   2 -13  -2  146.86    7.95
  -2 -13   2  139.32    6.41
   2 -13  -2  149.81    7.86
   2 -13  -1  176.28    9.14
   2 -13  -1  196.82    9.05
   2 -13  -1  188.43    8.87
   2 -13  -1  181.11    9.16
  -2 -13   1  162.11    6.38
  -2 -13   1  177.15    7.97
   2 -13  -1  180.53    8.96
   2 -13   0  893.34   27.53
  -2 -13   0  899.08   28.25
  -2 -13   0  894.75   24.72
  -2 -13   0  930.72   27.71
   2 -13   0  879.64   28.70
  -2 -13  -1 1509.08   24.30
   2 -13   1 1473.73   30.89
  -2 -13  -1 1492.96   27.50
   2 -13   1 1504.45   28.15
  -2 -13  -1 1494.76   29.83
  -2 -13  -1 1604.91   30.17
  -2 -13  -2   11.98    1.52
  -2 -13  -2    9.53    2.08
  -2 -13  -2   10.29    2.73
   2 -13   2   10.35    1.85
  -2 -13  -2    9.48    2.55
  -2 -13  -3  146.27    7.47
  -2 -13  -3  139.32    6.11
  -2 -13  -3  161.15    7.64
   2 -13   3  132.25    8.81
  -2 -13  -4   94.29    5.10
   2 -13   4   91.15    7.45
   2 -13   5   31.27    4.86
   2 -13   6   53.36    6.47
   2 -13   7  475.81   21.10
   2 -13   8   74.48    8.34
  -2 -12  11   41.14    6.19
   2 -12 -11   32.05    5.90
  -2 -12  10   15.21    4.01
  -2 -12  10    9.87    3.78
   2 -12 -10   16.98    4.49
   2 -12  -9  260.83   14.27
  -2 -12   9  239.52   13.06
  -2 -12   9  254.86   13.07
   2 -12  -8  172.58   10.91
  -2 -12   8  172.68    9.90
  -2 -12   8  169.99   10.01
  -2 -12   7  183.12    9.69
   2 -12  -7  171.94   10.55
  -2 -12   7  185.48    9.53
  -2 -12   6   36.11    4.08
   2 -12  -6   29.64    4.51
  -2 -12   6   44.32    4.37
   2 -12  -5  174.09    8.39
  -2 -12   5  159.63    7.60
   2 -12  -5  167.60    9.53
  -2 -12   5  158.45    8.04
  -2 -12   4  130.63    6.13
   2 -12  -4  138.85    7.51
   2 -12  -4  158.14    8.66
  -2 -12   4  134.21    6.18
  -2 -12   4  135.50    6.86
  -2 -12   3   17.50    1.92
   2 -12  -3   23.44    2.93
  -2 -12   3   27.80    3.02
   2 -12  -3   13.41    2.89
  -2 -12   2   42.78    2.08
  -2 -12   2   37.81    3.25
   2 -12  -2   47.20    5.10
   2 -12  -2   33.74    4.00
   2 -12  -2   65.72    5.48
  -2 -12   2   46.17    3.25
   2 -12  -2   41.62    4.13
   2 -12  -1 1068.06   33.37
   2 -12  -1 1143.02   33.39
  -2 -12   1 1092.33   31.90
   2 -12  -1 1116.92   34.01
   2 -12  -1 1106.90   33.05
  -2 -12   1 1042.18   30.39
   2 -12  -1 1122.84   33.80
   2 -12   0  940.35   28.75
  -2 -12   0  963.05   28.75
  -2 -12   0  925.44   26.18
  -2 -12   0  986.64   27.13
   2 -12   0  964.79   30.03
  -2 -12  -1  496.30   12.81
  -2 -12  -1  502.58   16.19
   2 -12   1  472.44   15.02
  -2 -12  -1  483.92   14.59
   2 -12   1  482.97   16.68
  -2 -12  -1  480.77   15.88
  -2 -12  -2  163.78    6.33
  -2 -12  -2  171.42    7.78
  -2 -12  -2  175.86    8.26
   2 -12   2  166.70    6.82
  -2 -12  -2  182.94    8.75
   2 -12   2  139.15    8.10
  -2 -12  -3   32.91    2.68
  -2 -12  -3   31.02    3.47
  -2 -12  -3   41.47    3.71
   2 -12   3   28.65    4.29
  -2 -12  -3   33.56    1.70
  -2 -12  -4   59.63    3.96
   2 -12   4   60.40    6.02
  -2 -12  -5  344.52   12.92
   2 -12   5  367.27   16.40
   2 -12   6  245.91   13.47
   2 -12   7   28.47    5.47
  -2 -11  13   81.05    8.98
  -2 -11  12    3.51    4.50
   2 -11 -11   40.68    6.37
  -2 -11  11   29.28    5.21
  -2 -11  11   30.76    5.78
   2 -11 -10   32.42    5.57
  -2 -11  10   39.34    5.87
  -2 -11  10   38.40    5.55
   2 -11  -9  302.62   15.48
  -2 -11   9  296.20   14.52
  -2 -11   9  302.97   14.58
  -2 -11   8  191.26   10.50
  -2 -11   8  156.06    9.56
   2 -11  -8  177.46   11.04
  -2 -11   7   62.45    5.49
  -2 -11   7   65.09    5.55
   2 -11  -7   64.81    6.25
  -2 -11   6   15.19    2.92
   2 -11  -6   14.45    3.55
  -2 -11   6   17.48    2.91
   2 -11  -5   59.63    4.77
  -2 -11   5   73.87    5.11
   2 -11  -5   71.57    5.99
  -2 -11   5   71.79    4.75
  -2 -11   4   98.16    4.99
  -2 -11   4   93.97    4.79
   2 -11  -4   95.13    6.74
  -2 -11   4   90.32    5.45
   2 -11  -4  102.73    6.17
   2 -11  -3  688.17   22.57
  -2 -11   3  635.15   19.29
   2 -11  -3  646.86   22.36
  -2 -11   3  689.83   20.90
   2 -11  -3  653.53   21.33
   2 -11  -2  398.31   15.33
  -2 -11   2  404.71   11.88
   2 -11  -2  427.28   15.44
   2 -11  -2  418.53   15.35
  -2 -11   2  410.42   13.38
   2 -11  -2  430.56   14.87
  -2 -11   2  407.54   13.40
   2 -11  -1  214.76   10.06
  -2 -11   1  214.89    8.52
   2 -11  -1  219.28    9.92
   2 -11  -1  220.35    9.52
  -2 -11   1  224.85    7.77
   2 -11  -1  221.07    9.82
   2 -11   0  489.82   17.33
  -2 -11   0  480.69   14.64
   2 -11   0  467.75   16.19
  -2 -11   0  503.84   16.26
  -2 -11  -1  180.39    7.57
   2 -11   1  199.20    9.37
  -2 -11  -1  211.59    8.87
  -2 -11  -1  196.04    6.37
  -2 -11  -1  219.09    9.20
   2 -11   1  205.70    8.16
  -2 -11  -2   48.99    3.95
  -2 -11  -2   49.22    3.69
  -2 -11  -2   46.01    2.45
  -2 -11  -2   43.71    4.05
  -2 -11  -2   43.49    2.58
   2 -11   2   40.49    2.99
   2 -11   2   12.15    2.59
   2 -11   3   33.01    4.65
  -2 -11  -3   35.13    1.91
  -2 -11  -3   30.02    2.60
  -2 -11  -3   38.13    4.02
  -2 -11  -3   42.10    2.24
  -2 -11  -3   39.02    3.62
  -2 -11  -3   31.62    1.86
  -2 -11  -4  173.42    7.58
   2 -11   4  186.45   10.49
  -2 -11  -5  302.10   11.52
   2 -11   5  282.17   14.16
   2 -11   6   89.76    7.86
  -2 -10  14    9.44    5.23
  -2 -10  13   11.55    5.28
  -2 -10  12   -1.75    3.88
   2 -10 -11   61.60    7.21
  -2 -10  11   59.03    6.80
  -2 -10  11   82.20    8.16
   2 -10 -10   16.97    4.54
  -2 -10  10   24.03    5.76
  -2 -10  10   16.68    4.59
   2 -10  -9   88.56    8.06
  -2 -10   9   76.98    7.61
  -2 -10   9   73.26    7.20
   2 -10  -8  174.94   11.00
  -2 -10   8  196.54   10.54
  -2 -10   8  184.92   10.34
   2 -10  -7    3.59    2.94
  -2 -10   7    0.93    2.51
  -2 -10   7    0.90    2.46
   2 -10  -6   37.02    4.81
  -2 -10   6   38.64    4.04
  -2 -10   6   32.33    3.71
   2 -10  -5  400.80   16.24
   2 -10  -5  412.16   14.75
  -2 -10   5  397.00   14.86
  -2 -10   5  393.46   14.22
  -2 -10   4  105.92    5.38
  -2 -10   4  110.25    5.10
  -2 -10   4  120.51    6.26
   2 -10  -4  120.25    7.50
   2 -10  -4  115.08    6.25
   2 -10  -3  197.28    9.48
  -2 -10   3  194.56    7.17
  -2 -10   3  186.98    8.06
   2 -10  -3  204.06    9.98
   2 -10  -3  218.30    9.36
   2 -10  -2  150.33    7.93
  -2 -10   2  148.99    5.22
   2 -10  -2  162.98    8.06
  -2 -10   2  155.77    6.45
   2 -10  -2  160.12    7.97
   2 -10  -2  151.14    7.30
  -2 -10   2  158.61    6.28
   2 -10  -1  522.93   14.62
  -2 -10   1  555.74   12.70
   2 -10  -1  501.22   14.82
   2 -10  -1  521.79   14.12
  -2 -10   0  240.62    8.56
  -2 -10   0  233.29    9.03
   2 -10   0  224.86   10.02
  -2 -10   0  221.70    7.75
   2 -10   0  230.79   10.45
   2 -10   0  236.90    9.38
  -2 -10  -1  197.17    6.49
  -2 -10  -1  197.08    7.25
  -2 -10  -1  206.71    7.76
  -2 -10  -1  200.49    8.62
  -2 -10  -1  217.42    9.10
   2 -10   1  193.34    7.93
  -2 -10  -2   10.08    1.40
  -2 -10  -2   10.69    1.42
  -2 -10  -2   14.62    2.71
   2 -10   2    7.32    2.93
   2 -10   2   -0.75    1.24
  -2 -10  -2   16.00    2.53
  -2 -10  -3  106.99    5.52
   2 -10   3  101.19    7.32
  -2 -10  -3  112.11    4.20
  -2 -10  -3  120.49    6.27
  -2 -10  -3   93.66    6.62
  -2 -10  -4   17.41    2.45
  -2 -10  -4   14.95    2.44
   2 -10   4   16.45    3.74
  -2 -10  -4   14.36    1.53
  -2 -10  -4   15.40    1.27
   2 -10   5   30.93    4.67
  -2 -10  -5   27.87    3.07
   2 -10   6   72.18    7.15
  -2  -9  15   10.15    5.54
  -2  -9  14   27.25    6.37
  -2  -9  13   51.93    7.56
  -2  -9  12    7.62    3.86
  -2  -9  12    6.97    4.47
  -2  -9  11    3.54    3.37
   2  -9 -11    4.91    3.77
  -2  -9  11    2.34    3.53
  -2  -9  10   74.01    7.59
   2  -9 -10   69.66    7.36
  -2  -9  10   70.09    7.23
  -2  -9   9  126.28    8.86
   2  -9  -9  115.44    9.21
  -2  -9   9  124.41    9.09
  -2  -9   8  304.43   13.32
   2  -9  -8  276.10   13.99
  -2  -9   8  239.54   12.38
  -2  -9   7  181.14    9.59
   2  -9  -7  159.67   10.02
  -2  -9   7  184.54    9.47
  -2  -9   6  288.79   12.08
   2  -9  -6  282.62   13.21
  -2  -9   6  272.57   11.66
  -2  -9   5  180.92    8.90
   2  -9  -5  220.91    9.03
   2  -9  -5  194.30   10.15
  -2  -9   5  183.05    8.40
  -2  -9   4  984.35   29.33
  -2  -9   4 1024.04   28.57
  -2  -9   4  986.07   30.29
   2  -9  -4 1007.13   30.12
   2  -9  -4  994.46   31.94
  -2  -9   3 1152.15   32.80
   2  -9  -3 1201.78   35.70
  -2  -9   3 1179.33   32.68
  -2  -9   3 1135.99   34.03
   2  -9  -3 1196.65   35.94
   2  -9  -3 1172.41   34.27
   2  -9  -2 1016.49   31.12
  -2  -9   2  977.44   27.61
   2  -9  -2 1021.01   30.95
   2  -9  -2 1004.80   29.94
  -2  -9   2 1011.80   28.42
   2  -9  -2 1037.18   31.00
   2  -9  -1 1977.55   23.35
  -2  -9   1 1944.87    9.18
  -2  -9   1 1947.25   16.80
   2  -9  -1 1898.27   21.96
  -2  -9   1 2049.50   18.89
   2  -9  -1 2001.71   21.56
  -2  -9   0  125.52    4.93
   2  -9   0  100.61    6.24
  -2  -9   0  127.72    4.23
  -2  -9   0  133.02    5.67
  -2  -9   0  131.15    4.34
   2  -9   0  141.24    6.87
   2  -9   0  127.30    6.37
   2  -9   0  151.53    7.66
  -2  -9   0  129.59    5.96
   2  -9   1  701.06   21.45
  -2  -9  -1  692.17   19.91
  -2  -9  -1  699.07   22.10
  -2  -9  -1  738.81   20.83
  -2  -9  -2  123.74    4.07
  -2  -9  -2  127.00    4.02
   2  -9   2  133.71    7.15
  -2  -9  -2  130.81    5.59
  -2  -9  -2  123.74    3.74
  -2  -9  -2  127.37    5.92
   2  -9   3   29.51    4.12
  -2  -9  -3   20.86    2.36
  -2  -9  -3   19.20    3.19
  -2  -9  -3   23.54    1.81
  -2  -9  -3   24.13    2.80
   2  -9   3   31.33    3.61
   2  -9   4  920.31   30.69
  -2  -9  -4  901.40   25.71
  -2  -9  -4  868.83   27.39
  -2  -9  -4  932.80   25.20
  -2  -9  -4  884.09   27.19
  -2  -9  -5  166.55    7.87
   2  -9   5  177.17   10.28
  -2  -8  15   20.36    5.98
  -2  -8  14    4.19    4.82
  -2  -8  13   18.20    5.33
  -2  -8  12   20.50    4.80
  -2  -8  12   19.92    5.26
  -2  -8  11   97.32    8.94
   2  -8 -11  113.11    9.51
  -2  -8  11  131.94    9.64
   2  -8 -10    1.49    3.37
  -2  -8  10    6.23    3.65
  -2  -8  10    7.65    4.19
   2  -8  -9   24.01    4.77
  -2  -8   9   38.95    5.48
  -2  -8   9   41.32    5.22
   2  -8  -8  146.42    9.77
  -2  -8   8  146.06    9.16
  -2  -8   8  181.75    9.66
   2  -8  -7   86.68    7.04
  -2  -8   7   82.33    6.34
  -2  -8   7   94.12    6.64
   2  -8  -6   21.52    3.85
  -2  -8   6   15.35    3.08
  -2  -8   6   11.73    2.71
  -2  -8   5  215.65    9.48
  -2  -8   5  247.20   10.40
   2  -8  -5  247.50   11.57
   2  -8  -5  233.80    9.85
   2  -8  -4  295.67   11.14
   2  -8  -4  303.67   12.33
  -2  -8   4  288.62   10.92
  -2  -8   4  293.12   11.60
  -2  -8   4  276.22    9.42
   2  -8  -4  293.72   12.66
   2  -8  -3  153.83    6.69
  -2  -8   3  132.61    5.66
   2  -8  -3  138.03    7.59
  -2  -8   3  153.24    6.75
  -2  -8   3  137.25    5.30
   2  -8  -3  136.53    7.55
  -2  -8   2  186.56    7.73
   2  -8  -2  159.70    7.28
  -2  -8   2  181.64    6.32
  -2  -8   2  162.85    5.96
   2  -8  -2  163.30    8.20
   2  -8  -2  187.94    8.52
   2  -8  -2  186.54    8.65
  -2  -8   1  236.92    8.70
   2  -8  -1  225.81    9.54
  -2  -8   1  232.02    7.99
   2  -8  -1  193.70    9.42
  -2  -8   1  215.81    6.77
   2  -8  -1  206.93    9.08
   2  -8   0  165.21    6.24
   2  -8   0  174.23    7.20
  -2  -8   0  166.97    5.24
  -2  -8   0  169.09    3.57
  -2  -8   0  169.47    5.41
   2  -8   0  166.97    5.97
  -2  -8  -1   19.85    2.02
  -2  -8  -1   18.78    2.65
  -2  -8  -1   16.87    1.62
  -2  -8  -2  270.57    6.13
  -2  -8  -2  267.69    5.80
   2  -8   2  266.15    9.74
  -2  -8  -2  284.82    8.12
  -2  -8  -2  280.25    6.28
  -2  -8  -2  274.30    8.53
   2  -8   3  305.43   13.41
  -2  -8  -3  314.17   10.74
  -2  -8  -3  307.57   11.27
   2  -8   3  294.30   12.36
  -2  -8  -3  300.31    9.69
  -2  -8  -3  305.08   12.43
  -2  -8  -4  303.80   11.32
   2  -8   4  319.93   14.06
  -2  -8  -4  300.78   10.05
  -2  -8  -4  317.33   11.43
  -2  -8  -5  327.08   12.53
  -2  -8  -5  336.69   11.25
   2  -8   5  343.61   15.35
  -2  -7  16   13.25    5.74
  -2  -7  15    7.92    5.12
  -2  -7  14   46.00    7.57
  -2  -7  13   28.63    5.87
  -2  -7  12   23.42    4.96
  -2  -7  12   30.25    5.90
  -2  -7  11  116.64    9.61
  -2  -7  11  118.83    9.27
  -2  -7  10    1.90    3.37
  -2  -7  10    4.16    3.70
   2  -7 -10    1.47    3.44
  -2  -7   9  148.42    9.62
   2  -7  -9  129.43    9.52
  -2  -7   9  149.60    9.26
  -2  -7   8    5.11    2.96
  -2  -7   8    2.12    2.72
   2  -7  -8   -1.24    2.95
  -2  -7   7  171.19    9.08
  -2  -7   7  157.68    8.87
   2  -7  -7  160.77    9.65
  -2  -7   6   57.38    4.94
  -2  -7   6   56.88    4.81
   2  -7  -6   55.36    4.55
  -2  -7   6   53.64    4.40
   2  -7  -6   54.33    5.32
  -2  -7   5  399.71   14.40
   2  -7  -5  419.77   14.28
  -2  -7   5  410.66   15.02
   2  -7  -5  373.92   15.82
   2  -7  -4 1777.64   50.12
  -2  -7   4 1707.84   48.32
   2  -7  -4 1730.89   48.45
  -2  -7   4 1668.07   49.10
   2  -7  -4 1724.19   50.76
   2  -7  -3  397.96   13.50
   2  -7  -3  428.04   15.09
  -2  -7   3  406.92   13.00
  -2  -7   3  404.40   12.06
   2  -7  -3  399.05   15.20
  -2  -7   2  181.83    6.20
   2  -7  -2  178.83    8.21
   2  -7  -2  167.55    7.12
  -2  -7   2  165.25    5.88
  -2  -7   2  162.42    7.35
   2  -7  -2  165.73    8.12
   2  -7  -1  346.22   12.42
  -2  -7   1  324.06    9.96
   2  -7  -1  323.81   12.34
  -2  -7   1  323.91   11.53
  -2  -7   1  340.12   10.67
   2  -7  -1  331.54   12.77
  -2  -7   0  504.08   16.10
  -2  -7   0  515.82   16.19
  -2  -7   0  510.67   15.01
   2  -7   0  523.89   16.84
   2  -7   0  541.44   17.12
   2  -7   0  518.36   18.00
  -2  -7  -1  936.59   26.39
  -2  -7  -1  894.41   27.29
  -2  -7  -1  910.44   25.79
   2  -7   2  675.82   22.72
  -2  -7  -2  663.07   20.94
  -2  -7  -2  667.14   19.75
  -2  -7  -2  697.61   21.76
  -2  -7  -2  675.15   19.59
  -2  -7  -2  640.05   19.72
  -2  -7  -3  233.64    8.77
   2  -7   3  209.02   10.72
  -2  -7  -3  231.86    8.00
  -2  -7  -3  236.97   10.35
  -2  -7  -3  240.79    9.21
  -2  -7  -4 1985.33   56.46
   2  -7   4 2022.35   59.99
  -2  -7  -4 2086.30   56.90
  -2  -7  -5  228.17    8.42
  -2  -7  -5  218.88    9.50
  -2  -6  16   -1.21    5.16
  -2  -6  15   12.44    5.81
  -2  -6  14    1.04    5.12
  -2  -6  13    7.62    4.61
  -2  -6  13    9.64    4.24
  -2  -6  12   14.70    4.85
  -2  -6  12    9.74    4.01
  -2  -6  11   83.25    8.56
  -2  -6  11   83.33    8.19
   2  -6 -10   65.15    7.12
  -2  -6  10   85.82    7.70
  -2  -6  10   81.96    7.37
   2  -6  -9  174.29   11.06
  -2  -6   9  176.99   10.81
  -2  -6   9  201.05   10.93
   2  -6  -8   54.62    5.93
  -2  -6   8   52.06    5.65
  -2  -6   8   72.97    5.89
   2  -6  -7   97.37    7.37
  -2  -6   7   97.41    6.84
  -2  -6   7  103.27    6.90
  -2  -6   6   11.10    2.27
   2  -6  -6    8.00    2.23
   2  -6  -6   19.35    3.60
  -2  -6   6   17.45    3.06
  -2  -6   6   14.57    2.89
  -2  -6   5  118.10    6.31
   2  -6  -5  111.57    6.33
   2  -6  -5  111.78    5.86
  -2  -6   5  112.70    6.60
   2  -6  -5  117.27    7.53
  -2  -6   4  198.67    8.42
   2  -6  -4  226.78    9.92
   2  -6  -4  224.03    8.76
  -2  -6   4  218.01    9.28
   2  -6  -4  207.16   10.18
  -2  -6   3   73.02    4.80
   2  -6  -3   81.40    4.29
   2  -6  -3   81.05    5.25
  -2  -6   3   69.73    3.95
  -2  -6   3   77.01    3.05
   2  -6  -3   82.44    5.59
  -2  -6   2  204.23    7.26
   2  -6  -2  205.37    8.96
  -2  -6   2  200.30    6.55
   2  -6  -2  220.01    8.05
   2  -6  -2  227.27    9.45
  -2  -6   2  209.75    8.58
   2  -6  -1   81.55    5.00
  -2  -6   1   78.83    3.47
   2  -6  -1   78.96    5.01
  -2  -6   1   83.04    4.58
  -2  -6   1   78.12    3.56
   2  -6  -1   70.79    5.08
  -2  -6   0   10.35    1.60
  -2  -6   0   13.44    1.58
  -2  -6   0   15.26    1.97
  -2  -6   0   13.77    1.55
   2  -6   0   14.97    2.80
   2  -6   0    9.47    2.04
  -2  -6  -1  514.77   16.17
  -2  -6  -1  543.18   17.08
  -2  -6  -1  524.33   15.76
  -2  -6  -2  183.44    7.87
  -2  -6  -2  184.47    7.03
  -2  -6  -2  195.05    7.26
   2  -6   2  195.17    9.38
  -2  -6  -2  182.61    6.98
  -2  -6  -2  189.02    8.47
  -2  -6  -3  159.59    6.79
  -2  -6  -3  142.93    6.46
   2  -6   3  142.56    8.24
  -2  -6  -3  163.65    8.07
  -2  -6  -4 1513.72   43.22
  -2  -6  -4 1528.44   43.83
  -2  -6  -4 1599.21   46.03
   2  -6   4 1502.39   46.54
  -2  -6  -5  478.28   15.32
  -2  -6  -6   16.49    2.24
  -2  -5  16   26.60    7.12
  -2  -5  15   23.73    6.79
  -2  -5  14   61.38    8.54
  -2  -5  13   17.59    4.65
  -2  -5  13   13.32    5.03
  -2  -5  12   14.09    4.36
  -2  -5  12   15.58    4.57
  -2  -5  11  111.25    9.07
  -2  -5  11  126.86   10.14
  -2  -5  10  164.86   10.22
  -2  -5  10  149.78   10.43
  -2  -5   9  242.56   12.69
  -2  -5   9  226.60   11.96
   2  -5  -9  234.85   12.78
  -2  -5   8    9.61    3.17
  -2  -5   8    6.06    2.80
   2  -5  -8    6.06    3.07
  -2  -5   7  273.41   12.48
   2  -5  -7  286.01   13.51
  -2  -5   7  295.60   12.75
  -2  -5   6    1.17    1.95
  -2  -5   6    3.24    2.11
   2  -5  -6    2.02    2.44
  -2  -5   6    1.06    1.54
   2  -5  -6    4.14    2.11
   2  -5  -5  236.10   10.04
   2  -5  -5  238.52    9.16
  -2  -5   5  231.10    9.83
   2  -5  -5  240.57   11.34
  -2  -5   5  231.73   10.24
  -2  -5   4  953.91   24.53
   2  -5  -4  948.75   23.72
  -2  -5   4  995.19   25.61
   2  -5  -4  935.75   26.62
  -2  -5   3   44.39    2.91
   2  -5  -3   46.84    2.85
   2  -5  -3   45.98    4.12
  -2  -5   3   48.45    3.75
  -2  -5   2  156.27    6.28
  -2  -5   2  167.66    3.68
  -2  -5   2  170.81    5.18
   2  -5  -2  165.36    7.03
   2  -5  -2  161.73    5.39
   2  -5  -1  381.71    9.07
  -2  -5   1  391.31    7.61
  -2  -5   1  367.03    7.92
  -2  -5   1  383.77    9.71
   2  -5  -1  358.21   10.78
  -2  -5   1  387.54    6.85
   2  -5  -1  379.23   10.04
  -2  -5   0   45.82    3.03
   2  -5   0   52.48    4.24
  -2  -5   0   46.55    3.19
  -2  -5   0   53.67    2.98
  -2  -5   0   46.30    2.72
   2  -5   0   43.32    3.37
   2  -5   1   90.91    5.53
  -2  -5  -1   82.35    4.37
   2  -5   1   76.19    4.72
  -2  -5  -1   79.74    3.86
  -2  -5  -1   72.77    4.11
  -2  -5  -1   78.93    4.53
  -2  -5  -2   99.94    4.66
  -2  -5  -2  100.02    5.76
  -2  -5  -2   97.25    4.78
   2  -5   2  104.61    6.44
   2  -5   3   37.03    4.36
  -2  -5  -3   33.86    3.70
  -2  -5  -3   35.33    2.91
  -2  -5  -3   31.17    2.73
  -2  -5  -4 2178.50   59.92
  -2  -5  -4 2187.77   60.85
  -2  -5  -4 2163.72   62.71
  -2  -5  -5  330.02   11.44
  -2  -5  -6   97.76    5.19
  -2  -4  16    4.83    5.17
  -2  -4  15    5.65    5.80
  -2  -4  14    5.20    5.33
  -2  -4  13    3.98    3.78
  -2  -4  13    2.86    3.90
  -2  -4  12   10.33    4.05
  -2  -4  12   12.99    4.80
  -2  -4  11   20.97    4.83
  -2  -4  11   17.16    5.27
  -2  -4  10   79.82    7.16
  -2  -4  10   87.58    8.02
  -2  -4   9  153.19    9.46
  -2  -4   9  161.62   10.23
  -2  -4   8   25.68    3.99
   2  -4  -8   17.41    3.92
  -2  -4   8   25.77    4.27
  -2  -4   7    6.36    2.58
   2  -4  -7    4.39    2.70
  -2  -4   7    7.46    2.88
   2  -4  -6  382.61   14.52
  -2  -4   6  438.92   15.52
  -2  -4   6  415.84   15.41
   2  -4  -6  384.77   16.06
  -2  -4   6  362.42   14.33
  -2  -4   5   43.96    3.81
   2  -4  -5   39.70    4.36
  -2  -4   5   50.51    4.39
   2  -4  -5   37.80    3.64
  -2  -4   5   46.69    4.37
   2  -4  -5   46.36    3.39
  -2  -4   4 1337.42   16.60
   2  -4  -4 1435.76   14.19
   2  -4  -4 1429.55   18.36
  -2  -4   4 1401.25   18.36
   2  -4  -4 1384.76   20.75
  -2  -4   3 1170.96   14.16
   2  -4  -3 1245.49   12.32
  -2  -4   3 1206.33   16.59
   2  -4  -3 1238.03   18.77
  -2  -4   2    1.77    1.23
  -2  -4   2    1.49    0.65
   2  -4  -2    1.11    1.22
  -2  -4   2    1.81    1.89
  -2  -4   1 2885.84   78.91
   2  -4  -1 2963.04   80.10
  -2  -4   1 2875.71   77.00
  -2  -4   1 2882.39   77.83
   2  -4  -1 2976.59   79.03
  -2  -4   1 2868.18   76.89
   2  -4  -1 2909.25   78.07
  -2  -4   0  412.87   12.95
   2  -4   0  382.65   14.36
  -2  -4   0  412.06   13.47
  -2  -4   0  419.42   12.95
   2  -4   0  401.37   13.36
  -2  -4   0  410.36   12.72
  -2  -4  -1 3333.01   87.19
   2  -4   1 3238.99   88.63
  -2  -4  -1 3264.35   87.24
  -2  -4  -1 3217.88   87.55
   2  -4   1 3067.73   87.65
  -2  -4  -2 1819.25   49.78
   2  -4   2 1754.54   51.68
  -2  -4  -2 1779.61   50.86
  -2  -4  -3   94.47    5.07
   2  -4   3   85.14    6.08
  -2  -4  -3   93.55    4.74
  -2  -4  -3   96.96    5.98
  -2  -4  -4 2947.47   81.60
  -2  -4  -4 2948.71   80.36
  -2  -4  -4 3044.62   83.50
  -2  -4  -5  249.10    9.28
  -2  -4  -6   31.30    2.86
   2  -4  10   95.12    9.39
  -2  -3  16   18.15    6.95
  -2  -3  15   24.82    7.18
  -2  -3  14   14.56    5.77
  -2  -3  13    1.91    3.99
  -2  -3  13   -0.79    3.77
  -2  -3  12   16.47    5.05
  -2  -3  12   20.46    4.74
  -2  -3  11   12.49    4.69
  -2  -3  11   18.75    4.52
  -2  -3  10  191.86   11.78
  -2  -3  10  183.60   10.85
  -2  -3   9    6.80    3.63
  -2  -3   9    6.64    3.41
  -2  -3   8  116.26    8.07
  -2  -3   8  111.92    7.53
  -2  -3   7  368.13   15.40
  -2  -3   7  398.22   15.56
  -2  -3   6   33.59    4.16
  -2  -3   6   30.50    3.46
  -2  -3   6   42.34    4.37
   2  -3  -6   35.48    3.79
   2  -3  -5   16.58    2.51
  -2  -3   5   23.77    3.55
  -2  -3   5   29.15    3.21
   2  -3  -5   26.59    3.13
  -2  -3   5   31.05    3.75
   2  -3  -5   27.68    2.56
  -2  -3   5   31.18    4.13
   2  -3  -4   45.83    2.94
   2  -3  -4   43.60    3.74
  -2  -3   4   50.94    4.12
  -2  -3   4   43.26    3.60
  -2  -3   3  162.32    7.69
   2  -3  -3  176.04    7.83
   2  -3  -3  177.69    6.24
  -2  -3   3  165.98    7.18
  -2  -3   3  174.03    6.17
  -2  -3   2   54.05    3.96
  -2  -3   2   54.42    3.36
   2  -3  -1  129.60    5.43
  -2  -3   1  148.05    4.96
  -2  -3   1  137.50    5.69
   2  -3  -1  132.77    6.11
  -2  -3   1  144.61    5.13
  -2  -3   1  138.11    6.35
  -2  -3   0  951.44   26.56
   2  -3   0  922.43   28.23
  -2  -3   0  896.23   27.14
  -2  -3   0  920.01   26.74
  -2  -3   0  938.82   26.58
   2  -3   0  923.86   26.87
   2  -3   1 1696.82   49.44
   2  -3   1 1754.10   49.28
  -2  -3  -1 1717.78   48.12
  -2  -3  -1 1746.87   48.40
  -2  -3  -2  554.21   17.36
   2  -3   2  537.24   18.78
  -2  -3  -2  558.04   18.29
  -2  -3  -3  141.90    6.57
   2  -3   3  139.77    7.75
  -2  -3  -3  138.74    7.42
  -2  -3  -3  133.15    5.84
  -2  -3  -4  309.28   10.89
  -2  -3  -4  327.35   12.30
   2  -3   4  375.07   15.03
  -2  -3  -4  346.93   13.72
   2  -3   5  317.04   14.79
   2  -3   6   64.62    6.71
   2  -3   7  227.02   13.30
   2  -3   8   31.37    5.54
   2  -3   8   34.67    5.84
   2  -3   9   89.60    8.81
   2  -3  10   63.10    7.88
   2  -3  11  119.64   10.88
   2  -3  12   39.71    7.00
  -2  -2  16   -4.84    5.94
  -2  -2  15   -1.13    6.31
  -2  -2  14   -3.12    5.70
  -2  -2  14   -1.67    6.08
  -2  -2  13    2.86    4.16
  -2  -2  13    5.49    4.13
  -2  -2  12    6.94    4.32
  -2  -2  12    1.45    3.16
  -2  -2  11    4.70    3.96
  -2  -2  11    3.32    3.68
  -2  -2  10    4.21    3.84
  -2  -2  10    9.09    3.63
  -2  -2   9   26.76    4.76
  -2  -2   9   34.16    5.00
  -2  -2   8   15.96    3.73
  -2  -2   8   21.62    3.82
  -2  -2   7  141.13    8.35
  -2  -2   7  135.68    8.11
  -2  -2   6  793.39   25.52
  -2  -2   6  815.97   26.54
  -2  -2   6  804.48   24.35
  -2  -2   6  821.47   26.46
   2  -2  -6  792.04   25.48
   2  -2  -5  353.58   11.78
  -2  -2   5  376.50   13.90
  -2  -2   5  343.88   11.44
   2  -2  -5  349.18   13.23
  -2  -2   5  347.95   13.47
  -2  -2   5  366.38   13.41
  -2  -2   4   18.23    2.63
   2  -2  -4   22.88    2.01
   2  -2  -4   23.61    2.97
  -2  -2   4   22.10    3.00
  -2  -2   4   19.26    2.67
   2  -2  -3  724.84   22.37
  -2  -2   3  711.35   22.51
   2  -2  -3  709.58   20.10
  -2  -2   3  662.54   21.70
  -2  -2   3  741.07   20.74
  -2  -2   2    3.68    1.98
  -2  -2   2    1.05    1.28
  -2  -2   1 1487.20   42.81
   2  -2  -1 1511.36   41.34
  -2  -2   1 1540.69   40.80
   2  -2  -1 1472.70   42.23
  -2  -2   1 1529.30   41.33
  -2  -2   1 1486.85   42.10
  -2  -2   0   16.81    2.22
   2  -2   0   20.00    2.90
  -2  -2   0   14.07    2.04
  -2  -2   0   21.68    2.29
  -2  -2   0   13.68    1.93
  -2  -2   0   15.29    1.87
   2  -2   1  256.42   10.14
  -2  -2  -1  253.56    9.40
   2  -2   1  254.58   10.28
  -2  -2  -1  260.53    9.58
   2  -2   2 1103.37   32.83
  -2  -2  -2 1071.82   31.41
  -2  -2  -2 1075.37   32.30
  -2  -2  -3  166.33    7.42
   2  -2   3  159.44    8.32
   2  -2   3  156.17    8.64
  -2  -2  -3  159.95    8.09
  -2  -2  -3  169.69    6.65
  -2  -2  -4  279.35   11.04
  -2  -2  -4  275.71   12.04
   2  -2   4  280.10   13.00
  -2  -2  -4  284.56    9.60
   2  -2   5  327.01   15.08
   2  -2   6  203.97   11.96
   2  -2   7  106.81    9.16
   2  -2   7  135.14    9.11
   2  -2   8    9.91    4.36
   2  -2   8   10.84    4.01
   2  -2   9  130.83   10.92
   2  -2   9  127.69   10.31
   2  -2  10   48.51    7.45
   2  -2  10   34.01    6.39
   2  -2  11    1.97    3.94
   2  -2  12   10.70    5.34
   2  -2  13   27.61    6.85
  -2  -1  16   25.39    7.26
  -2  -1  15    6.75    5.93
  -2  -1  14   10.78    6.26
  -2  -1  14    2.08    4.96
  -2  -1  13    6.98    3.98
  -2  -1  13    5.73    4.24
  -2  -1  12    5.02    3.42
  -2  -1  12   -0.87    4.07
  -2  -1  11   11.18    4.61
  -2  -1  11   11.02    4.67
  -2  -1  10  139.13    9.27
  -2  -1  10  131.61    9.63
  -2  -1   9   68.23    6.63
  -2  -1   9   55.42    6.39
  -2  -1   8   93.91    6.90
  -2  -1   8   95.69    7.27
  -2  -1   7  705.06   23.75
  -2  -1   7  662.83   21.91
  -2  -1   7  671.43   23.79
   2  -1  -6  258.12   10.38
  -2  -1   6  246.24   10.37
  -2  -1   6  250.76   11.23
  -2  -1   6  227.39    9.38
  -2  -1   6  248.95   11.26
   2  -1  -5   60.67    3.45
  -2  -1   5   53.35    4.31
  -2  -1   5   52.14    4.98
   2  -1  -5   55.63    4.31
  -2  -1   5   58.95    4.93
  -2  -1   5   50.54    3.22
   2  -1  -5   48.39    3.94
  -2  -1   4  402.85   14.35
   2  -1  -4  404.69   14.15
   2  -1  -4  403.02   12.06
  -2  -1   4  390.44   11.79
  -2  -1   4  375.63   14.02
   2  -1  -3  113.17    4.05
   2  -1  -3  112.81    5.89
  -2  -1   3  109.03    6.01
  -2  -1   3  111.45    5.74
  -2  -1   3  119.74    5.03
   2  -1  -2  349.25   10.09
   2  -1  -2  338.06   12.24
  -2  -1   2  332.37   12.27
   2  -1  -2  340.94   12.06
  -2  -1   2  335.41   11.79
  -2  -1   1 3121.16   83.28
   2  -1  -1 3106.05   82.87
   2  -1  -1 3011.33   81.31
  -2  -1   1 3065.68   81.07
  -2  -1   1 2976.86   82.54
  -2  -1   1 3041.94   81.08
   2  -1  -1 3065.85   82.26
  -2  -1   1 3068.77   81.85
  -2  -1   0  652.69   20.78
  -2  -1   0  688.46   20.69
   2  -1   0  676.15   21.43
  -2  -1   0  682.61   20.95
  -2  -1   0  705.07   20.07
  -2  -1   0  662.20   20.36
   2  -1   1 1080.85   32.22
  -2  -1  -1 1138.23   31.70
  -2  -1  -1 1058.64   31.64
  -2  -1  -1 1107.05   31.57
   2  -1   1 1078.35   32.34
   2  -1   2  944.59   28.48
  -2  -1  -2  986.60   28.24
   2  -1   2  941.77   29.09
  -2  -1  -2  935.14   28.78
   2  -1   2  937.64   29.33
  -2  -1  -3  830.09   24.34
  -2  -1  -3  823.78   25.64
  -2  -1  -3  854.78   26.68
   2  -1   3  852.87   27.42
  -2  -1  -4  631.19   18.81
   2  -1   4  624.35   22.86
  -2  -1  -4  649.30   22.13
  -2  -1  -4  656.24   20.98
   2  -1   5   44.12    5.51
   2  -1   6  148.93   10.10
   2  -1   6  159.60    9.47
   2  -1   7  677.09   26.14
   2  -1   7  622.33   24.43
   2  -1   8   20.60    4.95
   2  -1   8   15.73    4.12
   2  -1   9  154.53   12.04
   2  -1   9  165.78   11.52
   2  -1  10   46.17    6.90
   2  -1  10   48.62    7.64
   2  -1  11   35.12    6.40
   2  -1  11   28.91    6.39
   2  -1  12   27.65    6.34
   2  -1  13   44.74    7.81
   2  -1  14    7.34    5.02
  -2  -1 -14   11.90    6.30
  -2   0  16    3.63    5.66
  -2   0  15   -6.76    6.87
  -2   0  14   14.62    5.81
  -2   0  14   30.50    7.24
  -2   0  13   -0.96    4.01
  -2   0  13   10.03    4.52
  -2   0  12    3.48    3.65
  -2   0  12   10.71    3.96
  -2   0  11   22.14    5.19
  -2   0  11   29.41    5.37
  -2   0  10  128.67    9.66
  -2   0  10  133.41    9.06
  -2   0   9   77.47    7.25
  -2   0   9   70.30    6.48
  -2   0   8   16.60    3.36
  -2   0   8   17.44    3.69
  -2   0   7  111.71    7.15
  -2   0   7  101.38    6.13
  -2   0   7  101.61    7.12
  -2   0   6  716.74   22.88
   2   0  -6  706.13   22.26
  -2   0   6  694.19   23.48
  -2   0   6  675.59   21.53
  -2   0   6  692.06   23.54
  -2   0   6  671.35   22.46
  -2   0   5  341.20   13.16
   2   0  -5  352.27   11.45
  -2   0   5  358.97   14.11
   2   0  -5  376.38   13.46
  -2   0   5  352.58   13.48
   2   0  -5  361.47   12.69
  -2   0   5  345.26   11.73
  -2   0   4  736.85   23.72
   2   0  -4  727.75   23.40
  -2   0   4  737.12   23.72
   2   0  -4  744.47   23.52
   2   0  -4  745.56   21.08
  -2   0   4  776.60   22.99
  -2   0   4  763.48   21.34
  -2   0   3   56.29    4.01
   2   0  -3   58.20    3.82
   2   0  -3   59.39    3.71
  -2   0   3   48.00    3.54
  -2   0   3   58.34    3.17
   2   0  -2  224.50    8.71
  -2   0   2  230.67    8.83
  -2   0   2  224.38    9.13
   2   0  -2  213.14    8.77
  -2   0   1    7.53    1.29
  -2   0   1    6.75    2.09
   2   0  -1    6.36    1.79
  -2   0   1    7.83    1.86
  -2   0   1    4.29    1.17
   2   0  -1    9.44    1.60
  -2   0   0  472.46   14.61
  -2   0   0  490.62   15.30
  -2   0   0  444.71   14.13
  -2   0   0  468.22   15.04
  -2   0   0  433.36   14.12
  -2   0   0  441.02   14.63
  -2   0  -1  531.96   16.89
   2   0   1  551.88   17.30
  -2   0  -1  511.26   16.65
   2   0   1  535.71   17.23
  -2   0  -1  519.53   16.75
   2   0   1  520.65   17.22
  -2   0  -2 1539.97   43.94
   2   0   2 1529.33   44.41
   2   0   2 1478.57   43.84
   2   0   2 1539.70   43.36
   2   0   3    7.76    2.95
  -2   0  -3    7.10    2.51
  -2   0  -3    9.00    2.16
  -2   0  -4   60.51    4.66
  -2   0  -4   53.95    2.99
  -2   0  -4   55.45    5.14
   2   0   4   52.73    5.53
   2   0   5    3.29    2.41
   2   0   5   -1.71    3.23
   2   0   6  130.63    8.52
   2   0   6  121.02    9.13
   2   0   7    0.74    4.10
   2   0   7   -1.87    3.33
   2   0   8   -1.65    4.11
   2   0   8   -1.41    3.37
   2   0   9    1.59    4.34
   2   0   9    3.64    4.60
   2   0  10   14.09    4.65
   2   0  10   16.87    5.58
   2   0  11   13.55    5.24
   2   0  11    6.45    4.78
   2   0  12   -1.06    4.78
   2   0  12    1.15    4.71
   2   0  13   75.30    9.42
  -2   0 -13   63.07    9.33
   2   0  14    8.53    5.21
  -2   0 -14    3.97    5.76
  -2   1  16   32.63    7.57
  -2   1  15   11.29    6.55
  -2   1  14    9.41    5.44
  -2   1  14    9.02    6.39
  -2   1  13    6.72    4.34
  -2   1  13    6.88    4.19
  -2   1  12   -0.88    3.89
  -2   1  12    4.24    3.57
  -2   1  11    7.93    4.02
  -2   1  11    7.79    3.93
  -2   1  10  126.87    9.52
  -2   1  10  128.20    8.84
  -2   1   9   56.44    6.59
  -2   1   9   75.13    6.83
  -2   1   8   94.73    7.22
  -2   1   8   84.60    6.61
  -2   1   7  642.65   23.50
  -2   1   7  678.17   22.06
  -2   1   7  682.46   23.43
  -2   1   6  239.80   10.54
   2   1  -6  235.94    9.88
  -2   1   6  257.78    9.92
  -2   1   6  260.88   11.57
   2   1  -5   51.28    4.32
  -2   1   5   45.55    5.09
  -2   1   5   60.91    4.49
   2   1  -5   59.97    4.10
  -2   1   5   53.00    3.50
   2   1  -5   56.05    4.32
  -2   1   5   57.12    4.78
   2   1  -4  406.86   14.23
  -2   1   4  408.99   14.75
  -2   1   4  405.49   12.54
   2   1  -4  414.73   11.94
  -2   1   4  378.99   13.81
   2   1  -4  410.93   14.49
  -2   1   4  412.08   14.69
  -2   1   3  114.79    2.95
  -2   1   3  120.08    5.41
   2   1  -3  102.29    4.57
  -2   1   3  112.30    4.44
  -2   1   3  109.54    5.28
   2   1  -3  121.40    5.34
  -2   1   2  311.04    9.40
   2   1  -2  337.17   11.59
  -2   1   2  314.31   11.73
   2   1  -2  325.29   11.17
  -2   1   2  314.78   11.53
  -2   1   1 3017.08   81.45
  -2   1   1 3108.97   83.25
   2   1  -1 3011.64   82.43
  -2   1   1 3135.74   83.58
   2   1  -1 3054.75   81.76
  -2   1   1 3057.82   83.52
  -2   1   0  655.89   20.66
  -2   1   0  680.79   20.80
  -2   1   0  669.13   20.34
   2   1   0  669.23   19.82
  -2   1   0  660.55   19.77
  -2   1   0  654.13   19.83
   2   1   1 1090.06   31.62
   2   1   1 1093.53   31.55
  -2   1  -1 1050.15   31.37
   2   1   1 1073.13   31.59
  -2   1  -1 1080.96   31.38
  -2   1  -1 1075.63   31.49
   2   1   2  941.32   27.56
   2   1   2  943.42   28.14
   2   1   2  915.37   28.63
  -2   1  -2  896.59   28.17
  -2   1  -3  843.66   26.03
   2   1   3  847.96   27.37
  -2   1  -3  832.08   26.75
  -2   1  -4  664.98   19.31
  -2   1  -4  691.81   22.14
  -2   1  -4  676.27   23.06
   2   1   4  666.08   23.78
   2   1   5   51.93    5.84
   2   1   5   55.64    5.16
   2   1   6  176.85    9.75
   2   1   6  138.71    9.88
   2   1   7  696.64   25.66
   2   1   7  679.17   26.78
   2   1   8   19.78    5.06
   2   1   8   21.02    4.67
   2   1   9  156.53   11.17
   2   1   9  153.91   11.86
   2   1  10   46.31    6.87
   2   1  10   49.70    7.60
   2   1  11   34.64    6.33
   2   1  11   38.73    7.12
   2   1  12   23.06    6.04
   2   1  12   26.57    6.80
   2   1  13   30.59    6.79
  -2   1 -13   44.54    8.46
   2   1  13   49.00    8.44
   2   1  14   19.40    6.41
  -2   1 -14   17.17    6.60
   2   1  15   16.65    6.11
  -2   2  16    7.24    5.36
  -2   2  15   -1.13    6.11
  -2   2  14    8.37    5.06
  -2   2  14    0.81    5.84
  -2   2  13    4.81    4.50
  -2   2  13   -0.76    3.60
  -2   2  12    0.88    3.91
  -2   2  12   -2.10    3.54
  -2   2  11    7.17    4.41
  -2   2  11    3.87    3.78
  -2   2  10    5.78    3.81
  -2   2  10    6.55    3.22
  -2   2   9   25.31    4.86
  -2   2   9   30.09    4.80
  -2   2   8   12.66    3.26
  -2   2   8   19.52    4.03
  -2   2   7  117.23    7.52
  -2   2   7  123.12    6.98
  -2   2   7  135.45    8.32
  -2   2   6  806.79   25.22
  -2   2   6  801.06   27.02
  -2   2   6  837.74   26.13
  -2   2   5  317.14   13.72
   2   2  -5  335.66   12.80
   2   2  -5  356.06   13.17
  -2   2   5  350.10   13.21
   2   2  -5  371.17   12.18
  -2   2   5  326.37   11.73
  -2   2   4   14.37    2.82
   2   2  -4   20.78    3.02
   2   2  -4   22.62    1.52
  -2   2   4   17.05    2.00
   2   2  -4   19.10    1.45
   2   2  -4   22.10    2.74
  -2   2   4   18.26    2.94
  -2   2   4   19.45    2.60
  -2   2   3  685.52   16.56
   2   2  -3  678.92   18.23
  -2   2   3  707.47   19.48
  -2   2   3  716.18   18.49
  -2   2   3  697.51   19.28
   2   2  -3  718.97   19.06
  -2   2   2    2.49    1.86
   2   2  -2    3.18    1.65
  -2   2   2    2.42    0.99
   2   2  -2    4.26    1.61
  -2   2   2    2.73    1.87
  -2   2   2    0.53    1.65
   2   2  -2    3.52    1.09
  -2   2   1 1491.08   42.96
   2   2  -1 1512.25   41.72
   2   2  -1 1472.21   40.58
  -2   2   1 1570.72   42.92
   2   2   0   17.98    2.10
  -2   2   0   11.15    1.80
  -2   2   0   13.93    2.45
  -2   2   0   15.24    2.34
  -2   2   0   11.05    1.99
  -2   2  -1  278.06   10.11
   2   2   1  257.73    9.67
  -2   2  -1  255.60    9.76
   2   2   1  244.81    9.76
  -2   2  -1  259.67    9.95
   2   2   2 1096.94   31.81
   2   2   2 1108.67   32.36
  -2   2  -2 1126.09   32.91
   2   2   2 1068.18   33.00
  -2   2  -2 1062.82   32.84
   2   2   3  156.07    6.83
   2   2   3  140.05    8.11
  -2   2  -3  156.71    8.17
  -2   2  -3  169.79    7.71
  -2   2  -4  274.39    8.74
  -2   2  -4  272.06   12.16
   2   2   4  274.62   12.78
  -2   2  -4  283.97   11.44
   2   2   5  327.30   15.24
   2   2   5  356.47   14.42
   2   2   6  208.05   11.93
   2   2   6  211.61   10.96
   2   2   7  141.50   10.12
   2   2   7  140.65    9.33
   2   2   8   14.60    4.05
   2   2   8   11.57    4.64
   2   2   9  132.99   11.03
   2   2   9  138.30   10.45
   2   2  10   27.91    6.37
   2   2  10   33.89    6.18
  -2   2 -11   -2.12    4.87
   2   2  11    0.96    4.00
   2   2  11   -2.16    4.88
  -2   2 -12    5.76    5.12
   2   2  12   17.73    5.65
   2   2  12   12.73    5.78
  -2   2 -13   39.59    8.24
   2   2  13   28.20    6.67
   2   2  13   38.12    7.98
  -2   2 -14    9.23    5.52
   2   2  14    7.24    5.75
   2   2  15   -1.28    5.00
  -2   3  16   24.17    7.11
  -2   3  15   34.75    7.45
  -2   3  15   38.46    8.03
  -2   3  14   22.55    6.93
  -2   3  14   11.55    5.54
  -2   3  13    1.50    3.58
  -2   3  13    0.97    4.21
  -2   3  12   11.12    3.86
  -2   3  12   12.39    4.79
  -2   3  11    5.77    4.18
  -2   3  11   15.23    5.04
  -2   3  10  197.80   11.11
  -2   3  10  188.81   11.90
  -2   3   9    5.25    3.51
  -2   3   9   11.49    3.74
  -2   3   8  115.76    7.81
  -2   3   8  127.73    8.54
  -2   3   7  399.28   14.72
  -2   3   7  385.86   16.06
  -2   3   7  395.64   15.71
  -2   3   7  367.97   14.49
  -2   3   6   47.93    4.28
  -2   3   6   30.02    4.29
  -2   3   6   31.52    3.47
  -2   3   5   25.47    4.03
   2   3  -5   26.54    3.27
   2   3  -5   32.12    2.38
  -2   3   5   38.53    3.91
   2   3  -5   29.11    3.44
  -2   3   5   40.06    4.61
   2   3  -5   32.90    2.95
  -2   3   5   33.47    3.00
   2   3  -4   41.14    3.60
  -2   3   4   46.94    4.22
   2   3  -4   45.03    2.19
  -2   3   4   43.82    3.05
   2   3  -4   46.56    2.19
  -2   3   4   46.37    3.82
   2   3  -4   45.15    3.91
  -2   3   4   46.21    3.99
  -2   3   3  174.34    7.95
   2   3  -3  176.45    7.69
   2   3  -3  163.01    6.97
  -2   3   3  175.97    8.20
  -2   3   3  173.88    6.34
  -2   3   3  158.54    7.51
  -2   3   3  165.70    7.46
   2   3  -2   45.91    3.49
  -2   3   2   56.88    4.22
  -2   3   2   59.33    4.07
   2   3  -2   59.44    3.51
  -2   3   2   58.96    4.22
   2   3  -2   56.56    2.63
  -2   3   2   53.84    2.96
  -2   3   1  128.58    5.42
  -2   3   1  124.58    6.40
  -2   3   1  137.85    6.62
  -2   3   1  136.02    6.23
   2   3  -1  127.49    4.74
   2   3  -1  135.08    5.47
  -2   3   0  899.79   27.41
  -2   3   0  891.64   27.10
  -2   3   0  941.33   26.61
   2   3   0  897.64   26.10
  -2   3   0  881.08   27.06
  -2   3  -1 1705.11   48.56
   2   3   1 1708.24   47.79
  -2   3  -1 1690.23   48.39
   2   3   1 1739.73   48.42
  -2   3  -1 1732.12   48.57
   2   3   2  534.77   17.11
   2   3   2  546.37   17.71
  -2   3  -2  555.78   18.45
   2   3   2  528.80   18.45
  -2   3  -2  560.99   18.66
   2   3   3  128.74    5.92
  -2   3  -3  135.22    6.92
  -2   3  -3  138.72    7.80
  -2   3  -3  129.59    7.31
   2   3   3  127.34    7.67
  -2   3  -4  323.13    9.96
   2   3   4  331.94   14.46
  -2   3  -4  345.90   13.98
  -2   3  -4  334.02   12.99
   2   3   4  332.68   13.23
   2   3   5  305.57   14.40
   2   3   5  315.02   13.30
   2   3   6   47.62    5.88
   2   3   6   49.84    5.07
   2   3   7  248.53   13.72
   2   3   7  221.86   12.24
   2   3   8   25.54    4.83
   2   3   8   22.39    5.20
   2   3   9   95.52    8.60
   2   3   9   73.15    8.59
   2   3  10   70.84    8.08
  -2   3 -10   78.62    9.00
   2   3  10   58.90    8.29
   2   3  11  112.15   10.11
   2   3  11  124.58   11.71
  -2   3 -11  100.77   10.66
  -2   3 -12   51.75    8.29
   2   3  12   42.46    7.27
   2   3  12   32.52    7.37
  -2   3 -13   12.35    5.80
   2   3  13   22.39    6.21
   2   3  13   14.82    6.08
  -2   3 -14   18.48    6.77
   2   3  14    7.78    6.28
   2   3  14    8.39    5.43
   2   3  15   25.38    6.80
  -2   4  16    1.21    5.37
  -2   4  15   19.36    6.21
  -2   4  15   16.99    6.65
  -2   4  14    3.98    5.90
  -2   4  14    9.47    5.32
  -2   4  13    5.21    3.82
  -2   4  13    7.76    4.69
  -2   4  12   20.67    4.56
  -2   4  12   23.99    5.76
  -2   4  11   24.23    4.90
  -2   4  11   14.55    4.91
  -2   4  10   86.88    7.29
  -2   4  10   74.36    7.74
  -2   4   9  164.43    9.55
  -2   4   9  138.22    9.84
  -2   4   8   21.42    3.78
  -2   4   8   16.46    3.72
  -2   4   7    5.14    2.16
  -2   4   7    7.91    2.93
  -2   4   7    5.75    3.03
  -2   4   7    2.32    2.32
  -2   4   6  395.21   14.08
  -2   4   6  380.44   14.33
  -2   4   6  358.53   15.17
  -2   4   5   39.15    4.54
   2   4  -5   56.36    4.34
  -2   4   5   47.48    3.62
   2   4  -5   50.02    2.90
   2   4  -5   42.50    3.31
  -2   4   5   37.29    4.20
  -2   4   5   38.28    3.95
   2   4  -4 1413.48   13.28
  -2   4   4 1381.21   17.54
   2   4  -4 1381.61   18.76
  -2   4   4 1351.53   21.63
  -2   4   4 1385.93   20.59
   2   4  -4 1349.83   15.57
   2   4  -4 1374.41   20.22
  -2   4   4 1412.89   20.78
   2   4  -3 1190.00   34.41
  -2   4   3 1213.04   36.16
  -2   4   3 1184.28   33.97
  -2   4   3 1234.44   35.75
   2   4  -3 1247.11   35.46
  -2   4   3 1198.97   35.47
   2   4  -2    1.86    0.80
  -2   4   2    1.64    1.14
  -2   4   2    1.53    1.83
   2   4  -2    1.60    1.25
   2   4  -2   -0.24    0.73
  -2   4   2   -0.26    1.50
  -2   4   2    5.50    2.01
   2   4  -1 2873.99   75.94
  -2   4   1 2858.22   76.52
  -2   4   1 2882.70   78.04
   2   4  -1 2874.18   75.42
  -2   4   1 2961.14   77.30
  -2   4   0  427.21   13.63
  -2   4   0  413.61   13.78
  -2   4   0  414.11   14.27
  -2   4   0  406.64   14.52
   2   4   0  400.39   13.21
   2   4   0  409.67   13.50
  -2   4   0  420.44   14.34
   2   4   1 3274.72   88.97
  -2   4  -1 3299.80   89.70
  -2   4  -1 3214.48   89.30
   2   4   1 3303.99   88.14
  -2   4  -1 3224.75   89.23
   2   4   2 1822.95   50.14
   2   4   2 1729.21   51.77
  -2   4  -2 1886.40   51.92
  -2   4  -2 1773.28   51.92
   2   4   3   84.16    4.62
  -2   4  -3   90.57    5.59
   2   4   3  102.61    6.64
  -2   4  -3  100.11    6.35
  -2   4  -3   98.44    6.46
   2   4   4 2905.93   85.28
  -2   4  -4 3143.31   84.99
   2   4   4 3003.39   81.41
  -2   4  -4 2949.94   85.11
  -2   4  -4 2970.61   79.61
  -2   4  -4 3087.98   83.68
   2   4   4 3060.89   83.69
   2   4   5  245.28   12.72
  -2   4  -5  247.44   12.57
   2   4   5  267.17   11.75
   2   4   6   23.90    4.65
   2   4   6   23.88    3.84
  -2   4  -6   26.69    4.87
   2   4   7   53.29    6.58
   2   4   7   59.47    5.86
  -2   4  -7   56.57    6.61
   2   4   8   44.17    6.57
   2   4   8   55.39    6.37
  -2   4  -8   47.20    6.61
   2   4   9   58.81    7.84
   2   4   9   74.02    7.71
  -2   4  -9   63.91    8.07
   2   4  10   82.24    9.49
   2   4  10  105.57    9.48
  -2   4 -10  104.36   10.42
   2   4  11   49.98    8.22
   2   4  11   61.44    7.88
  -2   4 -11   52.14    8.11
   2   4  12   64.11    9.16
   2   4  12   53.57    7.84
  -2   4 -12   71.33    9.57
   2   4  13   13.63    5.71
   2   4  13   15.56    5.47
  -2   4 -13    9.91    6.00
   2   4  14    7.83    5.90
   2   4  14   -1.19    5.28
  -2   4 -14    6.59    5.74
   2   4  15    6.78    5.68
   2   4  15    7.58    5.51
  -2   5  16   13.33    6.05
  -2   5  15   22.56    6.53
  -2   5  15   22.72    7.09
  -2   5  14   78.30    8.96
  -2   5  14   93.97   10.05
  -2   5  13   12.57    4.53
  -2   5  13   13.67    5.29
  -2   5  12   15.74    4.28
  -2   5  12   17.85    5.30
  -2   5  11  103.83    8.52
  -2   5  11  108.51    9.60
  -2   5  10  155.22    9.69
  -2   5  10  140.80   10.38
  -2   5   9  229.86   11.86
  -2   5   9  229.03   12.77
  -2   5   8    5.63    2.87
  -2   5   8    5.95    3.18
  -2   5   7  267.15   11.42
  -2   5   7  288.77   13.26
  -2   5   7  277.71   11.91
  -2   5   6    6.01    2.49
  -2   5   6    4.73    2.14
  -2   5   6    2.86    2.55
  -2   5   5  245.85   11.30
   2   5  -5  259.08   10.09
   2   5  -5  246.38    8.50
  -2   5   5  256.15   11.14
  -2   5   5  247.00   10.46
  -2   5   5  241.61    9.84
  -2   5   4  918.85   27.97
  -2   5   4  984.12   30.18
   2   5  -4  949.54   28.19
  -2   5   4  948.83   29.48
   2   5  -4  936.56   26.78
   2   5  -4  964.15   26.26
   2   5  -4  973.81   29.16
  -2   5   4  959.53   29.28
   2   5  -3   35.15    2.94
  -2   5   3   51.75    4.46
  -2   5   3   45.22    4.08
   2   5  -3   43.31    3.65
  -2   5   3   45.48    3.20
  -2   5   3   43.49    3.60
  -2   5   3   46.32    3.93
   2   5  -2  166.86    5.26
   2   5  -2  172.22    6.45
  -2   5   2  156.95    7.79
  -2   5   2  155.91    6.61
  -2   5   2  180.31    7.58
  -2   5   2  172.61    7.90
   2   5  -1  392.67    6.55
  -2   5   1  375.76    9.76
  -2   5   1  342.45    7.80
   2   5  -1  364.17    6.54
  -2   5   1  373.17    8.57
   2   5   0   46.78    3.24
  -2   5   0   49.84    3.30
   2   5   0   44.22    3.22
  -2   5   0   53.56    4.09
  -2   5   0   54.42    4.18
  -2   5  -1   74.92    4.99
  -2   5  -1   84.77    5.37
   2   5   1   82.55    4.94
  -2   5  -1   72.06    3.85
  -2   5  -1   78.36    5.00
   2   5   1   72.56    3.98
  -2   5  -2  106.97    6.46
   2   5   2  102.84    6.32
  -2   5  -2  109.83    6.43
   2   5   3   41.15    2.91
  -2   5  -3   40.03    4.42
  -2   5  -3   32.19    4.04
   2   5   3   34.72    4.19
   2   5   3   32.04    3.26
   2   5   4 2093.88   62.25
  -2   5  -4 2237.25   62.03
   2   5   4 2144.07   58.15
  -2   5  -4 2074.25   60.47
   2   5   4 2207.24   60.66
  -2   5  -4 2086.79   62.15
  -2   5  -4 2095.94   56.39
   2   5   5  335.07   13.85
  -2   5  -5  337.35   15.18
   2   5   5  332.27   15.29
   2   5   6   92.31    8.11
  -2   5  -6  106.30    8.26
   2   5   6   98.99    7.12
  -2   5  -7   13.02    4.16
   2   5   7    9.05    4.09
   2   5   7   13.68    3.68
   2   5   8  108.54    9.44
  -2   5  -8  104.79    9.34
   2   5   8  118.80    8.93
   2   5   9  179.34   12.88
  -2   5  -9  145.43   11.74
   2   5   9  172.88   11.52
   2   5  10  112.90   10.81
   2   5  10  131.97   10.45
  -2   5 -10  131.95   11.55
   2   5  11   25.06    6.55
   2   5  11   21.61    5.65
  -2   5 -11   25.60    6.67
   2   5  12   44.53    8.19
   2   5  12   62.51    8.15
  -2   5 -12   54.34    8.67
   2   5  13   17.44    6.31
   2   5  13   14.36    5.84
  -2   5 -13   26.02    7.20
   2   5  14    1.31    5.49
   2   5  14    8.28    5.63
  -2   5 -14    1.32    5.51
   2   5  15   19.13    6.73
   2   5  15   22.56    6.88
  -2   6  15   13.67    6.47
  -2   6  14   13.35    5.62
  -2   6  14   10.57    5.65
  -2   6  13    5.85    4.10
  -2   6  13    1.96    4.19
  -2   6  12   20.39    4.57
  -2   6  12   18.86    5.34
  -2   6  11   75.06    7.47
  -2   6  11  111.90    9.84
  -2   6  10   88.90    7.39
  -2   6  10   90.23    8.46
  -2   6   9  159.27    9.67
  -2   6   9  181.53   11.12
  -2   6   8   68.30    6.08
  -2   6   8   65.24    6.31
  -2   6   7  107.28    6.30
  -2   6   7  101.05    7.37
  -2   6   7   94.63    6.44
  -2   6   6   14.53    2.82
  -2   6   6   14.01    2.75
  -2   6   6   13.70    3.36
  -2   6   5  108.66    6.17
  -2   6   5  111.37    7.16
   2   6  -5  121.58    6.21
  -2   6   5  132.44    6.85
  -2   6   5  118.54    7.32
   2   6  -5  112.38    4.93
  -2   6   4  213.55    8.61
   2   6  -4  206.76    8.52
  -2   6   4  206.09    9.85
   2   6  -4  202.64    7.21
  -2   6   4  226.31    9.80
   2   6  -4  206.16    7.02
   2   6  -4  193.99    6.88
   2   6  -4  218.43    9.22
  -2   6   4  211.71    9.33
  -2   6   3   84.38    5.63
   2   6  -3   79.14    4.17
  -2   6   3   74.24    4.76
  -2   6   3   69.21    4.27
   2   6  -3   77.25    3.02
  -2   6   3   79.63    5.17
  -2   6   3   76.64    5.06
   2   6  -3   82.43    4.89
   2   6  -2  206.04    6.78
  -2   6   2  211.46    9.48
   2   6  -2  211.03    7.49
  -2   6   2  223.03    8.80
  -2   6   2  227.69    8.42
   2   6  -1   74.34    3.79
   2   6  -1   74.68    2.74
  -2   6   1   74.14    3.92
   2   6  -1   77.01    3.10
  -2   6   1   66.57    4.58
  -2   6   1   66.70    3.76
   2   6   0   14.58    2.02
  -2   6   0   15.39    2.68
  -2   6   0    7.87    2.34
   2   6   0   17.49    2.22
  -2   6   0   15.15    2.07
  -2   6  -1  527.45   16.28
   2   6   1  533.28   17.57
  -2   6  -1  539.65   18.32
  -2   6  -1  557.50   18.12
   2   6   1  515.72   16.15
  -2   6  -1  525.60   17.99
  -2   6  -2  187.69    6.73
  -2   6  -2  189.92    9.07
  -2   6  -2  186.38    8.63
   2   6   2  174.26    8.66
  -2   6  -3  154.12    5.45
  -2   6  -3  147.23    8.44
   2   6   3  145.34    7.08
   2   6   3  160.03    8.59
  -2   6  -3  149.25    8.18
   2   6   4 1506.18   46.13
  -2   6  -4 1511.40   39.96
  -2   6  -4 1476.15   40.20
  -2   6  -4 1492.00   46.00
   2   6   4 1491.52   41.60
   2   6   4 1514.33   44.00
  -2   6  -5  475.32   19.35
   2   6   5  480.96   19.51
   2   6   5  474.13   17.73
   2   6   6   10.16    3.02
  -2   6  -6   11.12    3.92
   2   6   6   11.52    3.67
   2   6   7   60.29    6.04
  -2   6  -7   57.89    6.85
   2   6   7   55.04    6.89
   2   6   8   82.43    7.45
  -2   6  -8   74.07    8.16
   2   6   8   79.55    8.53
   2   6   9   85.11    8.09
  -2   6  -9   76.31    8.74
   2   6   9   67.13    8.29
   2   6  10   30.46    5.77
  -2   6 -10   14.78    5.55
   2   6  10   26.40    6.16
   2   6  11   28.02    5.73
  -2   6 -11   26.80    6.76
   2   6  11   15.38    5.50
   2   6  12   24.44    5.88
  -2   6 -12   28.93    7.24
   2   6  12   32.93    7.35
   2   6  13   65.95    8.86
   2   6  13   68.95    9.48
  -2   6 -13   53.31    9.07
   2   6  14   10.54    6.40
  -2   6 -14   31.56    7.56
   2   6  14   28.16    6.97
   2   6  15    7.47    5.32
   2   6  15    6.87    5.99
  -2   7  15   18.24    6.62
  -2   7  14   42.41    7.83
  -2   7  14   46.57    7.56
  -2   7  13   24.58    5.99
  -2   7  13   31.21    5.42
  -2   7  12   26.26    5.56
  -2   7  12   22.94    4.62
  -2   7  11  117.88    9.97
  -2   7  11  104.74    8.64
  -2   7  10    5.31    4.58
  -2   7  10    1.76    3.21
  -2   7   9  120.93    8.29
  -2   7   9  112.56    8.89
  -2   7   8    4.50    2.00
  -2   7   8   -1.23    3.23
  -2   7   8    2.01    2.65
  -2   7   8    3.59    2.67
  -2   7   7  158.20    9.56
  -2   7   7  159.20    8.70
  -2   7   7  170.04    8.26
  -2   7   6   51.74    5.21
  -2   7   6   47.52    4.44
  -2   7   6   58.52    4.63
   2   7  -6   62.81    4.65
  -2   7   6   55.46    5.29
   2   7  -5  397.92   14.44
  -2   7   5  419.69   16.44
  -2   7   5  418.40   15.22
  -2   7   5  439.80   16.43
  -2   7   5  423.86   15.06
   2   7  -4 1724.80   46.12
  -2   7   4 1709.74   49.77
  -2   7   4 1771.29   49.25
   2   7  -4 1722.76   47.71
  -2   7   4 1734.65   50.27
  -2   7   4 1650.33   48.30
   2   7  -4 1707.30   46.24
   2   7  -4 1632.46   46.33
  -2   7   4 1672.34   48.92
   2   7  -4 1748.99   48.95
  -2   7   3  409.99   13.26
   2   7  -3  415.60   11.23
   2   7  -3  413.94   12.25
  -2   7   3  405.65   14.76
  -2   7   3  437.68   14.25
  -2   7   3  390.30   13.86
   2   7  -2  178.75    6.19
  -2   7   2  157.82    8.06
  -2   7   2  151.70    7.03
   2   7  -2  166.18    5.87
   2   7  -1  328.39   10.58
  -2   7   1  327.93   12.60
   2   7  -1  317.61    9.75
  -2   7   1  332.81   11.44
  -2   7   1  306.69   11.52
   2   7  -1  308.05   11.17
   2   7   0  501.80   16.13
  -2   7   0  521.64   17.98
  -2   7   0  495.84   17.76
   2   7   0  544.18   16.65
  -2   7   0  524.67   16.36
  -2   7  -1  934.41   26.27
   2   7   1  899.71   27.76
  -2   7  -1  875.77   28.45
  -2   7  -1  893.85   28.16
   2   7   1  913.84   25.98
  -2   7  -1  917.65   28.33
  -2   7  -2  662.85   19.16
   2   7   2  674.52   22.07
  -2   7  -2  651.09   22.34
  -2   7  -2  651.81   21.67
  -2   7  -2  638.30   22.14
  -2   7  -3  219.44    7.21
  -2   7  -3  220.78   10.82
   2   7   3  221.18    9.11
  -2   7  -3  246.19   10.90
   2   7   3  227.54   10.83
   2   7   4 1963.58   60.24
  -2   7  -4 2046.89   53.95
  -2   7  -4 2095.93   60.50
   2   7   4 2040.12   55.52
   2   7   4 1993.00   58.00
  -2   7  -5  214.50   11.91
   2   7   5  236.79   12.39
   2   7   5  238.82   11.00
  -2   7  -6  210.51   12.00
   2   7   6  197.74   12.04
   2   7   6  203.26   10.57
   2   7   7  103.82    7.72
  -2   7  -7   74.24    7.72
   2   7   7   95.01    8.55
  -2   7  -8   35.35    6.17
   2   7   8   44.95    5.65
   2   7   8   36.89    6.35
  -2   7  -9  519.75   23.68
   2   7   9  502.42   21.76
   2   7   9  514.60   23.72
   2   7  10   23.55    5.36
   2   7  10   33.82    6.81
  -2   7 -10   15.86    5.59
   2   7  11    3.71    3.88
   2   7  11   -1.11    5.00
  -2   7 -11    5.37    5.19
   2   7  12   70.85    8.79
   2   7  12   78.16   10.01
  -2   7 -12   81.13   10.10
   2   7  13   49.18    7.83
  -2   7 -13   42.16    8.54
   2   7  13   31.50    7.38
   2   7  14   41.14    8.23
   2   7  14   33.85    7.19
   2   7  15    1.38    5.28
   2   7  15   -4.94    5.59
  -2   8  15   17.14    6.19
  -2   8  14   11.73    5.55
  -2   8  13   20.11    4.82
  -2   8  13   20.73    5.68
  -2   8  12   16.09    4.23
  -2   8  12   17.27    5.23
  -2   8  11  105.80    8.41
  -2   8  11  114.05    9.87
  -2   8  10    0.59    3.91
  -2   8  10    3.82    4.80
  -2   8   9   34.53    4.87
  -2   8   9   30.35    5.72
  -2   8   8  152.03    9.25
  -2   8   8  180.00    9.83
  -2   8   8  157.84   10.12
  -2   8   7   79.83    7.14
  -2   8   7   89.22    5.93
  -2   8   7   95.28    6.65
  -2   8   6   13.69    2.86
  -2   8   6    9.79    3.25
  -2   8   6    8.21    2.54
   2   8  -6   17.82    2.73
  -2   8   6   15.96    3.40
  -2   8   5  241.50   10.42
   2   8  -5  256.12    9.84
  -2   8   5  267.60   11.90
  -2   8   5  242.11   11.43
  -2   8   5  230.12   10.17
   2   8  -5  230.82    8.78
  -2   8   4  316.95   13.03
  -2   8   4  294.18   11.62
  -2   8   4  300.54   12.96
   2   8  -4  289.17   10.51
   2   8  -4  285.85    9.60
  -2   8   4  283.51   11.67
   2   8  -4  288.12   11.61
  -2   8   4  294.17   11.75
  -2   8   3  149.80    5.95
   2   8  -3  140.59    3.90
  -2   8   3  151.32    7.12
   2   8  -3  140.48    4.41
  -2   8   3  156.85    6.58
  -2   8   3  146.03    6.26
   2   8  -2  179.34    6.46
  -2   8   2  171.69    8.62
   2   8  -2  180.18    6.26
  -2   8   2  166.71    7.65
  -2   8   2  181.18    8.18
  -2   8   1  210.41    9.69
   2   8  -1  215.08    6.77
   2   8  -1  213.90    8.42
  -2   8   1  221.92    9.11
   2   8  -1  214.42    7.97
   2   8   0  166.20    6.72
  -2   8   0  153.46    8.05
  -2   8   0  171.52    7.97
  -2   8   0  147.13    7.97
   2   8   0  172.37    7.22
   2   8   1   16.87    2.02
  -2   8  -1   13.55    3.08
  -2   8  -1   16.64    2.91
  -2   8  -1   13.70    3.01
   2   8   1   19.72    1.88
   2   8   1   18.48    2.87
  -2   8  -2  266.49   11.72
  -2   8  -2  286.86   11.46
  -2   8  -2  273.34   11.90
   2   8   2  252.49   11.23
   2   8   3  292.15   13.20
  -2   8  -3  329.72   13.79
   2   8   3  313.78   11.58
   2   8   4  324.87   14.48
  -2   8  -4  311.58   14.28
   2   8   4  318.95   12.52
   2   8   5  323.22   15.17
  -2   8  -5  322.27   15.08
   2   8   5  323.08   13.50
   2   8   6   56.49    5.43
  -2   8  -6   56.84    6.23
   2   8   6   62.65    6.80
   2   8   7   20.37    4.16
  -2   8  -7   21.84    5.05
   2   8   7   16.38    4.79
   2   8   8   37.98    5.24
   2   8   8   38.15    6.40
  -2   8  -8   33.26    6.10
   2   8   9  168.22   12.88
  -2   8  -9  156.98   12.08
   2   8   9  173.62   11.52
   2   8  10   93.12   10.03
  -2   8 -10   85.73    9.61
   2   8  10  102.98    9.21
   2   8  11    1.11    4.76
  -2   8 -11    4.32    4.42
   2   8  11   -0.92    4.09
   2   8  12   42.94    7.79
  -2   8 -12   47.60    8.51
   2   8  12   51.21    7.68
   2   8  13   43.01    8.31
  -2   8 -13   32.22    7.65
   2   8  13   56.46    8.37
   2   8  14    6.96    4.86
   2   8  14    2.67    5.82
   2   8  15    2.46    4.92
   2   8  15    9.71    6.49
  -2   9  15   20.59    6.65
  -2   9  14   25.63    6.55
  -2   9  13   53.55    7.90
  -2   9  13   57.02    6.77
  -2   9  12    7.34    4.64
  -2   9  12    4.66    3.78
  -2   9  11   -1.69    4.08
  -2   9  11    3.73    3.72
  -2   9  10   68.01    7.14
  -2   9  10   70.85    8.29
  -2   9   9  129.73    8.95
  -2   9   9  112.98    9.58
  -2   9   8  267.42   13.80
  -2   9   8  266.79   12.83
  -2   9   8  270.59   12.74
  -2   9   7  168.45    9.48
  -2   9   7  166.21    8.49
  -2   9   7  196.67   11.00
  -2   9   6  272.01   12.15
  -2   9   6  279.77   11.55
  -2   9   6  294.80   13.39
  -2   9   6  281.44   13.14
  -2   9   5  208.21   10.60
  -2   9   5  196.98   10.31
   2   9  -5  199.03    8.35
  -2   9   5  207.95    9.58
  -2   9   5  184.32    8.93
  -2   9   5  202.57    9.20
  -2   9   4 1015.37   31.79
  -2   9   4 1011.86   30.65
  -2   9   4  995.05   31.79
   2   9  -4  978.68   28.73
   2   9  -4  960.22   28.15
  -2   9   4 1023.79   30.58
  -2   9   4  991.00   30.40
  -2   9   3 1215.96   17.21
   2   9  -3 1178.05   12.02
   2   9  -3 1186.07   12.04
  -2   9   3 1189.97   19.44
  -2   9   3 1236.62   17.73
  -2   9   3 1189.94   17.58
   2   9  -2 1006.10   28.80
   2   9  -2 1001.58   28.02
  -2   9   2 1021.23   31.67
  -2   9   2 1037.20   30.79
  -2   9   2 1022.60   30.64
  -2   9   1 1975.31   56.78
   2   9  -1 2000.08   54.79
   2   9  -1 1954.92   54.43
  -2   9   1 1957.61   55.77
  -2   9   0  131.74    7.24
  -2   9   0  125.58    6.91
   2   9   0  123.97    5.65
   2   9   0  131.19    6.32
   2   9   1  708.16   22.31
   2   9   1  723.13   20.37
  -2   9  -1  709.92   23.15
  -2   9  -1  719.42   23.26
   2   9   1  732.74   19.82
  -2   9  -2  140.62    7.77
  -2   9  -2   86.97    5.99
  -2   9  -2  121.32    7.35
   2   9   2  123.08    7.11
  -2   9  -3   22.35    3.88
   2   9   3   27.61    2.88
   2   9   3   23.74    3.85
  -2   9  -4  940.15   30.88
   2   9   4  892.46   30.43
   2   9   4  878.27   28.02
  -2   9  -5  168.56   10.36
   2   9   5  160.30   10.34
   2   9   5  171.06    8.81
  -2   9  -6  138.26    9.88
   2   9   6  143.43   10.14
   2   9   6  166.83    9.31
  -2   9  -7   21.33    4.72
   2   9   7   16.73    3.91
   2   9   7   21.36    5.04
  -2   9  -8    9.26    4.50
   2   9   8   13.89    4.21
   2   9   8   16.64    5.25
  -2   9  -9  282.86   16.57
   2   9   9  316.65   17.68
   2   9   9  287.55   15.25
   2   9  10  120.69   10.05
   2   9  10  136.60   11.86
  -2   9 -10  117.37   10.95
   2   9  11    3.67    3.68
   2   9  11    4.50    5.09
  -2   9 -11    2.16    4.34
   2   9  12   77.83    9.01
   2   9  12   64.93    9.31
  -2   9 -12   67.58    9.36
   2   9  13   16.18    5.78
   2   9  13   22.96    6.91
  -2   9 -13   17.41    6.82
   2   9  14   87.25   11.09
   2   9  14   79.50    9.84
   2   9  15   21.90    6.92
   2   9  15   16.75    6.76
  -2  10  15   11.47    6.05
  -2  10  14   19.33    6.25
  -2  10  13    5.97    4.42
  -2  10  12    7.40    5.19
  -2  10  12    3.97    3.75
  -2  10  11   52.91    7.36
  -2  10  11   57.71    6.35
  -2  10  10   30.32    6.27
  -2  10  10   21.02    5.08
  -2  10   9   97.33    9.07
  -2  10   9   91.07    7.86
  -2  10   8  195.51   10.84
  -2  10   8  179.02   11.43
  -2  10   8  185.58   10.50
  -2  10   7    2.52    2.48
  -2  10   7    0.59    3.33
  -2  10   7    1.46    2.19
  -2  10   6   27.54    3.91
  -2  10   6   30.39    4.44
  -2  10   6   30.23    3.48
  -2  10   6   28.67    4.40
  -2  10   5  377.26   15.96
  -2  10   5  379.95   15.92
  -2  10   5  401.54   15.24
  -2  10   5  383.58   14.46
  -2  10   5  406.69   14.74
  -2  10   4  124.02    7.61
  -2  10   4  126.10    7.09
  -2  10   4  128.13    7.77
   2  10  -4  105.53    5.25
   2  10  -4  107.63    5.20
  -2  10   4  132.39    6.86
  -2  10   4  133.07    6.93
  -2  10   3  180.44    8.59
   2  10  -3  186.69    7.65
  -2  10   3  181.39    9.33
   2  10  -3  185.09    7.02
   2  10  -3  142.47    7.44
  -2  10   3  194.39    8.59
   2  10  -2  162.67    7.20
   2  10  -2  162.19    6.59
  -2  10   2  165.37    7.94
   2  10  -2  157.62    5.50
  -2  10   2  155.20    8.39
  -2  10   1  521.69   18.66
   2  10  -1  522.03   16.72
   2  10  -1  534.91   16.81
  -2  10   1  506.61   17.87
  -2  10   0  228.41   10.49
   2  10   0  229.96    8.58
  -2  10   0  235.32   10.29
   2  10   0  235.74    9.52
   2  10   1  195.14    7.35
   2  10   1  192.56    5.22
  -2  10  -1  206.53    8.40
   2  10   1  202.95    4.49
  -2  10  -1  206.93    8.52
  -2  10  -2   13.69    3.31
  -2  10  -2   -0.38    0.72
  -2  10  -2   17.72    3.34
   2  10   2   13.05    1.83
   2  10   2   13.12    3.11
  -2  10  -3  112.89    7.64
   2  10   3  107.58    7.34
   2  10   3  112.70    5.73
  -2  10  -3  107.87    7.64
   2  10   4   14.42    2.74
  -2  10  -4    9.05    3.23
   2  10   4   16.65    3.81
   2  10   5   28.00    3.74
  -2  10  -5   25.25    4.63
   2  10   5   24.80    4.44
   2  10   6   74.50    6.30
  -2  10  -6   75.93    7.32
   2  10   6   62.62    6.85
   2  10   7   34.31    4.84
  -2  10  -7   34.92    5.73
   2  10   7   32.88    5.68
   2  10   8   74.79    7.29
  -2  10  -8   74.13    8.16
   2  10   8   84.33    8.62
   2  10   9   21.51    4.95
  -2  10  -9   28.84    6.39
   2  10   9   26.30    6.32
   2  10  10   17.36    4.70
  -2  10 -10   18.19    5.74
   2  10  10    6.33    5.12
   2  10  11    6.38    4.41
  -2  10 -11    3.28    4.67
   2  10  11    5.69    5.15
   2  10  12   21.81    5.79
  -2  10 -12   35.12    7.59
   2  10  12   32.76    7.44
   2  10  13   15.00    5.95
  -2  10 -13   23.70    6.92
   2  10  13    7.71    6.03
   2  10  14    1.14    5.08
   2  10  14   -1.35    5.41
   2  10  15   12.08    5.94
   2  10  15   11.24    5.89
  -2  11  15   34.42    7.19
  -2  11  14   57.20    8.68
  -2  11  13   86.06    9.48
  -2  11  12    9.18    4.60
  -2  11  12   23.22    6.88
  -2  11  11   27.15    4.70
  -2  11  11   20.66    5.19
  -2  11  10   35.02    5.07
  -2  11  10   24.33    5.51
  -2  11   9  311.65   15.76
  -2  11   9  294.02   14.03
  -2  11   8  164.60   10.98
  -2  11   8  172.11   10.22
  -2  11   7   63.97    5.78
  -2  11   7   64.56    6.44
  -2  11   6   19.54    3.45
  -2  11   6   14.46    2.81
  -2  11   6   12.04    3.45
  -2  11   6   13.27    3.46
  -2  11   5   69.34    5.98
  -2  11   5   63.30    4.83
  -2  11   5   57.15    5.23
  -2  11   5   62.68    5.72
  -2  11   5   64.04    4.88
  -2  11   4   90.12    5.76
   2  11  -4   87.09    4.84
  -2  11   4  109.30    6.49
  -2  11   4   95.84    6.82
  -2  11   4   82.02    5.51
  -2  11   4   89.82    6.59
  -2  11   3  709.52   23.02
   2  11  -3  620.34   18.79
  -2  11   3  642.40   21.88
   2  11  -3  646.32   19.76
  -2  11   3  663.81   21.36
   2  11  -2  445.72   14.63
  -2  11   2  417.66   15.47
   2  11  -2  414.29   13.96
  -2  11   2  418.07   16.10
   2  11  -2  420.15   12.27
  -2  11   1  237.36   10.69
   2  11  -1  221.50    9.04
   2  11  -1  225.16    8.82
  -2  11   1  238.37   10.31
  -2  11   0  454.92   17.08
   2  11   0  454.93   14.75
  -2  11   0  429.68   16.63
   2  11   0  503.50   16.21
   2  11   1  207.83    8.28
   2  11   1  189.29    5.86
  -2  11  -1  181.98    8.56
  -2  11  -1  183.62    8.68
  -2  11  -1  180.49    8.43
   2  11   2   44.94    4.62
  -2  11  -2   49.35    4.92
   2  11   2   35.72    2.65
  -2  11  -3   28.64    4.13
   2  11   3   37.73    3.12
  -2  11  -3   32.67    4.58
   2  11   3   34.36    4.28
   2  11   4  156.24    7.63
   2  11   4  138.84    9.10
  -2  11  -4  163.25    9.85
  -2  11  -5  272.77   14.05
   2  11   5  273.28   13.90
   2  11   5  282.75   12.04
   2  11   6   82.65    6.57
  -2  11  -6   75.14    7.47
   2  11   6   76.15    7.71
   2  11   7   32.90    4.63
  -2  11  -7   45.77    6.44
   2  11   7   40.77    6.12
   2  11   8   95.01    8.24
  -2  11  -8   96.04    9.14
   2  11   8  116.08   10.19
   2  11   9   69.94    7.59
  -2  11  -9   81.96    8.96
   2  11   9   75.75    8.87
   2  11  10   47.64    7.17
  -2  11 -10   41.86    7.43
   2  11  10   35.39    7.47
   2  11  11   -0.91    3.94
  -2  11 -11    1.10    4.51
   2  11  11    6.88    4.90
   2  11  12   12.80    5.06
  -2  11 -12   14.11    5.87
   2  11  12   14.72    6.12
   2  11  13   -1.06    4.72
  -2  11 -13   11.23    5.74
   2  11  13    1.30    5.31
   2  11  14   28.51    7.48
   2  11  14   40.92    7.82
   2  11  15   26.87    7.39
   2  11  15   33.60    7.36
  -2  12  15   17.26    6.31
  -2  12  14    8.65    5.31
  -2  12  13   16.06    5.64
  -2  12  12    5.62    5.83
  -2  12  11   31.98    5.05
  -2  12  11   27.74    5.70
  -2  12  10   19.17    4.41
  -2  12  10   15.83    4.76
  -2  12   9  242.90   13.54
  -2  12   9  228.50   11.90
  -2  12   8  167.68   10.32
  -2  12   8  170.03   10.83
  -2  12   7  192.82   10.62
  -2  12   7  186.71   10.87
  -2  12   6   40.71    5.17
  -2  12   6   41.14    4.82
  -2  12   6   44.54    5.35
  -2  12   6   33.87    3.79
  -2  12   5  168.50    9.59
  -2  12   5  164.53    9.10
  -2  12   5  171.82    9.80
  -2  12   5  163.35    8.12
  -2  12   4  123.67    7.14
   2  12  -4  140.66    6.52
  -2  12   4  141.44    8.51
  -2  12   4  130.34    7.76
  -2  12   4  139.47    8.59
  -2  12   4  152.91    7.50
  -2  12   3   18.44    3.46
  -2  12   3   25.44    3.98
   2  12  -2   46.32    2.23
   2  12  -2   48.54    5.00
  -2  12   2   39.49    4.57
  -2  12   2   38.24    4.66
   2  12  -2   39.23    4.26
  -2  12   1 1070.70   33.55
   2  12  -1 1062.78   31.69
   2  12  -1 1065.03   31.05
  -2  12   1 1052.58   32.98
  -2  12   0  952.21   30.58
   2  12   0  960.25   27.78
  -2  12   0  970.35   30.44
   2  12   0  923.23   29.19
   2  12   1  473.84   15.03
  -2  12  -1  477.77   18.07
  -2  12  -1  475.55   18.31
  -2  12  -1  515.97   18.54
   2  12   1  492.32   17.56
  -2  12  -2  196.47   10.13
   2  12   2  166.52    6.70
   2  12   2  176.83    9.34
   2  12   2  178.29    6.51
  -2  12  -3   30.01    4.53
  -2  12  -3   37.01    4.78
   2  12   3   36.11    4.67
   2  12   3   34.91    3.19
   2  12   4   67.56    6.35
   2  12   4   62.74    4.60
  -2  12  -4   71.92    6.66
   2  12   5  374.85   16.95
   2  12   5  349.44   14.12
  -2  12  -5  363.16   16.77
   2  12   6  237.93   13.30
   2  12   6  210.86   10.82
  -2  12  -6  208.55   12.66
   2  12   7   27.42    5.54
  -2  12  -7   29.70    5.61
   2  12   7   19.73    4.16
   2  12   8   15.52    5.13
  -2  12  -8   22.76    5.46
   2  12   8    6.46    4.76
   2  12   9   94.81   10.02
  -2  12  -9  113.18   10.35
   2  12   9  118.28    9.64
   2  12  10   21.67    6.10
  -2  12 -10   22.62    6.06
   2  12  10   28.52    5.82
   2  12  11   87.15   10.24
  -2  12 -11   80.72    9.72
   2  12  11   54.87    7.75
   2  12  12   58.28    9.15
  -2  12 -12   57.89    8.61
   2  12  12   77.43    8.86
   2  12  13    5.23    5.37
  -2  12 -13   12.53    6.07
   2  12  13   17.93    5.49
   2  12  14    1.37    4.97
   2  12  14    9.02    5.45
   2  12  15   42.65    8.53
   2  12  15   63.13    9.15
  -2  13  15   32.22    7.66
  -2  13  14   80.15    9.49
  -2  13  13  102.16   10.32
  -2  13  12   58.40    8.27
  -2  13  11   21.85    5.20
  -2  13  10   69.13    7.05
  -2  13  10   83.98    8.65
  -2  13   9  139.93    8.98
  -2  13   9  135.66   10.12
  -2  13   8  165.70   10.39
  -2  13   8  154.19   10.34
  -2  13   7   86.77    7.78
  -2  13   7   85.10    7.00
  -2  13   7   97.19    7.81
  -2  13   6  111.13    7.84
  -2  13   6  134.11    9.26
  -2  13   6  105.56    6.53
  -2  13   6  136.35    8.84
  -2  13   5  118.84    7.77
  -2  13   5  146.31    9.01
  -2  13   5  123.82    8.21
  -2  13   5  131.97    7.16
  -2  13   4   30.02    4.29
  -2  13   4   26.76    3.31
  -2  13   4   22.17    3.27
  -2  13   4   29.94    4.10
  -2  13   4   21.65    3.66
   2  13  -4   26.27    2.98
  -2  13   3   58.67    5.31
  -2  13   3   51.59    4.94
   2  13  -3   57.40    4.23
   2  13  -2  142.88    6.66
  -2  13   2  142.88    8.37
   2  13  -2  117.85    6.25
  -2  13   2  136.76    8.05
  -2  13   1  189.15    9.67
   2  13  -1  190.71    8.88
   2  13  -1  179.12    7.86
  -2  13   1  177.38    9.36
  -2  13   0  910.77   28.84
   2  13   0  862.32   25.74
  -2  13   0  827.90   28.31
   2  13   0  896.02   27.77
   2  13   1 1500.36   44.28
   2  13   1 1445.15   41.15
  -2  13  -1 1521.30   45.36
  -2  13  -1 1499.09   45.44
  -2  13  -1 1487.97   45.00
   2  13   2   10.28    1.61
  -2  13  -2    9.72    3.34
   2  13   2    8.41    2.78
   2  13   3  153.13    6.79
  -2  13  -3  136.87    8.90
   2  13   3  145.83    9.00
   2  13   4   86.15    7.23
  -2  13  -4   97.95    7.65
  -2  13  -4   85.52    7.31
   2  13   4   90.95    5.56
   2  13   5   36.36    4.06
  -2  13  -5   38.05    5.44
   2  13   5   41.55    5.79
   2  13   6   43.04    4.77
   2  13   6   40.29    5.91
  -2  13  -6   41.02    6.14
   2  13   7  505.00   22.44
  -2  13  -7  497.54   22.24
   2  13   7  486.50   19.63
   2  13   8   77.71    7.61
  -2  13  -8   77.50    8.83
   2  13   8  107.64    9.96
   2  13   9   26.11    5.39
  -2  13  -9   13.50    5.17
   2  13   9   20.26    6.02
   2  13  10   49.40    6.98
  -2  13 -10   46.80    7.81
   2  13  10   60.23    8.37
   2  13  11    5.36    4.39
  -2  13 -11    5.58    5.48
   2  13  11    9.43    5.33
   2  13  12   14.60    5.20
  -2  13 -12    4.76    5.48
   2  13  12   11.27    5.67
   2  13  13   33.50    6.93
  -2  13 -13   41.59    7.89
   2  13  13   30.35    7.45
   2  13  14   11.05    6.79
   2  13  14   13.42    5.50
   2  13  15    7.15    5.99
   2  13  15    8.27    5.25
  -2  14  15   20.80    6.86
  -2  14  14   19.56    6.65
  -2  14  13   30.45    7.35
  -2  14  12   33.28    6.76
  -2  14  11   30.79    6.07
  -2  14  10   75.02    8.40
  -2  14  10   86.09    7.40
  -2  14   9    4.46    4.21
  -2  14   9    0.55    3.13
  -2  14   8  153.10   10.15
  -2  14   8  157.09   10.59
  -2  14   7    2.53    3.34
  -2  14   7    4.96    3.58
  -2  14   7    4.84    3.19
  -2  14   6   53.66    6.07
  -2  14   6   47.03    5.49
  -2  14   6   66.83    6.92
  -2  14   5   46.17    4.98
  -2  14   5   48.38    5.28
  -2  14   5   46.49    4.25
  -2  14   5   50.14    5.55
  -2  14   4   57.11    4.85
  -2  14   4   54.89    5.52
  -2  14   4   63.24    5.54
   2  14  -4   61.30    4.33
  -2  14   4   57.82    5.77
  -2  14   3  179.64    9.57
  -2  14   3  175.88    9.42
   2  14  -3  160.11    7.71
   2  14  -2   53.89    4.13
  -2  14   2   47.49    4.96
  -2  14   2   51.18    4.98
   2  14  -2   53.55    3.95
  -2  14   1   80.55    6.39
  -2  14   1   86.81    6.90
   2  14  -1   95.87    5.87
   2  14  -1  107.98    5.37
  -2  14   0   71.11    6.45
  -2  14   0   65.14    5.69
   2  14   0   66.28    5.22
   2  14   0   75.11    4.20
  -2  14  -1  328.27   13.91
   2  14   1  284.10   10.17
  -2  14  -1  312.28   13.75
  -2  14  -1  295.90   13.16
   2  14   1  312.90   12.95
   2  14   2   21.02    3.55
  -2  14  -2   20.44    4.01
  -2  14  -2   21.25    3.99
   2  14   2   16.62    1.96
   2  14   3  266.18   12.92
  -2  14  -3  250.29   12.73
   2  14   3  262.50    9.90
  -2  14  -4   55.14    6.05
   2  14   4   65.36    4.58
   2  14   4   58.25    6.21
  -2  14  -4   54.08    6.02
   2  14   5   79.64    5.75
  -2  14  -5   86.28    7.67
   2  14   5   76.20    7.35
   2  14   6   59.03    6.95
   2  14   6   45.54    4.81
  -2  14  -6   46.51    6.38
   2  14   7   38.69    6.24
   2  14   7   40.53    5.04
  -2  14  -7   43.97    6.51
   2  14   8   16.06    5.13
   2  14   8   17.86    4.10
  -2  14  -8   19.85    5.52
   2  14   9   50.31    7.99
   2  14   9   66.24    7.01
  -2  14  -9   51.75    7.75
   2  14  10  159.01   11.25
  -2  14 -10  141.90   12.29
   2  14  10  114.29   11.52
   2  14  11  100.24   10.02
  -2  14 -11   81.00    9.91
   2  14  11  129.06   12.19
   2  14  12  110.19   10.25
  -2  14 -12   84.97   10.37
   2  14  12   89.71   11.08
   2  14  13    5.19    4.61
  -2  14 -13    1.26    4.83
   2  14  13    4.01    6.04
   2  14  14   19.51    6.75
   2  14  14   14.43    5.47
   2  14  15   25.96    7.73
  -2  15  15   15.03    6.10
  -2  15  14   52.25    9.07
  -2  15  13   31.74    7.37
  -2  15  12   18.15    5.73
  -2  15  11   16.83    5.15
  -2  15  10   16.29    5.45
  -2  15   9  184.22   12.38
  -2  15   9  177.26   10.69
  -2  15   8   91.45    7.95
  -2  15   8   85.08    8.51
  -2  15   7   26.82    5.95
  -2  15   7   25.86    4.56
  -2  15   7   23.30    5.78
  -2  15   6  403.37   17.41
  -2  15   6  403.63   17.93
  -2  15   6  391.53   17.04
  -2  15   5  293.17   13.66
  -2  15   5  292.14   13.70
  -2  15   5  287.20   11.94
  -2  15   5  285.15   14.06
  -2  15   4   87.89    6.65
  -2  15   4   78.51    6.52
  -2  15   4   84.49    6.94
   2  15  -4   85.45    5.36
  -2  15   3  816.22   27.76
   2  15  -3  809.05   25.62
  -2  15   3  851.41   28.18
   2  15  -2   77.85    5.07
  -2  15   2   78.81    6.34
   2  15  -2   88.68    6.09
  -2  15   2   81.35    6.31
  -2  15   1  566.25   20.83
  -2  15   1  552.04   20.76
   2  15  -1  581.29   19.63
   2  15  -1  580.13   18.32
  -2  15   0   13.90    3.37
  -2  15   0   11.31    3.30
   2  15   0   15.80    2.18
   2  15   0   15.09    3.08
  -2  15  -1  420.71   17.11
  -2  15  -1  412.05   16.74
   2  15   1  414.56   16.45
  -2  15  -2  145.78    9.17
  -2  15  -2  136.88    9.16
  -2  15  -2  153.67    9.07
   2  15   2  166.61    9.32
   2  15   3  660.43   23.98
  -2  15  -3  651.32   24.01
   2  15   3  630.52   20.01
   2  15   4  149.08    9.72
   2  15   4  129.59    6.82
  -2  15  -4  124.72    9.04
   2  15   5   21.63    3.26
  -2  15  -5   17.75    4.53
   2  15   5   17.24    4.41
  -2  15  -5   18.57    4.43
  -2  15  -6  135.90   10.17
   2  15   6  139.11   10.40
   2  15   6  125.44    8.02
  -2  15  -7   -0.85    3.82
   2  15   7    5.26    4.30
   2  15   7    6.06    2.79
  -2  15  -8   65.16    8.20
   2  15   8   66.37    8.21
   2  15   8   73.37    7.03
  -2  15  -9   25.66    6.34
   2  15   9   35.46    6.87
   2  15   9   17.89    4.66
  -2  15 -10  133.64   11.77
   2  15  10  127.30   11.92
   2  15  10  105.28    9.39
  -2  15 -11   39.61    7.73
   2  15  11   49.42    8.42
   2  15  11   25.51    6.40
  -2  15 -12    3.61    5.04
   2  15  12   15.37    6.10
   2  15  12   13.44    5.13
  -2  15 -13   26.59    7.13
   2  15  13   27.01    7.33
   2  15  14    9.84    5.89
   2  15  15    2.90    5.55
  -2  16  15   15.03    6.10
  -2  16  14    9.83    6.13
  -2  16  13   23.62    6.54
  -2  16  12   49.23    7.53
  -2  16  11   10.70    4.64
  -2  16  10   52.61    6.98
  -2  16   9   44.86    7.18
  -2  16   8  160.66   10.92
  -2  16   8  205.03   12.31
  -2  16   7   22.38    5.36
  -2  16   7   16.45    4.63
  -2  16   7   20.38    4.34
  -2  16   6   83.46    7.27
  -2  16   6   94.53    7.60
  -2  16   6   89.95    7.92
  -2  16   5   80.89    6.95
  -2  16   5   79.10    7.36
  -2  16   5   77.88    5.64
  -2  16   5   96.78    7.55
  -2  16   4   20.55    3.86
   2  16  -4   32.46    3.56
  -2  16   4   31.66    4.63
  -2  16   4   30.62    4.30
  -2  16   3  468.77   18.47
   2  16  -3  465.87   16.62
  -2  16   3  471.64   18.42
   2  16  -2   86.67    5.14
   2  16  -2   86.89    5.66
  -2  16   2   81.82    6.59
  -2  16   2   75.50    6.32
  -2  16   1   99.09    7.00
  -2  16   1  107.19    7.38
   2  16  -1  104.21    6.50
   2  16  -1   88.60    5.19
  -2  16   0    3.97    2.58
  -2  16   0    5.72    2.95
   2  16   0    1.57    1.77
   2  16   0    2.95    3.02
  -2  16  -1  725.04   26.08
  -2  16  -1  752.84   25.67
   2  16   1  723.01   25.12
  -2  16  -2  580.52   22.35
  -2  16  -2  560.04   22.01
   2  16   2  599.62   21.88
  -2  16  -2  583.66   21.74
   2  16   3  526.65   20.37
  -2  16  -3  469.74   19.79
   2  16   4   14.64    3.91
  -2  16  -4   12.42    3.93
  -2  16  -5  131.74    9.76
   2  16   5  141.17   10.10
  -2  16  -6   26.09    5.19
   2  16   6   27.69    5.52
  -2  16  -6   25.83    5.12
  -2  16  -7   60.12    7.41
   2  16   7   53.63    7.32
  -2  16  -8   21.41    5.83
   2  16   8   28.30    6.10
  -2  16  -9    2.00    4.53
   2  16   9   16.98    5.81
  -2  16 -10  134.07   12.08
   2  16  10  135.95   12.46
  -2  16 -11    3.43    5.44
   2  16  11    7.32    5.62
  -2  16 -12   50.86    8.63
   2  16  12   49.38    8.48
   2  16  13    9.54    5.71
   2  16  14    8.51    6.19
  -2  17  15    8.13    5.79
  -2  17  14   24.07    6.71
  -2  17  13   14.42    6.30
  -2  17  12   21.34    5.77
  -2  17  11   30.55    6.43
  -2  17  10   92.07    8.98
  -2  17   9  119.57    9.77
  -2  17   9  118.67    9.91
  -2  17   8  158.69   10.92
  -2  17   8  131.22   10.00
  -2  17   7   57.66    6.46
  -2  17   7   69.52    7.58
  -2  17   7   54.08    6.46
  -2  17   6  214.74   11.96
  -2  17   6  198.91   12.17
  -2  17   6  212.76   11.86
  -2  17   5   29.69    4.98
  -2  17   5   23.96    4.64
  -2  17   5   31.86    5.52
  -2  17   4   73.73    6.40
   2  17  -4   71.28    5.16
  -2  17   4   72.45    6.48
  -2  17   4   66.42    6.60
  -2  17   3  490.25   18.82
  -2  17   3  425.66   18.35
   2  17  -3  488.46   17.10
  -2  17   2   24.06    4.10
  -2  17   2   22.48    4.03
   2  17  -2   22.44    3.43
  -2  17   1   35.15    4.46
   2  17  -1   34.12    3.05
   2  17  -1   30.61    3.82
  -2  17   1   31.01    4.32
  -2  17   0   31.33    4.38
   2  17   0   29.94    3.89
  -2  17   0   23.56    4.25
  -2  17  -1  243.59   12.38
  -2  17  -1  260.08   12.29
   2  17   1  231.20   11.64
  -2  17  -2 1205.42   38.87
  -2  17  -2 1178.41   38.46
  -2  17  -2 1199.14   37.99
   2  17   2 1124.36   37.71
  -2  17  -3  375.28   17.45
  -2  17  -3  426.17   18.35
   2  17   3  418.70   17.84
   2  17   4   35.76    5.56
  -2  17  -4   37.44    5.41
  -2  17  -5   87.16    8.19
   2  17   5  109.52    8.92
  -2  17  -6  180.83   11.94
   2  17   6  180.94   12.36
   2  17   7   37.40    6.59
  -2  17  -7   33.13    6.17
   2  17   8  113.38   10.76
  -2  17  -8  106.49   10.21
   2  17   9   25.92    6.36
  -2  17  -9   21.28    5.84
   2  17  10   82.26   10.21
  -2  17 -10   93.12   10.14
   2  17  11  130.01   12.74
  -2  17 -11  125.63   12.24
   2  17  12   18.42    6.95
  -2  17 -12   20.70    6.35
   2  17  13   16.52    6.67
   2  17  14    1.43    5.20
  -2  18  14   31.77    6.99
  -2  18  13   15.56    6.47
  -2  18  12    7.80    4.86
  -2  18  11    8.14    5.74
  -2  18  10   47.72    6.75
  -2  18   9   58.42    7.40
  -2  18   9   51.14    6.73
  -2  18   8   32.00    5.82
  -2  18   8   34.89    5.92
  -2  18   7   26.31    5.00
  -2  18   7   38.16    5.73
  -2  18   7   27.49    5.71
  -2  18   6   14.64    4.24
  -2  18   6   13.83    5.51
  -2  18   6   23.59    5.22
  -2  18   5  227.47   12.79
  -2  18   5  227.07   12.05
  -2  18   5  233.57   12.44
  -2  18   4  113.05    8.02
  -2  18   4  105.01    8.24
  -2  18   4   94.10    7.74
   2  18  -3   51.29    4.85
  -2  18   3   45.59    5.31
  -2  18   3   42.25    5.17
  -2  18   2  148.10    8.92
   2  18  -2  132.05    7.67
  -2  18   2  146.51    9.18
  -2  18   1   57.76    5.61
   2  18  -1   54.77    3.91
  -2  18   1   65.51    6.14
   2  18  -1   59.93    5.14
  -2  18   0   65.13    6.25
   2  18   0   63.34    5.76
  -2  18   0   61.49    5.86
  -2  18  -1  159.83    9.75
  -2  18  -1  144.76    8.98
   2  18   1  151.51    9.09
  -2  18  -2  427.61   18.40
  -2  18  -2  407.45   18.03
   2  18   2  419.56   17.66
  -2  18  -2  421.94   17.60
  -2  18  -3   54.27    6.24
  -2  18  -3   43.97    5.60
   2  18   3   52.71    5.96
  -2  18  -4    9.61    4.07
   2  18   4    6.38    3.32
   2  18   5  110.89    9.28
  -2  18  -5  125.97    9.69
   2  18   6   10.25    4.27
  -2  18  -6   14.20    4.53
   2  18   7   33.53    6.30
  -2  18  -7   17.72    5.03
  -2  18  -8   57.21    7.73
   2  18   8   67.89    8.46
  -2  18  -9    8.20    4.72
   2  18   9   10.98    5.14
  -2  18 -10   34.94    7.19
   2  18  10   54.12    8.54
  -2  18 -11    6.96    5.70
   2  18  11   16.32    6.53
  -2  18 -12   26.93    7.21
   2  18  12   30.61    7.91
   2  18  13    4.18    6.30
   2  18  14   -4.35    5.68
  -2  19  14   16.52    6.40
  -2  19  13    3.12    5.62
  -2  19  12   78.56    9.31
  -2  19  11    0.91    4.67
  -2  19  10    6.76    4.62
  -2  19   9   47.78    6.70
  -2  19   9   37.80    6.69
  -2  19   8   26.07    5.30
  -2  19   8   44.94    7.20
  -2  19   7   28.79    5.86
  -2  19   7   56.41    8.26
  -2  19   7   60.23    7.29
  -2  19   6  177.34   11.24
  -2  19   6  180.38   11.30
  -2  19   6  180.00   12.08
  -2  19   5   96.00    8.00
  -2  19   5  103.67    8.63
  -2  19   5   96.75    7.77
  -2  19   4   81.32    7.27
  -2  19   4   76.08    7.30
  -2  19   4   73.28    6.76
  -2  19   3  681.56   26.02
   2  19  -3  717.88   24.33
  -2  19   3  760.61   26.11
   2  19  -2  272.52   12.19
  -2  19   2  283.43   13.81
  -2  19   2  281.36   13.23
   2  19  -1   42.90    4.66
  -2  19   1   58.37    5.64
  -2  19   1   42.28    5.28
  -2  19   0  146.89    9.06
  -2  19   0  145.91    9.49
   2  19   0  139.14    8.54
  -2  19  -1   23.23    4.31
   2  19   1   28.36    4.44
  -2  19  -1   23.20    4.08
  -2  19  -2  477.08   19.82
  -2  19  -2  450.16   18.70
   2  19   2  447.12   18.86
  -2  19  -3  241.48   13.49
   2  19   3  238.76   13.07
  -2  19  -3  259.87   13.61
  -2  19  -4   83.96    8.12
  -2  19  -4   87.96    8.07
   2  19   4   89.21    8.06
   2  19   5  251.13   14.43
  -2  19  -5  236.88   13.87
   2  19   6  180.55   12.62
  -2  19  -6  185.74   12.36
   2  19   7   79.07    8.99
  -2  19  -7   85.82    8.60
   2  19   8   98.02   10.12
  -2  19  -8  112.57    9.97
  -2  19  -9   11.34    5.22
   2  19   9   10.04    5.73
  -2  19 -10   20.91    6.12
   2  19  10   17.93    6.56
  -2  19 -11  123.64   12.17
   2  19  11  143.78   13.32
  -2  19 -12   -2.45    5.45
   2  19  12    1.34    5.26
   2  19  13    7.06    5.67
   2  19  14    4.39    6.12
  -2  20  14   23.13    6.94
  -2  20  13   12.53    5.65
  -2  20  12  106.58   11.28
  -2  20  11    8.26    4.78
  -2  20  10   31.52    6.19
  -2  20   9    1.73    3.91
  -2  20   9    7.17    4.87
  -2  20   8   10.62    4.31
  -2  20   8   10.45    5.30
  -2  20   7  134.90    9.67
  -2  20   7  131.65   10.15
  -2  20   7  114.20   10.05
  -2  20   6  111.22    9.44
  -2  20   6  109.81    8.95
  -2  20   6  100.50    8.37
  -2  20   5  199.99   11.47
  -2  20   5  191.04   11.77
  -2  20   5  187.57   11.88
  -2  20   4   34.73    5.12
  -2  20   4   23.80    4.25
  -2  20   4   22.42    4.58
   2  20  -3  137.89    8.34
  -2  20   3  135.29    9.69
  -2  20   3  137.01    9.04
   2  20  -2  132.67    8.17
  -2  20   2  153.77    9.77
  -2  20   2  134.69    8.73
   2  20  -1   85.01    6.52
  -2  20   1   90.56    7.14
  -2  20   1   87.59    7.45
  -2  20   0  191.18   10.53
  -2  20   0  178.15   10.86
   2  20   0  182.93   10.20
  -2  20  -1    8.52    3.41
   2  20   1    5.71    3.31
  -2  20  -1    9.11    3.45
  -2  20  -2  137.90    9.69
  -2  20  -2  118.74    8.62
   2  20   2  123.72    9.04
  -2  20  -3   41.60    5.90
   2  20   3   38.56    5.61
  -2  20  -3   34.32    5.19
  -2  20  -3   36.67    5.57
  -2  20  -4   67.30    7.72
  -2  20  -4   70.73    7.37
   2  20   4   83.01    7.92
  -2  20  -5    3.07    4.04
   2  20   5    4.13    4.05
   2  20   6  276.06   16.00
  -2  20  -6  266.27   15.21
   2  20   7  174.24   12.89
  -2  20  -7  158.87   11.71
   2  20   8   -2.10    4.75
  -2  20  -8    9.29    4.63
   2  20   9   40.81    7.64
  -2  20  -9   41.38    6.97
   2  20  10    8.50    6.15
   2  20  11    1.29    5.40
  -2  20 -12   28.25    7.23
   2  20  12   24.50    7.20
   2  20  13   28.61    7.96
   2  20  14    7.37    6.42
  -2  21  14   12.13    6.19
  -2  21  13   24.07    7.35
  -2  21  12   67.39    9.85
  -2  21  11   14.77    5.48
  -2  21  10    5.16    4.65
  -2  21   9   56.15    7.58
  -2  21   9   48.34    6.85
  -2  21   8   44.75    6.56
  -2  21   8   65.76    7.55
  -2  21   7   28.54    5.62
  -2  21   7   17.84    5.41
  -2  21   7   22.11    4.80
  -2  21   6  461.99   20.13
  -2  21   6  463.52   21.25
  -2  21   6  483.52   21.02
  -2  21   5  355.23   16.23
  -2  21   5  331.80   16.50
  -2  21   5  310.77   16.55
  -2  21   4   66.76    7.37
  -2  21   4   87.58    7.23
  -2  21   4   71.29    7.13
  -2  21   3  888.30   30.34
  -2  21   3  856.27   31.17
   2  21  -3  883.22   29.23
  -2  21   2  127.27    8.80
   2  21  -2  138.13    8.48
  -2  21   2  141.16    9.83
  -2  21   1  302.13   13.93
  -2  21   1  259.01   13.92
   2  21  -1  277.55   13.05
  -2  21   0  346.49   15.29
  -2  21   0  318.62   15.75
   2  21   0  328.73   14.97
  -2  21  -1   10.96    3.89
   2  21   1    7.77    3.55
  -2  21  -1   15.84    3.66
  -2  21  -2  282.90   14.98
  -2  21  -2  292.27   14.14
   2  21   2  295.44   14.55
  -2  21  -3  513.22   21.96
  -2  21  -3  534.23   21.19
   2  21   3  512.71   21.61
  -2  21  -3  479.95   21.16
  -2  21  -4  145.29   10.72
   2  21   4  154.29   10.94
  -2  21  -4  135.73   10.11
  -2  21  -5  230.85   14.28
  -2  21  -5  242.84   14.06
   2  21   5  232.55   14.19
  -2  21  -6   31.67    5.89
   2  21   6   35.98    6.51
  -2  21  -7  183.41   12.88
   2  21   7  209.98   14.25
  -2  21  -8   83.80    8.82
   2  21   8   56.76    8.28
  -2  21  -9    1.00    3.91
   2  21   9   17.31    5.92
  -2  21 -10   26.31    6.44
   2  21  10   11.11    5.60
   2  21  11  112.51   12.54
   2  21  12   28.96    7.85
   2  21  13    4.33    6.29
   2  21  14   40.25    8.98
  -2  22  14    3.31    5.08
  -2  22  13   -1.05    7.02
  -2  22  12   13.93    7.17
  -2  22  11    0.93    4.83
  -2  22  10   40.77    7.52
  -2  22   9   33.95    6.27
  -2  22   9   23.60    5.57
  -2  22   8   45.30    6.78
  -2  22   8   55.08    7.31
  -2  22   7   28.77    5.70
  -2  22   7   14.81    5.94
  -2  22   7   26.17    5.62
  -2  22   6   65.63    7.62
  -2  22   6   67.87    8.38
  -2  22   6   73.89    7.57
  -2  22   5   11.20    4.00
  -2  22   5   19.88    5.08
  -2  22   5   18.07    4.60
  -2  22   4   93.07    8.41
  -2  22   4   84.26    8.43
  -2  22   4   95.03    8.14
  -2  22   3   81.90    7.91
   2  22  -3   79.81    6.62
  -2  22   3  106.90    7.97
   2  22  -2   29.00    4.33
  -2  22   2   27.48    4.45
  -2  22   2   29.04    5.07
  -2  22   1  259.51   12.87
   2  22  -1  245.73   12.33
  -2  22   1  255.82   13.73
   2  22   0   49.29    5.57
  -2  22   0   37.93    5.27
  -2  22   0   66.14    6.95
  -2  22  -1  164.65   10.12
   2  22   1  175.15   10.53
  -2  22  -1  149.77   10.50
  -2  22  -2  145.76   10.47
   2  22   2  146.58   10.04
  -2  22  -2  150.07    9.71
  -2  22  -3  210.93   12.75
  -2  22  -3  183.67   11.34
   2  22   3  186.55   11.91
  -2  22  -4   25.45    5.47
   2  22   4   22.52    5.27
  -2  22  -4   19.87    4.83
  -2  22  -5  136.77   11.11
   2  22   5  143.83   11.13
  -2  22  -5  139.74   10.70
  -2  22  -6  222.51   14.24
  -2  22  -6  195.62   13.16
   2  22   6  210.74   14.07
  -2  22  -7    5.40    4.15
   2  22   7    5.08    4.99
  -2  22  -8   63.87    8.14
   2  22   8   44.84    7.61
  -2  22  -9   27.26    6.30
   2  22   9   11.73    5.51
   2  22  10    1.25    5.35
   2  22  11    6.63    5.89
   2  22  12    8.38    6.20
   2  22  13    4.37    5.84
  -2  23  14   -1.10    4.72
  -2  23  13   24.27    7.07
  -2  23  12   41.98    8.53
  -2  23  11   11.22    5.43
  -2  23  10    7.87    5.49
  -2  23   9   48.49    6.98
  -2  23   9   56.65    7.56
  -2  23   8   83.51    9.68
  -2  23   8   90.53    8.84
  -2  23   8   97.08    9.30
  -2  23   7    8.04    5.40
  -2  23   7   14.01    5.08
  -2  23   7   -2.55    4.30
  -2  23   6  126.09   10.19
  -2  23   6   95.94    8.41
  -2  23   6  106.15    9.32
  -2  23   5  184.04   11.37
  -2  23   5  198.02   12.61
  -2  23   5  189.85   12.65
  -2  23   4   64.20    7.31
  -2  23   4   38.68    5.60
  -2  23   4   55.48    7.11
  -2  23   3   37.22    5.51
   2  23  -3   34.70    5.16
  -2  23   3   33.76    5.06
   2  23  -2   80.25    6.71
  -2  23   2   75.42    6.76
  -2  23   2   86.04    7.80
  -2  23   1  129.41    8.97
  -2  23   1  119.14    9.31
   2  23  -1  121.76    8.41
  -2  23   0  290.74   14.19
  -2  23   0  312.28   15.59
   2  23   0  288.45   14.34
  -2  23  -1  150.48    9.77
   2  23   1  153.65   10.11
  -2  23  -1  158.87   10.77
  -2  23  -2  358.79   17.43
  -2  23  -2  332.64   15.82
   2  23   2  347.66   16.71
  -2  23  -3    0.80    3.68
  -2  23  -3   -0.68    3.34
   2  23   3   -3.05    4.32
  -2  23  -4   74.29    7.94
   2  23   4   62.96    7.51
  -2  23  -4   54.18    7.26
  -2  23  -5   23.29    5.66
   2  23   5   27.75    5.81
  -2  23  -5   22.07    5.49
  -2  23  -6  150.35   11.96
  -2  23  -6  153.43   11.62
   2  23   6  166.35   12.38
  -2  23  -7   17.30    5.12
   2  23   7   12.49    5.20
  -2  23  -8   45.41    7.16
   2  23   8   47.99    7.96
  -2  23  -9   15.28    5.03
   2  23   9   26.22    6.62
   2  23  10    3.82    5.76
   2  23  11  110.37   12.24
   2  23  12    4.24    5.79
   2  23  13   14.71    6.90
  -2  24  14    4.43    4.64
  -2  24  13   -5.29    6.06
  -2  24  12    6.02    5.63
  -2  24  11   26.31    6.94
  -2  24  10   -0.88    4.76
  -2  24   9    9.73    5.00
  -2  24   9   13.28    5.02
  -2  24   8   42.63    6.91
  -2  24   8   45.65    7.63
  -2  24   8   46.21    6.63
  -2  24   7   14.95    4.82
  -2  24   7    3.66    4.43
  -2  24   7   18.68    5.00
  -2  24   6   15.14    4.78
  -2  24   6   13.81    5.48
  -2  24   6    7.76    4.36
  -2  24   5   68.57    7.95
  -2  24   5   42.18    7.60
  -2  24   5   52.20    6.74
  -2  24   4  122.06    9.75
  -2  24   4  104.05    8.46
  -2  24   4  103.59    9.24
  -2  24   3   59.37    7.17
   2  24  -3   31.99    5.18
  -2  24   3   36.43    5.39
   2  24  -2    9.75    4.17
  -2  24   2    9.79    3.63
  -2  24   2    9.81    4.43
  -2  24   1  261.98   13.32
   2  24  -1  284.19   13.58
  -2  24   1  232.51   13.81
   2  24   0   17.78    4.34
  -2  24   0   16.77    3.97
  -2  24   0   33.33    5.85
  -2  24  -1  153.05   10.11
   2  24   1  168.80   11.03
  -2  24  -1  169.17   11.35
  -2  24  -2  249.85   14.39
  -2  24  -2  250.40   13.25
   2  24   2  240.28   13.72
  -2  24  -3   -2.48    3.87
  -2  24  -3    5.54    3.65
   2  24   3    2.36    3.75
  -2  24  -4  122.11   10.33
  -2  24  -4  114.27    9.22
  -2  24  -4   92.68    9.01
   2  24   4  114.36    9.90
  -2  24  -5    5.48    4.49
   2  24   5    8.27    4.65
  -2  24  -5   12.59    4.37
   2  24   6   39.61    6.97
  -2  24  -6   23.63    5.55
  -2  24  -6   27.19    6.42
   2  24   7   76.65    9.26
  -2  24  -7   73.03    8.44
  -2  24  -7   77.14    9.26
  -2  24  -8   18.56    5.42
   2  24   8   11.38    5.34
   2  24   9   49.68    8.70
   2  24  10   10.32    5.94
   2  24  11   15.01    6.61
   2  24  12   27.18    7.95
   2  24  13    2.97    5.82
  -2  25  13    8.47    6.21
  -2  25  12    4.03    5.71
  -2  25  11   -0.94    6.66
  -2  25  10   24.84    6.00
  -2  25   9   37.68    6.86
  -2  25   9   36.97    6.79
  -2  25   8  129.05   10.27
  -2  25   8  121.64   11.27
  -2  25   8  124.22   10.93
  -2  25   7   12.72    4.93
  -2  25   7   14.06    6.01
  -2  25   7   19.68    5.19
  -2  25   6   58.35    7.60
  -2  25   6   51.38    8.09
  -2  25   6   48.73    7.04
  -2  25   5    6.70    4.11
  -2  25   5   -0.83    4.10
  -2  25   5    4.07    3.58
  -2  25   4  103.42    9.79
  -2  25   4  135.01    9.88
  -2  25   4  137.81   11.05
  -2  25   3   51.93    6.02
  -2  25   3   53.89    6.80
   2  25  -3   46.57    5.85
  -2  25   2   24.99    4.47
   2  25  -2   22.28    4.64
  -2  25   2   21.23    5.15
  -2  25   1   75.93    8.17
   2  25  -1   94.82    7.86
  -2  25   1   86.91    7.47
  -2  25   0  351.92   16.44
  -2  25   0  368.48   18.25
   2  25   0  379.84   17.15
  -2  25  -1  145.02    9.68
  -2  25  -1  139.05   10.68
   2  25   1  131.85    9.77
  -2  25  -2   48.64    6.65
  -2  25  -2   42.69    5.69
   2  25   2   55.08    6.88
  -2  25  -3   55.41    7.26
   2  25   3   57.67    7.82
  -2  25  -3   61.29    6.90
  -2  25  -4  222.81   14.13
  -2  25  -4  217.63   12.99
   2  25   4  190.54   13.17
  -2  25  -5   86.95    8.89
   2  25   5   70.74    8.17
  -2  25  -5   67.75    8.06
   2  25   6   56.79    8.08
  -2  25  -6   59.83    7.85
  -2  25  -6   56.23    7.87
   2  25   7   23.95    6.19
  -2  25  -7   14.06    4.90
  -2  25  -7   27.15    6.33
   2  25   8   92.75   10.86
  -2  25  -8  108.47   10.43
  -2  25  -8  125.91   11.75
  -2  25  -9   64.38    9.27
   2  25   9   44.42    8.29
   2  25  10   73.37   10.20
   2  25  11  123.28   13.25
   2  25  12    1.45    5.80
   2  25  13    4.50    5.74
  -2  26  13    1.06    6.27
  -2  26  12   26.26    8.03
  -2  26  11    2.85    6.44
  -2  26  10   18.75    6.12
  -2  26   9   -3.08    4.89
  -2  26   9    5.91    5.05
  -2  26   8   83.60    9.20
  -2  26   8   74.36    9.34
  -2  26   8   91.22    8.79
  -2  26   7   60.92    7.92
  -2  26   7   50.84    7.93
  -2  26   7   44.45    6.32
  -2  26   6    9.01    4.56
  -2  26   6   16.36    5.55
  -2  26   6    8.72    4.31
  -2  26   5   72.00    8.39
  -2  26   5   61.73    7.97
  -2  26   5   76.60    7.90
  -2  26   4   58.82    7.39
  -2  26   4   67.00    6.96
  -2  26   4   58.23    7.33
  -2  26   3  155.01   11.66
  -2  26   3  113.07    9.13
   2  26  -2   81.95    7.54
  -2  26   2   90.82    8.87
  -2  26   2   82.37    7.33
   2  26  -1    8.53    4.02
  -2  26   1   13.86    4.63
  -2  26   1   20.50    4.33
   2  26   0   58.75    6.88
  -2  26   0   61.12    6.40
  -2  26   0   69.70    7.82
  -2  26  -1  164.92   10.42
  -2  26  -1  147.72   11.06
   2  26   1  132.61   10.21
  -2  26  -2  187.51   11.48
  -2  26  -2  208.00   13.27
   2  26   2  187.70   12.89
  -2  26  -3   65.97    8.25
  -2  26  -3   72.31    7.38
   2  26   3   65.38    7.95
  -2  26  -4   10.05    4.89
  -2  26  -4   22.22    4.83
   2  26   4   10.83    4.71
  -2  26  -5   65.96    8.29
  -2  26  -5   78.12    8.42
   2  26   5   66.86    8.48
  -2  26  -6   16.08    5.46
   2  26   6   22.86    5.71
  -2  26  -6   25.56    5.65
   2  26   7   21.14    6.42
  -2  26  -7   35.12    6.23
  -2  26  -7   33.93    7.18
  -2  26  -8    1.12    4.38
   2  26   8    1.18    4.52
  -2  26  -9   18.82    5.97
   2  26   9   22.57    6.45
  -2  26 -10    6.19    5.39
   2  26  10    7.99    5.58
  -2  26 -11   11.65    6.27
   2  26  11   15.42    6.68
   2  26  12   16.09    6.97
  -2  27  13    1.06    5.66
  -2  27  12    3.04    6.00
  -2  27  11    8.58    6.47
  -2  27  10   14.38    5.91
  -2  27   9    2.55    4.60
  -2  27   9    1.06    4.03
  -2  27   8   67.74    8.71
  -2  27   8   88.90    9.06
  -2  27   8   82.24    9.92
  -2  27   7   59.05    8.05
  -2  27   7   70.26    7.49
  -2  27   7   54.95    8.16
  -2  27   6   36.29    6.85
  -2  27   6   45.70    6.41
  -2  27   6   54.98    8.01
  -2  27   5   29.64    5.94
  -2  27   5   20.33    4.85
  -2  27   5   40.51    7.18
  -2  27   4   27.89    5.89
  -2  27   4   24.53    5.21
  -2  27   4   13.50    5.57
  -2  27   3  112.99    9.71
  -2  27   3   95.12    8.18
  -2  27   2   -1.30    3.19
  -2  27   2   -0.85    4.88
   2  27  -1    5.48    5.07
  -2  27   1    0.65    3.11
  -2  27   1    1.69    4.80
   2  27   0   43.89    7.32
  -2  27   0   24.67    6.22
  -2  27   0   27.20    4.77
  -2  27  -1  358.76   18.49
  -2  27  -1  329.48   16.04
   2  27   1  317.03   16.96
  -2  27  -2  262.66   15.46
   2  27   2  243.47   14.68
  -2  27  -2  274.91   14.23
  -2  27  -3  140.19   10.30
  -2  27  -3  155.13   11.86
   2  27   3  155.53   11.67
   2  27   4   46.41    7.05
  -2  27  -4   24.41    5.95
  -2  27  -4   27.23    5.21
  -2  27  -5   67.99    8.13
   2  27   5   73.54    8.78
  -2  27  -5   74.17    8.94
  -2  27  -6    3.72    4.13
  -2  27  -6    4.10    4.29
   2  27   6    1.06    4.45
  -2  27  -7   19.30    5.60
  -2  27  -7   11.82    5.28
   2  27   7    7.95    5.50
  -2  27  -8   64.56    8.82
   2  27   8   64.99    9.24
  -2  27  -9   36.81    7.52
   2  27   9   39.55    8.15
  -2  27 -10   29.79    7.31
   2  27  10   25.63    7.33
  -2  27 -11  108.77   12.15
   2  27  11   76.55   11.23
   2  27  12   20.72    7.39
  -2  28  11    8.62    5.73
  -2  28  10   19.90    7.78
  -2  28   9   13.73    5.45
  -2  28   9   16.26    5.87
  -2  28   8  125.74   11.51
  -2  28   8  123.21   10.94
  -2  28   8  137.73   12.81
  -2  28   7   36.88    7.15
  -2  28   7   38.26    6.31
  -2  28   7   45.13    7.64
  -2  28   6   -1.92    4.02
  -2  28   6    1.49    3.83
  -2  28   6    1.91    4.39
  -2  28   5   29.73    6.18
  -2  28   5   44.10    6.07
  -2  28   5   40.68    7.07
  -2  28   4   13.54    5.01
  -2  28   4   14.54    4.82
  -2  28   4   11.27    5.89
  -2  28   3  101.15    9.58
  -2  28   3   83.92    7.86
  -2  28   2  135.11   10.86
   2  28  -2  129.09    9.55
  -2  28   2  126.04    9.20
   2  28  -1   15.00    4.49
  -2  28   1    7.04    4.58
  -2  28   1    7.31    3.51
  -2  28   0  118.95    8.98
  -2  28   0  116.35   10.35
   2  28   0  120.38    9.55
  -2  28  -1   38.46    6.89
  -2  28  -1   27.69    5.03
   2  28   1   41.79    6.42
   2  28   2  120.38   10.25
  -2  28  -2  118.52   10.48
  -2  28  -3  202.07   13.63
   2  28   3  171.82   12.99
  -2  28  -4   20.24    5.73
   2  28   4   18.14    5.43
  -2  28  -5   23.02    5.96
   2  28   5   27.57    6.02
  -2  28  -6   31.29    6.47
   2  28   6   30.46    6.87
  -2  28  -6   25.58    5.89
  -2  28  -7    7.65    4.96
   2  28   7   24.34    6.58
  -2  28  -8    2.29    4.79
   2  28   8   -1.23    4.69
  -2  28  -9    7.20    5.71
   2  28   9   -2.60    4.96
  -2  28 -10   41.41    8.40
   2  28  10   58.89    9.66
  -2  28 -11    3.91    5.89
   2  28  11   11.49    7.06
   2  28  12    5.98    6.39
  -2  29   9    6.67    4.84
  -2  29   8  118.44   11.23
  -2  29   8   98.73   11.14
  -2  29   7   55.38    8.15
  -2  29   7   72.78    9.00
  -2  29   6   52.49    7.74
  -2  29   6   54.72    7.78
  -2  29   5  121.93   10.95
  -2  29   5  139.10   11.79
  -2  29   4    6.54    4.52
  -2  29   4    2.67    4.57
  -2  29   3   33.08    6.68
  -2  29   3   37.12    7.06
   2  29  -2  100.80    8.96
  -2  29   2   70.59    8.76
   2  29  -1    8.17    4.80
  -2  29   1    5.48    4.28
   2  29   0   75.31    8.27
  -2  29   0   91.38    9.45
   2  29   1   52.27    7.79
  -2  29  -1   48.17    7.66
  -2  29  -2  226.26   14.78
   2  29   2  206.43   13.91
  -2  29  -3   72.21    8.61
   2  29   3   63.26    8.22
  -2  29  -4   58.42    8.06
   2  29   4   66.69    8.24
  -2  29  -5   16.39    5.12
   2  29   5   13.60    5.52
  -2  29  -6    1.06    4.26
   2  29   6    3.34    4.75
  -2  29  -6    2.89    4.72
  -2  29  -7   21.10    6.24
   2  29   7   17.73    6.41
  -2  29  -8   20.90    6.30
   2  29   8   20.01    6.34
  -2  29  -9    4.84    5.06
   2  29   9   13.19    6.08
  -2  29 -10   27.74    7.43
   2  29  10   31.90    7.99
   2  29  11   36.31    8.65
   2  29  12   18.15    7.33
  -2  30   9   30.72    6.71
  -2  30   8   61.32    8.60
  -2  30   8   71.56    9.71
  -2  30   7   11.60    5.50
  -2  30   7   24.08    7.22
  -2  30   6   15.31    5.66
  -2  30   6   14.99    5.74
  -2  30   5   62.42    8.35
  -2  30   5   54.16    8.02
  -2  30   4   20.30    5.81
  -2  30   4   22.79    6.11
  -2  30   3   54.17    7.60
  -2  30   3   44.29    7.33
  -2  30   2  179.22   13.17
   2  30  -2  198.55   12.40
   2  30  -1    3.86    4.17
  -2  30   1    9.47    6.05
   2  30   0    7.24    4.57
  -2  30   0   10.42    5.61
   2  30   1   17.75    5.22
  -2  30  -1    3.83    5.05
  -2  30  -2  219.72   14.88
   2  30   2  243.39   14.97
   2  30   3   30.21    6.84
  -2  30  -3   62.41    8.33
   2  30   4   -1.01    4.30
  -2  30  -4   -1.02    4.44
   2  30   5    1.07    4.49
  -2  30  -5    2.10    4.57
   2  30   6   11.37    5.33
  -2  30  -6    5.43    5.25
  -2  30  -7    7.89    5.01
   2  30   7   13.26    6.01
  -2  30  -8   42.32    7.78
   2  30   8   34.37    7.83
  -2  30  -9    8.57    5.74
   2  30   9   20.11    6.98
  -2  30 -10    7.63    5.33
   2  30  10   22.51    7.51
   2  30  11   13.23    6.65
  -2  31   9    4.66    4.67
  -2  31   8   61.72    8.87
  -2  31   8   79.75   10.28
  -2  31   7    9.75    5.24
  -2  31   7   14.96    6.46
  -2  31   6   19.95    5.92
  -2  31   6   32.70    7.12
  -2  31   5    5.11    4.86
  -2  31   5    6.81    4.92
  -2  31   4   10.98    5.40
  -2  31   4    8.42    5.31
  -2  31   3   22.59    6.46
  -2  31   3    5.45    5.28
  -2  31   2   13.73    5.57
   2  31  -1   22.40    5.71
  -2  31   1   25.45    6.46
   2  31   0   35.01    6.63
  -2  31   0   35.29    7.22
   2  31   1   35.82    6.92
  -2  31  -1   45.38    7.61
   2  31   2   81.81    9.23
  -2  31  -2   77.08    9.44
   2  31   3   43.69    7.40
  -2  31  -3   61.22    8.42
   2  31   4    5.17    4.33
  -2  31  -4    3.13    4.46
   2  31   5   24.19    6.61
  -2  31  -5   24.67    6.32
   2  31   6   19.74    5.90
  -2  31  -6   22.17    6.45
  -2  31  -7    4.58    5.09
   2  31   7    7.37    5.15
  -2  31  -8   23.79    6.63
   2  31   8   31.11    7.79
  -2  31  -9    2.47    5.07
   2  31   9   -2.72    5.93
  -2  31 -10    8.96    5.58
   2  31  10    8.54    6.21
   2  31  11   11.89    6.61
  -2  32   9    8.34    5.67
  -2  32   8   20.69    6.48
  -2  32   8   39.51    8.34
  -2  32   7   18.90    5.96
  -2  32   7   23.98    6.74
  -2  32   6   -2.16    5.14
  -2  32   6    3.13    5.64
  -2  32   5   15.79    5.92
  -2  32   5   28.86    6.72
  -2  32   4    9.27    5.06
  -2  32   4   14.37    5.80
  -2  32   3    5.07    4.82
  -2  32   3   -1.86    5.04
  -2  32   2   12.13    5.26
   2  32  -1   32.33    6.40
  -2  32   1   34.38    6.86
   2  32   0   19.84    5.51
  -2  32   0   34.43    7.17
   2  32   1   22.55    5.81
  -2  32  -1   31.52    6.76
   2  32   2   46.41    7.25
  -2  32  -2   69.11    8.93
   2  32   3   -1.00    4.35
  -2  32  -3    8.40    5.46
   2  32   4    8.49    4.89
  -2  32  -4    5.35    4.93
   2  32   5   34.87    7.01
  -2  32  -5   43.91    7.40
   2  32   6    9.49    5.47
  -2  32  -6   10.17    5.11
  -2  32  -7    7.01    5.38
   2  32   7   13.77    6.15
  -2  32  -8   24.10    6.78
   2  32   8   21.11    7.24
  -2  32  -9    7.49    5.74
   2  32   9    8.29    5.54
  -2  32 -10   10.32    6.24
   2  32  10    1.44    6.04
   2  32  11    4.51    5.60
  -2  33   9    7.30    5.41
  -2  33   8   12.94    6.38
  -2  33   8   27.19    8.53
  -2  33   7   90.09   10.47
  -2  33   7  101.12   10.90
  -2  33   6    8.88    5.46
  -2  33   6   13.83    6.37
  -2  33   5   14.08    6.01
  -2  33   5   11.19    6.46
  -2  33   4    3.19    4.63
  -2  33   4    0.98    4.96
  -2  33   3   14.63    5.80
  -2  33   3   15.27    5.42
  -2  33   2   72.96    9.15
   2  33  -1    1.72    4.15
  -2  33   1   -2.09    4.72
   2  33   0    0.89    4.24
  -2  33   0   17.76    6.19
   2  33   1  109.85   10.19
  -2  33  -1  120.61   11.45
   2  33   2   31.21    6.62
  -2  33  -2   38.25    7.37
   2  33   3   20.52    6.16
  -2  33  -3   23.72    6.67
   2  33   4   -1.09    4.74
  -2  33  -4    7.69    5.14
   2  33   5   23.01    6.47
  -2  33  -5   19.09    6.39
   2  33   6   65.40    9.19
  -2  33  -6   44.93    7.88
  -2  33  -7    7.12    5.18
   2  33   7   10.20    5.34
  -2  33  -8   -1.23    5.54
   2  33   8   -2.68    5.25
  -2  33  -9   -1.26    5.70
   2  33   9    4.20    5.49
  -2  33 -10   23.36    6.93
   2  33  10    5.83    5.72
  -2  34   9   23.59    6.90
  -2  34   8   32.49    7.67
  -2  34   8   34.88    8.82
  -2  34   7   -3.51    5.56
  -2  34   7   10.19    6.49
  -2  34   6   -4.56    5.51
  -2  34   6    5.42    5.79
  -2  34   5    4.45    5.63
  -2  34   5   -4.17    6.04
  -2  34   4    1.09    5.12
  -2  34   4    6.02    5.81
  -2  34   3   13.99    5.53
  -2  34   3   17.58    5.97
  -2  34   2    6.44    5.58
   2  34  -1   13.29    5.10
  -2  34   1   22.59    6.45
   2  34   0    8.28    4.25
  -2  34   0   23.73    6.78
   2  34   1   11.51    5.13
  -2  34  -1    5.41    5.55
   2  34   2   69.25    8.77
  -2  34  -2   71.00    9.65
   2  34   3   10.53    5.41
  -2  34  -3   22.12    7.02
   2  34   4    3.34    4.86
  -2  34  -4   -1.13    4.81
   2  34   5   14.12    5.33
  -2  34  -5   14.92    5.90
   2  34   6   17.29    6.16
  -2  34  -6   10.59    5.24
   2  34   7    9.09    5.98
  -2  34  -7    7.25    5.66
  -2  34  -8    9.93    5.73
   2  34   8   25.91    7.56
  -2  34  -9    2.56    5.35
   2  34   9    1.42    5.57
   2  34  10   25.11    7.81
  -2  35   9    6.33    5.31
  -2  35   8    9.84    5.95
  -2  35   8    1.22    6.44
  -2  35   7   53.85    8.93
  -2  35   7   65.65   10.30
  -2  35   6   53.76    8.72
  -2  35   6   59.74    9.19
  -2  35   5   36.59    7.56
  -2  35   5   34.03    7.16
  -2  35   4   15.74    6.01
  -2  35   4    9.23    6.51
  -2  35   3    1.11    5.35
  -2  35   3   -1.00    5.66
  -2  35   2    3.32    4.72
  -2  35   1   13.31    5.94
   2  35  -1   20.12    5.71
   2  35   0   47.38    7.15
  -2  35   0   39.98    7.80
   2  35   1   17.78    5.62
  -2  35  -1   15.59    5.96
   2  35   2   44.36    7.85
  -2  35  -2   62.75    9.03
   2  35   3   17.29    6.42
  -2  35  -3   22.70    7.21
   2  35   4    5.70    4.78
  -2  35  -4    3.46    5.67
   2  35   5   15.62    6.33
  -2  35  -5    2.35    4.70
   2  35   6   -3.78    5.05
  -2  35  -6    8.39    5.32
   2  35   7    5.29    5.53
  -2  35  -7   -2.46    4.57
  -2  35  -8    1.26    5.04
   2  35   8   -2.77    5.16
  -2  35  -9    6.46    5.84
   2  35   9    4.32    5.64
   2  35  10   23.89    7.36
  -2  36   9    7.75    5.84
  -2  36   8   20.09    6.63
  -2  36   7   15.91    6.39
  -2  36   7   45.72    9.63
  -2  36   6    8.37    6.39
  -2  36   6   23.66    8.18
  -2  36   5   17.60    6.43
  -2  36   5    5.43    5.81
  -2  36   4    8.08    5.84
  -2  36   4    5.23    5.59
  -2  36   3   -3.42    5.24
  -2  36   3    1.02    5.30
  -2  36   2   43.17    8.24
  -2  36   2   31.96    7.60
  -2  36   1    3.42    5.77
   2  36   0    2.93    5.07
  -2  36   0   -4.57    6.10
   2  36   1   10.15    5.69
  -2  36  -1   -1.14    5.45
   2  36   2    1.06    5.28
  -2  36  -2    1.15    5.72
   2  36   3   37.67    7.26
  -2  36  -3   30.27    7.56
   2  36   4    2.33    4.57
  -2  36  -4   -7.08    5.79
   2  36   5   12.27    5.76
  -2  36  -5   20.39    6.16
   2  36   6   11.55    5.38
  -2  36  -6   12.21    6.18
   2  36   7    4.03    5.39
  -2  36  -7    6.24    5.94
  -2  36  -8    6.39    5.88
   2  36   8   15.47    6.59
  -2  36  -9    6.52    6.31
   2  36   9   -1.46    5.14
  -2  37   9   11.83    6.46
  -2  37   8   71.74   10.78
  -2  37   7    3.75    5.13
  -2  37   7   20.28    7.70
  -2  37   6    7.34    6.01
  -2  37   6   12.59    7.12
  -2  37   5   15.62    6.59
  -2  37   5   21.04    7.70
  -2  37   4    8.30    5.73
  -2  37   4    6.41    5.92
  -2  37   3   12.87    5.92
  -2  37   3    8.32    5.77
  -2  37   2   19.82    6.78
  -2  37   2   24.45    6.60
  -2  37   1    1.17    5.84
   2  37   0   18.08    5.71
  -2  37   0   14.07    6.35
   2  37   1   31.26    6.77
  -2  37  -1   30.56    7.56
   2  37   2   18.48    6.31
  -2  37  -2    7.08    5.89
   2  37   3   29.49    7.09
  -2  37  -3   20.26    6.94
   2  37   4   21.49    6.87
  -2  37  -4   25.30    7.66
   2  37   5   -1.25    5.24
  -2  37  -5  -11.02    7.97
   2  37   6   -3.92    5.12
  -2  37  -6    4.97    5.92
   2  37   7    1.37    5.09
  -2  37  -7   12.67    5.83
  -2  37  -8    2.59    5.19
   2  37   8    1.43    5.31
  -2  37  -9    5.28    5.29
   2  37   9    2.95    5.91
  -2  38   9   14.70    6.67
  -2  38   8   22.19    7.25
  -2  38   7   10.22    6.18
  -2  38   7   16.97    7.96
  -2  38   6   16.27    6.43
  -2  38   6   17.46    7.39
  -2  38   5    6.15    5.76
  -2  38   5    6.76    7.15
  -2  38   4    3.64    5.49
  -2  38   4    8.71    6.38
  -2  38   3   14.42    6.34
  -2  38   3    4.23    6.07
  -2  38   2   -2.39    5.11
  -2  38   2   -1.04    5.54
  -2  38   1    2.40    5.12
   2  38   0    3.10    5.14
  -2  38   0   -2.40    5.72
   2  38   1    3.21    5.01
  -2  38  -1   -1.21    5.65
   2  38   2   25.64    6.70
  -2  38  -2   20.56    6.88
   2  38   3   19.75    6.52
  -2  38  -3   13.40    6.43
   2  38   4    2.44    5.31
  -2  38  -4   -4.93    6.90
   2  38   5   10.21    5.57
  -2  38  -5    1.25    6.75
   2  38   6   11.97    6.14
  -2  38  -6   25.34    7.36
   2  38   7   18.06    7.03
  -2  38  -7   10.29    6.03
  -2  38  -8    7.86    5.60
   2  38   8    5.78    5.39
  -2  38  -9    1.33    5.47
  -2  39   9   33.95    8.01
  -2  39   8   13.29    6.33
  -2  39   7   52.04    9.31
  -2  39   7   36.87    8.80
  -2  39   6   30.70    7.78
  -2  39   6   37.84    8.74
  -2  39   5   25.19    7.47
  -2  39   5   12.64    7.93
  -2  39   4    8.71    5.73
  -2  39   4   -5.54    6.76
  -2  39   3   12.31    6.15
  -2  39   3   16.16    7.43
  -2  39   2   38.02    8.25
  -2  39   2   43.36    8.40
  -2  39   1   -1.23    5.55
   2  39   0    2.12    5.20
  -2  39   0   -2.47    5.87
   2  39   1   23.06    6.46
  -2  39  -1   21.03    7.03
   2  39   2   30.81    7.51
  -2  39  -2   66.90   10.00
   2  39   3   -4.75    6.09
  -2  39  -3    4.97    6.37
   2  39   4   26.14    7.16
  -2  39  -4   21.36    7.84
   2  39   5    6.51    5.78
  -2  39  -5   12.71    6.70
   2  39   6    1.35    5.04
  -2  39  -6   -1.29    6.97
   2  39   7    4.23    6.02
  -2  39  -7   11.76    6.42
  -2  39  -8    2.65    5.99
   2  39   8   -2.93    5.73
  -2  40   8   16.23    6.55
  -2  40   7   15.90    6.62
  -2  40   7   16.28    7.50
  -2  40   6   -1.30    5.90
  -2  40   6    1.20    7.11
  -2  40   5   14.15    6.79
  -2  40   5   12.85    6.99
  -2  40   4   -1.27    5.86
  -2  40   4   10.14    7.27
  -2  40   3   12.63    6.65
  -2  40   3    2.19    6.69
  -2  40   2    7.53    5.68
  -2  40   2    3.23    6.76
  -2  40   1    6.28    6.79
  -2  40   0   17.70    7.50
   2  40   1   16.85    6.33
  -2  40  -1   40.48    8.87
   2  40   2   -1.17    5.55
  -2  40  -2   12.67    7.18
   2  40   3   -6.07    6.80
  -2  40  -3   15.26    7.61
   2  40   4   -1.27    4.86
  -2  40  -4    1.28    5.99
   2  40   5   21.20    6.62
  -2  40  -5   11.65    7.18
   2  40   6    6.87    6.11
  -2  40  -6   13.09    6.99
   2  40   7    2.86    5.73
  -2  40  -7   -2.65    7.17
  -2  40  -8    5.37    5.38
  -2  41   8   20.62    7.36
  -2  41   7   25.64    7.68
  -2  41   7   31.70    9.09
  -2  41   6    2.66    5.57
  -2  41   6   -1.22    6.33
  -2  41   5   10.51    6.45
  -2  41   5    2.37    7.30
  -2  41   4    7.81    6.29
  -2  41   4    6.86    6.56
  -2  41   3   15.50    6.54
  -2  41   3    2.23    6.10
  -2  41   2    6.41    5.59
  -2  41   2   -9.84    7.23
  -2  41   1   -3.85    6.11
  -2  41   0    7.75    6.98
   2  41   1   27.59    7.27
  -2  41  -1   37.48    9.01
   2  41   2   13.13    6.12
  -2  41  -2    1.29    6.26
   2  41   3    2.48    5.51
  -2  41  -3    7.79    6.38
   2  41   4   23.27    6.73
  -2  41  -4    9.12    7.23
   2  41   5   13.48    6.42
  -2  41  -5    9.21    6.27
   2  41   6   15.36    6.31
  -2  41  -6   -1.33    6.42
   2  41   7   30.41    7.45
  -2  41  -7   20.14    7.98
  -2  42   7   -6.87    6.32
  -2  42   7    1.28    6.85
  -2  42   6   -1.35    5.67
  -2  42   6    1.23    6.91
  -2  42   5    2.68    5.96
  -2  42   5   12.02    6.97
  -2  42   4   -1.33    5.79
  -2  42   4    8.15    7.64
  -2  42   3    2.64    6.08
  -2  42   3   11.31    7.23
  -2  42   2    1.31    5.60
  -2  42   2    1.11    6.13
  -2  42   1    6.56    6.14
  -2  42   0    7.89    6.65
   2  42   1   28.18    7.14
  -2  42  -1   35.61    8.91
   2  42   2   -4.87    5.88
  -2  42  -2   -2.65    6.29
   2  42   3   -6.32    7.17
  -2  42  -3   -3.97    7.07
   2  42   4    2.63    5.28
  -2  42  -4   -1.33    6.80
   2  42   5    8.22    5.62
  -2  42  -5   10.68    7.31
   2  42   6    1.42    5.28
  -2  42  -6    8.09    7.19
  -2  43   6    2.76    5.77
  -2  43   6    3.74    6.40
  -2  43   5   21.86    7.94
  -2  43   5   21.84    8.05
  -2  43   4   25.77    7.54
  -2  43   4   22.44    7.84
  -2  43   3    6.74    6.31
  -2  43   3   14.92    6.94
  -2  43   2   10.71    6.87
  -2  43   1   -2.67    6.66
  -2  43   0   14.76    8.28
   2  43   1   19.19    6.91
  -2  43  -1   41.72    9.58
   2  43   2   -2.48    6.19
  -2  43  -2    8.09    7.19
   2  43   3   10.30    6.23
  -2  43  -3   14.83    6.63
   2  43   4   16.08    6.78
  -2  43  -4    8.10    7.03
   2  43   5    4.17    5.04
  -2  43  -5   -2.71    6.75
  -2  43  -6    4.09    6.70
  -2  44   5    2.78    6.29
  -2  44   5   14.70    7.77
  -2  44   4    1.38    6.24
  -2  44   4    1.20    7.29
  -2  44   3   12.35    6.74
  -2  44   2    2.73    5.84
  -2  44   1    1.36    6.27
  -2  44   0   10.92    7.38
  -2  44  -1   32.94    8.50
   2  44   2    8.86    6.03
  -2  44  -2   15.08    7.51
   2  44   3   -6.56    6.72
  -2  44  -3    4.12    7.14
   2  44   4    8.16    6.04
  -2  44  -4    6.87    7.79
  -2  44  -5   -2.75    7.04
  -2  45   5   -3.71    6.85
  -2  45   4    2.81    5.76
  -2  45   3   -1.40    5.85
  -2  45   2   11.12    7.13
  -2  45   1   11.09    7.21
  -2  45   0    5.55    7.22
  -2  45  -1   29.28    8.87
  -2  45  -2   15.33    7.81
   2  45   2   -3.86    6.31
  -2  45  -3    1.39    6.53
   2  45   3   -1.33    6.03
   2  45   4   19.33    6.59
  -2  46   1   12.68    6.92
  -2  46   0   11.28    7.81
  -2  46  -1    4.24    6.93
   2  46   2   -1.31    5.80
   2  46   3   -4.06    6.65
   3 -42  -6   15.83    6.96
   3 -42  -5   21.34    7.05
   3 -41  -6    3.91    5.46
   3 -41  -5    7.45    5.62
   3 -40  -7   25.72    7.44
   3 -40  -6    5.16    6.04
   3 -40  -5    6.13    5.45
   3 -39  -8   26.61    7.51
   3 -39  -7    9.38    6.58
   3 -39  -6    6.37    6.26
   3 -39  -5   12.09    6.21
   3 -39  -4    5.72    4.89
   3 -38  -8    6.93    5.68
   3 -38  -7    5.29    5.54
   3 -38  -6   20.13    6.90
   3 -38  -5   14.30    5.95
   3 -38  -4   24.75    6.41
   3 -37  -9   45.64    9.04
   3 -37  -8   10.95    5.97
   3 -37  -7   14.37    6.52
   3 -37  -6   28.53    7.23
   3 -37  -5    1.17    5.01
   3 -37  -4    8.86    5.91
   3 -36  -9   18.33    7.44
   3 -36  -8   14.87    6.01
   3 -36  -7   -1.29    5.39
   3 -36  -6   18.32    6.62
   3 -36  -5   25.39    7.28
   3 -36  -4    4.35    4.92
   3 -35 -10   -1.45    5.68
   3 -35  -9   12.53    6.84
   3 -35  -8    4.00    6.24
   3 -35  -7   22.82    6.88
   3 -35  -6   52.85    8.99
   3 -35  -5   23.80    6.38
   3 -35  -4   16.02    5.71
   3 -35  -3    7.99    4.98
   3 -34 -10   17.19    6.61
   3 -34  -9    4.12    5.37
   3 -34  -8   10.50    6.25
   3 -34  -7   28.68    7.19
   3 -34  -6   10.61    5.43
   3 -34  -5   47.81    7.88
   3 -34  -4   23.01    5.96
   3 -34  -3    3.91    4.42
  -3 -34   2   12.99    3.90
   3 -34   0    5.99    4.52
   3 -33 -10    7.06    6.04
   3 -33  -9    9.46    6.33
   3 -33  -8   60.64    9.62
   3 -33  -7   17.14    6.55
   3 -33  -6   70.59    9.35
   3 -33  -5   15.26    5.60
   3 -33  -4   16.39    5.41
   3 -33  -3   31.53    6.46
  -3 -33   3   23.06    4.51
  -3 -33   2   11.49    3.59
  -3 -33   1   17.63    4.20
   3 -33   0   51.85    7.36
   3 -32 -11   -5.80    6.20
   3 -32 -10   11.13    6.52
   3 -32  -9   34.55    8.08
   3 -32  -8   65.88   10.07
   3 -32  -7   40.83    7.82
   3 -32  -6    7.93    4.94
   3 -32  -5   13.86    5.40
   3 -32  -4   14.01    5.29
   3 -32  -3    6.53    4.14
  -3 -32   3   -0.62    2.68
   3 -32  -2   14.66    4.55
  -3 -32   2    8.14    3.75
  -3 -32   1    5.12    3.42
   3 -32   0    3.83    4.09
   3 -31 -11   -4.28    5.45
   3 -31 -10    1.37    5.23
   3 -31  -9    1.30    5.23
   3 -31  -8   47.17    9.21
   3 -31  -7    8.24    5.23
   3 -31  -6   31.06    7.14
   3 -31  -5   22.93    6.57
   3 -31  -4    6.83    4.65
   3 -31  -3   12.73    4.67
  -3 -31   3    9.73    3.30
  -3 -31   2    9.85    3.58
   3 -31  -2   14.28    4.61
   3 -31  -1   38.05    6.39
  -3 -31   1   47.05    5.63
   3 -31   0   20.64    5.36
  -3 -31   0   30.11    4.88
   3 -30 -11    7.02    5.37
   3 -30 -10    6.73    5.75
   3 -30  -9   15.36    5.90
   3 -30  -8  103.32   11.37
   3 -30  -7   29.93    6.64
   3 -30  -6   34.68    6.86
   3 -30  -5    6.11    4.44
   3 -30  -4    2.86    4.53
  -3 -30   3   18.58    4.21
   3 -30  -3   33.67    5.94
   3 -30  -2    4.09    4.02
  -3 -30   2    6.08    3.33
   3 -30  -1   33.70    6.06
  -3 -30   1   24.60    4.55
   3 -30   0  142.28   11.32
  -3 -30   0  130.41    9.25
   3 -29 -12    5.74    5.75
   3 -29 -11   12.41    5.66
   3 -29 -10   19.80    6.40
   3 -29  -9    1.25    5.25
   3 -29  -8   79.72    9.87
   3 -29  -7    5.63    5.09
   3 -29  -6    9.54    4.80
   3 -29  -5   11.92    4.81
   3 -29  -4   14.83    5.02
  -3 -29   4   14.15    3.69
  -3 -29   3   42.14    5.33
   3 -29  -3   50.79    7.00
   3 -29  -2   13.32    4.47
  -3 -29   2   21.55    4.24
   3 -29  -2   19.06    4.77
   3 -29  -1   10.41    4.39
  -3 -29   1    6.65    3.36
   3 -29   0   17.06    5.16
  -3 -29   0   12.27    3.61
  -3 -29  -1   65.64    6.64
   3 -28 -12   -1.41    5.52
   3 -28 -11   24.37    7.61
   3 -28 -10   -1.29    5.30
   3 -28  -9   33.14    7.39
   3 -28  -8  119.68   11.83
   3 -28  -7    9.89    5.87
   3 -28  -6   38.22    7.02
   3 -28  -5   37.72    6.58
   3 -28  -4    0.90    3.62
  -3 -28   4    5.86    3.21
   3 -28  -3   94.53    9.25
  -3 -28   3   97.68    7.71
   3 -28  -2   21.55    5.03
  -3 -28   2   17.11    4.00
   3 -28  -2   13.01    4.53
   3 -28  -1   21.05    4.51
  -3 -28   1   17.85    4.13
   3 -28  -1   18.67    5.00
  -3 -28   0   16.80    4.04
   3 -28   0   25.47    5.49
  -3 -28  -1  134.94    9.14
   3 -28   9   20.40    6.59
   3 -27 -12   55.33    9.57
   3 -27 -11    1.33    4.81
   3 -27 -10    5.06    5.51
   3 -27  -9    1.20    4.81
   3 -27  -8  122.45   12.02
   3 -27  -7   19.27    5.88
   3 -27  -6    3.02    4.03
   3 -27  -5    5.64    4.33
   3 -27  -4   49.07    6.98
  -3 -27   4   34.46    4.90
   3 -27  -3  130.71   10.38
  -3 -27   3  138.99    9.10
   3 -27  -2   29.85    5.93
  -3 -27   2   18.10    3.92
   3 -27  -2   10.32    4.32
  -3 -27   1    2.34    3.04
   3 -27  -1    3.32    3.68
  -3 -27   0   43.57    5.36
   3 -27   0   26.62    5.76
  -3 -27  -1  132.27    9.02
  -3 -27  -2   42.47    5.69
   3 -27   9    2.38    5.20
   3 -27  10   44.91    8.34
   3 -27  11   -2.61    5.22
   3 -26 -13   -1.40    5.49
   3 -26 -12   24.42    7.17
   3 -26 -11   11.69    5.67
   3 -26 -10    2.47    5.39
   3 -26  -9   69.09    9.29
   3 -26  -8   99.49   10.71
   3 -26  -7   11.46    4.55
   3 -26  -6   43.06    6.89
   3 -26  -5    1.83    4.07
  -3 -26   4   93.47    7.62
   3 -26  -4  100.47    9.26
   3 -26  -3  219.73   13.01
   3 -26  -3  236.16   13.91
  -3 -26   3  199.22   11.27
   3 -26  -2   55.03    6.83
   3 -26  -2   57.83    6.63
  -3 -26   2   61.77    6.11
   3 -26  -1   84.88    7.57
  -3 -26   1   88.10    7.25
   3 -26  -1   77.72    8.07
  -3 -26   0    6.36    3.39
   3 -26   0    3.35    3.51
  -3 -26  -1   16.28    4.03
  -3 -26  -2  130.14    8.87
   3 -26   8   22.55    6.56
   3 -26   9   10.66    5.55
   3 -26  10   28.57    7.31
   3 -26  11   16.87    6.85
   3 -26  12   22.99    7.24
   3 -25 -13   12.37    6.00
   3 -25 -12   25.28    7.65
   3 -25 -11    5.09    5.54
   3 -25 -10   12.07    5.66
   3 -25  -9    4.57    4.79
   3 -25  -8   60.31    8.58
   3 -25  -7   89.22    9.77
   3 -25  -6    2.86    4.23
   3 -25  -5    3.56    4.02
   3 -25  -4   47.89    7.23
  -3 -25   4   58.24    6.02
   3 -25  -3  183.44   11.51
  -3 -25   3  177.90   10.48
   3 -25  -3  188.63   12.04
   3 -25  -2    6.05    3.93
   3 -25  -2    6.30    3.59
  -3 -25   2    4.57    3.24
   3 -25  -1  111.33    8.52
  -3 -25   1  104.54    7.90
   3 -25  -1  124.07   10.08
  -3 -25   0    7.93    3.75
   3 -25   0    8.19    3.78
  -3 -25  -1   78.55    6.98
  -3 -25  -2   46.10    5.42
   3 -25   8    3.35    4.68
   3 -25   9   29.40    7.82
   3 -25  10   67.94    9.55
   3 -25  11    1.29    4.95
   3 -25  12    1.35    5.30
   3 -24 -13   10.79    5.88
   3 -24 -12   15.59    6.77
   3 -24 -11    2.49    4.87
   3 -24 -10    7.07    5.04
   3 -24  -9   39.00    7.26
   3 -24  -8    2.10    4.30
   3 -24  -7   10.84    5.13
   3 -24  -6  120.16   10.56
   3 -24  -5   46.59    7.10
  -3 -24   5   34.56    4.98
   3 -24  -4   55.31    6.96
  -3 -24   4   54.84    6.03
   3 -24  -3   76.80    7.33
   3 -24  -3   76.15    7.66
  -3 -24   3   97.67    7.52
   3 -24  -2    5.16    3.28
   3 -24  -2    6.10    4.37
  -3 -24   2   10.19    3.43
   3 -24  -1  125.01    8.89
  -3 -24   1  114.42    8.11
   3 -24  -1  114.88    9.41
  -3 -24   0   67.91    6.30
   3 -24   0   66.38    7.41
  -3 -24  -1   13.37    3.64
  -3 -24  -2  129.58    8.62
   3 -24   7   60.84    8.17
   3 -24   8   65.33    8.84
   3 -24   9   30.32    6.88
   3 -24  10   40.55    8.07
   3 -24  11    1.29    4.93
   3 -24  12   14.87    6.84
   3 -23 -13   15.88    6.51
   3 -23 -12   20.36    6.64
   3 -23 -11    1.22    5.30
   3 -23 -10    5.75    4.71
   3 -23  -9    1.09    4.55
   3 -23  -8    7.14    4.62
   3 -23  -7  164.64   12.58
   3 -23  -6   33.17    6.09
   3 -23  -5   -0.84    4.23
   3 -23  -4    7.47    3.23
   3 -23  -4    3.11    3.45
  -3 -23   4   -1.16    3.28
   3 -23  -3   66.69    7.00
   3 -23  -3  109.67    8.90
  -3 -23   3   80.07    6.94
   3 -23  -2   48.14    6.07
   3 -23  -2   36.10    5.42
  -3 -23   2   53.61    5.65
   3 -23  -1   64.49    7.17
   3 -23  -1   71.49    6.59
  -3 -23   1   61.94    5.98
   3 -23   0    3.20    2.70
  -3 -23   0    3.29    3.03
   3 -23   0    5.46    3.65
  -3 -23  -1   58.29    5.77
  -3 -23  -2  107.56    7.80
  -3 -23  -3   87.04    7.09
   3 -23   7   33.17    6.51
   3 -23   8    4.39    4.87
   3 -23   9   20.84    6.20
   3 -23  10   35.46    7.73
   3 -23  11    1.29    5.04
   3 -23  12   71.32   10.33
   3 -23  13   -1.40    5.35
   3 -22 -13    6.49    5.55
   3 -22 -12    8.69    5.82
   3 -22 -11    5.93    5.27
   3 -22 -10   10.09    5.34
   3 -22  -9    6.35    4.70
   3 -22  -8   46.67    7.45
   3 -22  -7  139.51   11.43
   3 -22  -6  194.02   13.27
   3 -22  -5   46.26    6.58
   3 -22  -4    7.53    5.07
   3 -22  -3   81.84    7.51
   3 -22  -3   89.54    8.02
  -3 -22   3   91.00    7.37
   3 -22  -2   78.96    7.29
   3 -22  -2   58.43    6.33
  -3 -22   2   62.41    6.12
   3 -22  -1   48.20    6.07
   3 -22  -1   47.19    5.51
  -3 -22   1   41.62    5.13
   3 -22   0   32.73    5.63
   3 -22   0   34.02    4.47
  -3 -22   0   14.56    3.57
  -3 -22  -1    1.07    2.85
  -3 -22  -2  764.74   26.78
  -3 -22  -3   45.75    5.24
   3 -22   6    5.80    4.45
   3 -22   7   20.51    5.64
   3 -22   8  165.99   13.56
   3 -22   9    5.75    4.82
   3 -22  10   30.33    7.37
   3 -22  11    3.83    5.23
   3 -22  12    2.68    5.37
   3 -22  13   79.60   11.07
   3 -21 -13    6.36    5.65
   3 -21 -12   13.35    5.97
   3 -21 -11   10.39    5.23
   3 -21 -10   19.70    5.94
   3 -21  -9   24.70    6.37
   3 -21  -8    8.70    4.68
   3 -21  -7  558.48   24.80
   3 -21  -6   63.27    7.54
   3 -21  -5  118.66    9.92
   3 -21  -4  347.13   17.05
   3 -21  -3   56.94    6.24
   3 -21  -3   61.82    6.65
   3 -21  -2   39.46    5.52
   3 -21  -2   40.53    5.35
  -3 -21   2   37.00    5.03
   3 -21  -1   96.02    8.14
   3 -21  -1  101.74    7.43
  -3 -21   1   67.36    6.37
   3 -21   0   11.13    4.04
  -3 -21   0   24.91    4.13
   3 -21   0   22.44    3.80
  -3 -21  -1  177.84    9.98
  -3 -21  -2  172.20    9.80
  -3 -21  -3  132.67    8.48
   3 -21   6   14.31    4.97
   3 -21   7   17.21    5.42
   3 -21   8   27.92    6.90
   3 -21   9    3.42    4.88
   3 -21  10   68.57    9.20
   3 -21  11    7.61    5.42
   3 -21  12   10.66    6.24
   3 -21  13    8.36    6.07
   3 -20 -13    2.49    4.88
   3 -20 -12   32.07    7.23
   3 -20 -11    1.13    4.73
   3 -20 -10   11.74    5.33
   3 -20  -9   17.03    5.50
  -3 -20   8   40.95    5.39
   3 -20  -8   26.33    6.34
   3 -20  -7  152.97   11.91
  -3 -20   7  157.88    9.54
   3 -20  -6   27.05    5.42
  -3 -20   6   25.58    4.05
   3 -20  -5   22.86    5.28
  -3 -20   5   22.61    3.57
   3 -20  -4   79.07    7.62
   3 -20  -3  194.16   11.25
   3 -20  -3  187.19   11.33
   3 -20  -2    0.66    2.83
   3 -20  -2    0.59    2.64
  -3 -20   2   -2.21    2.79
   3 -20  -1  146.79    9.77
  -3 -20   1  117.50    8.12
   3 -20  -1  120.94    8.17
   3 -20   0   27.45    4.98
  -3 -20   0   23.53    3.98
   3 -20   0   25.59    3.79
  -3 -20  -1   11.29    3.27
  -3 -20  -2  279.92   13.00
  -3 -20  -3  104.42    7.35
   3 -20   6   45.14    7.01
   3 -20   7   -1.00    4.35
   3 -20   8  110.70   10.88
   3 -20   9   -2.25    4.51
   3 -20  10   50.09    8.38
   3 -20  11   29.00    7.19
   3 -20  12   31.80    7.64
   3 -20  13   12.50    6.51
   3 -19 -13   29.27    6.88
   3 -19 -12    2.33    4.66
   3 -19 -11    4.40    4.89
   3 -19 -10   19.76    5.85
  -3 -19   9   75.26    7.06
   3 -19  -9   54.70    7.75
  -3 -19   8   43.32    5.48
   3 -19  -8   41.14    6.94
   3 -19  -7  349.63   18.09
  -3 -19   7  335.86   14.86
  -3 -19   6   27.70    4.32
   3 -19  -6   23.09    5.61
   3 -19  -5   60.64    7.10
  -3 -19   5   75.87    5.63
   3 -19  -4  166.95   10.99
  -3 -19   4  164.82    8.12
   3 -19  -3  194.58   11.33
   3 -19  -3  217.15   11.85
   3 -19  -2   15.42    3.88
   3 -19  -2   26.45    4.23
   3 -19  -1  207.33   12.08
   3 -19  -1  218.27   11.22
  -3 -19   1  211.62   11.08
   3 -19   0   14.07    4.23
  -3 -19   0   22.06    3.97
   3 -19   0   16.39    3.28
  -3 -19  -1  200.69   10.50
  -3 -19  -2  315.62   13.86
  -3 -19  -3    8.86    3.04
  -3 -19  -4  133.48    8.42
   3 -19   5    0.87    3.86
   3 -19   6   35.20    6.25
   3 -19   7  170.64   12.78
   3 -19   8   46.22    7.34
   3 -19   9   45.69    7.88
   3 -19  10   28.39    6.59
   3 -19  11    1.25    4.78
   3 -19  12    1.32    5.04
   3 -19  13   17.97    7.30
   3 -18 -13   14.32    5.78
   3 -18 -12   17.07    6.09
   3 -18 -11    2.15    4.21
  -3 -18  10   20.30    4.70
   3 -18 -10   20.27    5.57
   3 -18  -9  109.56   10.14
  -3 -18   9  108.09    8.49
   3 -18  -8  261.75   15.53
  -3 -18   8  258.80   13.07
  -3 -18   7   69.68    6.28
   3 -18  -7   74.07    8.10
  -3 -18   6    6.88    2.72
   3 -18  -6    6.97    4.24
  -3 -18   5    9.14    2.58
   3 -18  -5   15.81    4.44
   3 -18  -4  725.61   27.36
  -3 -18   4  744.93   23.84
   3 -18  -3    6.70    3.50
   3 -18  -3    6.11    3.27
   3 -18  -2   66.88    6.62
   3 -18  -2   78.67    6.55
   3 -18  -1  274.65   13.74
   3 -18  -1  241.27   12.02
  -3 -18   1  251.65   12.32
   3 -18   0  203.22   11.99
   3 -18   0  207.01   10.40
  -3 -18   0  216.85   10.93
  -3 -18  -1   34.61    4.54
   3 -18   1   32.31    3.83
  -3 -18  -2  273.20   12.49
  -3 -18  -3   29.19    4.22
  -3 -18  -4  315.45   13.90
   3 -18   5  194.15   12.83
   3 -18   6   84.77    9.02
   3 -18   7   24.38    6.16
   3 -18   8  108.81   10.56
   3 -18   9    6.62    4.81
   3 -18  10   10.55    5.58
   3 -18  11    7.45    4.87
   3 -18  12   -1.31    5.00
   3 -18  13    6.88    5.39
   3 -17 -12   21.20    6.13
   3 -17 -11   19.99    5.64
  -3 -17  10   60.18    6.55
   3 -17 -10   62.22    8.12
   3 -17  -9  101.25    9.69
  -3 -17   9  108.90    8.56
   3 -17  -8  224.08   14.27
  -3 -17   8  234.45   12.45
   3 -17  -7  225.88   13.64
  -3 -17   7  207.82   10.99
   3 -17  -6  126.73    9.91
  -3 -17   6  125.91    7.79
   3 -17  -5    4.90    3.49
  -3 -17   5    8.71    2.56
   3 -17  -4  203.67   11.57
  -3 -17   4  187.20    8.78
   3 -17  -3  553.26   21.53
  -3 -17   3  548.99   18.13
   3 -17  -3  553.57   21.58
   3 -17  -2   30.95    4.73
   3 -17  -2   53.18    5.43
   3 -17  -1  185.95   11.04
   3 -17  -1  173.89    9.63
   3 -17   0   27.89    4.96
  -3 -17   0   22.54    3.96
   3 -17   0   30.47    3.82
  -3 -17  -1   87.60    6.64
   3 -17   1   75.19    5.62
  -3 -17  -2   20.80    3.83
  -3 -17  -3   92.60    6.66
  -3 -17  -4  484.60   18.41
   3 -17   5   73.11    8.09
   3 -17   6  127.45   10.76
   3 -17   7  122.85   10.83
   3 -17   8   64.47    8.37
   3 -17   9   18.53    5.68
   3 -17  10   31.22    6.89
   3 -17  11    7.38    5.26
   3 -17  12   19.51    6.69
   3 -17  13    8.22    6.20
   3 -16 -12    5.46    4.76
   3 -16 -11    6.18    4.14
  -3 -16  11   12.08    4.87
   3 -16 -10    3.87    4.13
  -3 -16  10    0.70    3.09
   3 -16  -9  105.08    9.88
  -3 -16   9  114.80    8.63
   3 -16  -8  104.33    9.53
  -3 -16   8  108.77    8.08
   3 -16  -7  105.08    9.32
  -3 -16   7  115.96    8.15
   3 -16  -6  433.36   19.63
  -3 -16   6  441.52   17.00
   3 -16  -5    2.05    3.35
  -3 -16   5    0.40    1.85
   3 -16  -4   58.60    6.40
  -3 -16   4   70.32    5.04
   3 -16  -3   23.37    4.33
   3 -16  -3   15.05    3.91
  -3 -16   3   24.22    2.79
   3 -16  -2   -0.59    2.81
   3 -16  -2    3.17    2.59
  -3 -16   2    4.01    1.46
   3 -16  -1  115.74    8.55
   3 -16  -1  116.78    7.56
   3 -16   0    6.45    3.66
  -3 -16   0    3.72    2.06
  -3 -16   0    1.99    2.75
   3 -16   0    1.72    2.30
  -3 -16  -1    9.99    3.13
   3 -16   1    5.35    2.29
  -3 -16  -2  193.34    9.96
  -3 -16  -3    9.03    2.95
  -3 -16  -4  217.40   10.65
   3 -16   4  213.28   13.05
   3 -16   5  147.63   11.01
   3 -16   6  283.72   16.29
   3 -16   7   50.99    7.38
   3 -16   8   15.12    5.25
   3 -16   9    7.54    5.13
   3 -16  10   33.21    7.04
   3 -16  11   88.95   10.41
   3 -16  12   21.97    6.92
   3 -16  13   21.80    7.10
   3 -16  14   12.84    6.57
   3 -15 -12   28.91    6.32
  -3 -15  11   39.22    6.30
   3 -15 -11   22.22    5.71
   3 -15 -10  149.54   11.66
  -3 -15  10  153.12   10.38
  -3 -15   9   39.76    5.55
   3 -15  -9   43.34    6.89
  -3 -15   8   55.77    5.82
   3 -15  -8   48.91    6.82
  -3 -15   7  142.68    8.72
   3 -15  -7  130.54   10.09
  -3 -15   6  260.46   11.90
   3 -15  -6  253.27   14.09
  -3 -15   5   19.74    3.14
   3 -15  -5   25.94    4.82
  -3 -15   4  429.73   15.76
   3 -15  -4  460.14   18.98
  -3 -15   3   52.49    3.90
   3 -15  -3   42.34    5.05
   3 -15  -3   45.78    5.37
  -3 -15   2  102.61    5.30
   3 -15  -2   94.85    6.99
   3 -15  -2  111.37    7.89
  -3 -15   1  107.95    5.12
   3 -15  -1  124.26    8.56
   3 -15  -1  117.68    7.43
   3 -15   0  131.65    8.86
  -3 -15   0  124.97    6.95
   3 -15   0  114.67    7.12
   3 -15   1  105.16    6.40
  -3 -15  -1  100.30    6.98
  -3 -15  -2   19.87    3.53
  -3 -15  -3  108.83    7.00
   3 -15   4  218.60   12.96
  -3 -15  -4  212.49   10.33
   3 -15   5  140.77   10.58
   3 -15   6   78.17    8.42
   3 -15   7    3.71    4.35
   3 -15   8   30.78    6.68
[truncated: 412,572 more chars]
