# Supplementary material for: Multicomponent Salts of the Antidiabetic Agent Saxagliptin: Hydration-Assisted Assembly and Lipophilic Aggregation with Carboxylic Acids
Source: ACS Omega. 2026 Mar 17;11(12):19682–91. doi: 10.1021/acsomega.5c13537 (PMC13044837; doi:10.1021/acsomega.5c13537)
Supplement: Supplementary file 3 [file ao5c13537_si_003.cif]

data_SAX-ADI
_audit_creation_date               2025-07-29
_audit_creation_method
;
Olex2 1.5
(compiled 2025.07.13 svn.rb7424aed for OlexSys, GUI svn.r7308)
;
_shelx_SHELXL_version_number       '2018/3'
_audit_contact_author_address      ?
_audit_contact_author_email        ?
_audit_contact_author_name         ''
_audit_contact_author_phone        ?
_publ_contact_author_id_orcid      ?
_publ_section_references
;
Dolomanov, O.V., Bourhis, L.J., Gildea, R.J, Howard, J.A.K. & Puschmann, H.
 (2009), J. Appl. Cryst. 42, 339-341.

Sheldrick, G.M. (2015). Acta Cryst. A71, 3-8.

Sheldrick, G.M. (2015). Acta Cryst. C71, 3-8.
;
_chemical_name_common              ?
_chemical_name_systematic          'Saxagliptin adipic acid salt'
_chemical_formula_moiety           'C3 H4 O2, C18 H26 N3 O2, 3(H2 O)'
_chemical_formula_sum              'C21 H36 N3 O7'
_chemical_formula_weight           442.53
_chemical_absolute_configuration   syn
_chemical_melting_point            ?
_chemical_oxdiff_formula           'C H N O'
loop_
  _atom_type_symbol
  _atom_type_description
  _atom_type_scat_dispersion_real
  _atom_type_scat_dispersion_imag
  _atom_type_scat_source
 'C' 'C' 0.0033 0.0016 'International Tables Vol C Tables 4.2.6.8 and 6.1.1.4'
 'H' 'H' 0.0000 0.0000 'International Tables Vol C Tables 4.2.6.8 and 6.1.1.4'
 'N' 'N' 0.0061 0.0033 'International Tables Vol C Tables 4.2.6.8 and 6.1.1.4'
 'O' 'O' 0.0106 0.0060 'International Tables Vol C Tables 4.2.6.8 and 6.1.1.4'

_shelx_space_group_comment
;
The symmetry employed for this shelxl refinement is uniquely defined
by the following loop, which should always be used as a source of
symmetry information in preference to the above space-group names.
They are only intended as comments.
;
_space_group_crystal_system        'monoclinic'
_space_group_IT_number             5
_space_group_name_H-M_alt          'I 1 2 1'
_space_group_name_Hall             'I 2y'
loop_
  _space_group_symop_operation_xyz
 'x, y, z'
 '-x, y, -z'
 'x+1/2, y+1/2, z+1/2'
 '-x+1/2, y+1/2, -z+1/2'

_cell_length_a                     11.3042(11)
_cell_length_b                     6.7846(6)
_cell_length_c                     30.642(3)
_cell_angle_alpha                  90
_cell_angle_beta                   98.334(9)
_cell_angle_gamma                  90
_cell_volume                       2325.3(4)
_cell_formula_units_Z              4
_cell_measurement_reflns_used      2815
_cell_measurement_temperature      300(12)
_cell_measurement_theta_max        24.9170
_cell_measurement_theta_min        2.4600
_shelx_estimated_absorpt_T_max     0.991
_shelx_estimated_absorpt_T_min     0.937
_exptl_absorpt_coefficient_mu      0.095
_exptl_absorpt_correction_T_max    1.00000
_exptl_absorpt_correction_T_min    0.60943
_exptl_absorpt_correction_type     multi-scan
_exptl_absorpt_process_details
;
CrysAlisPro 1.171.43.121a (Rigaku Oxford Diffraction, 2024)
Empirical absorption correction using spherical harmonics,
implemented in SCALE3 ABSPACK scaling algorithm.
;
_exptl_absorpt_special_details     ?
_exptl_crystal_colour              colourless
_exptl_crystal_colour_primary      colourless
_exptl_crystal_density_diffrn      1.264
_exptl_crystal_density_meas        ?
_exptl_crystal_density_method      ?
_exptl_crystal_description         prism
_exptl_crystal_F_000               956
_exptl_crystal_size_max            0.7
_exptl_crystal_size_mid            0.121
_exptl_crystal_size_min            0.092
_exptl_transmission_factor_max     ?
_exptl_transmission_factor_min     ?
_diffrn_reflns_av_R_equivalents    0.0554
_diffrn_reflns_av_unetI/netI       0.0693
_diffrn_reflns_Laue_measured_fraction_full  0.999
_diffrn_reflns_Laue_measured_fraction_max  0.999
_diffrn_reflns_limit_h_max         13
_diffrn_reflns_limit_h_min         -12
_diffrn_reflns_limit_k_max         7
_diffrn_reflns_limit_k_min         -8
_diffrn_reflns_limit_l_max         36
_diffrn_reflns_limit_l_min         -35
_diffrn_reflns_number              8011
_diffrn_reflns_point_group_measured_fraction_full  0.949
_diffrn_reflns_point_group_measured_fraction_max  0.949
_diffrn_reflns_theta_full          24.999
_diffrn_reflns_theta_max           24.999
_diffrn_reflns_theta_min           2.513
_diffrn_ambient_environment        air
_diffrn_ambient_temperature        300(12)
_diffrn_detector                   'Hybrid Pixel Array Detector'
_diffrn_detector_area_resol_mean   10.0000
_diffrn_measured_fraction_theta_full  0.999
_diffrn_measured_fraction_theta_max  0.999
_diffrn_measurement_details
;
List of Runs (angles in degrees, time in seconds):

  # Type    Start    End  Width  t~exp~   \w     \q     \k     \f   Frames
--------------------------------------------------------------------------
  1  \w     38.00 104.00   0.50   23.03    --   20.00  54.00-120.00  132
  2  \w    -73.00 108.00   0.50   23.03    --   20.00  54.00 120.00  362
  3  \w    -33.00  -8.00   0.50   23.03    --   20.00  54.00  30.00   50
  4  \w      9.00  34.00   0.50   23.03    --   20.00  54.00  30.00   50
  5  \w     59.00 110.00   0.50   23.03    --   20.00  54.00  30.00  102
  6  \w    -74.00  20.00   0.50   23.03    --   20.00  54.00  60.00  188
  7  \w     85.00 110.00   0.50   23.03    --   20.00  54.00  60.00   50
  8  \w    -50.00 -25.00   0.50   23.03    --   20.00  54.00   0.00   50
  9  \w    -73.00 -17.00   0.50   23.03    --   20.00  54.00-120.00  112
;
_diffrn_measurement_device         'two-circle diffractometer'
_diffrn_measurement_device_type    'XtaLAB Mini II'
_diffrn_measurement_method         '\w scans'
_diffrn_orient_matrix_type        
 'CrysAlisPro convention (1999,Acta A55,543-557)'
_diffrn_orient_matrix_UB_11        0.0241600000
_diffrn_orient_matrix_UB_12        -0.0389560000
_diffrn_orient_matrix_UB_13        -0.0182815000
_diffrn_orient_matrix_UB_21        -0.0585298000
_diffrn_orient_matrix_UB_22        -0.0107104000
_diffrn_orient_matrix_UB_23        -0.0117058000
_diffrn_orient_matrix_UB_31        0.0031358000
_diffrn_orient_matrix_UB_32        0.0965601000
_diffrn_orient_matrix_UB_33        -0.0087143000
_diffrn_radiation_monochromator    graphite
_diffrn_radiation_probe            x-ray
_diffrn_radiation_type             'Mo K\a'
_diffrn_radiation_wavelength       0.71073
_diffrn_source                     'fine-focus sealed X-ray tube'
_diffrn_source_type                'Rigaku (Mo) X-ray Source'
_reflns_Friedel_coverage           0.737
_reflns_Friedel_fraction_full      0.889
_reflns_Friedel_fraction_max       0.889
_reflns_number_gt                  2845
_reflns_number_total               3878
_reflns_special_details
;
 Reflections were merged by SHELXL according to the crystal
 class for the calculation of statistics and refinement.
 
 _reflns_Friedel_fraction is defined as the number of unique
 Friedel pairs measured divided by the number that would be
 possible theoretically, ignoring centric projections and
 systematic absences.
;
_reflns_threshold_expression       'I > 2\s(I)'
_computing_cell_refinement         'CrysAlisPro 1.171.43.121a (Rigaku OD, 2024)'
_computing_data_collection         'CrysAlisPro 1.171.43.121a (Rigaku OD, 2024)'
_computing_data_reduction          'CrysAlisPro 1.171.43.121a (Rigaku OD, 2024)'
_computing_molecular_graphics      'Olex2 1.5 (Dolomanov et al., 2009)'
_computing_publication_material    'Olex2 1.5 (Dolomanov et al., 2009)'
_computing_structure_refinement    'SHELXL 2018/3 (Sheldrick, 2015)'
_computing_structure_solution      'SHELXT 2018/2 (Sheldrick, 2018)'
_refine_diff_density_max           0.151
_refine_diff_density_min           -0.173
_refine_diff_density_rms           0.037
_refine_ls_abs_structure_details
;
 Flack x determined using 977 quotients [(I+)-(I-)]/[(I+)+(I-)]
 (Parsons, Flack and Wagner, Acta Cryst. B69 (2013) 249-259).
;
_refine_ls_abs_structure_Flack     -0.6(10)
_refine_ls_extinction_coef         .
_refine_ls_extinction_method       none
_refine_ls_goodness_of_fit_ref     0.932
_refine_ls_hydrogen_treatment      mixed
_refine_ls_matrix_type             full
_refine_ls_number_parameters       300
_refine_ls_number_reflns           3878
_refine_ls_number_restraints       10
_refine_ls_R_factor_all            0.0658
_refine_ls_R_factor_gt             0.0450
_refine_ls_restrained_S_all        0.932
_refine_ls_shift/su_max            0.000
_refine_ls_shift/su_mean           0.000
_refine_ls_structure_factor_coef   Fsqd
_refine_ls_weighting_details      
 'w=1/[\s^2^(Fo^2^)+(0.0511P)^2^] where P=(Fo^2^+2Fc^2^)/3'
_refine_ls_weighting_scheme        calc
_refine_ls_wR_factor_gt            0.0996
_refine_ls_wR_factor_ref           0.1084
_refine_special_details            ?
_olex2_refinement_description
;
1. Restrained distances
 O6-H6C = O6-H6D
 0.85 with sigma of 0.02
 O5-H5C = O5-H5D
 0.85 with sigma of 0.02
 O7-H7A = O7-H7B
 0.85 with sigma of 0.02
 H6C-H6D
 1.34 with sigma of 0.04
 H5C-H5D
 1.34 with sigma of 0.04
 H7A-H7B
 1.34 with sigma of 0.04
2.a Ternary CH refined with riding coordinates:
 C2(H2A), C21(H21), C24(H24), C11(H11), C23(H23), C9(H9)
2.b Secondary CH2 refined with riding coordinates:
 C14(H14A,H14B), C6(H6A,H6B), C13(H13A,H13B), C12(H12A,H12B), C4(H4A,H4B),
 C5(H5A,H5B), C22(H22A,H22B), C8(H8A,H8B), C26(H26A,H26B), C10(H10A,H10B)
2.c Idealised Me refined as rotating group:
 N3(H3A,H3B,H3C)
2.d Idealised tetrahedral OH refined as rotating group:
 O2(H2)
;
_atom_sites_solution_hydrogens     mixed
_atom_sites_solution_primary       dual
_atom_sites_solution_secondary     ?
loop_
  _atom_site_label
  _atom_site_type_symbol
  _atom_site_fract_x
  _atom_site_fract_y
  _atom_site_fract_z
  _atom_site_U_iso_or_equiv
  _atom_site_adp_type
  _atom_site_occupancy
  _atom_site_site_symmetry_order
  _atom_site_calc_flag
  _atom_site_refinement_flags_posn
  _atom_site_refinement_flags_adp
  _atom_site_refinement_flags_occupancy
  _atom_site_disorder_assembly
  _atom_site_disorder_group
 O4 O 0.6778(2) 0.3496(4) 0.50633(8) 0.0428(7) Uani 1 1 d . . . . .
 O1 O 0.2933(2) 0.1552(4) 0.38675(9) 0.0488(7) Uani 1 1 d . . . . .
 O2 O 0.8844(2) 0.2895(5) 0.37376(10) 0.0604(8) Uani 1 1 d . . . . .
 H2 H 0.897077 0.198116 0.391342 0.091 Uiso 1 1 calc R U . . .
 O6 O 0.5062(3) 0.8340(5) 0.44484(10) 0.0596(8) Uani 1 1 d D . . . .
 H6C H 0.447(3) 0.798(8) 0.4583(15) 0.089 Uiso 1 1 d D U . . .
 H6D H 0.568(3) 0.794(8) 0.4621(14) 0.089 Uiso 1 1 d D U . . .
 O3 O 0.6781(2) 0.6759(4) 0.51202(12) 0.0681(9) Uani 1 1 d . . . . .
 N2 N 0.2550(2) 0.4652(4) 0.36341(9) 0.0373(7) Uani 1 1 d . . . . .
 N3 N 0.4912(2) 0.2558(5) 0.43873(8) 0.0361(7) Uani 1 1 d . . . . .
 H3A H 0.493797 0.127878 0.432552 0.054 Uiso 1 1 calc R U . . .
 H3B H 0.435519 0.277233 0.455960 0.054 Uiso 1 1 calc R U . . .
 H3C H 0.562039 0.294434 0.452608 0.054 Uiso 1 1 calc R U . . .
 O5 O 0.1812(3) 0.0079(5) 0.49160(14) 0.0808(10) Uani 1 1 d D . . . .
 H5C H 0.232(5) -0.088(6) 0.491(2) 0.121 Uiso 1 1 d D U . . .
 H5D H 0.234(5) 0.103(7) 0.495(2) 0.121 Uiso 1 1 d D U . . .
 C15 C 0.7305(3) 0.5122(7) 0.51578(11) 0.0406(9) Uani 1 1 d . . . . .
 O7 O 0.9516(3) 0.9942(6) 0.43620(11) 0.0872(11) Uani 1 1 d D . . . .
 H7A H 0.902(4) 1.002(12) 0.4554(16) 0.131 Uiso 1 1 d D U . . .
 H7B H 1.023(3) 0.995(12) 0.4498(17) 0.131 Uiso 1 1 d D U . . .
 C1 C 0.3294(3) 0.3220(6) 0.38151(11) 0.0350(8) Uani 1 1 d . . . . .
 C3 C 0.5461(3) 0.3191(5) 0.36284(11) 0.0325(8) Uani 1 1 d . . . . .
 C14 C 0.9325(3) 0.5061(6) 0.49273(11) 0.0413(9) Uani 1 1 d . . . . .
 H14A H 0.910762 0.620920 0.474450 0.050 Uiso 1 1 calc R U . . .
 H14B H 0.910536 0.389799 0.474997 0.050 Uiso 1 1 calc R U . . .
 C2 C 0.4612(3) 0.3703(5) 0.39678(10) 0.0324(8) Uani 1 1 d . . . . .
 H2A H 0.468471 0.511237 0.403614 0.039 Uiso 1 1 calc R U . . .
 C6 C 0.6771(3) 0.3192(6) 0.38556(11) 0.0363(8) Uani 1 1 d . . . . .
 H6A H 0.695460 0.445653 0.399688 0.044 Uiso 1 1 calc R U . . .
 H6B H 0.687465 0.218275 0.408213 0.044 Uiso 1 1 calc R U . . .
 C13 C 0.8633(3) 0.5084(6) 0.53148(12) 0.0419(9) Uani 1 1 d . . . . .
 H13A H 0.883274 0.392212 0.549489 0.050 Uiso 1 1 calc R U . . .
 H13B H 0.885728 0.623613 0.549545 0.050 Uiso 1 1 calc R U . . .
 C21 C 0.1276(3) 0.4181(6) 0.34916(12) 0.0383(9) Uani 1 1 d . . . . .
 H21 H 0.098255 0.335660 0.371558 0.046 Uiso 1 1 calc R U . . .
 C12 C 0.7488(3) 0.4419(6) 0.31766(13) 0.0503(11) Uani 1 1 d . . . . .
 H12A H 0.802900 0.418324 0.296380 0.060 Uiso 1 1 calc R U . . .
 H12B H 0.768345 0.568755 0.331445 0.060 Uiso 1 1 calc R U . . .
 C7 C 0.7633(3) 0.2807(6) 0.35246(12) 0.0425(10) Uani 1 1 d . . . . .
 C24 C 0.2776(3) 0.6745(6) 0.35714(13) 0.0480(10) Uani 1 1 d . . . . .
 H24 H 0.340754 0.741641 0.376944 0.058 Uiso 1 1 calc R U . . .
 N1 N 0.0972(4) 0.2324(7) 0.27409(14) 0.0852(14) Uani 1 1 d . . . . .
 C4 C 0.5189(4) 0.1198(6) 0.34034(13) 0.0507(11) Uani 1 1 d . . . . .
 H4A H 0.437350 0.119133 0.325168 0.061 Uiso 1 1 calc R U . . .
 H4B H 0.526369 0.016194 0.362376 0.061 Uiso 1 1 calc R U . . .
 C5 C 0.5342(3) 0.4817(7) 0.32737(11) 0.0480(10) Uani 1 1 d . . . . .
 H5A H 0.452698 0.484945 0.312180 0.058 Uiso 1 1 calc R U . . .
 H5B H 0.551724 0.608792 0.341310 0.058 Uiso 1 1 calc R U . . .
 C27 C 0.1126(3) 0.3123(7) 0.30687(14) 0.0507(10) Uani 1 1 d . . . . .
 C11 C 0.6196(4) 0.4440(7) 0.29424(12) 0.0539(12) Uani 1 1 d . . . . .
 H11 H 0.610345 0.547925 0.271793 0.065 Uiso 1 1 calc R U . . .
 C23 C 0.1580(3) 0.7720(7) 0.34523(14) 0.0533(11) Uani 1 1 d . . . . .
 H23 H 0.145805 0.903036 0.357265 0.064 Uiso 1 1 calc R U . . .
 C22 C 0.0629(3) 0.6183(6) 0.34668(13) 0.0486(11) Uani 1 1 d . . . . .
 H22A H 0.003734 0.625475 0.320412 0.058 Uiso 1 1 calc R U . . .
 H22B H 0.022961 0.637296 0.372336 0.058 Uiso 1 1 calc R U . . .
 C9 C 0.6055(4) 0.0809(7) 0.30724(14) 0.0616(13) Uani 1 1 d . . . . .
 H9 H 0.587198 -0.047218 0.293070 0.074 Uiso 1 1 calc R U . . .
 C8 C 0.7337(4) 0.0802(7) 0.33070(14) 0.0573(12) Uani 1 1 d . . . . .
 H8A H 0.788034 0.053302 0.309654 0.069 Uiso 1 1 calc R U . . .
 H8B H 0.743522 -0.022611 0.352926 0.069 Uiso 1 1 calc R U . . .
 C26 C 0.2406(4) 0.7518(7) 0.31175(14) 0.0593(12) Uani 1 1 d . . . . .
 H26A H 0.219904 0.656805 0.288220 0.071 Uiso 1 1 calc R U . . .
 H26B H 0.279742 0.870043 0.303240 0.071 Uiso 1 1 calc R U . . .
 C10 C 0.5899(4) 0.2437(9) 0.27213(14) 0.0709(15) Uani 1 1 d . . . . .
 H10A H 0.642516 0.219119 0.250379 0.085 Uiso 1 1 calc R U . . .
 H10B H 0.508155 0.244130 0.257177 0.085 Uiso 1 1 calc R U . . .

loop_
  _atom_site_aniso_label
  _atom_site_aniso_U_11
  _atom_site_aniso_U_22
  _atom_site_aniso_U_33
  _atom_site_aniso_U_23
  _atom_site_aniso_U_13
  _atom_site_aniso_U_12
 O4 0.0346(14) 0.0445(17) 0.0492(15) -0.0033(13) 0.0053(12) -0.0105(13)
 O1 0.0383(15) 0.0425(18) 0.0633(18) 0.0056(14) -0.0009(13) -0.0094(13)
 O2 0.0341(15) 0.082(2) 0.066(2) 0.0146(17) 0.0079(13) 0.0012(15)
 O6 0.064(2) 0.056(2) 0.0562(19) 0.0062(16) 0.0023(15) -0.0007(16)
 O3 0.0380(17) 0.0437(19) 0.119(3) -0.0033(18) 0.0006(17) 0.0084(14)
 N2 0.0268(15) 0.039(2) 0.0433(17) -0.0002(15) -0.0059(13) -0.0062(14)
 N3 0.0305(16) 0.0453(19) 0.0321(16) -0.0046(14) 0.0030(13) -0.0033(14)
 O5 0.060(2) 0.049(2) 0.134(3) 0.003(2) 0.016(2) -0.0011(16)
 C15 0.0319(19) 0.048(3) 0.043(2) 0.002(2) 0.0080(16) -0.001(2)
 O7 0.086(3) 0.080(3) 0.091(3) 0.022(2) -0.001(2) 0.015(3)
 C1 0.0306(19) 0.042(2) 0.0319(19) -0.0028(18) 0.0034(15) -0.0038(19)
 C3 0.0267(18) 0.039(2) 0.0302(17) -0.0032(17) -0.0003(14) -0.0042(16)
 C14 0.034(2) 0.042(2) 0.046(2) 0.001(2) 0.0005(17) 0.0019(19)
 C2 0.0286(19) 0.035(2) 0.0329(18) 0.0013(16) 0.0005(15) -0.0021(15)
 C6 0.033(2) 0.042(2) 0.0335(18) -0.0001(17) 0.0025(15) -0.0055(18)
 C13 0.037(2) 0.041(2) 0.047(2) -0.001(2) 0.0025(17) -0.0029(19)
 C21 0.030(2) 0.047(2) 0.037(2) 0.0003(18) -0.0016(16) -0.0033(17)
 C12 0.045(2) 0.060(3) 0.048(2) 0.005(2) 0.0156(19) -0.003(2)
 C7 0.031(2) 0.055(3) 0.041(2) 0.004(2) 0.0062(17) -0.0017(18)
 C24 0.040(2) 0.041(2) 0.059(3) 0.002(2) -0.0056(19) -0.0080(19)
 N1 0.090(3) 0.096(4) 0.065(3) -0.028(3) -0.006(2) -0.016(3)
 C4 0.049(2) 0.056(3) 0.048(2) -0.018(2) 0.0093(19) -0.015(2)
 C5 0.041(2) 0.065(3) 0.037(2) 0.008(2) 0.0029(17) 0.005(2)
 C27 0.043(2) 0.053(3) 0.052(3) -0.003(2) -0.0078(19) -0.009(2)
 C11 0.052(3) 0.073(3) 0.036(2) 0.015(2) 0.0076(19) 0.009(2)
 C23 0.042(2) 0.045(3) 0.068(3) 0.005(2) -0.009(2) -0.0031(19)
 C22 0.037(2) 0.057(3) 0.049(2) 0.002(2) -0.0058(18) 0.002(2)
 C9 0.062(3) 0.069(3) 0.056(3) -0.030(3) 0.015(2) -0.013(2)
 C8 0.057(3) 0.057(3) 0.062(3) -0.006(2) 0.025(2) 0.004(2)
 C26 0.047(3) 0.061(3) 0.067(3) 0.024(2) -0.002(2) -0.012(2)
 C10 0.059(3) 0.117(5) 0.039(2) -0.018(3) 0.010(2) -0.003(3)

_geom_special_details
;
 All esds (except the esd in the dihedral angle between two l.s. planes)
 are estimated using the full covariance matrix.  The cell esds are taken
 into account individually in the estimation of esds in distances, angles
 and torsion angles; correlations between esds in cell parameters are only
 used when they are defined by crystal symmetry.  An approximate (isotropic)
 treatment of cell esds is used for estimating esds involving l.s. planes.
;
loop_
  _geom_bond_atom_site_label_1
  _geom_bond_atom_site_label_2
  _geom_bond_distance
  _geom_bond_site_symmetry_2
  _geom_bond_publ_flag
 O4 C15 1.267(5) . ?
 O1 C1 1.222(5) . ?
 O2 C7 1.430(4) . ?
 O3 C15 1.256(5) . ?
 N2 C1 1.349(5) . ?
 N2 C21 1.478(4) . ?
 N2 C24 1.461(5) . ?
 N3 C2 1.498(4) . ?
 C15 C13 1.509(5) . ?
 C1 C2 1.532(5) . ?
 C3 C2 1.553(5) . ?
 C3 C6 1.542(4) . ?
 C3 C4 1.528(5) . ?
 C3 C5 1.541(5) . ?
 C14 C14 1.526(6) 2_756 ?
 C14 C13 1.514(5) . ?
 C6 C7 1.527(5) . ?
 C21 C27 1.470(6) . ?
 C21 C22 1.540(5) . ?
 C12 C7 1.520(5) . ?
 C12 C11 1.530(5) . ?
 C7 C8 1.530(6) . ?
 C24 C23 1.502(6) . ?
 C24 C26 1.489(6) . ?
 N1 C27 1.133(5) . ?
 C4 C9 1.532(5) . ?
 C5 C11 1.521(5) . ?
 C11 C10 1.534(7) . ?
 C23 C22 1.503(6) . ?
 C23 C26 1.490(6) . ?
 C9 C8 1.522(6) . ?
 C9 C10 1.534(7) . ?

loop_
  _geom_angle_atom_site_label_1
  _geom_angle_atom_site_label_2
  _geom_angle_atom_site_label_3
  _geom_angle
  _geom_angle_site_symmetry_1
  _geom_angle_site_symmetry_3
  _geom_angle_publ_flag
 C1 N2 C21 119.2(3) . . ?
 C1 N2 C24 130.1(3) . . ?
 C24 N2 C21 110.6(3) . . ?
 O4 C15 C13 118.1(4) . . ?
 O3 C15 O4 123.3(3) . . ?
 O3 C15 C13 118.6(4) . . ?
 O1 C1 N2 121.4(3) . . ?
 O1 C1 C2 119.1(3) . . ?
 N2 C1 C2 119.5(3) . . ?
 C6 C3 C2 110.1(3) . . ?
 C4 C3 C2 113.4(3) . . ?
 C4 C3 C6 108.7(3) . . ?
 C4 C3 C5 108.9(3) . . ?
 C5 C3 C2 108.3(3) . . ?
 C5 C3 C6 107.3(3) . . ?
 C13 C14 C14 112.3(3) . 2_756 ?
 N3 C2 C1 103.9(3) . . ?
 N3 C2 C3 112.0(3) . . ?
 C1 C2 C3 114.6(3) . . ?
 C7 C6 C3 111.3(3) . . ?
 C15 C13 C14 110.7(3) . . ?
 N2 C21 C22 105.1(3) . . ?
 C27 C21 N2 110.4(3) . . ?
 C27 C21 C22 113.2(3) . . ?
 C7 C12 C11 109.5(3) . . ?
 O2 C7 C6 110.5(3) . . ?
 O2 C7 C12 106.8(3) . . ?
 O2 C7 C8 111.7(3) . . ?
 C6 C7 C8 108.7(3) . . ?
 C12 C7 C6 109.2(3) . . ?
 C12 C7 C8 109.8(3) . . ?
 N2 C24 C23 107.0(3) . . ?
 N2 C24 C26 115.8(3) . . ?
 C26 C24 C23 59.8(3) . . ?
 C3 C4 C9 110.2(3) . . ?
 C11 C5 C3 110.6(3) . . ?
 N1 C27 C21 177.8(5) . . ?
 C12 C11 C10 109.4(4) . . ?
 C5 C11 C12 110.1(3) . . ?
 C5 C11 C10 108.9(4) . . ?
 C24 C23 C22 108.1(4) . . ?
 C26 C23 C24 59.7(3) . . ?
 C26 C23 C22 118.6(4) . . ?
 C23 C22 C21 106.0(3) . . ?
 C4 C9 C10 108.7(4) . . ?
 C8 C9 C4 110.1(3) . . ?
 C8 C9 C10 109.8(4) . . ?
 C9 C8 C7 109.6(3) . . ?
 C24 C26 C23 60.5(3) . . ?
 C11 C10 C9 109.4(3) . . ?

_shelx_res_file
;
TITL ac_sax_hex_auto_a.res in I2
    ac_sax_hex_auto.res
    created by SHELXL-2018/3 at 12:16:52 on 15-Jul-2025
REM Old TITL AC_SAX_HEX_auto in I2/m
REM SHELXT solution in I2: R1 0.152, Rweak 0.038, Alpha 0.004
REM <I/s> 0.000 for 0 systematic absences, Orientation as input
REM Flack x = -0.586 ( 1.702 ) from 1055 Parsons' quotients
REM Formula found by SHELXT: C21 N1 O5
CELL 0.71073 11.304233 6.784616 30.641911 90 98.3338 90
ZERR 4 0.001137 0.00056 0.002649 0 0.009 0
LATT -2
SYMM -X,+Y,-Z
SFAC C H N O
UNIT 84 144 12 28
DFIX 0.85 O6 H6c O6 H6d
DANG 1.34 H6c H6d
DFIX 0.85 O5 H5c O5 H5d
DANG 1.34 H5c H5d
DFIX 0.85 O7 H7a O7 H7b
DANG 1.34 H7a H7b

L.S. 15
PLAN  15
SIZE 0.092 0.121 0.7
TEMP 27
BOND
fmap 2
acta
OMIT 0 50
OMIT -1 0 1
OMIT 1 0 1
REM <olex2.extras>
REM <HklSrc "%.\\AC_SAX_HEX_auto.hkl">
REM </olex2.extras>

WGHT    0.051100
FVAR       0.46473
O4    4    0.677766    0.349629    0.506327    11.00000    0.03461    0.04453 =
         0.04916   -0.00333    0.00533   -0.01047
O1    4    0.293315    0.155151    0.386748    11.00000    0.03829    0.04245 =
         0.06326    0.00563   -0.00092   -0.00944
O2    4    0.884370    0.289452    0.373761    11.00000    0.03407    0.08170 =
         0.06570    0.01460    0.00786    0.00117
AFIX 147
H2    2    0.897077    0.198116    0.391342    11.00000   -1.50000
AFIX   0

O6    4    0.506239    0.834021    0.444836    11.00000    0.06447    0.05627 =
         0.05617    0.00622    0.00232   -0.00068
H6C   2    0.447489    0.797827    0.458284    11.00000   -1.50000
H6D   2    0.568460    0.794060    0.462127    11.00000   -1.50000
O3    4    0.678063    0.675868    0.512021    11.00000    0.03803    0.04369 =
         0.11949   -0.00327    0.00056    0.00844
N2    3    0.255041    0.465156    0.363406    11.00000    0.02679    0.03866 =
         0.04334   -0.00025   -0.00591   -0.00618
N3    3    0.491188    0.255844    0.438731    11.00000    0.03047    0.04532 =
         0.03213   -0.00461    0.00303   -0.00326
AFIX 137
H3A   2    0.493797    0.127878    0.432552    11.00000   -1.50000
H3B   2    0.435519    0.277233    0.455960    11.00000   -1.50000
H3C   2    0.562039    0.294434    0.452608    11.00000   -1.50000
AFIX   0

O5    4    0.181244    0.007877    0.491597    11.00000    0.06018    0.04905 =
         0.13396    0.00301    0.01638   -0.00113
H5C   2    0.231919   -0.088370    0.490923    11.00000   -1.50000
H5D   2    0.233894    0.103363    0.495281    11.00000   -1.50000
C15   1    0.730492    0.512180    0.515783    11.00000    0.03186    0.04810 =
         0.04257    0.00151    0.00797   -0.00109
O7    4    0.951609    0.994203    0.436197    11.00000    0.08610    0.08028 =
         0.09107    0.02211   -0.00148    0.01469
H7A   2    0.902370    1.002130    0.455405    11.00000   -1.50000
H7B   2    1.023259    0.995077    0.449765    11.00000   -1.50000
C1    1    0.329353    0.322042    0.381508    11.00000    0.03063    0.04225 =
         0.03187   -0.00277    0.00344   -0.00381
C3    1    0.546064    0.319085    0.362840    11.00000    0.02667    0.03937 =
         0.03021   -0.00320   -0.00026   -0.00422
C14   1    0.932539    0.506132    0.492730    11.00000    0.03439    0.04226 =
         0.04575    0.00070    0.00053    0.00193
AFIX  23
H14A  2    0.910762    0.620920    0.474450    11.00000   -1.20000
H14B  2    0.910536    0.389799    0.474997    11.00000   -1.20000
AFIX   0
C2    1    0.461247    0.370261    0.396780    11.00000    0.02861    0.03451 =
         0.03286    0.00125    0.00049   -0.00206
AFIX  13
H2A   2    0.468471    0.511237    0.403614    11.00000   -1.20000
AFIX   0
C6    1    0.677063    0.319185    0.385556    11.00000    0.03280    0.04199 =
         0.03346   -0.00013    0.00248   -0.00547
AFIX  23
H6A   2    0.695460    0.445653    0.399688    11.00000   -1.20000
H6B   2    0.687465    0.218275    0.408213    11.00000   -1.20000
AFIX   0
C13   1    0.863310    0.508410    0.531479    11.00000    0.03712    0.04073 =
         0.04683   -0.00096    0.00247   -0.00288
AFIX  23
H13A  2    0.883274    0.392212    0.549489    11.00000   -1.20000
H13B  2    0.885728    0.623613    0.549545    11.00000   -1.20000
AFIX   0
C21   1    0.127640    0.418115    0.349161    11.00000    0.02968    0.04680 =
         0.03660    0.00033   -0.00159   -0.00325
AFIX  13
H21   2    0.098255    0.335660    0.371558    11.00000   -1.20000
AFIX   0
C12   1    0.748758    0.441926    0.317655    11.00000    0.04511    0.06024 =
         0.04824    0.00521    0.01563   -0.00310
AFIX  23
H12A  2    0.802900    0.418324    0.296380    11.00000   -1.20000
H12B  2    0.768345    0.568755    0.331445    11.00000   -1.20000
AFIX   0
C7    1    0.763290    0.280664    0.352463    11.00000    0.03082    0.05537 =
         0.04146    0.00356    0.00618   -0.00166
C24   1    0.277555    0.674519    0.357138    11.00000    0.03952    0.04146 =
         0.05929    0.00152   -0.00559   -0.00799
AFIX  13
H24   2    0.340754    0.741641    0.376944    11.00000   -1.20000
AFIX   0
N1    3    0.097194    0.232384    0.274086    11.00000    0.09042    0.09550 =
         0.06450   -0.02822   -0.00617   -0.01602
C4    1    0.518851    0.119847    0.340345    11.00000    0.04860    0.05593 =
         0.04816   -0.01771    0.00928   -0.01477
AFIX  23
H4A   2    0.437350    0.119133    0.325168    11.00000   -1.20000
H4B   2    0.526369    0.016194    0.362376    11.00000   -1.20000
AFIX   0
C5    1    0.534167    0.481698    0.327365    11.00000    0.04086    0.06544 =
         0.03705    0.00805    0.00295    0.00529
AFIX  23
H5A   2    0.452698    0.484945    0.312180    11.00000   -1.20000
H5B   2    0.551724    0.608792    0.341310    11.00000   -1.20000
AFIX   0
C27   1    0.112614    0.312321    0.306871    11.00000    0.04267    0.05313 =
         0.05202   -0.00281   -0.00780   -0.00934
C11   1    0.619630    0.443974    0.294235    11.00000    0.05220    0.07346 =
         0.03624    0.01518    0.00758    0.00865
AFIX  13
H11   2    0.610345    0.547925    0.271793    11.00000   -1.20000
AFIX   0
C23   1    0.157957    0.771968    0.345227    11.00000    0.04222    0.04502 =
         0.06781    0.00466   -0.00884   -0.00310
AFIX  13
H23   2    0.145805    0.903036    0.357265    11.00000   -1.20000
AFIX   0
C22   1    0.062859    0.618330    0.346678    11.00000    0.03655    0.05670 =
         0.04888    0.00162   -0.00584    0.00154
AFIX  23
H22A  2    0.003734    0.625475    0.320412    11.00000   -1.20000
H22B  2    0.022961    0.637296    0.372336    11.00000   -1.20000
AFIX   0
C9    1    0.605506    0.080859    0.307240    11.00000    0.06177    0.06858 =
         0.05641   -0.02973    0.01493   -0.01259
AFIX  13
H9    2    0.587198   -0.047218    0.293070    11.00000   -1.20000
AFIX   0
C8    1    0.733725    0.080215    0.330701    11.00000    0.05701    0.05747 =
         0.06233   -0.00560    0.02496    0.00381
AFIX  23
H8A   2    0.788034    0.053302    0.309654    11.00000   -1.20000
H8B   2    0.743522   -0.022611    0.352926    11.00000   -1.20000
AFIX   0
C26   1    0.240572    0.751812    0.311746    11.00000    0.04740    0.06080 =
         0.06673    0.02378   -0.00156   -0.01161
AFIX  23
H26A  2    0.219904    0.656805    0.288220    11.00000   -1.20000
H26B  2    0.279742    0.870043    0.303240    11.00000   -1.20000
AFIX   0
C10   1    0.589888    0.243666    0.272132    11.00000    0.05857    0.11664 =
         0.03862   -0.01848    0.01044   -0.00318
AFIX  23
H10A  2    0.642516    0.219119    0.250379    11.00000   -1.20000
H10B  2    0.508155    0.244130    0.257177    11.00000   -1.20000
AFIX   0
HKLF 4


REM  ac_sax_hex_auto_a.res in I2
REM wR2 = 0.1084, GooF = S = 0.932, Restrained GooF = 0.932 for all data
REM R1 = 0.0450 for 2845 Fo > 4sig(Fo) and 0.0658 for all 3878 data
REM 300 parameters refined using 10 restraints

END

WGHT      0.0511      0.0000

REM Highest difference peak  0.151,  deepest hole -0.173,  1-sigma level  0.037
Q1    1   0.5024  0.3527  0.3744  11.00000  0.05    0.15
Q2    1   0.8237  0.0999  0.2926  11.00000  0.05    0.14
Q3    1   0.3022  0.9397  0.2715  11.00000  0.05    0.14
Q4    1   0.9069  0.3788  0.4488  11.00000  0.05    0.13
Q5    1   0.5365  0.8246  0.4160  11.00000  0.05    0.13
Q6    1   0.4433  0.2852  0.2607  11.00000  0.05    0.12
Q7    1   0.5000  0.7530  0.5000  10.50000  0.05    0.12
Q8    1   0.3517  0.8325  0.4305  11.00000  0.05    0.12
Q9    1   0.3332  0.2506  0.4285  11.00000  0.05    0.12
Q10   1   0.3734  0.9928  0.4712  11.00000  0.05    0.12
Q11   1   0.5768  0.3531  0.5090  11.00000  0.05    0.12
Q12   1   0.5186  0.4868  0.4548  11.00000  0.05    0.12
Q13   1   0.7150  0.3050  0.3691  11.00000  0.05    0.11
Q14   1   0.6973  0.6655  0.2405  11.00000  0.05    0.11
Q15   1   0.8553  0.2512  0.4600  11.00000  0.05    0.11
;
_shelx_res_checksum                79488
_shelx_hkl_file
;
   0   0   4  931.17   55.95
   0   0  -4  855.92   55.99
   0   0   4  825.03   55.85
   0   0  -6 9999.00  621.26
   0   0  -6 9243.02  621.09
   0   0   6 9911.07  621.18
   0   0   8 1154.15   72.39
   0   0  -8 1096.00   72.46
   0   0   8 1150.64   72.41
   0   0  -8 1072.60   72.26
   0   0 -10    7.04    2.93
   0   0  10    4.35    2.43
   0   0 -10    7.29    2.48
   0   0  10   10.32    3.21
   0   0  12   59.13    6.75
   0   0 -12   60.01    5.34
   0   0  12   77.85    6.13
   0   0  12   52.87    5.52
   0   0 -14  429.03   30.58
   0   0  14  520.46   31.23
   0   0  14  453.16   31.76
   0   0  14  454.81   30.86
   0   0  16  704.93   44.03
   0   0  16  609.93   44.61
   0   0  16  645.89   43.64
   0   0  18  384.79   25.99
   0   0  18  350.71   26.73
   0   0  20  114.42    9.59
   0   0  20   84.40   10.48
   0   0  22    0.31    4.42
   0   0  22   -4.40    5.44
   0   0  24  221.33   16.56
   0   0  24  184.07   17.20
   0   0  26   18.11    6.00
   0   0  26   23.09    6.67
   0   0  28   -0.41    5.80
   0   0  28   -3.68    5.91
   0   0  30   -1.37    6.14
   0   0  32   -6.09    5.18
   0   0  32    1.49    6.37
   0   0  34   14.14    6.01
   0   0  34   13.56    7.39
   0   0  36    3.46    5.53
   0   0  36    6.38    7.12
   0   0  38    9.94    6.12
   0   0  38    3.76    7.72
   0   0  40    3.30    6.35
   0   0  40   -4.63    7.95
   0   0  42    2.09    6.44
   0   0  42    9.09    8.55
   0   1  -1 3617.21  251.43
   0  -1   1 4154.34  251.47
   0  -1   1 4187.55  251.57
   0   1  -1 4234.49  251.69
   0   1  -1 3733.99  251.41
   0  -1   1 4013.74  251.40
   0   1  -1 3591.85  251.39
   0  -1  -1 4156.41  251.78
   0  -1  -3 3401.31  227.74
   0  -1   3 3448.16  227.84
   0  -1   3 3603.16  227.77
   0  -1  -3 3506.35  227.87
   0   1   3 3491.25  227.94
   0   1  -3 3519.53  227.86
   0  -1   3 3800.82  227.85
   0  -1   3 3569.57  227.89
   0   1  -3 3594.07  228.00
   0  -1   3 3544.28  227.80
   0   1   3 3575.28  228.12
   0  -1  -3 3527.70  228.10
   0   1  -5 1019.98   61.58
   0  -1  -5  934.81   61.54
   0   1   5  902.66   61.62
   0   1  -5  997.19   61.84
   0  -1   5  933.11   61.66
   0  -1  -5  893.93   61.39
   0   1   5  879.74   61.49
   0  -1   5  878.36   61.55
   0   1   5  927.33   61.78
   0  -1  -5  887.03   61.76
   0   1   7 2349.90  134.44
   0  -1  -7 2128.75  134.33
   0  -1   7 2327.76  134.32
   0   1  -7 2439.43  134.58
   0   1   7 2187.31  133.74
   0   1   7 1696.66  133.79
   0   1  -7 3113.95  134.46
   0   1   7 2203.20  134.27
   0  -1   7 2253.50  134.22
   0  -1  -7 2138.50  133.92
   0   1   7 2249.67  134.13
   0  -1   7  947.90  133.93
   0   1   9 3110.44  186.99
   0   1  -9 3068.09  187.17
   0   1   9 2970.35  186.34
   0  -1   9 2920.05  186.50
   0  -1   9 2935.95  186.85
   0   1   9 2326.37  186.47
   0   1   9 3109.62  186.90
   0   1   9 2973.90  186.71
   0  -1  -9 2805.91  186.46
   0  -1   9 2956.41  186.76
   0   1  -9 2067.11  186.74
   0   1  11  137.66   10.44
   0   1  11  127.21    9.96
   0  -1  11  137.92   10.02
   0  -1  11  125.57   10.43
   0   1 -11  146.93   11.00
   0   1  11  122.62   10.36
   0   1 -11  202.31   10.87
   0   1  11  132.05   10.46
   0   1 -11  173.37   10.98
   0  -1 -11  129.21   10.04
   0  -1  11  148.65   10.67
   0   1  11  143.41   10.53
   0   1  13   92.76    7.52
   0  -1  13   76.57    9.00
   0   1  13   79.46    7.51
   0   1  13   80.65    6.87
   0  -1  13   92.84    7.06
   0  -1 -13   88.12    6.97
   0   1  13   91.46    7.62
   0   1 -13   84.14    7.12
   0  -1  13   92.37    7.70
   0   1  13   94.30    7.36
   0   1  15    5.41    2.53
   0   1  15    7.53    3.79
   0  -1  15    9.56    3.94
   0  -1 -15    9.06    2.71
   0   1  15   13.95    3.02
   0   1  15    0.23    3.35
   0   1 -15   11.72    3.50
   0  -1  15    8.60    2.83
   0   1  15    5.68    3.70
   0  -1  15    5.72    5.07
   0  -1  17  579.16   41.12
   0   1  17  521.19   39.77
   0  -1  17  609.55   39.84
   0   1  17  609.41   39.77
   0  -1  17  594.31   39.27
   0   1  17  615.88   39.97
   0  -1  19   39.48    4.89
   0   1  19   49.26    5.67
   0  -1  19   44.90    6.08
   0   1  19   45.32    6.07
   0  -1  19   43.16    7.64
   0   1  19   40.60    6.00
   0   1  21   45.66    5.97
   0   1  21   50.90    6.57
   0  -1  21   46.73    6.65
   0  -1  21   51.96    8.31
   0   1  21   37.85    6.02
   0   1  23   12.26    4.23
   0  -1  23    9.06    5.22
   0   1  23    7.33    5.23
   0  -1  23    4.39    6.36
   0   1  25    9.53    4.67
   0   1  25   12.12    5.36
   0  -1  25    7.07    5.86
   0  -1  25   20.06    7.02
   0   1  27   23.81    5.63
   0   1  27   20.27    6.24
   0  -1  27   24.73    7.03
   0  -1  27   20.13    7.33
   0   1  29   21.75    5.95
   0  -1  29   33.68    7.10
   0   1  29   30.32    7.36
   0  -1  29   18.23    7.20
   0   1  31   21.14    6.51
   0   1  31   28.22    7.79
   0  -1  31   29.34    7.55
   0  -1  31   20.55    7.80
   0   1  33    2.24    5.30
   0  -1  33    3.06    6.83
   0   1  33    5.25    6.96
   0  -1  33   -1.19    7.01
   0   1  35   10.90    6.08
   0   1  35   27.31    8.57
   0  -1  35   22.06    7.97
   0   1  37    3.86    6.13
   0   1  37    2.44    7.40
   0  -1  37   -1.18    7.29
   0   1  39   -2.05    5.99
   0   1  39   10.33    7.92
   0  -1  39    3.16    7.80
   0   1  41    1.44    6.31
   0  -1  41    6.72    8.19
   0   1  41    2.73    7.83
   0   1  43    4.51    6.77
   0  -2   0  984.14   56.20
   0  -2   0  884.47   56.74
   0  -2   0  805.74   55.74
   0  -2   0  917.88   56.42
   0   2   0  788.19   56.04
   0  -2   2  727.02   46.63
   0   2  -2  858.60   47.33
   0  -2  -2  703.37   46.19
   0   2  -2  665.64   46.48
   0  -2   2  763.02   46.63
   0  -2   2  905.38   47.12
   0  -2  -2  652.49   46.06
   0  -2   2  719.66   46.45
   0  -2  -2  777.61   47.35
   0   2  -2  648.50   46.38
   0   2  -4  883.07   60.36
   0  -2   4 1010.77   60.57
   0  -2  -4  967.41   60.65
   0  -2   4  915.60   60.49
   0   2  -4  968.69   60.86
   0  -2   4  900.35   60.50
   0  -2   4  974.88   60.53
   0   2  -4  845.46   60.41
   0   2   4  922.68   61.02
   0  -2  -4  972.08   61.25
   0   2   6 1404.83   88.57
   0  -2  -6 1334.61   88.56
   0  -2   6 1315.86   88.04
   0  -2   6 1421.13   87.93
   0  -2  -6 1342.32   88.01
   0  -2   6 1227.65   87.91
   0  -2  -6 1344.57   87.76
   0  -2   6 1558.75   88.04
   0   2  -6 1314.31   88.09
   0  -2   6 1330.11   87.91
   0   2   8  375.17   25.43
   0  -2  -8  352.94   25.39
   0  -2   8  353.33   25.00
   0  -2   8  361.78   24.64
   0  -2  -8  351.90   24.81
   0   2   8  356.55   25.17
   0  -2   8  355.80   24.95
   0  -2  -8  359.69   24.62
   0  -2   8  489.94   25.10
   0   2  -8  385.79   24.93
   0  -2   8  347.09   24.79
   0  -2 -10  210.26   13.40
   0   2 -10  210.69   13.79
   0   2  10  221.49   13.98
   0  -2  10  221.64   14.15
   0  -2 -10  214.32   14.35
   0   2  10  237.84   14.38
   0   2  10  205.42   12.63
   0  -2  10  216.69   14.04
   0   2  10  219.09   12.67
   0   2  10  213.57   14.15
   0   2 -10  249.38   13.94
   0  -2  10  276.16   15.86
   0   2  12  823.01   34.60
   0  -2  12  822.37   34.71
   0  -2 -12  772.68   33.73
   0   2  12  746.09   33.10
   0   2  12  829.05   35.07
   0   2  12  763.15   33.07
   0  -2  12  823.50   34.74
   0   2  12  772.54   34.94
   0  -2 -12  745.17   34.92
   0   2 -12  847.84   34.41
   0  -2  14   26.15    3.62
   0   2  14   31.04    4.42
   0   2  14   29.06    4.67
   0  -2 -14   23.27    3.49
   0  -2  14   26.26    4.71
   0  -2  14   29.37    6.72
   0   2  14   17.37    3.16
   0   2 -14   35.03    3.93
   0   2  16  288.21   21.39
   0   2 -16  305.27   21.08
   0  -2  16  347.08   23.84
   0   2  16  293.26   21.22
   0  -2  16  303.12   21.32
   0  -2  16  284.50   20.52
   0   2  18   68.17    7.26
   0  -2  18   73.94    7.55
   0   2 -18   73.77    6.49
   0  -2  18   69.11    9.68
   0  -2  18   65.76    6.36
   0   2  18   59.79    7.04
   0   2  20   41.60    5.61
   0  -2  20   34.47    4.58
   0   2  20   40.65    6.02
   0  -2  20   31.69    5.80
   0   2 -20   31.70    4.36
   0  -2  20   39.93    8.29
   0   2  22   41.66    6.04
   0  -2  22   36.22    4.88
   0  -2  22   36.97    6.36
   0   2  22   39.80    6.24
   0   2 -22   21.61    4.07
   0  -2  22   41.18    8.28
   0   2  24   50.71    6.88
   0  -2  24   49.22    5.77
   0  -2  24   34.91    8.85
   0   2  24   44.07    7.11
   0  -2  24   46.83    6.84
   0   2 -24   21.35    4.50
   0  -2  26   78.13    9.41
   0   2  26   87.21    9.38
   0  -2  26   64.02   10.77
   0   2  26   65.35    8.83
   0   2  28   35.35    7.47
   0  -2  28   35.53    7.36
   0  -2  28   34.22    9.21
   0   2  28   34.39    6.72
   0   2  30   18.66    7.11
   0  -2  30    9.40    6.50
   0  -2  30    9.97    7.47
   0   2  30   15.14    6.02
   0   2  32    9.28    6.93
   0  -2  32   10.05    6.78
   0  -2  32    9.08    7.40
   0   2  32   12.25    5.88
   0   2  34    6.13    7.04
   0  -2  34    3.74    6.74
   0  -2  34   10.75    8.04
   0   2  34    6.85    5.78
   0   2  36    3.59    7.38
   0  -2  36   14.81    7.80
   0  -2  36    5.55    7.53
   0   2  36    1.98    6.26
   0   2  38    1.92    7.88
   0  -2  38   13.29    7.87
   0  -2  38   -0.72    7.39
   0   2  38    3.51    6.35
   0   2  40    0.75    6.64
   0   2  40    0.68    8.39
   0  -2  40   -0.64    7.70
   0   2  42    4.97    8.55
   0   3   1  457.25   32.70
   0   3  -1  448.68   32.62
   0  -3   1  567.01   33.02
   0  -3  -1  526.09   32.43
   0  -3   1  478.04   32.29
   0  -3  -1  459.52   32.09
   0  -3   1  511.51   32.96
   0  -3  -1  500.89   33.17
   0  -3   1  498.02   33.69
   0  -3  -1  514.26   33.77
   0  -3   3  431.93   29.34
   0  -3  -3  454.75   28.71
   0   3  -3  398.89   29.24
   0  -3   3  475.74   29.56
   0  -3  -3  400.14   28.59
   0  -3   3  461.80   29.25
   0   3  -3  397.04   29.13
   0  -3  -3  497.66   30.76
   0   3   3  438.51   29.96
   0  -3  -5  362.44   23.97
   0   3   5  339.38   23.40
   0  -3   5  317.64   22.59
   0  -3   5  447.73   24.29
   0  -3   5  350.96   22.77
   0   3  -5  276.99   22.38
   0  -3  -5  351.87   22.90
   0   3  -5  305.16   22.57
   0  -3   5  319.17   22.58
   0   3  -5  404.96   23.82
   0  -3   7  577.19   42.69
   0  -3  -7  639.09   42.50
   0   3   7  638.81   43.43
   0  -3  -7  603.80   43.64
   0  -3   7  587.48   42.72
   0  -3   7  677.21   42.83
   0  -3  -7  650.56   42.85
   0  -3   7  673.69   42.73
   0   3  -7  670.18   43.33
   0  -3   7  660.84   42.83
   0  -3   9  391.83   28.42
   0  -3  -9  412.68   28.03
   0  -3   9  418.95   28.27
   0  -3  -9  403.05   29.32
   0  -3   9  391.40   28.40
   0  -3   9  401.48   28.20
   0  -3   9  489.79   28.50
   0   3  -9  400.00   28.55
   0  -3  11  590.24   42.15
   0  -3 -11  593.65   41.62
   0  -3 -11  577.04   42.83
   0  -3  11  588.32   41.85
   0   3 -11  619.36   42.22
   0  -3  11  614.32   41.84
   0  -3  13   96.74    7.73
   0  -3  13   92.38    6.49
   0  -3 -13   91.22    7.79
   0   3 -13   96.29    6.97
   0  -3  13  118.69   10.32
   0  -3 -15  290.49   14.09
   0   3  15  320.72   14.49
   0   3 -15  335.30   13.27
   0   3  15  323.96   13.57
   0  -3  15  327.99   13.88
   0  -3  17   33.50    5.64
   0   3  17   38.48    5.66
   0  -3  17   40.84    8.05
   0  -3  17   30.31    4.45
   0   3 -17   33.12    4.27
   0   3  17   36.37    5.56
   0  -3  19   25.28    5.37
   0   3  19   21.77    4.97
   0  -3  19   32.23    8.12
   0  -3  19   17.69    3.87
   0   3 -19   22.09    3.58
   0   3  19   18.83    5.05
   0  -3  21   42.80    6.62
   0   3  21   47.79    6.66
   0  -3  21   37.36    8.90
   0  -3  21   40.68    5.12
   0   3 -21   35.95    4.91
   0   3  21   46.22    6.85
   0   3  23   21.38    5.90
   0  -3  23   20.48    7.59
   0   3  23   10.52    5.08
   0  -3  23    9.24    3.80
   0  -3  23    8.36    5.56
   0  -3  25   -2.52    7.38
   0  -3  25    9.07    5.47
   0   3  25   16.88    5.55
   0   3  25   10.03    5.86
   0  -3  27    7.18    7.64
   0  -3  27   11.87    6.07
   0   3  27   17.68    5.65
   0   3  27   23.22    6.74
   0  -3  29   -1.99    7.45
   0  -3  29    4.63    6.32
   0   3  29   17.28    6.46
   0   3  29    5.70    6.31
   0  -3  31    1.38    7.34
   0  -3  31    7.94    6.68
   0   3  31    9.30    6.36
   0   3  31    0.51    6.51
   0  -3  33   -7.86    7.78
   0  -3  33   -0.53    6.80
   0   3  33   -0.66    6.46
   0   3  33   -0.55    6.87
   0  -3  35   13.32    8.57
   0  -3  35   15.70    7.91
   0   3  35   14.79    7.26
   0   3  35    2.96    7.52
   0  -3  37    0.76    8.13
   0  -3  37    1.18    7.08
   0   3  37    4.45    6.92
   0   3  37    0.62    7.66
   0  -3  39    2.35    7.83
   0   3  39   -2.63    8.41
   0  -3  39    0.62    7.29
   0   3  39   -0.78    6.57
   0   4   0  303.07   23.79
   0  -4   0  396.74   25.67
   0  -4   0  365.76   23.72
   0  -4  -2   74.36    6.00
   0  -4   2   89.57    7.21
   0   4  -2   66.08    6.37
   0   4   2   71.73    6.76
   0  -4   2   70.12    6.12
   0  -4  -2   77.27    8.05
   0  -4   2   86.64    8.32
   0   4  -2   63.18    6.16
   0   4  -4  237.75   19.01
   0   4   4  253.08   19.51
   0  -4   4  293.70   19.45
   0  -4   4  333.29   20.29
   0  -4   4  285.81   19.06
   0  -4  -4  295.74   20.98
   0  -4   4  309.80   20.96
   0   4  -4  248.78   18.97
   0  -4   6   10.58    3.52
   0   4  -6    4.28    2.38
   0  -4   6    6.21    2.62
   0  -4   6    3.15    2.53
   0  -4  -6    8.26    4.07
   0  -4   6    4.17    4.43
   0   4  -8   20.05    3.96
   0  -4  -8   11.37    3.96
   0  -4   8    8.79    3.38
   0  -4   8   12.76    5.05
   0   4 -10   51.35    5.77
   0  -4 -10   37.20    5.87
   0  -4  10   31.77    4.90
   0  -4  10   49.78    7.27
   0   4 -12    5.44    3.05
   0  -4 -12   10.71    4.04
   0  -4  12   10.38    6.04
   0  -4  12   12.14    3.84
   0  -4 -14   69.79    7.98
   0  -4  14   66.21    9.60
   0   4 -14   63.12    6.72
   0  -4  14   74.11    7.46
   0  -4  16  121.82   10.47
   0  -4  16  120.50   12.67
   0   4 -16  111.74    9.79
   0  -4 -16  102.80   10.57
   0  -4 -18   25.13    5.24
   0   4 -18   27.94    4.50
   0  -4  18   42.29    6.20
   0  -4  18   45.59    8.81
   0  -4  20   72.57    8.08
   0  -4  20   67.05   10.65
   0  -4  22   37.53    6.66
   0  -4  22   28.21    8.47
   0  -4  24   21.85    6.18
   0  -4  24   22.18    8.49
   0  -4  26   22.94    6.50
   0  -4  26   16.90    8.50
   0  -4  28   23.54    7.01
   0  -4  28   19.57    8.35
   0  -4  30   -0.49    6.36
   0  -4  30    8.66    8.32
   0  -4  32   -1.04    6.94
   0  -4  32    3.00    7.93
   0  -4  34    4.41    7.07
   0  -4  34    5.42    8.12
   0  -4  36   -3.48    7.00
   0  -4  36   -1.59    8.21
   0  -4  38    6.64    7.60
   0  -4  38    5.72    8.50
   0   5  -1   90.35    8.06
   0   5   1   84.55    8.17
   0  -5  -1   97.11   10.03
   0  -5   1   96.13    9.82
   0   5   3   54.52    6.19
   0  -5   3   65.87    8.23
   0   5  -3   55.84    5.91
   0  -5  -3   68.31    8.21
   0   5   5   57.56    6.76
   0  -5   5   81.14    7.84
   0  -5  -5   78.47    8.69
   0   5  -5   61.53    6.39
   0  -5   5   70.31    8.39
   0  -5   7  262.87   17.04
   0  -5  -7  196.60   17.12
   0  -5   7  209.08   17.28
   0   5   7  189.75   15.90
   0  -5   7  197.12   15.51
   0  -5   9  207.53   16.38
   0  -5  -9  220.22   18.23
   0  -5   9  250.22   18.10
   0  -5 -11   96.28   10.75
   0  -5  11   92.60    9.22
   0   5 -11  126.05   11.03
   0  -5  11  109.28   11.27
   0  -5  13   76.03    8.34
   0  -5 -13   83.16    9.64
   0  -5  13  109.23   11.23
   0   5 -13   98.23    9.69
   0   5 -15   40.74    6.18
   0  -5  15   33.48    6.06
   0  -5  15   43.13    8.46
   0  -5 -15   40.72    6.83
   0  -5  17    7.00    4.98
   0  -5  17   12.45    7.19
   0  -5 -17    4.15    4.37
   0  -5  19   64.14    7.83
   0  -5  19   83.80   10.92
   0  -5 -19   47.06    7.70
   0  -5  21   19.34    5.74
   0  -5  21   23.38    8.15
   0  -5  23    7.19    5.61
   0  -5  23   11.20    8.04
   0  -5  25   41.02    7.51
   0  -5  25   44.75    9.82
   0  -5  27   11.77    6.36
   0  -5  27   12.20    8.31
   0  -5  29   -0.75    7.87
   0  -5  31   -1.55    7.94
   0  -5  33   11.96    8.61
   0  -5  35    9.88    8.54
   0  -6   0  320.97   25.47
   0  -6  -2  416.20   31.10
   0  -6   2  401.33   30.95
   0  -6   4  202.00   17.03
   0  -6  -4  209.23   17.27
   0   6   4  166.42   14.62
   0  -6  -6   28.86    6.63
   0  -6   6   11.97    5.82
   0   6   6   23.02    4.94
   0   6   8  203.05   16.89
   0  -6   8  226.72   18.69
   0  -6  -8  221.17   18.56
   0  -6 -10  116.19   12.05
   0  -6  10  109.94   11.93
   0   6  10  110.13   10.61
   0   6  12   18.01    5.10
   0  -6  12   22.05    6.52
   0  -6 -12   18.81    6.00
   0  -6  14   -1.56    6.01
   0  -6 -14    3.64    4.99
   0  -6  16   43.01    8.33
   0  -6 -16   40.61    7.46
   0  -6  18    7.16    6.67
   0  -6 -18    9.20    5.07
   0  -6  20   -1.27    6.86
   0  -6 -20    2.45    4.54
   0  -6  22    0.67    7.16
   0  -6  24    6.31    7.83
   0  -6  26   -0.73    7.75
   0  -6  28    5.33    8.19
   0  -6  30    1.58    8.34
   0  -6  32    7.33    8.92
   0  -7   1   -3.56    5.77
   0  -7  -1    5.64    5.41
   0  -7   3   83.28   10.71
   0  -7  -3   79.84   10.56
   0  -7   5   35.91    7.65
   0  -7  -5   28.19    7.02
   0  -7  -7   21.99    7.04
   0  -7   7   24.21    6.68
   0  -7  -9   10.50    5.68
   0  -7   9   14.62    5.78
   0  -7 -11   11.28    6.00
   0  -7 -13   43.51    8.19
   0   7  15    8.76    4.87
   0  -7 -15   11.92    5.92
   0   7  17    4.33    4.85
   0  -7 -17    6.37    5.65
   0  -7 -19    9.06    5.84
   0  -7 -21    3.49    5.26
   0  -7  23    1.42    7.45
   0  -7  25    2.96    7.54
   0  -7  27    7.64    7.77
   0  -7  29    0.79    7.90
   0  -8   0    1.59    5.78
   0  -8  -2   16.56    6.94
   0  -8   2   20.00    6.90
   0  -8   4   28.09    7.71
   0  -8  -4   20.94    6.81
   0  -8   6    3.97    6.10
   0  -8  -6    4.65    6.38
   0  -8  -8    7.90    6.23
   0  -8 -10    1.59    5.78
   0  -8 -12   18.09    6.79
   0  -8 -14    3.13    5.59
   0  -8 -16    3.17    5.78
   0  -8 -18   10.93    6.54
   0  -8 -20   10.01    6.27
   0  -9  -1   -3.37    5.69
   0  -9   1   -8.58    6.64
   0  -9  -3    6.77    6.50
   0  -9  -5   -0.86    6.36
   0  -9  -7   -0.87    6.09
   0  -9  -9    5.17    6.45
   0  -9 -11    1.71    6.10
   0  -9 -13   -3.41    6.04
  -1   0  43    5.01    7.17
  -1   0  41    8.74    6.56
  -1   0  41    8.61    8.04
  -1   0  39    0.64    5.78
  -1   0  39   -8.07    7.99
  -1   0  37    7.26    5.90
  -1   0  37    6.90    7.25
  -1   0  35   14.01    7.36
  -1   0  33   -2.96    6.61
  -1   0  31   -0.46    5.92
  -1   0  29   79.31    9.96
  -1   0  27    1.16    5.53
  -1   0  27    3.11    6.38
  -1   0  25   92.07    9.46
  -1   0  25   70.91   11.01
  -1   0  23   71.97    7.49
  -1   0  23   27.38    7.80
  -1   0  21  151.62   11.83
   1   0 -21  119.97   11.24
  -1   0  19  172.56   12.65
   1   0 -19  139.36   12.34
  -1   0  17  780.06   50.73
   1   0 -17  785.90   50.89
  -1   0  17  729.37   50.32
   1   0 -15  226.75   16.64
  -1   0  15  262.18   17.22
   1   0 -15  220.56   16.27
   1   0 -15  239.47   17.16
  -1   0  15  245.41   16.76
  -1   0  15  249.49   16.77
   1   0 -13   18.80    3.81
  -1   0  13   19.18    3.32
  -1   0  13   25.37    3.39
   1   0 -13   19.76    2.72
  -1   0  13   20.84    4.02
   1   0 -13   23.04    3.36
  -1   0  11 1078.89   66.14
   1   0 -11 1024.89   66.31
   1   0 -11  970.06   65.79
  -1   0  11 1048.28   66.03
   1   0 -11  970.70   65.96
  -1   0  11 1018.79   66.18
   1   0  -9 1629.01  108.27
  -1   0   9 1756.55  108.42
  -1   0   9 1717.21  108.38
  -1   0   9 1709.88  108.27
   1   0  -9 1594.90  108.12
   1   0  -9 1688.43  108.47
  -1   0   7  308.61   19.89
   1   0  -7  287.25   19.78
  -1   0   7  309.45   19.74
   1   0  -7  297.66   19.88
   1   0  -7  285.63   19.64
  -1   0   5   77.62    5.63
   1   0  -5   68.68    5.54
   1   0  -5   77.77    5.62
  -1   0   5   74.87    5.43
  -1   0   5   75.59    5.24
  -1   0   3   37.56    2.21
   1   0  -3    3.32    1.59
   1   0  -1   -0.21    1.08
  -1   0   1    1.03    0.95
   1   0   1   -0.37    0.66
   1   0   3 2498.85  157.06
  -1   0  -3 2454.61  157.03
   1   0   3 2465.58  156.96
  -1   0  -3 2358.21  156.91
   1   0   3 2467.09  157.04
   1   0   5   91.37    6.92
  -1   0  -5   84.55    6.87
   1   0   5   99.47    6.71
   1   0   5  101.90    6.93
   1   0   7  707.08   47.54
  -1   0  -7  778.34   47.79
   1   0   7  711.42   47.64
  -1   0  -9 1560.91  108.97
   1   0   9 1789.93  109.27
   1   0   9 1807.87  109.46
  -1   0  -9 1660.25  109.41
   1   0  11  305.56   21.37
  -1   0 -11  321.13   21.20
   1   0  11  352.95   21.66
  -1   0 -11  287.53   20.88
   1   0  11  343.11   21.86
   1   0  13  308.20   22.16
  -1   0 -13  314.61   21.91
   1   0  13  369.38   22.59
  -1   0 -13  310.22   21.64
   1   0  13  352.86   22.80
   1   0  15  415.05   28.59
  -1   0 -15  379.55   28.00
   1   0  15  510.24   29.27
   1   0  15  463.24   29.42
   1   0  17    9.01    2.95
   1   0  17    5.42    4.31
   1   0  19   57.07    7.25
   1   0  19   64.47    7.15
   1   0  21   74.17    8.40
   1   0  21   84.53    8.59
   1   0  23   31.91    6.45
   1   0  23   48.79    7.03
   1   0  25    1.98    4.92
   1   0  25    1.14    5.47
   1   0  25    6.74    4.26
   1   0  27  143.71   12.89
   1   0  27  112.64   12.31
   1   0  27  128.72   11.94
   1   0  29    1.37    6.39
   1   0  29    3.12    4.49
   1   0  31    3.48    6.93
   1   0  31    4.36    4.62
   1   0  33   45.76    9.06
   1   0  33   33.63    7.32
   1   0  35   24.50    8.12
   1   0  35   19.84    6.54
   1   0  37   -0.62    8.00
   1   0  37   -2.44    5.58
   1   0  39    4.66    7.76
   1   0  41    1.40    8.12
  -1  -1  42   -3.36    7.89
  -1   1  42    4.08    7.99
  -1   1  42    3.66    6.23
  -1   1  40   10.31    7.99
  -1  -1  40    7.60    7.92
  -1   1  40    5.61    6.54
  -1   1  38   -0.60    7.29
  -1  -1  38    2.36    7.41
  -1   1  38   -1.97    6.12
  -1   1  36    4.54    7.33
  -1  -1  36   -2.22    6.72
  -1   1  36   -6.15    5.73
  -1  -1  34   -0.65    7.37
  -1  -1  34    1.56    6.94
  -1   1  34   -2.11    6.92
  -1   1  34    2.27    5.31
  -1  -1  32   13.52    7.74
  -1  -1  32   11.68    6.74
  -1   1  32   11.60    6.50
  -1   1  32    6.91    5.28
  -1  -1  30   12.04    7.56
  -1   1  30   15.52    6.67
  -1  -1  30   14.52    6.46
  -1   1  30   19.26    5.62
  -1  -1  28   23.17    8.18
  -1  -1  28   18.34    6.87
  -1   1  28   18.61    6.40
  -1   1  28   27.87    6.18
  -1  -1  26   52.10   11.41
  -1   1  26   82.62    9.02
  -1  -1  26   80.67    9.39
  -1  -1  24    9.88    7.21
  -1  -1  24   17.74    6.13
  -1   1  24   18.56    5.48
  -1   1  22   62.49    9.22
  -1  -1  22  101.07    8.53
  -1  -1  22  100.08    9.43
  -1   1  22  100.10    9.27
  -1  -1  20  174.00   13.43
  -1   1  20  183.82   13.96
  -1  -1  20  174.55   14.18
   1   1 -20  179.14   14.44
  -1  -1  18  102.78    9.43
  -1   1  18  106.36    9.16
   1   1 -18  109.68    9.71
   1  -1 -18   94.94    8.81
  -1  -1  18  114.15    8.78
  -1   1  16  530.64   36.34
  -1  -1  16  544.85   36.64
  -1   1  16  492.93   36.29
  -1   1  16  532.81   35.96
   1  -1 -16  517.37   36.15
   1   1 -16  489.76   36.77
  -1  -1  16  508.84   36.07
   1   1 -14  122.07    8.06
  -1   1  14   64.36    5.74
   1   1 -14   73.35    7.08
   1  -1 -14   56.71    5.36
   1  -1 -14   63.87    6.01
  -1  -1  14   67.58    6.02
   1   1 -14   65.44    6.08
  -1  -1  14   71.84    6.81
   1  -1 -14   60.65    5.75
  -1   1  14   71.28    6.37
  -1   1  14   68.46    6.10
  -1   1  12  427.56   27.06
  -1   1  12  417.31   26.52
   1  -1 -12  377.94   26.56
   1   1 -12  410.02   27.32
  -1  -1  12  424.97   26.79
  -1  -1  12  421.58   27.03
   1  -1 -12  367.19   26.40
   1  -1 -12  385.70   26.52
   1   1 -12  398.92   26.85
  -1  -1  12  425.61   27.23
  -1   1  12  432.53   26.88
   1  -1 -10  398.36   28.03
  -1   1  10  428.88   28.22
   1  -1 -10  412.78   27.73
  -1   1  10  428.87   27.63
  -1  -1  10  442.95   28.22
   1   1 -10  455.74   28.55
   1  -1 -10  393.11   27.66
   1   1 -10  356.04   27.63
   1  -1 -10  402.57   27.71
  -1  -1  10  429.53   28.30
   1   1 -10  394.00   28.00
  -1   1  10  430.93   27.92
   1  -1  -8 1119.77   74.35
  -1   1   8 1204.28   74.46
  -1  -1   8 1243.28   74.40
   1   1  -8 1279.73   74.67
  -1   1   8 1126.22   73.80
   1  -1  -8 1165.14   73.90
  -1  -1   8  849.62   74.75
   1   1  -8 1073.61   73.90
  -1   1   8 1192.54   74.05
  -1  -1   8 1211.52   74.47
   1   1  -8 1105.70   74.31
   1  -1  -8 1147.58   73.93
   1  -1  -6  378.84   23.36
  -1   1   6  403.60   23.43
  -1  -1   6  430.73   23.33
  -1   1   6  388.58   22.65
   1  -1  -6  343.16   22.70
   1   1  -6  428.83   23.52
  -1  -1   6  172.53   23.38
  -1  -1   6  406.19   23.21
  -1   1   6  384.19   22.86
  -1  -1   6  407.19   23.44
   1  -1  -6  395.17   22.79
   1   1  -6  391.86   22.78
  -1  -1   6  154.19   22.63
   1  -1  -4  101.65    6.56
  -1   1   4   97.09    6.62
   1   1  -4   83.63    6.58
  -1  -1   4   88.57    6.53
  -1  -1   4  101.76    6.97
  -1   1   4  105.65    6.83
   1   1  -4   91.00    7.04
  -1  -1   4   97.47    7.01
  -1  -1   4  109.26    7.12
   1  -1  -4   90.52    6.48
   1   1  -4   91.93    7.06
  -1   1   4   96.84    6.50
  -1   1   4  101.74    7.25
   1  -1  -4  110.24    7.37
  -1   1   2 2143.26  139.86
  -1  -1   2 2250.45  140.24
   1   1  -2 2233.00  140.24
  -1   1   2 2176.44  139.95
   1  -1  -2 2211.28  140.45
  -1  -1   2 2225.72  140.13
  -1  -1   2 2274.36  140.07
   1   1  -2 2228.44  140.12
   1  -1  -2 2157.50  139.86
  -1  -1   2 1984.86  140.03
  -1  -1   0  972.24   59.71
   1   1   0  996.76   59.73
  -1  -1   0  919.48   59.43
   1   1   0  840.56   59.42
   1   1   0  912.97   59.75
  -1  -1   0  924.53   59.81
  -1   1   0  972.25   59.84
   1  -1   0  917.86   59.53
  -1   1   0  929.40   59.52
  -1   1  -2 1037.11   69.95
   1  -1   2 1074.28   69.94
   1  -1   2 1066.02   70.29
   1  -1   2 1251.72   70.38
  -1   1  -2 1164.23   70.36
  -1  -1  -2 1164.09   69.96
   1   1   2  985.79   69.89
  -1  -1  -2 1146.20   70.39
   1  -1   4 2464.27  162.78
  -1   1  -4 2432.31  162.77
  -1  -1  -4 2538.99  162.97
  -1   1  -4 2950.18  163.23
   1  -1   4 3124.30  163.23
  -1  -1  -4 2436.74  162.61
   1  -1   4 2596.57  163.21
  -1  -1  -4 2430.66  163.06
  -1  -1  -4 2621.08  163.18
   1   1   4 2409.72  162.59
  -1   1  -6  510.73   25.38
   1  -1   6  476.74   25.50
  -1  -1  -6  344.57   24.57
   1  -1   6  393.89   25.43
   1   1   6  369.29   24.54
  -1  -1  -6  351.66   24.91
   1   1   6  368.67   25.13
  -1   1  -6  439.32   25.65
   1  -1   6  355.21   24.50
   1   1   6  392.62   25.15
   1   1   6  363.28   25.09
   1  -1   6  374.02   24.84
  -1   1  -6  348.04   24.73
  -1  -1  -6  365.34   24.92
   1  -1   8 1504.33   31.97
  -1  -1  -8 1467.48   31.72
   1   1   8 1560.74   32.65
  -1   1  -8 1698.31   34.08
   1  -1   8 1720.32   34.20
   1   1   8 1542.69   31.13
  -1  -1  -8 1492.29   31.95
   1   1   8 1525.64   32.77
  -1  -1  -8 1348.88   31.40
   1  -1   8 1493.83   30.92
   1   1   8 1585.33   32.83
   1   1  10  116.03    7.49
   1  -1  10  116.84    7.20
  -1  -1 -10  103.69    6.71
  -1   1 -10  162.09    7.91
   1   1  10  114.56    6.68
   1  -1  10  125.90    8.31
   1  -1  10  107.15    6.43
   1   1  10  101.43    7.22
   1  -1  10   96.00    7.11
   1   1  10  113.11    7.12
  -1   1 -12  228.10   12.85
   1   1  12  237.41   11.85
   1  -1  12  222.42   11.57
   1   1  12  233.34   12.47
   1   1  12  179.48   11.47
   1  -1  12  186.41   12.03
   1  -1  12  248.81   13.67
  -1  -1 -12  220.15   11.78
   1   1  12  221.94   12.49
   1  -1  12  227.54   12.38
   1   1  14   27.65    4.15
   1  -1  14   33.95    4.71
   1   1  14   31.81    4.89
   1  -1  14   26.37    5.63
   1   1  14   27.30    3.94
   1   1  14   17.84    3.36
   1   1  16   88.07    7.55
   1   1  16   79.90    7.25
   1   1  16   60.96    6.48
   1   1  16   89.15    7.97
   1  -1  16   99.49    7.90
   1  -1  16   77.64    8.72
   1  -1  18   35.93    6.97
   1   1  18   43.22    5.70
   1   1  18   57.32    6.04
   1  -1  18   60.62    6.53
   1   1  18   54.26    6.48
   1  -1  20    0.39    5.16
   1   1  20   11.33    3.87
   1   1  20   11.12    4.01
   1   1  20   10.88    4.81
   1  -1  20    9.31    4.61
   1  -1  22   15.48    5.66
   1   1  22   19.03    4.75
   1  -1  22   20.74    5.58
   1   1  22   22.20    5.77
   1  -1  24    2.25    5.71
   1   1  24    8.27    4.31
   1   1  24   -0.75    5.57
   1  -1  24    3.92    5.21
   1  -1  26   47.62    8.85
   1   1  26   51.64    7.31
   1   1  26   61.85    8.45
   1  -1  26   53.47    7.96
   1   1  28   36.55    6.57
   1  -1  28   31.16    7.68
   1   1  28   44.96    7.98
   1  -1  28   53.50    7.84
   1  -1  30   32.01    8.04
   1   1  30   35.08    6.98
   1  -1  30   28.64    7.35
   1   1  30   36.37    8.19
   1  -1  32   54.37    9.66
   1   1  32   65.39    9.18
   1   1  32   80.22   10.43
   1  -1  32   66.65   10.04
   1   1  34    1.18    5.51
   1  -1  34    6.65    7.09
   1   1  34    3.97    7.46
   1   1  36   -2.52    5.94
   1   1  36   -4.93    7.95
   1  -1  36   -0.59    7.57
   1   1  38    9.99    6.54
   1   1  38    7.88    8.18
   1  -1  38   10.84    8.23
   1   1  40   15.48    7.23
   1  -1  40    0.67    7.83
   1   1  40    5.56    8.57
   1   1  42   12.58    7.05
  -1   2  41    9.01    7.29
  -1  -2  41    9.61    7.88
  -1   2  41   10.04    8.15
  -1  -2  39    5.16    7.46
  -1   2  39    6.46    6.38
  -1   2  39    1.90    7.59
  -1  -2  39    0.61    7.30
  -1  -2  37    1.44    7.34
  -1   2  37   -0.68    6.24
  -1   2  37    2.97    7.42
  -1  -2  37    4.06    7.62
  -1  -2  35   10.00    8.21
  -1   2  35   17.81    6.51
  -1  -2  35   14.85    7.73
  -1   2  35    4.97    6.92
  -1  -2  33   24.94    9.36
  -1   2  33   25.53    6.96
  -1   2  33   32.79    7.83
  -1  -2  33   23.77    7.51
  -1  -2  31   -6.37    7.98
  -1   2  31    2.21    5.23
  -1   2  31    2.84    6.22
  -1  -2  31    5.80    6.39
  -1  -2  29    0.68    7.69
  -1   2  29    7.70    5.12
  -1   2  29    4.33    5.95
  -1  -2  29    6.32    6.24
  -1   2  27   20.11    5.64
  -1  -2  27   11.20    8.99
  -1  -2  27   18.73    4.98
  -1   2  27   22.86    6.47
  -1  -2  27   26.60    6.86
  -1   2  25   21.94    5.49
  -1  -2  25   24.35    8.77
  -1  -2  25   23.39    5.13
  -1  -2  25   28.17    6.67
  -1   2  25   25.86    6.55
  -1   2  23   45.39    6.30
  -1  -2  23   36.44    6.62
  -1   2  23   35.78    6.52
  -1  -2  23   31.06    8.68
  -1  -2  23   40.30    5.44
   1   2 -21   22.66    3.72
  -1   2  21   35.22    5.66
  -1  -2  21   36.41    6.16
  -1   2  21   25.36    4.97
  -1  -2  21   27.32    4.44
  -1   2  19  145.94   11.48
   1   2 -19  119.39   10.29
  -1  -2  19  136.33   11.50
  -1   2  19  149.04   11.38
   1   2 -19  121.48   12.03
  -1  -2  19  133.30   10.59
  -1   2  17  100.60    8.70
  -1  -2  17   83.12    7.92
   1   2 -17   97.02    9.46
  -1  -2  17  102.97    9.10
  -1   2  17  100.35    8.61
   1   2 -17   94.53    7.92
   1   2 -15    7.29    2.29
  -1   2  15   11.69    3.37
   1   2 -15   14.09    4.70
   1  -2 -15    8.95    2.50
   1  -2 -15    9.02    2.58
  -1  -2  15   11.96    4.54
  -1   2  15   13.16    3.76
  -1   2  13  236.69   17.22
   1  -2 -13  209.97   17.05
   1  -2 -13  218.69   16.02
   1   2 -13  238.70   17.64
  -1   2  13  240.28   17.17
   1   2 -13  235.17   16.46
   1  -2 -13  230.25   16.32
  -1  -2  13  232.19   17.29
  -1   2  13  240.49   16.84
   1  -2 -11  472.48   35.41
  -1   2  11  533.28   35.59
   1   2 -11  552.04   35.78
   1  -2 -11  476.69   34.24
  -1  -2  11  553.66   35.30
  -1   2  11  493.20   34.12
  -1   2  11  563.64   35.40
  -1  -2  11  524.95   35.06
  -1   2  11  541.20   34.96
  -1  -2  11  527.43   35.44
   1  -2 -11  514.45   34.59
   1   2 -11  563.00   34.87
  -1  -2  11  521.60   34.95
  -1  -2   9 1540.94  104.09
  -1   2   9 1610.48  103.69
   1  -2  -9 1572.75  103.43
  -1  -2   9 1941.72  103.81
   1   2  -9 1555.06  103.72
  -1  -2   9 1542.25  103.78
  -1   2   9 1597.02  104.04
  -1  -2   9 1608.61  103.93
  -1  -2   9 1654.07  104.04
   1   2  -9 1589.48  104.32
   1  -2  -9 1566.90  103.10
  -1   2   9 1612.58  104.44
   1  -2  -9 1517.49  104.41
  -1   2   9 1592.46  103.00
  -1  -2   7  285.10   19.46
   1  -2  -7  289.16   18.63
  -1   2   7  278.43   18.82
  -1  -2   7  323.98   18.86
   1   2  -7  245.31   18.95
  -1  -2   7  304.96   19.15
  -1   2   7  298.02   19.24
  -1  -2   7  279.31   19.18
   1  -2  -7  254.19   18.22
  -1  -2   7  305.57   19.29
   1   2  -7  295.00   19.58
   1  -2  -7  280.38   19.73
  -1   2   7  288.15   19.69
  -1   2   7  278.87   18.19
  -1   2   5  335.96   22.12
   1  -2  -5  347.90   22.39
   1   2  -5  333.77   21.78
  -1  -2   5  343.13   21.57
   1  -2  -5  339.46   21.05
  -1   2   5  311.35   20.75
  -1  -2   5  344.13   21.66
   1   2  -5  302.68   21.46
  -1   2   5  321.21   21.55
   1  -2  -5  340.41   21.37
   1  -2  -5  302.42   20.74
   1   2  -5  302.50   21.55
  -1  -2   5  315.18   21.23
   1   2  -5  302.29   21.72
   1  -2  -3  982.99   62.70
  -1  -2   3 1027.47   62.36
   1   2  -3  979.75   61.98
  -1  -2   3  999.30   61.84
   1   2  -3  941.02   62.00
  -1  -2   3 1073.66   62.22
   1  -2  -3  999.25   61.78
  -1  -2   3  953.48   61.89
   1  -2  -3  876.79   61.36
  -1   2   3  910.77   61.41
   1   2  -3  945.30   62.06
   1  -2  -1 3421.22  229.79
  -1   2   1 3569.29  229.85
  -1  -2   1 3722.70  230.36
   1   2  -1 3469.27  230.27
   1   2  -1 3525.14  229.94
  -1  -2   1 3542.13  229.86
   1  -2  -1 3663.69  230.86
  -1  -2   1 3659.24  230.53
   1  -2  -1 3915.92  230.55
   1  -2   1  681.18   43.32
  -1   2  -1  612.21   43.06
   1   2   1  655.06   43.59
  -1   2  -1  804.55   43.59
  -1   2  -1  624.71   42.90
   1   2   1  648.70   42.98
  -1  -2  -1  635.77   42.87
   1  -2   1  693.48   43.48
  -1   2  -1  746.58   44.10
  -1  -2  -1  715.02   43.91
   1   2   1  657.04   43.63
  -1  -2  -3 4881.17  307.85
   1   2   3 4473.36  306.81
   1  -2   3 4727.98  307.07
   1  -2   3 4965.42  307.58
   1  -2   3 4799.58  307.11
  -1   2  -3 4765.26  307.02
  -1   2  -3 5699.23  307.80
  -1  -2  -3 4683.92  306.75
   1  -2   3 4822.63  307.06
   1  -2   3 4911.32  307.46
  -1   2  -3 4985.43  307.71
  -1  -2  -5   92.56    7.41
   1   2   5   76.85    5.86
   1  -2   5   93.68    6.69
   1  -2   5  103.57    7.70
   1  -2   5   92.26    6.45
   1  -2   5   81.38    6.48
  -1  -2  -5   89.60    5.90
  -1   2  -5   96.70    7.10
   1  -2   5  104.10    6.89
   1  -2   7  623.44   40.81
  -1   2  -7  588.09   40.76
  -1  -2  -7  642.49   40.90
   1  -2   7  711.73   41.81
  -1  -2  -7  582.49   40.12
  -1   2  -7  648.76   41.19
   1  -2   7  647.54   40.56
   1  -2   7  621.22   41.09
   1   2   7  593.98   40.05
  -1  -2  -7  628.84   41.07
   1   2   7  637.70   41.36
  -1  -2  -7  629.36   41.51
   1  -2   9  775.14   27.50
  -1  -2  -9  796.76   27.40
  -1   2  -9  757.08   27.25
  -1   2  -9  895.53   28.44
   1  -2   9  936.08   29.74
  -1  -2  -9  807.87   27.82
   1  -2   9  746.54   27.86
  -1  -2  -9  787.07   28.58
   1   2   9  801.33   28.51
   1   2   9  775.83   25.96
  -1   2 -11  135.62    9.02
   1   2  11  114.97    7.73
  -1  -2 -11  119.03    8.61
   1   2  11  119.64    9.38
   1  -2  11  125.55   10.46
   1  -2  11   99.37    8.81
   1   2  11   86.79    7.73
   1  -2  11  108.26    8.11
  -1   2 -11  105.28    8.47
   1  -2  11  128.33    9.09
   1   2  11  109.08    9.10
  -1  -2 -11  115.41    8.54
   1   2  11  116.51    9.06
   1   2  13   75.73    6.03
   1   2  13   80.20    7.52
   1  -2  13   81.12    6.42
  -1   2 -13   95.82    7.38
   1  -2  13   81.91    8.98
  -1   2 -13   64.76    6.54
   1   2  13   93.52    7.90
   1  -2  13   79.80    7.37
   1   2  15  462.50   32.79
   1  -2  15  430.21   31.63
   1  -2  15  533.88   33.96
  -1   2 -15  563.02   32.88
   1   2  15  481.40   32.72
   1  -2  15  459.72   32.39
   1  -2  17  176.16   14.16
   1   2  17  189.69   14.57
   1  -2  17  202.72   15.73
  -1   2 -17  203.84   14.20
   1   2  17  179.72   14.44
   1  -2  17  171.83   13.25
   1   2  19   93.37    9.14
   1  -2  19   89.04    7.87
   1  -2  19   96.72    9.19
   1   2  19   95.10    9.14
   1  -2  19   97.46   10.61
  -1   2 -19   97.60    8.38
   1  -2  21   15.29    5.18
   1   2  21   18.36    5.41
   1  -2  21   11.61    6.34
  -1   2 -21   16.30    3.53
   1   2  21   10.25    4.32
   1   2  23   27.81    6.20
   1  -2  23   20.35    5.55
   1  -2  23   15.88    6.66
  -1   2 -23   14.80    3.72
   1   2  23   18.31    5.09
   1   2  25   62.68    8.26
   1  -2  25   58.06    8.12
   1  -2  25   47.50    8.93
  -1   2 -25   34.29    5.72
   1   2  25   73.91    8.16
   1   2  27   23.84    7.00
   1  -2  27   19.33    6.52
   1  -2  27   12.34    7.02
  -1   2 -27    3.99    3.71
   1   2  27    9.83    5.22
   1  -2  29   26.54    8.37
   1   2  29   46.61    7.74
   1   2  29   44.36    8.47
   1  -2  29   55.61    8.60
   1   2  31   11.49    6.18
   1  -2  31   14.30    7.56
   1   2  31   19.96    7.07
   1  -2  31   28.75    7.77
   1   2  33    9.94    6.00
   1  -2  33   16.95    7.80
   1   2  33   22.07    7.89
   1  -2  33   20.42    7.29
   1   2  35   -2.64    5.90
   1  -2  35   12.15    7.64
   1   2  35    9.71    7.84
   1  -2  35   -0.56    6.98
   1   2  37   -4.23    6.72
   1  -2  37   -6.29    7.52
   1   2  37   -1.93    7.86
   1  -2  37   -2.40    7.43
   1   2  39    8.20    8.20
   1   2  39    4.47    7.04
   1  -2  39   10.90    8.07
   1   2  41    3.61    8.94
   1   2  41    1.56    6.87
   1  -2  41   10.88    7.99
  -1  -3  40   -2.39    8.12
  -1   3  40    1.58    6.73
  -1  -3  40   -2.52    7.53
  -1  -3  38   19.55    9.31
  -1   3  38    1.50    7.15
  -1  -3  38   -3.02    7.25
  -1  -3  36    0.76    7.84
  -1   3  36    7.74    6.74
  -1  -3  36    2.30    6.90
  -1  -3  34   -0.76    8.04
  -1   3  34    9.20    6.56
  -1  -3  34    4.35    6.89
  -1   3  32    4.94    5.49
  -1  -3  32   -0.76    8.02
  -1   3  32    5.04    6.40
  -1  -3  32   -1.54    6.62
  -1   3  30    1.14    5.45
  -1  -3  30    4.72    6.24
  -1  -3  30    7.51    8.58
  -1   3  30   12.07    6.61
  -1   3  28   62.81    9.12
  -1  -3  28   65.86    9.38
  -1  -3  28   76.58    8.05
  -1  -3  28   58.14   12.05
  -1   3  28   82.10    9.47
  -1   3  26   64.09    8.54
  -1  -3  26   63.94    8.80
  -1  -3  26   58.47    7.05
  -1  -3  26   65.95   11.63
  -1   3  26   66.11    8.51
  -1   3  24   19.99    5.58
  -1  -3  24   14.73    5.97
  -1  -3  24   19.68    4.63
  -1  -3  24   25.50    8.95
  -1   3  24   23.47    6.00
  -1  -3  22   97.52    9.31
  -1  -3  22  105.18   10.56
  -1   3  22  111.96   10.30
  -1  -3  22  108.86   13.49
  -1   3  22  111.29   10.56
  -1   3  20    6.46    4.20
  -1  -3  20    4.96    4.90
  -1  -3  20    3.25    3.54
  -1   3  20    8.44    4.73
  -1  -3  20    3.35    6.63
   1   3 -18   13.59    2.94
  -1   3  18   15.68    4.39
  -1   3  18   16.39    4.61
  -1  -3  18   17.39    5.36
  -1  -3  18   15.82    5.05
  -1  -3  16   21.27    5.05
   1   3 -16   18.30    3.22
  -1   3  16   18.76    4.06
  -1   3  16   29.60    4.91
  -1  -3  16   26.83    5.94
   1   3 -16   19.84    5.58
   1  -3 -16   16.52    4.06
  -1   3  14   74.64    7.10
   1  -3 -14   71.71    6.30
  -1  -3  14   73.46    7.59
   1  -3 -14   76.42    7.67
  -1   3  14   71.90    7.39
   1   3 -14   83.97    8.44
  -1  -3  14  103.32    9.86
   1   3 -14   71.42    6.55
   1  -3 -12  183.11   15.44
   1   3 -12  196.50   15.70
  -1   3  12  185.96   15.01
   1   3 -12  194.25   14.54
  -1  -3  12  227.09   14.55
  -1  -3  12  265.11   17.36
  -1  -3  12  197.14   15.16
   1  -3 -12  195.92   14.06
   1   3 -10  577.58   40.08
  -1  -3  10  729.70   40.09
  -1  -3  10  638.38   40.13
  -1  -3  10  543.30   40.18
   1  -3 -10  579.03   39.42
   1   3 -10  585.61   40.68
  -1  -3  10  580.63   40.04
   1  -3 -10  567.33   40.93
  -1  -3   8 1115.47   71.11
   1  -3  -8 1080.58   70.85
   1  -3  -8 1072.44   70.43
  -1  -3   8 1018.70   71.17
  -1  -3   8 1041.32   70.95
   1   3  -8 1099.57   71.55
   1  -3  -8 1033.62   71.93
   1   3  -8 1180.99   71.55
  -1  -3   8 1129.75   70.76
   1   3  -6  494.22   38.92
   1  -3  -6  595.47   38.52
   1   3  -6  682.38   40.08
  -1  -3   6  542.50   38.73
   1   3  -6  518.76   38.92
  -1  -3   6  643.47   39.37
   1  -3  -6  593.68   38.93
  -1  -3   6  598.64   38.97
   1   3  -6  595.50   39.43
   1  -3  -6  585.37   40.21
  -1   3   6  567.53   39.67
   1  -3  -6  618.39   38.04
   1  -3  -4   11.17    3.90
   1  -3  -4    5.57    1.48
   1  -3  -4    1.97    2.71
   1   3  -4    6.63    2.58
  -1  -3   4    9.58    2.46
   1  -3  -4    7.76    2.31
  -1  -3   4    5.60    1.74
   1   3  -4    7.95    2.92
  -1  -3   4    8.77    2.30
   1   3  -4    5.31    3.16
  -1  -3   4    7.79    2.78
  -1  -3   2   34.01    4.42
   1  -3  -2   33.61    5.10
   1  -3  -2   29.64    3.14
   1   3  -2   27.71    3.80
  -1  -3   2   35.99    3.98
   1  -3  -2   23.11    3.95
  -1  -3   2   37.76    3.67
  -1  -3   2   32.54    3.51
   1  -3  -2   27.55    3.06
   1   3  -2   26.93    3.83
   1   3   0  341.73   24.00
  -1   3   0  323.08   23.51
   1  -3   0  356.31   23.98
   1  -3   0  341.47   23.35
   1   3   0  358.35   23.49
  -1  -3   0  354.72   23.27
   1  -3   0  353.83   23.54
  -1   3   0  341.80   23.28
   1  -3   0  401.80   25.28
  -1  -3   0  385.00   24.81
   1   3   2  747.65   51.85
  -1   3  -2  747.32   51.28
  -1   3  -2  957.01   53.09
   1  -3   2  780.62   51.65
   1  -3   2  829.10   51.67
   1  -3   2  797.53   51.36
  -1  -3  -2  774.72   50.84
   1   3   2  760.62   51.01
  -1   3  -2  767.71   51.10
  -1  -3  -2  861.45   52.65
   1  -3   4  213.28   14.74
   1  -3   4  224.54   14.18
  -1   3  -4  192.75   13.83
   1  -3   4  198.46   14.05
   1  -3   4  200.23   14.14
   1   3   4  182.17   13.38
  -1  -3  -4  198.15   13.24
   1  -3   4  204.93   14.24
  -1   3  -4  240.90   15.42
  -1  -3  -4  217.52   15.25
   1  -3   6 1072.23   74.62
   1  -3   6 1230.29   75.63
   1  -3   6 1194.36   74.75
  -1  -3  -6 1160.09   75.19
   1  -3   6 1106.44   74.88
   1  -3   6 1114.93   74.68
  -1   3  -6 1237.12   75.63
   1  -3   6 1209.48   75.10
   1   3   6 1069.83   75.40
  -1  -3  -6 1158.02   75.88
  -1  -3  -8  837.40   56.36
   1  -3   8  840.45   56.35
   1  -3   8  862.50   56.20
   1  -3   8  810.87   56.20
   1  -3   8  901.22   57.46
   1  -3   8  801.61   56.50
  -1  -3  -8  859.00   57.41
  -1   3  -8  860.70   56.94
   1  -3   8 1022.92   56.84
   1  -3  10  455.28   28.74
   1  -3  10  395.69   27.28
  -1  -3 -10  406.90   27.15
   1  -3  10  380.37   26.99
   1  -3  10  396.59   26.95
  -1   3 -10  411.94   27.76
  -1  -3 -10  397.88   28.22
   1  -3  12  141.96   10.06
  -1  -3 -12  127.58    8.84
   1  -3  12  130.79    8.16
  -1   3 -12  122.42    7.66
   1  -3  12  121.31    7.27
  -1   3 -12  136.03    8.26
   1  -3  14   47.21    7.26
  -1   3 -14   38.29    4.65
   1  -3  14   39.95    5.38
  -1   3 -16  184.35   13.23
   1  -3  16  174.85   14.97
   1  -3  16  163.54   12.30
   1  -3  16  158.82   13.22
   1  -3  18   40.99    7.47
  -1   3 -18   30.61    4.52
   1  -3  18   36.85    4.35
   1  -3  18   35.77    5.78
   1  -3  20    3.49    6.37
   1  -3  20   13.16    4.96
   1   3  20    5.11    4.74
  -1   3 -20    8.71    3.02
   1   3  20    8.76    4.99
   1  -3  22   28.38    7.69
   1  -3  22   23.56    6.09
   1   3  22   25.45    6.12
  -1   3 -22   26.35    4.30
   1   3  22   27.75    6.51
   1  -3  24   30.66    8.12
   1  -3  24   35.85    6.85
   1   3  24   30.97    6.52
  -1   3 -24   21.84    4.42
   1   3  24   32.77    7.05
   1  -3  26   26.88    6.72
   1  -3  26   12.04    7.66
   1   3  26   23.34    6.82
   1   3  26   13.48    6.09
   1  -3  28   18.76    6.73
   1  -3  28   16.48    7.94
   1   3  28   27.34    7.37
   1   3  28   16.79    6.30
   1  -3  30    1.44    6.35
   1  -3  30   -4.64    7.07
   1   3  30    4.13    6.62
   1   3  30    2.48    5.57
   1  -3  32    5.63    6.54
   1  -3  32    0.70    7.45
   1   3  32    8.31    7.22
   1   3  32    1.32    6.04
   1  -3  34   19.07    7.61
   1  -3  34   23.75    8.82
   1   3  34   22.92    8.10
   1   3  34   10.51    6.81
   1  -3  36    0.58    7.27
   1  -3  36    5.21    8.04
   1   3  36    3.74    7.79
   1   3  36   10.35    7.55
   1  -3  38    7.37    8.02
   1   3  38   11.17    8.07
   1  -3  38    6.13    8.05
   1  -3  40    8.38    7.94
   1   3  40   15.83    8.53
   1  -3  40    0.78    8.10
  -1  -4  39   -1.86    7.39
  -1   4  37    2.33    6.58
  -1  -4  37   10.06    7.96
  -1  -4  37   10.59    8.62
  -1   4  35   14.78    7.34
  -1  -4  35   12.47    7.28
  -1  -4  35   10.38    8.44
  -1   4  33    9.77    6.88
  -1  -4  33   11.22    6.93
  -1  -4  33    7.91    8.81
  -1   4  31    9.20    6.79
  -1  -4  31    8.04    6.47
  -1  -4  31    5.43    8.25
  -1   4  29    9.25    5.98
  -1  -4  29   27.46    7.20
  -1  -4  29   12.36    8.87
  -1   4  27   13.82    6.39
  -1  -4  27   17.96    6.67
  -1  -4  27   13.54    8.79
  -1   4  25    6.43    5.34
  -1  -4  25   -5.04    5.78
  -1  -4  25    7.26    8.31
  -1   4  23    4.98    4.78
  -1  -4  23   11.34    5.61
  -1  -4  23    0.70    7.92
  -1   4  21   24.80    5.84
  -1  -4  21   26.68    8.97
  -1  -4  21   32.96    6.56
   1  -4 -19   31.53    5.82
  -1  -4  19   45.24   10.02
  -1  -4  19   46.46    6.84
   1  -4 -17    9.20    4.23
  -1  -4  17   10.80    4.77
  -1  -4  17   15.26    7.33
   1  -4 -15    2.58    3.64
   1   4 -15    5.30    2.79
  -1  -4  15    3.96    4.47
  -1  -4  15    1.02    6.28
  -1  -4  13   65.29    7.46
  -1  -4  13   76.68    9.40
   1   4 -13   69.28    7.05
   1  -4 -13   65.23    7.78
   1   4 -11   29.24    4.79
   1  -4 -11   29.21    5.52
  -1  -4  11   24.02    4.85
   1   4  -9  556.01   34.31
   1   4  -9  481.37   33.47
  -1  -4   9  441.91   32.90
   1  -4  -9  484.53   34.22
   1   4  -7   41.71    4.75
   1   4  -7   44.15    5.02
   1   4  -7   43.61    5.80
   1  -4  -7   47.25    6.62
   1  -4  -5   39.00    6.02
   1   4  -5   33.77    4.51
   1  -4  -5   41.19    4.29
  -1  -4   5   37.54    5.36
  -1  -4   5   41.77    4.34
   1   4  -5   36.51    5.13
   1   4  -5   38.75    4.63
  -1   4   3  235.83   18.16
   1   4  -3  241.99   18.27
   1  -4  -3  284.56   18.22
   1   4  -3  262.81   18.29
  -1  -4   3  272.32   17.92
   1  -4  -3  257.81   17.42
  -1  -4   3  289.63   19.70
   1  -4  -3  264.89   19.94
   1   4  -3  226.22   18.06
  -1  -4   1  335.49   22.23
   1  -4  -1  334.10   22.55
  -1   4   1  258.01   20.28
   1   4  -1  287.88   20.80
   1  -4  -1  304.03   20.14
  -1  -4  -1  553.45   32.38
   1  -4   1  492.43   32.30
  -1   4  -1  413.83   29.83
  -1   4  -1  421.67   30.26
   1   4   1  430.92   30.75
   1  -4   1  488.33   30.45
  -1  -4  -3  153.88   11.89
   1  -4   3  129.88    9.94
  -1   4  -3  122.07    9.70
   1  -4   3  142.51   10.54
   1   4   3  127.04   10.62
  -1   4  -3  131.40    9.92
   1   4   5  437.91   31.38
  -1   4  -5  400.41   30.32
  -1  -4  -5  504.96   32.41
   1  -4   5  452.56   30.65
   1  -4   5  437.67   30.57
   1  -4   5  509.51   31.55
  -1   4  -5  586.82   32.99
   1  -4   7  325.18   23.43
  -1  -4  -7  332.94   24.97
   1  -4   7  351.71   24.53
  -1   4  -7  373.89   25.03
   1  -4   9  154.63   11.70
  -1  -4  -9  131.54   12.74
   1  -4   9  177.41   13.22
  -1   4  -9  149.85   12.56
   1  -4  11  107.01    8.85
   1  -4  11  104.90   10.31
  -1   4 -11   99.24    9.17
  -1  -4 -11  101.03    9.84
   1  -4  13   30.52    6.65
  -1   4 -13   26.07    4.29
   1  -4  13   25.32    4.66
  -1  -4 -13   29.98    5.40
   1  -4  15   21.00    6.58
  -1   4 -15   23.08    4.27
   1  -4  15   29.53    5.06
  -1  -4 -15   27.85    5.18
   1  -4  17   21.90    5.03
   1  -4  17   22.13    6.81
  -1   4 -17   25.04    4.39
   1  -4  19    5.42    4.70
   1  -4  19    3.18    6.54
  -1   4 -19    7.41    3.40
   1  -4  21   10.68    5.39
   1  -4  21    2.26    6.48
  -1   4 -21    9.99    3.42
   1  -4  23   -2.41    7.49
   1  -4  23    5.22    5.40
   1  -4  25    3.81    7.44
   1  -4  25   16.93    6.25
   1  -4  27   -5.33    7.69
   1  -4  27    0.88    5.77
   1  -4  29    7.70    7.66
   1  -4  29    2.82    6.31
   1  -4  31   13.17    7.72
   1  -4  31    3.01    6.51
   1  -4  33    0.76    8.06
   1  -4  33    3.21    6.77
   1  -4  35   18.73    9.20
   1  -4  35   17.99    7.62
   1  -4  37    2.41    8.75
   1  -4  37   11.23    7.73
   1  -4  39    1.86    7.75
  -1  -5  36  -10.04    8.63
  -1  -5  36   -4.66    7.40
  -1  -5  34   -8.17    8.49
  -1  -5  34    0.55    6.38
  -1  -5  32    7.18    8.86
  -1  -5  32   -0.53    6.46
  -1  -5  30   -6.30    8.85
  -1  -5  30    2.99    6.26
  -1  -5  28   24.68    9.64
  -1  -5  28   23.88    7.15
  -1  -5  26    6.02    8.49
  -1  -5  26    8.11    6.23
  -1  -5  24   -2.92    8.07
  -1  -5  24    2.11    5.66
  -1  -5  22    6.35    8.12
  -1  -5  22    8.49    5.66
   1  -5 -20    9.02    4.50
  -1  -5  20    9.47    7.82
  -1  -5  20   11.55    5.72
   1  -5 -18   20.23    5.30
  -1  -5  18   20.46    8.34
  -1  -5  18   27.77    6.20
   1  -5 -16   73.94    9.40
  -1  -5  16  111.71   12.45
  -1  -5  16   85.51    9.08
  -1  -5  14   12.34    5.12
   1  -5 -14   12.62    4.83
  -1  -5  14   13.08    7.30
   1  -5 -12  182.40   16.00
  -1  -5  12  162.17   14.29
  -1  -5  10    1.16    4.08
   1  -5 -10   10.73    4.95
  -1  -5  10    3.83    5.90
  -1  -5   8  118.10    9.84
   1   5  -8   85.54    8.91
   1  -5  -8  109.27   11.20
  -1  -5   8  122.30   11.04
   1   5  -6  143.91   11.90
   1   5  -6  125.03   11.65
  -1   5   6  144.73   12.11
   1  -5  -6  168.62   14.39
  -1  -5   6  190.05   14.04
  -1  -5   6  204.86   14.21
   1  -5  -4  157.47   13.36
  -1  -5   4  155.03   12.82
   1   5  -4  125.40   10.70
  -1   5   4  132.65   10.98
   1   5  -4  129.40   10.92
  -1   5   2   57.13    6.12
   1  -5  -2   73.43    8.74
  -1  -5   2   84.49    8.37
   1   5  -2   49.24    6.14
   1   5  -2   66.48    6.59
   1  -5   0  100.26   10.16
   1   5   0   75.21    7.86
  -1  -5   0   97.67    9.70
   1   5   2   79.95    8.33
   1  -5   2  107.52   10.69
  -1  -5  -2  101.55   10.05
   1  -5   4  147.51   12.37
  -1  -5  -4  108.64   11.05
   1  -5   4  129.37   10.21
   1   5   4   98.86    9.92
  -1  -5  -6    5.14    4.33
   1   5   6    2.39    3.60
   1  -5   6    1.27    4.44
  -1  -5  -8  231.01   18.73
   1  -5   8  241.39   18.13
  -1   5  -8  260.02   19.22
   1   5   8  207.62   17.68
  -1   5 -10  173.55   13.78
   1  -5  10  147.46   13.38
  -1  -5 -10  130.46   13.14
  -1   5 -12  111.73   10.29
   1  -5  12   88.32   10.47
  -1  -5 -12   77.48    9.45
  -1   5 -14   38.18    5.99
   1  -5  14   38.24    7.65
  -1  -5 -14   21.12    5.90
  -1   5 -16   24.51    5.15
   1  -5  16   30.49    7.78
  -1  -5 -16   24.27    5.70
   1  -5  18    4.99    6.78
  -1   5 -18    1.69    3.35
   1  -5  20   14.16    7.36
   1  -5  22    3.76    7.30
   1  -5  24    5.96    7.37
   1  -5  26    4.18    7.43
   1  -5  28    5.11    8.08
   1  -5  30   -2.27    8.16
   1  -5  32    3.91    8.21
   1  -5  34   22.60    9.32
  -1  -6  33    5.79    8.94
  -1  -6  31   10.49    8.74
  -1  -6  29   -2.35    8.27
  -1  -6  27    5.30    7.98
  -1  -6  25   -8.05    8.14
  -1  -6  23    7.09    7.70
   1  -6 -21   13.60    5.51
  -1  -6  21    7.55    8.03
   1  -6 -19    6.31    5.28
  -1  -6  19   13.88    7.99
   1  -6 -17   10.59    5.48
  -1  -6  17   23.01    8.11
   1  -6 -15    3.11    5.08
  -1  -6  15    9.47    7.01
   1  -6 -13   17.05    6.11
  -1  -6  13   23.65    7.39
  -1  -6  11   43.44    7.13
   1  -6 -11   47.61    7.84
  -1  -6   9   20.81    5.64
   1  -6  -9   35.56    7.12
  -1  -6   7   88.73   10.25
   1  -6  -7   93.56   11.05
   1  -6  -5   13.89    5.81
  -1  -6   5   18.16    5.41
  -1  -6   3    6.27    4.77
   1  -6  -3    8.29    5.95
   1   6  -3    6.48    3.63
   1  -6  -1   51.99    8.32
  -1  -6   1   42.53    7.40
   1   6  -1   31.46    5.31
  -1  -6  -1   10.32    5.54
   1   6   1    7.47    3.83
   1  -6   1    6.24    5.19
  -1  -6  -3   88.65    9.96
   1   6   3   67.99    7.83
   1  -6   3   82.56   10.35
  -1  -6  -5   34.90    6.71
   1   6   5   33.31    5.55
   1  -6   5   37.83    7.63
  -1  -6  -7   14.97    5.62
   1   6   7    7.79    4.19
   1  -6   7    4.99    5.54
   1   6   9   13.52    4.78
  -1  -6  -9   11.12    5.54
   1   6  11   81.90    9.38
  -1  -6 -11   97.97   10.75
   1   6  13   11.23    4.91
  -1  -6 -13    4.13    4.66
  -1   6 -13    7.33    5.08
   1  -6  13   12.32    5.85
  -1  -6 -15   21.56    6.23
  -1   6 -15   21.83    5.87
   1  -6  15   20.77    6.79
  -1  -6 -17    8.95    5.12
   1  -6  17   12.62    6.79
   1  -6  19   -1.84    6.72
   1  -6  21   -5.81    7.74
   1  -6  23   14.96    8.07
   1  -6  25    0.71    7.24
   1  -6  27    3.72    8.00
   1  -6  29    3.87    7.67
   1  -6  31   21.59    9.55
  -1  -7  28   -5.45    7.70
  -1  -7  26   -0.76    7.99
  -1  -7  24    8.00    8.03
   1  -7 -22    4.22    5.78
   1  -7 -20    4.26    5.23
   1  -7 -18    2.88    5.24
   1  -7 -16    8.61    5.96
   1  -7 -14   11.50    5.95
   1  -7 -12    2.18    5.49
   1  -7 -10   16.41    6.54
   1  -7  -8   14.27    5.97
  -1  -7   6    9.97    5.63
   1  -7  -6    1.45    5.71
  -1  -7   4   10.08    5.68
   1  -7  -4   23.55    7.47
   1  -7  -2    1.49    5.46
  -1  -7   2   -0.67    5.36
   1  -7   0   14.11    5.91
  -1  -7   0    7.36    5.34
  -1  -7  -2   10.57    5.80
   1  -7   2   10.37    5.81
   1  -7   4    8.75    5.91
  -1  -7  -4   -1.31    5.47
   1  -7   6    8.79    6.15
  -1  -7  -6    1.34    5.38
   1  -7   8   25.76    6.60
  -1  -7  -8   31.42    7.00
   1   7   8   18.30    5.05
   1  -7  10   13.17    6.28
  -1  -7 -10    6.11    4.97
   1   7  10    7.82    4.52
   1  -7  12   -0.72    5.27
   1   7  12   10.40    5.08
  -1  -7 -12    2.05    5.53
   1   7  14    2.66    5.02
  -1  -7 -14   11.03    5.92
   1   7  16   -2.77    4.86
  -1  -7 -16    1.37    4.94
   1   7  18    5.80    5.33
  -1  -7 -18    6.14    5.11
   1   7  20    8.49    5.58
   1  -7  22   -0.69    7.44
   1  -7  24   15.14    8.43
   1  -7  26    2.25    8.14
   1  -7  28   -5.44    8.12
   1  -8 -23    2.33    5.35
   1  -8 -21   -4.72    5.63
   1  -8 -19    1.60    6.22
   1  -8 -17    4.00    6.19
   1  -8 -15    8.86    6.10
   1  -8 -13   17.89    7.10
   1  -8 -11    3.28    5.87
   1  -8  -9    1.62    6.11
   1  -8  -7    4.82    6.22
   1  -8  -5    8.97    6.18
   1  -8  -3   -2.49    6.27
  -1  -8   1   -0.75    5.63
   1  -8  -1   -3.33    6.50
  -1  -8  -1   22.10    6.43
   1  -8   1   31.24    8.16
  -1  -8  -3    0.74    5.83
   1  -8   3   -4.19    5.82
   1  -8   5    2.51    5.80
  -1  -8  -5   -0.76    5.74
  -1  -8  -7   41.04    8.20
   1  -8   7   31.19    8.43
  -1  -8  -9   -3.05    5.89
   1  -8   9    1.64    5.80
  -1  -8 -11   -0.76    5.45
  -1  -8 -13   13.79    6.70
  -1  -8 -15    2.30    5.54
  -1  -8 -17    3.78    5.61
  -1  -8 -19    2.28    5.44
   1   8  23   -1.36    5.90
   1  -9 -12   -2.65    6.26
   1  -9 -10   -1.80    6.32
   1  -9  -8   16.95    7.51
   1  -9  -6    6.18    6.44
   1  -9  -4    6.18    6.44
   1  -9  -2   13.36    7.15
   1  -9   0    0.91    6.43
   1  -9   2   -0.91    6.50
   1  -9   4   -5.49    6.41
  -1  -9  -4    5.81    6.26
  -1  -9  -6   13.19    6.53
  -1  -9  -8   -0.83    5.90
  -1  -9 -10   -4.16    5.72
  -1  -9 -12    9.99    6.25
  -1  -9 -14    7.48    6.34
  -2   0  42   -1.98    7.80
  -2   0  42    6.96    6.38
  -2   0  40   -6.18    7.36
  -2   0  40    1.33    5.88
  -2   0  38   10.95    7.62
  -2   0  36   -1.07    6.79
  -2   0  34    6.05    6.17
  -2   0  32   18.73    7.28
  -2   0  30  200.91   17.23
  -2   0  28   47.80    7.80
  -2   0  26    2.92    5.17
   2   0 -26    3.77    4.82
  -2   0  24   62.36    7.98
   2   0 -24   64.45    7.76
  -2   0  22   13.28    4.96
   2   0 -22   11.38    4.48
  -2   0  20  248.70   17.73
  -2   0  20  247.31   18.14
   2   0 -20  234.49   18.06
  -2   0  18 1393.77   91.24
   2   0 -18 1378.81   91.54
  -2   0  18 1444.21   91.53
  -2   0  18 1375.93   90.99
  -2   0  16   11.01    3.14
  -2   0  16    5.20    2.64
   2   0 -16    5.78    3.76
  -2   0  16    6.93    3.94
  -2   0  16    6.32    2.27
   2   0 -14   69.55    6.42
  -2   0  14   68.22    5.93
  -2   0  14   63.76    5.79
  -2   0  14   60.41    5.37
  -2   0  14   65.34    6.35
   2   0 -14   59.75    5.89
  -2   0  12  283.55   19.61
  -2   0  12  296.95   19.62
   2   0 -12  278.13   19.82
   2   0 -12  262.35   19.57
  -2   0  12  300.09   19.89
  -2   0  12  296.53   19.38
  -2   0  10 1209.77   79.58
  -2   0  10 1213.89   79.59
   2   0 -10 1226.67   79.75
   2   0 -10 1169.06   79.60
  -2   0  10 1295.12   79.81
  -2   0  10 1249.59   79.40
   2   0  -8 3483.67  214.99
  -2   0   8 3454.30  214.88
  -2   0   8 3188.57  214.61
  -2   0   8 3422.95  214.98
   2   0  -8 3235.80  214.91
   2   0  -6 9346.05  221.07
  -2   0   6 8989.98  220.94
   2   0  -6 8835.21  220.15
  -2   0   6 8872.06  220.37
  -2   0   6 9423.06  221.23
  -2   0   4 4878.33  307.00
   2   0  -4 4841.38  306.99
   2   0  -4 4611.15  307.01
   2   0  -2  502.68    6.53
  -2   0   2  456.37    5.93
  -2   0   2  300.79    4.47
  -2   0   0  290.93    6.41
   2   0   0  298.62    6.38
  -2   0   0  303.50    6.67
   2   0   0  314.23    6.92
   2   0   2  758.48   47.78
   2   0   2  722.48   47.64
  -2   0  -2  729.16   47.74
  -2   0  -4 2720.59  179.78
   2   0   4 2835.30  179.99
  -2   0  -4 2784.13  179.94
   2   0   4 2877.21  180.01
   2   0   6  367.09   23.82
  -2   0  -6  350.98   23.61
  -2   0  -6  350.39   23.87
   2   0   6  372.44   24.00
   2   0   6  358.56   24.01
   2   0   8 2560.76  167.20
   2   0   8 2620.24  167.39
  -2   0  -8 2549.89  167.27
   2   0   8 2654.12  167.40
   2   0  10 2259.99  143.56
   2   0  10 2209.41  143.74
  -2   0 -10 2158.29  143.67
   2   0  10 2255.53  143.75
   2   0  12  511.89   33.15
  -2   0 -12  495.75   33.48
   2   0  12  493.91   33.35
  -2   0 -12  465.46   32.79
   2   0  12  524.41   33.45
  -2   0 -14  176.65   13.19
   2   0  14  203.47   14.09
   2   0  14  220.65   14.66
   2   0  14  220.11   14.58
  -2   0 -14  169.13   14.29
   2   0  16   15.32    3.54
   2   0  16   25.88    4.50
   2   0  16   20.50    4.74
   2   0  18   28.70    4.18
   2   0  18   20.82    4.81
   2   0  18   19.07    4.78
   2   0  20   59.63    6.27
   2   0  20   53.82    6.82
   2   0  20   46.44    6.89
   2   0  22   -0.65    3.37
   2   0  22   -4.52    4.68
   2   0  22    1.04    5.04
   2   0  24  111.19   11.19
   2   0  24  111.45   10.19
   2   0  24  106.12   10.79
   2   0  26  146.26   13.25
   2   0  26  146.48   13.63
   2   0  26  136.73   12.56
   2   0  28   11.10    6.67
   2   0  28    9.68    4.76
   2   0  30    5.53    6.67
   2   0  30    7.16    5.17
   2   0  32   25.53    8.00
   2   0  32    8.75    5.59
   2   0  34   23.41    8.07
   2   0  34   22.16    6.53
   2   0  36    2.49    7.75
   2   0  38    1.99    7.81
   2   0  40   17.55    8.68
  -2   1  43    1.35    7.86
  -2   1  43    1.51    6.94
  -2   1  41   -5.80    8.00
  -2  -1  41    5.06    7.57
  -2   1  41    0.71    6.57
  -2   1  39   -0.60    7.49
  -2  -1  39   -1.80    7.28
  -2   1  39    4.01    6.01
  -2   1  37    3.97    7.45
  -2  -1  37    3.40    7.38
  -2   1  37   -2.52    5.86
  -2   1  35    0.52    6.83
  -2  -1  35    2.14    7.12
  -2   1  35    0.59    5.37
  -2   1  33    8.73    6.72
  -2  -1  33   16.64    7.02
  -2  -1  33    6.38    8.49
  -2   1  33   11.15    5.86
  -2  -1  31    9.78    8.63
  -2  -1  31   18.64    6.73
  -2   1  31   15.90    6.51
  -2  -1  29   29.61    9.45
  -2  -1  29   54.20    8.36
  -2   1  29   65.48    8.48
  -2  -1  27   37.49    7.42
  -2   1  27   46.66    7.31
   2   1 -27   50.99    7.90
   2   1 -25   94.87   11.19
  -2  -1  25  124.12   10.45
  -2  -1  25  117.25   11.29
  -2   1  25  121.00   10.95
   2  -1 -23  233.63   17.39
   2   1 -23  222.05   18.08
  -2  -1  23  219.91   17.20
  -2   1  23  242.03   17.63
  -2  -1  23  233.69   17.95
  -2  -1  21   62.47    7.65
  -2   1  21   73.27    7.57
  -2  -1  21   71.16    6.98
   2   1 -21   74.29    8.17
   2  -1 -21   60.23    7.06
  -2   1  19  226.84   15.86
  -2  -1  19  208.74   16.11
   2  -1 -19  188.16   15.33
   2   1 -19  210.05   16.16
  -2  -1  19  218.42   15.50
  -2   1  17  252.63   17.23
   2  -1 -17  252.28   17.71
   2   1 -17  269.12   18.53
  -2  -1  17  251.28   17.67
  -2   1  17  286.90   18.01
  -2  -1  17  271.19   18.36
  -2   1  17  241.01   17.69
  -2   1  15  168.35   11.79
  -2  -1  15  189.62   12.46
   2   1 -15  178.36   13.05
   2  -1 -15  179.03   12.33
  -2   1  15  189.89   12.54
   2  -1 -15  158.59   11.95
  -2  -1  15  187.84   13.03
  -2   1  15  162.90   12.27
   2   1 -13   46.72   11.23
  -2  -1  13  266.26   12.64
  -2   1  13  258.57   11.84
   2  -1 -13  237.15   11.39
   2   1 -13  235.18   11.99
   2  -1 -13  228.37   11.06
  -2  -1  13  262.76   12.20
   2  -1 -13  241.07   11.54
   2   1 -13  241.05   12.54
  -2   1  13  239.38   11.14
   2   1 -13   32.85    9.90
  -2   1  13  249.21   11.92
   2   1 -11 1124.48   41.98
  -2  -1  11 1175.36   41.79
   2   1 -11   31.59   40.01
  -2   1  11 1206.70   41.45
   2  -1 -11 1119.86   41.18
  -2  -1  11 1191.14   42.38
  -2  -1  11 1266.99   42.18
   2  -1 -11 1099.84   41.03
  -2   1  11 1175.59   41.03
   2  -1 -11 1126.10   41.32
   2   1 -11 1202.45   42.50
   2  -1 -11  994.28   41.44
  -2   1  11 1178.65   42.04
   2   1 -11  199.50   39.77
  -2  -1   9  263.56   14.78
  -2  -1   9  249.15   15.10
  -2   1   9  262.83   14.41
   2  -1  -9  262.75   14.36
   2   1  -9  271.26   15.13
  -2  -1   9  290.45   14.97
   2  -1  -9  249.44   14.34
  -2   1   9  275.63   14.26
   2  -1  -9  247.93   14.24
   2  -1  -9  251.82   14.73
  -2   1   9  262.80   14.93
   2  -1  -7  365.70   23.37
  -2   1   7  383.93   23.43
   2   1  -7  424.84   23.59
  -2  -1   7  400.09   23.40
  -2   1   7  422.26   22.95
  -2  -1   7  385.09   23.66
   2  -1  -7  419.35   22.94
  -2   1   7  418.54   22.92
   2  -1  -7  354.27   22.90
  -2  -1   7  429.19   23.44
   2  -1  -7  386.59   22.89
   2   1  -7  409.18   23.55
   2   1  -7  355.98   22.54
  -2  -1   5   40.41    3.64
  -2  -1   5   41.67    4.04
   2  -1  -5   32.14    3.71
   2  -1  -5   38.53    3.19
   2   1  -5   29.40    3.82
  -2   1   5   39.31    3.15
  -2   1   5   39.07    3.31
   2  -1  -5   26.89    3.27
   2   1  -5   38.69    3.89
   2  -1  -5   37.03    3.14
  -2  -1   5   42.55    3.73
  -2  -1   3  881.23   55.33
   2   1  -3  799.63   55.30
  -2  -1   3  903.44   55.65
   2   1  -3  831.98   55.62
   2  -1  -3  854.24   55.30
  -2   1   3  790.42   55.93
   2  -1  -3  875.77   55.75
  -2   1   3  860.44   55.47
   2  -1  -3  946.80   55.65
   2   1  -3  855.84   55.80
  -2  -1   3  849.24   55.87
   2   1  -1  959.35   64.07
  -2  -1   1 1084.51   63.75
   2   1  -1  965.24   63.71
  -2  -1   1 1005.09   63.81
   2   1  -1  941.23   63.79
   2  -1  -1  998.82   63.44
  -2   1   1  952.81   63.78
   2  -1  -1  945.48   63.82
  -2   1   1  985.52   64.07
   2   1   1  180.53   12.63
  -2  -1  -1  193.32   12.65
   2  -1   1  189.24   12.40
  -2   1  -1  186.99   12.32
   2  -1   1  180.26   12.87
  -2   1  -1  185.43   12.90
   2   1   1  187.90   13.06
   2   1   1  201.35   12.76
   2  -1   3 1746.21  110.56
  -2   1  -3 1651.31  110.46
  -2   1  -3 2044.00  111.19
   2  -1   3 1771.34  111.01
   2   1   3 1811.67  110.91
   2   1   3 2081.72  110.84
  -2  -1  -3 1752.82  110.61
   2  -1   5 1505.84   74.45
  -2   1  -5 1472.82   74.28
  -2  -1  -5 1499.44   73.76
  -2   1  -5 1348.70   73.65
  -2  -1  -5 1455.06   74.14
   2  -1   5 1448.77   73.84
   2   1   5 1470.42   73.76
  -2   1  -5 1367.63   73.32
   2   1   7  138.67    9.59
   2  -1   7  138.63   10.40
  -2   1  -7  136.85   10.19
  -2  -1  -7  138.01    9.58
  -2   1  -7  128.34    9.15
  -2   1  -7  179.66   10.50
  -2   1  -7  121.77    9.51
  -2  -1  -7  138.48   10.00
   2  -1   7  140.50    9.92
   2   1   9  262.50   16.77
  -2  -1  -9  241.16   16.72
   2  -1   9  280.98   17.70
  -2   1  -9  221.47   16.27
  -2   1  -9  273.43   17.68
  -2   1  -9  288.09   17.62
  -2   1  -9  222.36   16.63
   2   1   9  254.53   17.43
  -2  -1  -9  244.99   16.94
   2  -1   9  250.56   17.00
   2   1  11   36.53    4.84
  -2  -1 -11   33.28    3.66
   2  -1  11   29.62    4.14
  -2   1 -11   27.39    3.18
  -2   1 -11   -1.01    2.28
   2   1  11   32.86    4.08
  -2   1 -11   26.57    3.81
   2   1  11   30.07    3.48
  -2   1 -11   27.15    2.52
   2  -1  11   31.71    4.62
  -2   1 -11   31.22    4.78
  -2  -1 -11   27.83    3.69
   2   1  13  261.54   15.85
   2  -1  13  256.67   17.00
   2   1  13  252.73   16.44
  -2   1 -13  215.67   15.05
  -2   1 -13  216.61   16.71
  -2  -1 -13  199.24   15.88
   2   1  13  257.01   16.68
   2  -1  13  245.59   16.20
   2   1  15  476.50   27.61
   2  -1  15  462.07   28.07
   2   1  15  482.08   27.02
   2  -1  15  442.44   27.29
   2   1  15  448.45   27.67
  -2   1 -15  375.57   25.98
   2  -1  17   90.13    8.33
   2   1  17   86.83    7.67
   2  -1  17   89.32    9.03
   2   1  17   82.42    8.51
   2   1  17   84.39    8.02
   2   1  19  123.75   10.92
   2  -1  19  111.31   10.39
   2   1  19  123.85   10.46
   2  -1  19  121.55   11.26
   2   1  19  116.87    9.95
   2   1  21   11.74    4.04
   2  -1  21   16.95    5.46
   2   1  21   12.02    5.25
   2  -1  21   17.38    5.30
   2   1  21   16.44    4.52
   2  -1  23   53.83    8.15
   2  -1  23   47.26    7.38
   2   1  23   53.82    7.73
   2   1  23   43.96    6.74
   2  -1  25  105.20    9.43
   2   1  25  119.42   10.01
   2  -1  25   97.12    9.82
   2   1  25  109.29    8.84
   2   1  27   21.52    7.02
   2  -1  27   24.47    6.90
   2  -1  27   23.13    6.72
  -2   1 -27    1.37    4.20
   2  -1  27   32.94    5.41
   2   1  27   19.74    5.70
   2  -1  29   12.66    6.70
   2   1  29    0.99    6.45
   2  -1  29    3.14    6.01
  -2   1 -29    6.14    4.14
   2   1  29    8.45    5.54
   2   1  31   75.37    9.81
   2  -1  31   75.61    9.78
   2  -1  31   56.91    9.26
   2   1  31   54.45    8.14
   2   1  33   45.52    8.24
   2   1  33   63.99   10.20
   2  -1  33   44.45    9.04
   2  -1  33   35.98    8.72
   2   1  35   29.10    7.45
   2  -1  35   32.15    8.73
   2   1  35   24.75    8.87
   2   1  37    5.29    8.02
   2   1  37   12.57    6.62
   2  -1  37    8.27    8.19
   2   1  39    9.07    8.59
   2   1  39   -4.93    6.41
   2  -1  39   -3.36    8.03
   2   1  41   -2.20    8.86
   2  -1  41    9.91    8.45
  -2   2  42    3.84    7.03
  -2   2  40    6.58    6.58
  -2   2  40    5.62    7.66
  -2  -2  40    0.62    7.25
  -2   2  38   -2.77    5.96
  -2  -2  38    2.32    8.18
  -2   2  38   -2.92    7.08
  -2  -2  38   -2.38    7.49
  -2   2  36    4.56    6.10
  -2  -2  36   -3.97    8.32
  -2  -2  36    7.90    6.99
  -2   2  36    2.18    6.78
  -2   2  34    4.24    5.39
  -2  -2  34   11.74    8.63
  -2  -2  34    5.87    6.99
  -2   2  34   -1.52    6.43
  -2   2  32   11.20    5.72
  -2  -2  32   12.85    6.91
  -2   2  32   17.88    6.82
  -2  -2  32    4.62    9.07
  -2  -2  30   23.59    5.65
  -2   2  30   30.98    7.03
  -2  -2  30   24.83    7.25
  -2   2  30   24.69    6.88
  -2  -2  30   20.68    9.40
  -2  -2  28   50.42    6.94
  -2   2  28   59.81    8.01
  -2  -2  28   62.38    8.79
  -2   2  28   67.04    8.42
  -2  -2  28   32.43   10.60
  -2   2  26   68.70    8.43
   2   2 -26   58.99    9.05
  -2   2  26   73.94    8.50
  -2  -2  26   74.61    9.14
  -2  -2  26   65.26    7.66
  -2   2  24   23.68    5.49
   2   2 -24   28.96    6.88
  -2   2  24   37.02    6.17
  -2  -2  24   25.94    6.30
  -2  -2  24   27.98    5.36
  -2   2  22    1.09    3.90
   2   2 -22   -0.41    5.09
  -2  -2  22    3.74    5.06
  -2   2  22    2.01    4.59
  -2  -2  22    1.63    3.67
  -2   2  20   18.40    4.44
   2   2 -20   16.90    5.14
  -2  -2  20   15.58    5.27
  -2   2  20   16.05    4.61
  -2  -2  20   15.73    3.97
  -2   2  18   45.65    5.71
  -2  -2  18   45.07    5.67
   2   2 -18   52.60    6.69
  -2  -2  18   43.41    6.39
  -2   2  18   47.45    5.66
  -2   2  16   72.80    6.33
   2  -2 -16   59.19    5.47
  -2  -2  16   75.33    7.38
   2   2 -16   61.48    5.18
  -2   2  16   76.27    6.62
   2  -2 -16   62.08    6.18
   2  -2 -16   60.34    5.59
  -2  -2  16   21.13    7.17
   2   2 -16   62.63    7.20
   2  -2 -14   18.61    3.07
   2   2 -14   18.73    4.55
  -2   2  14   20.72    3.63
   2  -2 -14   20.36    3.08
  -2  -2  14   27.90    4.87
   2  -2 -14   21.28    3.58
  -2   2  14   22.45    3.82
  -2   2  14   25.01    3.91
  -2  -2  14    3.35    5.14
   2   2 -14   23.72    2.71
  -2  -2  12  143.52   10.98
   2  -2 -12  137.98    9.63
  -2   2  12  148.45   10.00
   2  -2 -12  134.81   10.60
  -2   2  12  150.99   10.75
   2   2 -12  151.48   11.22
   2  -2 -12  123.76    9.48
   2   2 -12  152.98    9.60
  -2   2  12  147.57   10.46
   2  -2 -12  136.32    9.65
  -2   2  12  152.40    9.37
   2   2 -10    0.54    1.51
  -2  -2  10    0.71    1.39
   2  -2 -10    0.46    2.64
  -2   2  10    1.34    1.65
  -2   2  10    4.99    2.93
  -2  -2  10    1.75    2.53
  -2   2  10    4.72    2.61
   2  -2 -10    5.20    2.18
  -2  -2  10    4.64    2.27
  -2  -2  10    2.74    3.93
  -2   2  10    3.54    2.73
   2   2 -10    0.43    3.57
  -2  -2  10    2.73    3.04
   2  -2 -10    2.65    1.86
   2  -2  -8  246.30   15.89
  -2   2   8  252.16   16.05
   2   2  -8  184.58   16.24
  -2  -2   8  250.46   15.93
  -2  -2   8  259.30   16.69
  -2   2   8  247.17   16.48
  -2  -2   8  268.37   16.94
   2   2  -8  231.98   16.77
   2  -2  -8  212.12   15.79
   2   2  -8  225.72   16.86
  -2  -2   8  257.00   16.74
  -2   2   8  246.44   17.10
   2  -2  -8  240.52   17.18
  -2   2   8  237.38   15.79
   2  -2  -6  467.41   29.80
  -2   2   6  459.86   29.90
  -2  -2   6  450.34   30.02
  -2  -2   6  509.99   30.83
   2   2  -6  465.08   30.64
  -2   2   6  495.81   30.42
   2   2  -6  444.63   30.67
   2   2  -6  458.91   30.72
  -2  -2   6  500.82   30.59
   2  -2  -6  471.49   31.31
  -2   2   6  444.36   29.90
   2  -2  -6  409.97   29.88
   2  -2  -4  380.54   25.48
  -2  -2   4  384.35   24.70
   2   2  -4  360.79   24.66
  -2  -2   4  374.92   24.49
   2  -2  -4  384.74   23.82
  -2   2   4  355.52   24.11
  -2  -2   4  411.72   25.02
   2   2  -4  367.26   24.82
  -2   2   4  362.23   24.35
   2   2  -4  379.89   25.00
   2  -2  -4  340.27   24.14
  -2  -2   4  325.08   24.29
  -2   2   2  367.59   24.75
   2  -2  -2  355.31   24.78
   2  -2  -2  394.97   24.65
  -2  -2   2  391.10   25.43
   2   2  -2  379.65   25.38
  -2  -2   2  361.54   24.82
   2   2  -2  364.93   25.04
  -2  -2   2  414.24   25.33
   2   2  -2  353.58   25.04
  -2   2   2  402.51   26.51
   2  -2  -2  377.22   25.33
  -2   2   0   78.06    6.31
   2  -2   0   75.25    6.34
   2   2   0   77.63    6.79
  -2  -2   0   84.55    6.89
   2  -2   0   85.42    5.80
  -2  -2   0   80.46    6.00
   2   2   0   82.12    6.25
  -2   2   0   91.79    7.30
   2  -2   0   90.62    6.61
   2   2   0   77.59    6.53
  -2  -2   0   85.52    6.64
   2   2   2  402.86   26.63
  -2  -2  -2  426.55   26.78
   2   2   2  377.93   25.95
  -2   2  -2  398.86   26.40
   2  -2   2  389.09   26.50
   2   2   2  390.08   26.78
  -2   2  -2  382.86   25.75
   2  -2   2  393.64   25.81
   2  -2   2  400.55   25.77
  -2   2  -2  423.53   26.87
   2  -2   2  431.33   26.58
  -2  -2  -2  391.75   25.91
  -2  -2  -4  136.80    9.47
   2  -2   4  138.99    9.41
  -2   2  -4  132.81    9.63
   2  -2   4  143.02    9.62
   2   2   4  129.39    9.43
  -2   2  -4  148.64   10.48
   2  -2   4  146.87   10.20
   2   2   4  134.78   10.24
  -2  -2  -4  149.30   10.54
   2  -2   4  150.22   10.59
   2  -2   6  340.28   23.80
  -2  -2  -6  355.81   24.28
  -2   2  -6  343.05   23.82
   2  -2   6  385.40   24.79
  -2  -2  -6  356.13   23.56
   2  -2   6  375.47   23.57
   2   2   6  333.34   23.49
   2  -2   6  428.00   24.64
  -2   2  -6  401.14   24.67
   2  -2   8  214.38   14.45
  -2  -2  -8  200.46   14.69
  -2   2  -8  197.60   14.29
   2  -2   8  223.23   14.92
  -2   2  -8  254.28   15.29
  -2  -2  -8  201.96   13.95
   2  -2   8  213.52   15.44
  -2  -2  -8  191.23   14.73
  -2   2  -8  231.32   15.42
   2  -2   8  202.43   13.85
   2   2   8  209.14   14.95
   2   2   8  203.30   13.92
   2  -2  10  323.10   19.61
  -2  -2 -10  322.89   19.67
  -2   2 -10  292.49   19.28
  -2   2 -10  358.42   20.29
   2  -2  10  322.51   20.67
  -2  -2 -10  276.22   18.91
  -2  -2 -10  291.91   19.63
  -2   2 -10  354.43   20.79
   2  -2  10  299.18   18.85
   2   2  10  303.67   18.84
   2   2  10  327.88   20.15
   2  -2  12  512.26   34.41
  -2  -2 -12  443.24   34.59
   2  -2  12  615.88   36.47
   2   2  12  540.36   34.43
   2  -2  12  548.62   35.22
  -2   2 -12  476.74   34.71
   2  -2  14  171.24   13.00
   2   2  14  151.75   13.26
   2  -2  14  177.96   14.14
   2   2  14  158.38   11.93
  -2   2 -14  214.63   13.64
   2  -2  14  170.52   12.02
   2   2  16   34.38    5.33
   2  -2  16   33.11    6.32
   2   2  16   37.38    5.82
  -2   2 -16   48.53    5.11
   2  -2  16   34.97    5.44
   2   2  18    0.36    3.86
   2  -2  18   -3.63    5.36
   2   2  18    2.56    4.54
  -2   2 -18   -1.52    2.90
   2  -2  18    0.55    4.18
   2   2  20   30.15    5.58
   2  -2  20   42.96    7.27
   2   2  20   39.36    6.63
  -2   2 -20   27.46    4.79
   2  -2  20   35.31    6.09
   2   2  22  107.97   10.62
   2  -2  22   95.61   11.01
  -2   2 -22   91.68    9.10
   2  -2  22   95.84    9.90
   2   2  22  104.52   10.30
   2   2  24   14.80    5.22
   2  -2  24    9.09    6.37
   2   2  24   13.14    6.25
  -2   2 -24   11.07    3.89
   2  -2  24   17.40    6.01
   2   2  26  192.44   15.43
   2  -2  26  185.28   14.81
   2  -2  26  189.63   16.02
   2   2  26  185.34   15.11
   2  -2  28    0.57    6.55
   2  -2  28   -0.44    5.87
   2   2  28    3.24    5.19
   2   2  28   -0.50    6.69
  -2   2 -28   -0.81    3.27
   2  -2  30   19.92    7.73
   2  -2  30   24.59    7.29
   2   2  30   32.44    7.16
   2   2  30   25.30    7.83
  -2   2 -30   13.60    4.65
   2   2  32   61.23    9.51
   2   2  32   70.93   10.51
   2  -2  32   65.60    9.92
   2  -2  32   49.98    9.91
   2   2  34   26.47    7.49
   2   2  34   21.71    8.70
   2  -2  34   33.32    8.24
   2  -2  34   33.67    8.72
   2   2  36   -0.70    6.66
   2   2  36   -1.32    8.34
   2  -2  36    4.87    7.51
   2  -2  36   -0.68    7.39
   2   2  38    2.07    8.05
   2   2  38    2.97    6.79
   2  -2  38   -3.87    8.01
   2   2  40    0.72    8.73
   2   2  40   -3.11    6.69
   2  -2  40    3.42    8.27
  -2  -3  41   -9.81    8.78
  -2   3  39   -0.75    6.71
  -2  -3  39    4.11    8.72
  -2  -3  39    0.62    7.23
  -2   3  37    7.07    6.38
  -2  -3  37    4.99    8.79
  -2  -3  37    4.71    7.12
  -2   3  35   15.29    6.50
  -2  -3  35    8.43    7.17
  -2  -3  35   10.05    9.23
  -2  -3  33    5.65    5.09
  -2   3  33    0.62    5.66
  -2  -3  33    8.33    6.88
  -2  -3  33   -3.30    8.62
  -2  -3  31   -2.29    4.66
  -2   3  31    1.16    5.57
  -2  -3  31   -2.97    6.28
  -2  -3  31   -2.41    8.41
  -2  -3  29   -3.57    4.23
  -2   3  29    0.54    5.05
  -2  -3  29   -1.40    6.12
  -2  -3  29   -5.54    8.90
  -2  -3  27    2.01    4.15
  -2   3  27    4.99    5.17
  -2  -3  27    8.78    6.04
  -2  -3  27    8.51    7.94
  -2  -3  25   17.47    6.40
  -2   3  25   17.10    5.49
  -2   3  25   13.35    5.13
  -2  -3  25   15.41    4.59
  -2   3  23   70.97    8.11
  -2  -3  23   65.38    8.39
  -2   3  23   66.91    7.76
   2   3 -23   58.52    8.94
  -2  -3  23   56.45    7.05
  -2   3  21   55.48    6.82
  -2  -3  21   46.92    6.02
  -2  -3  21   46.74    7.45
  -2   3  21   56.26    6.62
   2   3 -21   46.21    7.83
  -2   3  19  145.63   11.77
   2   3 -19  127.38   12.30
  -2   3  19  146.58   11.15
  -2  -3  19  137.65   12.06
   2  -3 -19  109.90   11.00
  -2   3  17  226.29   17.55
   2   3 -17  225.40   18.22
  -2   3  17  238.73   17.06
  -2  -3  17  235.09   17.88
   2  -3 -17  199.97   17.49
   2  -3 -15   54.62    6.44
  -2  -3  15   46.42    6.59
  -2   3  15   52.07    6.06
  -2  -3  15   64.96    8.71
  -2   3  15   54.85    5.77
   2   3 -15   48.48    6.76
   2  -3 -13  122.36   11.36
   2   3 -13  149.90   11.69
   2   3 -13  136.35   10.25
  -2  -3  13  146.45   11.46
  -2   3  13  129.29   10.26
  -2   3  13  134.44   10.81
  -2  -3  11   71.67    5.35
   2   3 -11   55.79    5.66
  -2  -3  11   58.99    6.86
  -2   3  11   59.62    6.03
   2  -3 -11   50.26    6.42
   2   3 -11   54.78    6.67
   2  -3  -9  107.68    9.39
   2  -3  -9   92.56    6.91
   2   3  -9  104.01    8.90
  -2   3   9  108.02    8.35
  -2  -3   9  102.72    7.49
   2   3  -9   90.11    8.32
   2   3  -9   91.90    8.40
   2  -3  -9  107.34    7.34
   2  -3  -7   64.68    4.92
  -2  -3   7   55.30    5.15
   2   3  -7   59.79    5.89
  -2  -3   7   78.10    6.30
   2   3  -7   60.75    6.14
  -2  -3   7   82.12    6.14
   2  -3  -7   65.40    7.17
  -2  -3   7   66.86    6.30
   2  -3  -7   58.72    4.76
   2   3  -7   68.35    6.59
   2  -3  -5  198.94   14.68
  -2  -3   5  200.70   13.94
   2   3  -5  197.96   13.70
  -2  -3   5  204.91   13.21
   2  -3  -5  199.16   12.43
  -2   3   5  171.08   12.55
  -2  -3   5  213.76   13.89
   2   3  -5  184.81   13.55
   2  -3  -5  198.59   12.96
   2   3  -5  168.84   13.50
   2  -3  -5  179.19   12.55
   2  -3  -5  154.13   13.77
  -2  -3   5  147.77   12.87
   2  -3  -3   76.26    6.04
  -2   3   3   78.57    6.07
  -2  -3   3   94.70    7.21
   2   3  -3   72.92    6.88
   2  -3  -3   83.27    6.12
   2  -3  -3   83.70    5.66
  -2  -3   3   78.01    6.21
   2   3  -3   71.98    6.72
  -2  -3   3   80.19    7.08
   2  -3  -3   85.00    8.05
   2  -3  -3   79.55    7.03
  -2  -3   3   57.70    6.24
  -2  -3   1  357.89   22.88
   2   3  -1  324.10   21.91
  -2  -3   1  326.39   21.64
  -2   3   1  327.14   21.87
   2  -3  -1  319.92   21.79
  -2  -3   1  359.90   22.70
   2   3  -1  317.58   22.53
  -2   3   1  308.10   21.70
   2  -3  -1  349.07   21.69
  -2   3   1  307.29   21.23
   2  -3  -1  308.97   22.20
   2  -3   1  217.74   14.61
  -2   3  -1  196.68   14.02
   2   3   1  197.83   14.95
  -2   3  -1  231.09   14.74
  -2  -3  -1  221.68   15.27
   2   3   1  197.00   14.79
   2   3   1  202.71   14.15
  -2  -3  -1  200.02   13.91
  -2   3  -1  258.33   16.22
   2  -3   1  208.14   14.69
   2  -3   1  191.85   13.79
   2  -3   3  596.67   38.97
   2  -3   3  604.35   39.80
   2  -3   3  625.63   39.73
  -2   3  -3  699.97   40.87
   2   3   3  564.09   40.06
  -2   3  -3  550.77   38.92
  -2   3  -3  718.90   40.12
   2   3   3  576.12   38.95
  -2  -3  -3  637.32   40.43
   2   3   3  568.96   39.93
  -2  -3  -3  587.45   38.82
  -2  -3  -5 1411.70   90.21
   2   3   5 1268.48   88.57
   2  -3   5 1330.33   88.86
   2  -3   5 1405.32   89.85
   2  -3   5 1473.74   88.95
   2   3   5 1280.73   89.89
  -2   3  -5 1602.15   90.03
   2  -3   5 1349.31   88.87
  -2  -3  -5 1400.83   88.54
  -2   3  -5 1386.45   90.05
   2  -3   7  315.89   22.32
   2  -3   7  336.18   21.09
  -2   3  -7  350.78   22.28
  -2   3  -7  293.07   22.02
   2  -3   7  293.38   21.11
  -2  -3  -7  322.64   21.64
  -2  -3  -7  310.29   22.39
   2  -3   7  295.06   21.07
  -2   3  -9   51.60    5.37
   2  -3   9   39.75    6.14
  -2  -3  -9   42.05    5.57
   2  -3   9   47.63    4.79
  -2   3 -11   59.69    6.01
   2  -3  11   64.36    7.31
   2  -3  11   54.20    5.69
   2  -3  13  123.54   10.53
   2  -3  13   98.34    7.79
   2  -3  13  114.63    8.94
  -2   3 -13  101.70    8.98
   2  -3  15   61.25    6.88
   2  -3  15   58.07    8.13
  -2   3 -15   86.17    7.23
   2  -3  17   26.82    5.19
   2  -3  17   35.19    6.60
  -2   3 -17   31.61    4.62
  -2   3 -19  137.85   11.78
   2  -3  19  146.19   12.23
   2  -3  19  151.46   13.83
   2  -3  21    4.64    5.03
  -2   3 -21    6.25    3.15
   2  -3  21    8.20    6.19
   2  -3  23   33.77    6.74
  -2   3 -23   30.81    5.03
   2  -3  23   30.00    7.84
   2  -3  25   61.98    8.46
   2   3  25   62.93    8.85
  -2   3 -25   55.71    6.87
   2  -3  25   63.22    9.74
   2  -3  27    9.89    6.03
   2   3  27    0.48    6.56
  -2   3 -27    0.40    3.25
   2  -3  27   14.10    7.59
   2  -3  29   20.68    7.98
   2  -3  29   20.91    7.02
   2   3  29   13.48    7.33
   2  -3  31   21.67    8.57
   2  -3  31   18.38    7.39
   2   3  31   15.54    7.42
   2  -3  33    5.64    7.79
   2  -3  33    6.39    7.19
   2   3  33    9.46    8.08
   2  -3  35   32.16    9.77
   2  -3  35   41.97    9.42
   2   3  35   33.83    9.19
   2  -3  37   12.04    8.17
   2  -3  37    1.85    7.53
   2   3  37    6.60    7.84
   2  -3  39    5.18    7.97
   2  -3  39   17.72    8.91
  -2  -4  38    8.51    7.28
  -2  -4  38    5.97    8.79
  -2   4  38    7.82    7.21
  -2  -4  36    6.36    7.51
  -2  -4  36    8.48    9.79
  -2   4  36   -3.70    6.61
  -2  -4  34   37.30    8.51
  -2  -4  34   10.26    9.66
  -2   4  34   23.12    7.82
  -2  -4  32    6.29    6.95
  -2  -4  32    5.99    9.05
  -2   4  32    3.94    6.74
  -2  -4  30    3.99    6.13
  -2  -4  30    7.46    9.07
  -2   4  30    8.63    6.15
  -2  -4  28    3.29    6.14
  -2  -4  28    2.44    9.00
  -2   4  28    1.73    5.39
  -2  -4  26    0.75    8.48
  -2  -4  26    5.29    5.81
  -2  -4  26    1.35    4.37
  -2   4  26   -0.54    5.07
  -2  -4  24   16.94    9.07
  -2   4  24   21.30    5.88
  -2  -4  24   18.96    6.26
  -2  -4  24   21.61    4.96
  -2   4  22   -0.46    4.62
  -2  -4  22    4.02    5.86
   2  -4 -22   -0.89    3.67
   2   4 -20   80.95   10.03
  -2   4  20   85.75    9.30
  -2  -4  20   80.19    9.48
   2  -4 -20   76.97    8.74
  -2   4  18  118.27   10.56
  -2  -4  18  109.37   10.63
   2   4 -18   99.03   11.03
   2  -4 -18   98.37   10.34
  -2   4  16  198.95   16.35
   2   4 -16  204.94   17.07
   2  -4 -16  176.21   16.46
  -2  -4  16  193.63   16.37
   2  -4 -14   67.26    8.35
   2   4 -14   84.44    8.89
  -2  -4  14   72.51    8.13
   2   4 -12  252.84   19.29
  -2  -4  12  236.43   18.78
   2  -4 -12  234.76   19.48
   2   4 -12  292.24   19.30
  -2  -4  10   36.34    5.72
   2   4 -10   38.60    5.86
   2   4 -10   30.82    5.02
   2  -4 -10   29.36    5.60
   2   4  -8   10.03    3.04
   2  -4  -8    5.71    4.06
   2   4  -8   10.68    4.08
  -2  -4   8    8.11    3.51
   2   4  -8    9.60    3.47
  -2  -4   6  338.46   22.17
   2  -4  -6  323.86   22.89
   2   4  -6  316.57   21.37
   2  -4  -6  340.02   20.74
   2   4  -6  269.83   21.00
  -2  -4   6  277.30   20.44
   2   4  -6  263.07   20.94
   2   4  -4   67.38    7.03
  -2  -4   4   81.70    6.48
   2   4  -4   78.21    7.07
   2   4  -4   63.91    7.02
   2  -4  -4   79.29    8.53
  -2  -4   4   88.07    7.83
  -2  -4   2   18.93    4.10
   2  -4  -2   12.46    2.69
  -2   4   2   14.66    2.93
   2   4  -2   16.62    3.56
   2  -4  -2   18.30    5.24
   2   4  -2   14.25    3.48
   2   4   0  174.31   13.64
  -2   4   0  179.68   12.70
   2   4   0  164.03   12.70
   2  -4   0  167.95   12.79
  -2  -4   0  189.22   14.31
   2  -4   0  217.21   15.42
   2   4   2   54.30    6.01
   2  -4   2   57.37    5.73
   2  -4   2   51.58    5.21
  -2   4  -2   64.90    7.58
  -2  -4  -2   55.34    6.50
   2   4   4   87.70    8.50
  -2  -4  -4   94.37    8.98
  -2   4  -4  105.68    9.47
   2  -4   4   96.35    8.49
   2   4   6   31.19    5.06
  -2   4  -6   50.76    5.93
   2  -4   6   43.43    5.72
  -2  -4  -6   37.02    5.44
   2  -4   6   36.72    4.27
  -2   4  -8   54.42    6.49
   2  -4   8   56.24    6.79
  -2  -4  -8   61.50    6.98
   2  -4   8   56.43    5.53
  -2  -4 -10  155.52   14.43
  -2   4 -10  181.99   14.37
   2  -4  10  186.97   13.32
   2  -4  10  192.45   14.89
  -2  -4 -12   49.50    6.57
  -2   4 -12   51.09    6.10
   2  -4  12   53.24    7.40
   2  -4  12   48.37    5.56
   2  -4  14   77.36    9.17
  -2   4 -14   75.69    7.64
   2  -4  14   72.97    7.42
  -2   4 -16   31.40    5.20
   2  -4  16   34.32    5.45
   2  -4  16   34.77    7.19
  -2   4 -18   92.61    9.49
   2  -4  18  114.10   11.80
   2  -4  18  105.56    9.67
  -2   4 -20   34.42    5.31
   2  -4  20   35.89    7.96
   2  -4  20   37.96    6.39
   2  -4  22   85.23   11.25
  -2   4 -22   75.72    8.42
   2  -4  22   95.50    9.63
  -2   4 -24   35.91    5.64
   2  -4  24   49.76    7.49
   2  -4  24   41.84    9.29
   2  -4  26   27.79    7.05
   2  -4  26   36.35    9.09
   2  -4  28   -3.63    6.01
   2  -4  28   -0.68    7.44
   2  -4  30   -0.71    7.52
   2  -4  32    2.23    8.05
   2  -4  34   22.28    9.04
   2  -4  36    3.95    8.06
  -2  -5  37    1.78    7.15
  -2  -5  35    6.24    7.06
  -2  -5  35   -5.13    8.89
  -2  -5  33   10.87    7.03
  -2  -5  33    7.78    9.24
  -2  -5  31    2.10    6.34
  -2  -5  31   -5.96    9.00
  -2  -5  29   48.82    8.65
  -2  -5  29   32.32   11.63
  -2  -5  27   15.08    6.60
  -2  -5  27    4.11    9.43
  -2  -5  25   29.51    7.19
  -2  -5  25   25.41   10.53
   2  -5 -23   40.07    6.97
  -2  -5  23   53.24    8.06
  -2  -5  23   44.48   11.22
   2  -5 -21   32.28    6.43
  -2  -5  21   39.51    7.19
  -2  -5  21   29.56    9.38
   2  -5 -19    5.93    4.65
  -2  -5  19   11.81    7.86
  -2  -5  19   10.21    5.72
  -2  -5  17  112.73   10.78
  -2  -5  17  118.22   13.75
   2  -5 -17   90.35   10.73
  -2  -5  15   43.98    6.76
   2  -5 -15   34.99    6.85
  -2  -5  13   26.46    5.77
   2   5 -13   32.67    6.49
   2  -5 -13   18.63    5.42
  -2  -5  11   24.67    5.57
   2  -5 -11   26.00    5.99
   2   5 -11   27.91    5.89
   2  -5  -9   75.00    8.85
   2   5  -9   58.24    6.88
  -2  -5   9   63.56    7.69
   2   5  -9   72.92    8.03
   2   5  -7   23.48    4.66
  -2  -5   7   29.61    5.24
   2  -5  -7   31.36    6.35
   2   5  -7   36.11    5.53
   2   5  -7   30.63    4.44
   2  -5  -5   -2.75    4.54
  -2  -5   5    4.32    3.72
   2   5  -5    3.44    3.11
   2   5  -5    1.59    3.20
   2   5  -3   49.99    6.13
   2   5  -3   44.31    5.97
   2  -5  -3   63.28    8.15
  -2  -5   3   66.38    7.33
   2  -5  -1   29.01    6.36
   2   5  -1   30.55    4.89
  -2  -5   1   30.71    5.47
   2   5   1  120.31   11.05
  -2  -5  -1  131.41   11.88
   2  -5   1  150.76   13.26
  -2  -5  -3   32.73    5.53
   2   5   3   30.95    5.07
   2  -5   3   41.76    6.73
   2  -5   5   70.30    7.15
  -2  -5  -5   59.20    7.71
   2   5   5   52.42    6.65
   2   5   7   95.87   10.13
  -2  -5  -7  109.25   10.85
   2  -5   7  120.12   10.56
  -2   5  -7  121.00   11.35
  -2   5  -9   79.39    8.62
  -2  -5  -9   65.78    8.14
   2  -5   9   75.62    8.62
   2   5   9   58.03    7.58
  -2   5 -11   63.95    7.68
  -2  -5 -11   43.84    6.95
   2  -5  11   54.91    7.87
   2   5  11   49.21    6.80
   2  -5  13    8.71    5.59
  -2  -5 -13    2.89    4.45
  -2   5 -13    5.06    3.73
   2  -5  15   64.05    9.34
  -2   5 -15   64.17    7.67
   2  -5  17   53.50    8.60
  -2   5 -17   42.83    6.53
   2  -5  19   70.38   10.15
  -2   5 -19   63.26    7.82
   2  -5  21    4.87    7.08
  -2   5 -21    6.33    3.79
   2  -5  23   -2.58    7.13
   2  -5  25  -10.87    8.17
   2  -5  27   20.65    8.66
   2  -5  29   21.53    8.97
   2  -5  31   36.23    9.79
   2  -5  33   18.29    9.04
  -2  -6  32   -4.99    8.95
  -2  -6  30    6.68    8.69
  -2  -6  28   18.10    9.90
  -2  -6  26   -2.42    8.30
   2  -6 -24    6.23    4.88
  -2  -6  24   12.60    8.99
   2  -6 -22   72.12   10.10
  -2  -6  22  124.31   14.87
   2  -6 -20   10.87    5.40
  -2  -6  20   21.13    8.98
   2  -6 -18   15.87    6.06
  -2  -6  18    5.57    7.74
   2  -6 -16    3.84    5.31
  -2  -6  16    9.95    8.15
  -2  -6  16    9.76    5.19
   2  -6 -14    1.92    4.96
  -2  -6  14    0.63    7.29
  -2  -6  14    0.75    4.78
   2  -6 -12    5.68    5.34
   2  -6 -10    5.77    4.89
   2  -6  -8  116.04   12.42
   2   6  -8  105.05    9.55
   2  -6  -6    3.31    5.42
  -2  -6   6    9.56    4.63
   2   6  -6    8.11    3.72
  -2  -6   4   92.78   10.01
   2  -6  -4   90.11   10.59
   2   6  -4   75.45    8.02
   2  -6  -2    5.31    5.45
  -2  -6   2    2.68    4.65
   2   6  -2    2.05    3.43
   2  -6   0    5.25    5.62
  -2  -6   0    9.00    5.02
   2   6   0    3.55    3.53
   2  -6   2  141.46   13.69
  -2  -6  -2  118.04   12.02
   2   6   2  115.59   10.93
   2  -6   4   -1.97    5.55
  -2  -6  -4    4.34    4.74
   2   6   4    4.76    4.07
   2  -6   6   19.66    6.53
   2   6   6   20.70    4.85
  -2  -6  -6   20.48    5.56
   2   6   8   92.17   10.22
  -2  -6  -8  128.27   11.82
  -2  -6 -10   29.37    6.70
   2   6  10   21.98    5.60
  -2   6 -10   46.34    7.84
  -2   6 -12   31.67    6.74
  -2  -6 -12   36.62    6.94
   2   6  12   24.17    6.17
   2  -6  12   39.01    7.27
  -2   6 -14   53.18    8.04
  -2  -6 -14   40.07    7.29
   2   6  14   51.77    7.77
   2  -6  14   58.26    8.66
  -2   6 -16    1.21    4.55
  -2  -6 -16    2.34    4.49
   2  -6  16    3.33    6.44
  -2   6 -18    5.34    4.60
   2  -6  18   10.67    6.95
   2  -6  20   15.10    7.24
   2  -6  22    8.65    7.47
   2  -6  24    1.40    7.71
   2  -6  26    8.04    7.98
   2  -6  28    6.85    8.19
   2  -6  30    0.79    8.28
  -2  -7  29    2.41    8.34
  -2  -7  27   -6.27    8.26
   2  -7 -25    3.53    5.01
  -2  -7  25    9.21    8.36
   2  -7 -23    5.67    5.83
   2  -7 -21   20.44    6.81
   2  -7 -19    5.10    5.12
   2  -7 -17   41.81    8.14
   2  -7 -15   11.87    6.64
   2  -7 -13    2.22    5.59
   2  -7 -11    2.93    5.47
   2  -7  -9   13.99    6.28
   2  -7  -7    6.09    5.75
   2  -7  -5   36.97    8.55
  -2  -7   3   12.44    5.48
   2  -7  -3   19.38    7.00
  -2  -7   1   37.45    7.19
   2  -7  -1   40.98    8.13
  -2  -7  -1    3.70    4.73
   2   7   1    2.77    3.99
   2  -7   1   12.20    6.74
   2  -7   3    4.60    5.74
   2   7   3    6.28    4.26
  -2  -7  -3    5.05    5.38
   2  -7   5    6.97    6.03
   2   7   5   14.40    4.89
  -2  -7  -5    9.72    5.51
   2  -7   7   22.26    7.23
   2   7   7   26.92    5.69
  -2  -7  -7   30.36    6.87
   2  -7   9   13.75    6.43
   2   7   9   11.34    4.77
  -2  -7  -9   18.88    6.23
   2  -7  11    0.76    6.05
   2   7  11    2.99    4.59
  -2  -7 -11    2.64    5.06
   2   7  13   21.39    5.91
  -2  -7 -13   14.47    5.82
   2   7  15    2.83    5.03
  -2  -7 -15    7.29    5.30
   2   7  17   13.62    5.59
   2   7  19    2.48    5.24
   2   7  21   14.86    6.38
   2   7  23   16.82    7.01
   2  -7  23   16.24    8.33
   2  -7  25    0.74    7.83
   2  -7  27   -0.76    7.98
   2  -8 -22    1.60    5.60
   2  -8 -20    2.43    5.73
   2  -8 -18   12.17    6.32
   2  -8 -16   -4.11    6.15
   2  -8 -14    6.67    6.41
   2  -8 -12   -0.84    5.98
   2  -8 -10    9.11    6.38
   2  -8  -8    6.69    6.83
   2  -8  -6    3.39    6.23
   2  -8  -4   17.29    7.08
   2  -8  -2    5.25    5.90
   2  -8   0   26.31    8.07
  -2  -8  -2   -0.71    5.21
   2  -8   2   12.24    6.82
  -2  -8  -4   13.71    6.44
   2  -8   4   16.36    7.09
  -2  -8  -6   -0.73    5.23
   2  -8   6    1.72    6.26
  -2  -8  -8    2.91    5.44
   2  -8   8    1.73    6.46
  -2  -8 -10   -0.73    5.10
   2  -8  10    9.56    6.88
  -2  -8 -12    2.22    5.64
   2  -8  12  -14.69    6.81
  -2  -8 -14   -2.21    5.40
   2   8  14    1.11    4.73
  -2  -8 -16    8.83    5.66
   2   8  16    5.29    5.71
   2   8  18    1.25    5.27
   2   8  20   -3.96    5.84
   2   8  22   11.00    6.33
   2  -9 -13    4.53    6.16
   2  -9 -11   11.03    7.20
   2  -9  -9   -1.82    6.40
   2  -9  -7    3.64    6.38
   2  -9  -5   -3.66    6.60
   2  -9  -3   -0.94    6.65
   2  -9  -1   15.15    7.61
   2  -9   1   -3.81    6.75
   2  -9   3    3.83    6.79
   2  -9   5    6.67    7.19
   2  -9   7    2.84    6.45
  -2  -9  -9    7.97    5.88
  -2  -9 -11    3.99    5.87
  -2  -9 -13    3.96    5.98
  -3   0  43   -3.27    7.86
  -3   0  43   10.81    7.22
  -3   0  41   -1.23    7.48
  -3   0  39   -2.32    7.06
  -3   0  37    1.64    6.84
  -3   0  35   -7.18    6.99
  -3   0  33    0.96    6.34
  -3   0  31   -4.92    6.17
  -3   0  29   18.21    6.51
   3   0 -29    8.52    5.73
  -3   0  27   46.57    7.58
   3   0 -27   48.11    7.53
   3   0 -25  361.75   26.98
  -3   0  25  380.08   26.97
  -3   0  23   18.82    5.30
  -3   0  23   30.98    5.04
   3   0 -23   24.43    5.24
  -3   0  21   46.66    6.22
   3   0 -21   38.79    5.97
  -3   0  21   35.70    5.37
  -3   0  19   98.84    9.09
  -3   0  19  103.03    8.58
   3   0 -19   87.75    8.86
  -3   0  17 1322.68   84.41
   3   0 -17 1295.76   84.68
  -3   0  17 1332.56   84.61
  -3   0  17 1231.53   83.95
  -3   0  15  109.17    8.65
   3   0 -15  107.15    9.11
  -3   0  15  120.02    8.95
  -3   0  15  118.12    9.39
   3   0 -15  101.46    8.90
  -3   0  15  106.25    8.32
  -3   0  13  723.99   46.00
   3   0 -13  709.85   46.18
  -3   0  13  729.39   45.92
  -3   0  13  651.78   45.52
   3   0 -13  627.34   45.94
  -3   0  13  768.71   46.30
   3   0 -11 2706.30   62.06
  -3   0  11 2768.43   61.79
  -3   0  11 2606.75   61.39
  -3   0  11 2526.21   60.52
   3   0 -11 2578.75   61.78
  -3   0  11 2679.85   62.07
   3   0  -9 4714.60   45.51
  -3   0   9 4873.89   45.06
  -3   0   9 4944.43   46.24
  -3   0   7    5.42    3.23
   3   0  -7    1.36    1.06
   3   0  -7    2.09    1.23
   3   0  -7    4.74    2.44
  -3   0   7    2.28    2.16
  -3   0   5   29.16    2.64
   3   0  -5   34.05    2.49
   3   0  -5    0.65    3.85
   3   0  -5   51.26    3.72
  -3   0   5    4.68    4.27
   3   0  -5   51.78    3.78
  -3   0   3  882.50    7.81
  -3   0   3 1096.67   10.15
  -3   0   3 1190.24   11.34
   3   0  -3 1066.50   11.14
  -3   0   1    1.40    1.55
   3   0  -1   16.41    2.50
  -3   0   1   19.67    2.45
  -3   0   1    5.93    3.68
   3   0  -1   16.85    2.01
  -3   0   1   15.85    2.04
  -3   0  -1  713.68   12.05
   3   0   1  717.89   12.36
  -3   0  -1  686.82   11.44
   3   0   1  762.29   11.79
  -3   0  -3   27.34    3.14
   3   0   3   29.53    3.29
  -3   0  -3   22.85    3.07
   3   0   3   21.67    2.85
  -3   0  -5  102.92    8.05
  -3   0  -5  106.75    8.15
   3   0   5  115.41    8.33
  -3   0  -5  110.80    7.81
   3   0   7  288.42   19.69
  -3   0  -7  281.07   19.37
   3   0   7  292.25   19.54
  -3   0  -7  280.35   19.02
   3   0   9 1235.34   78.17
  -3   0  -9 1146.88   77.84
   3   0   9 1217.27   78.09
   3   0  11   16.00    3.58
   3   0  11   12.08    4.11
   3   0  11   14.62    3.07
  -3   0 -11    8.98    3.26
   3   0  13   39.42    5.18
   3   0  13   47.55    5.83
   3   0  13   43.03    4.66
  -3   0 -13   33.32    4.76
   3   0  15   56.37    6.59
   3   0  15   62.74    6.25
   3   0  15   73.66    7.20
   3   0  17  210.63   16.64
   3   0  17  209.29   16.37
   3   0  17  231.38   16.23
   3   0  19   99.40   10.21
   3   0  19  106.28    9.28
   3   0  19  106.51    9.83
   3   0  21   39.16    6.83
   3   0  21   38.55    6.09
   3   0  21   31.93    5.21
   3   0  23   10.20    6.02
   3   0  23    2.58    4.91
   3   0  23    7.79    3.86
   3   0  25   13.30    6.22
   3   0  25    0.80    5.54
   3   0  25    1.96    4.17
   3   0  27   17.97    5.15
   3   0  27   17.71    7.00
   3   0  29    0.46    4.83
   3   0  29   -4.57    6.70
   3   0  31  156.66   15.85
   3   0  33    1.77    7.38
   3   0  35   12.62    8.21
   3   0  37    9.41    8.55
   3   0  39   24.93    9.33
  -3   1  42   -3.62    6.66
  -3   1  42    0.64    7.63
  -3  -1  42    3.18    7.58
  -3   1  40   12.40    7.18
  -3   1  40    6.62    7.54
  -3  -1  40    8.52    7.65
  -3   1  38   -0.65    6.03
  -3   1  38   -2.27    7.21
  -3  -1  38    4.07    7.26
  -3   1  36    2.62    6.80
  -3  -1  36    6.62    7.23
  -3  -1  34   15.44    7.26
  -3   1  34   10.59    6.56
  -3  -1  34    9.35    8.18
  -3   1  32    5.82    6.25
  -3  -1  32   14.98    6.81
  -3  -1  30   49.42    8.10
  -3   1  30   54.39    7.87
   3   1 -30   38.87    7.86
  -3  -1  28   98.77   10.79
   3   1 -28   88.12   10.49
  -3  -1  28   87.72    9.46
  -3   1  28  110.25   10.60
   3   1 -26  238.15   20.18
  -3  -1  26  251.27   19.39
  -3   1  26  284.04   20.03
  -3  -1  26  252.91   20.13
  -3   1  24  273.88   19.79
  -3  -1  24  287.68   20.35
   3  -1 -24  228.55   19.24
   3   1 -24  241.83   20.10
  -3  -1  24  284.77   19.64
  -3   1  22  173.55   13.15
  -3  -1  22  162.94   13.42
   3   1 -22  145.00   13.38
  -3  -1  22  163.80   12.81
   3  -1 -22  147.33   12.66
  -3   1  20  108.96    9.25
  -3  -1  20  105.42    9.63
   3  -1 -20   94.77    8.83
   3   1 -20   87.60    9.53
  -3  -1  20  101.46    8.93
  -3   1  18  456.66   29.92
  -3  -1  18  435.04   30.41
  -3   1  18  388.77   29.68
  -3  -1  18  463.09   30.01
   3   1 -18  442.52   30.50
   3  -1 -18  438.50   29.88
  -3   1  16  338.30   10.61
  -3   1  16  380.52    9.80
  -3  -1  16  377.33   11.17
   3   1 -16  368.47   12.08
   3  -1 -16  353.76   10.46
  -3   1  16  364.68   10.70
  -3  -1  16  364.16   12.02
   3  -1 -16  338.87    9.93
  -3   1  14 1062.22   64.19
   3   1 -14 1028.33   64.98
   3  -1 -14 1025.33   64.44
  -3   1  14 1048.31   64.42
  -3  -1  14 1010.75   64.95
   3  -1 -14  943.24   64.19
   3  -1 -14  839.39   64.09
  -3   1  14  953.75   64.53
  -3   1  12  121.06    5.96
  -3  -1  12  101.79    5.89
   3  -1 -12  104.52    5.37
   3  -1 -12   99.87    5.85
  -3  -1  12  116.61    6.18
  -3   1  12  111.35    5.51
   3   1 -12  100.43    6.56
   3  -1 -12  100.38    5.62
  -3  -1  12  109.76    7.08
  -3   1  12  112.64    5.95
   3  -1 -12   88.00    5.48
  -3   1  12  107.72    6.15
   3  -1 -10 1650.44   70.23
  -3   1  10 1769.92   70.56
   3   1 -10 1979.44   71.15
   3  -1 -10 1810.93   69.87
   3  -1 -10 1764.70   70.00
  -3  -1  10 1942.06   70.61
  -3   1  10 2026.80   70.10
  -3   1  10 1907.13   70.19
  -3  -1  10 1901.71   70.67
   3  -1 -10 1747.54   69.94
  -3   1  10 1912.01   70.05
  -3  -1  10 1906.34   71.24
   3   1 -10 1485.15   68.81
   3  -1  -8 1111.60   51.39
  -3   1   8 1164.12   51.46
  -3  -1   8 1274.63   51.51
   3  -1  -8 1163.06   51.02
   3   1  -8 1161.59   51.62
  -3   1   8 1230.81   51.00
   3  -1  -8 1171.17   50.92
  -3   1   8 1261.17   50.90
  -3   1   8 1254.06   50.97
   3   1  -8 1220.77   51.73
  -3  -1   8 1274.11   51.76
   3  -1  -6  956.17   51.42
  -3  -1   6 1128.72   51.75
   3   1  -6 1122.28   51.93
  -3   1   6 1090.23   51.05
   3  -1  -6 1032.62   51.37
  -3   1   6 1118.25   51.18
   3   1  -6 1024.30   51.62
  -3  -1   6 1155.86   51.71
  -3   1   6 1123.94   51.10
  -3   1   6 1150.68   51.46
   3  -1  -6 1009.55   51.79
   3   1  -4  466.60   30.19
  -3   1   4  472.19   29.91
   3  -1  -4  433.60   29.91
  -3   1   4  463.82   29.61
  -3   1   4  366.01   30.02
   3  -1  -4  479.10   29.95
  -3   1   4  478.76   29.63
   3   1  -4  414.31   29.98
  -3  -1   4  486.80   30.08
   3   1  -2  102.41    7.88
  -3  -1   2  105.11    7.61
   3  -1  -2  105.75    7.69
  -3   1   2  112.02    7.03
   3   1  -2   97.07    7.57
   3  -1  -2   76.10    7.37
  -3   1   2  112.65    7.69
   3   1  -2  104.98    7.10
  -3   1   0  220.01   10.68
  -3   1   0  196.64    9.84
   3  -1   0  213.01   10.71
  -3  -1   0  217.70   10.55
   3   1   0  203.80   10.43
   3   1   0  216.76   10.96
  -3   1   0  189.20    9.63
  -3   1  -2  895.18   15.46
   3  -1   2  975.14   17.83
  -3  -1  -2  976.59   16.72
   3   1   2  931.19   16.65
  -3   1  -2  997.56   18.05
   3   1   2  925.88   17.92
   3  -1   4 1091.42   71.49
  -3   1  -4 1026.83   71.24
  -3   1  -4 1060.19   71.70
  -3  -1  -4 1119.36   71.51
   3  -1   4 1111.52   71.91
   3   1   4 1136.44   71.57
  -3   1  -4 1326.55   72.31
   3   1   4 1099.60   71.95
   3  -1   6  970.53   57.91
  -3   1  -6  875.66   57.56
  -3  -1  -6  895.10   57.23
   3   1   6  914.26   57.30
  -3   1  -6  778.30   57.65
  -3   1  -6  831.95   57.04
  -3  -1  -6  891.91   57.56
   3  -1   6  905.24   57.40
   3  -1   8  244.26   16.04
  -3   1  -8  223.86   15.68
  -3  -1  -8  236.60   15.24
  -3  -1  -8  220.99   15.34
   3  -1   8  246.34   14.94
  -3   1  -8  197.49   14.53
   3   1   8  243.75   15.32
  -3   1  -8  177.57   15.62
  -3   1  -8  207.32   15.00
  -3  -1  -8  220.39   15.52
   3  -1   8  238.16   15.56
  -3  -1 -10   43.36    4.53
   3  -1  10   35.57    4.87
  -3   1 -10   44.02    4.07
   3  -1  10   48.11    3.98
  -3  -1 -10   45.90    4.21
  -3   1 -10   27.10    4.63
   3  -1  10   49.00    5.63
   3   1  10   46.74    4.52
  -3   1 -10   38.34    3.43
  -3  -1 -10   43.80    4.38
  -3   1 -10   44.47    4.96
   3  -1  12  108.22    7.34
  -3  -1 -12  102.79    7.33
  -3  -1 -12   84.64    7.43
   3   1  12  101.31    7.61
   3  -1  12  122.08    9.01
  -3   1 -12   84.87    6.63
  -3   1 -12   93.28    7.18
   3   1  12  111.35    8.81
   3  -1  12  113.38    8.49
   3  -1  14  117.76    8.76
  -3   1 -14   83.31    9.77
   3   1  14  116.09   10.09
   3  -1  14  118.26    9.71
   3   1  14  122.35    9.15
  -3  -1 -14  101.82    9.05
   3  -1  14  131.26   10.28
   3  -1  16   32.58    5.11
   3  -1  16   34.12    3.92
   3   1  16   34.61    4.91
   3  -1  16   36.51    5.60
  -3  -1 -16   30.81    4.73
   3   1  16   34.09    5.74
   3   1  16   37.70    4.41
  -3   1 -16    1.05    3.51
   3  -1  18   63.46    6.77
   3  -1  18   63.78    5.53
   3   1  18   64.41    6.45
   3  -1  18   50.42    6.74
   3   1  18   53.75    7.15
   3   1  18   61.84    5.95
   3  -1  20   19.42    5.35
   3  -1  20   19.29    3.87
   3   1  20   19.58    4.58
   3  -1  20   19.90    5.62
   3   1  20   20.15    5.81
   3   1  20   19.58    4.31
  -3   1 -20    2.43    3.44
   3  -1  22   42.76    5.16
   3   1  22   45.06    6.23
   3  -1  22   36.94    6.81
   3   1  22   42.49    7.50
   3  -1  22   41.92    6.69
   3   1  24   79.71    8.01
   3  -1  24   67.10    8.37
   3   1  24   86.50    9.30
   3  -1  24   81.65    9.00
   3   1  26   24.08    5.94
   3  -1  26   22.02    6.55
   3   1  26   29.50    7.52
   3  -1  26   27.19    7.06
  -3   1 -26    6.67    4.52
   3   1  28    3.02    5.10
   3  -1  28    7.12    5.93
   3   1  28    7.09    7.00
   3  -1  28    1.91    6.75
  -3   1 -28   -0.97    4.10
   3   1  30   93.21    9.76
   3  -1  30  103.95   10.74
   3   1  30  108.68   11.07
   3  -1  30  108.60   11.01
   3   1  32   13.51    7.88
   3  -1  32   13.60    7.23
   3  -1  32   10.04    7.30
   3   1  32   12.25    6.19
   3  -1  34   27.56    8.77
   3   1  34   11.79    6.81
  -3   1 -34    2.60    4.26
   3   1  34   20.84    8.29
   3   1  36    4.01    8.36
   3  -1  36    3.82    7.96
   3   1  38   -4.26    8.39
   3  -1  38    4.04    8.05
   3   1  40    3.74    8.60
   3  -1  40    1.42    8.24
  -3  -2  41   10.78    8.14
  -3   2  41    6.70    6.84
  -3  -2  39    0.61    7.42
  -3   2  39    1.42    6.17
  -3  -2  39   -1.71    8.79
  -3  -2  37   13.89    7.59
  -3   2  37    9.87    6.23
  -3  -2  37    4.23    9.19
  -3  -2  35    8.66    6.79
  -3   2  35   10.46    6.27
  -3  -2  35    7.61    9.30
  -3   2  33   -4.59    5.40
  -3  -2  33    4.06    6.56
  -3   2  33    2.36    6.01
  -3  -2  33   -1.68    5.07
  -3  -2  33   -3.06    8.41
  -3  -2  31   34.63    6.42
   3   2 -31   32.83    7.92
  -3  -2  31   32.14    7.24
  -3   2  31   43.42    7.63
  -3   2  31   38.13    7.06
  -3   2  29    4.70    5.61
  -3  -2  29    9.95    6.21
  -3  -2  29    9.62    4.95
   3   2 -29   14.67    6.41
  -3   2  29    5.97    5.13
  -3   2  27   30.15    6.25
  -3  -2  27   28.45    6.92
   3   2 -27   28.96    7.04
  -3  -2  27   29.37    5.75
  -3   2  27   25.34    6.14
   3   2 -25  314.27   22.86
  -3  -2  25  282.00   21.37
  -3  -2  25  281.83   22.23
  -3   2  25  285.05   21.48
  -3  -2  23    3.32    5.54
  -3   2  23    4.83    4.68
  -3  -2  23    1.21    4.12
   3   2 -23    2.51    5.19
  -3  -2  21  365.44   26.87
   3   2 -21  362.31   27.73
  -3  -2  21  378.48   27.66
  -3   2  21  415.89   26.88
  -3   2  19   51.32    5.72
  -3  -2  19   48.31    6.89
   3   2 -19   41.60    6.74
   3  -2 -17   30.27    4.17
   3   2 -17   42.49    6.01
   3  -2 -17   23.94    3.76
  -3  -2  17   40.30    5.96
  -3   2  17   34.42    4.55
   3  -2 -15  523.33   28.27
   3   2 -15  612.97   29.27
   3  -2 -15  539.82   27.42
   3  -2 -15  563.24   27.33
  -3   2  15  621.19   27.75
  -3  -2  15  614.42   29.17
   3   2 -13    7.90    3.81
   3  -2 -13    6.05    2.45
  -3   2  13   10.09    2.80
  -3  -2  13    7.15    4.51
   3   2 -13    1.71    1.34
  -3  -2  13    1.89    5.38
  -3   2  13    9.14    2.76
   3  -2 -13    3.77    2.67
   3  -2 -13    5.86    2.41
   3  -2 -11  282.81   18.28
  -3   2  11  314.64   18.54
   3  -2 -11  291.60   17.24
   3   2 -11  317.25   18.57
   3  -2 -11  291.53   17.23
  -3   2  11  344.94   17.25
   3  -2 -11  307.44   17.23
  -3  -2  11  302.73   18.79
  -3   2  11  327.81   17.32
   3  -2  -9  882.60   54.46
  -3   2   9  900.98   54.45
  -3  -2   9  967.67   55.45
   3   2  -9  833.97   55.44
   3  -2  -9  833.29   54.55
  -3  -2   9  920.78   55.21
   3   2  -9  873.14   55.47
   3  -2  -9  827.31   54.57
  -3   2   9  958.17   54.64
   3  -2  -9  850.96   55.75
  -3   2   7  419.49   26.08
   3  -2  -7  399.76   26.11
   3  -2  -7  347.33   26.99
  -3  -2   7  375.79   26.10
  -3  -2   7  460.79   27.31
   3   2  -7  382.33   27.13
   3  -2  -7  399.63   26.30
  -3  -2   7  416.55   26.89
   3   2  -7  407.02   27.16
  -3  -2   7  403.02   26.44
   3  -2  -7  378.77   27.49
  -3   2   7  428.61   26.40
   3  -2  -7  369.20   26.42
  -3  -2   5  105.75    7.31
   3  -2  -5  106.40    8.69
   3   2  -5  101.44    7.96
  -3  -2   5  109.43    7.74
  -3   2   5  101.07    6.61
  -3   2   5   99.74    7.26
  -3  -2   5  100.89    8.04
   3   2  -5  109.13    8.07
  -3   2   5  102.88    7.25
   3  -2  -5   99.13    6.96
   3   2  -5  113.17    8.49
  -3  -2   5   63.10    6.96
   3  -2  -5   94.52    7.71
   3  -2  -5   93.91    7.45
  -3   2   3  204.61   14.77
  -3  -2   3  240.32   15.63
   3   2  -3  222.89   15.53
  -3   2   3  219.97   14.56
   3  -2  -3  216.11   14.36
   3   2  -3  193.44   14.74
  -3  -2   3  248.81   15.00
  -3  -2   3  224.52   14.98
   3   2  -3  200.16   15.01
  -3   2   3  216.91   16.01
   3  -2  -3  216.99   14.93
  -3   2   1  496.22   34.25
   3   2  -1  497.86   34.81
  -3  -2   1  577.51   35.01
   3  -2  -1  514.60   33.65
   3   2  -1  464.59   34.19
   3  -2  -1  512.43   34.42
  -3  -2   1  559.11   34.30
   3   2  -1  511.92   34.37
  -3  -2   1  584.58   34.53
  -3   2   1  544.32   35.09
   3  -2   1  102.89    7.67
  -3   2  -1   91.11    7.31
   3   2   1   98.48    7.98
   3   2   1   96.72    7.28
  -3  -2  -1  103.19    7.46
   3   2   1   83.44    7.00
  -3  -2  -1   98.48    7.05
   3  -2   1  104.57    7.57
  -3   2  -1  100.99    7.92
   3  -2   1   95.03    6.50
  -3   2  -1   91.21    6.45
   3  -2   3  368.75   25.17
   3   2   3  371.80   25.41
   3   2   3  361.64   24.96
   3   2   3  335.83   24.42
  -3  -2  -3  407.19   24.57
  -3   2  -3  399.61   25.42
   3  -2   3  407.25   25.19
  -3   2  -3  354.30   24.17
   3  -2   3  369.93   24.24
   3   2   5  393.04   27.18
  -3  -2  -5  416.40   26.18
   3   2   5  367.70   26.07
  -3   2  -5  432.97   27.18
   3  -2   5  381.73   26.75
  -3   2  -5  386.52   26.02
   3  -2   5  397.86   26.15
   3  -2   5  405.15   27.06
   3   2   5  414.17   26.86
   3   2   7  867.97   54.54
  -3   2  -7 1028.07   55.90
  -3   2  -7  809.46   54.47
  -3  -2  -7  874.27   55.16
   3  -2   7  854.49   54.72
   3  -2   7  956.05   55.78
  -3  -2  -7  877.83   54.52
  -3   2  -7  884.50   55.32
   3   2   9  518.59   33.49
  -3   2  -9  598.16   34.78
  -3   2  -9  450.01   33.47
   3  -2   9  508.96   33.84
   3  -2   9  546.16   34.86
  -3  -2  -9  508.01   33.50
   3   2  11  405.41   27.10
  -3   2 -11  359.03   27.12
   3  -2  11  405.03   27.65
  -3  -2 -11  398.57   27.14
   3  -2  11  462.38   28.85
   3   2  13  149.47   11.01
   3  -2  13  149.53   12.72
   3  -2  13  141.77   11.77
  -3   2 -13  183.94   12.67
   3  -2  15   19.55    5.11
  -3   2 -15   20.61    3.79
   3  -2  15   17.18    4.23
   3  -2  17   24.15    5.82
   3  -2  17   25.64    4.99
  -3   2 -17   22.26    4.44
   3   2  19   12.89    5.57
   3  -2  19    8.05    5.59
   3  -2  19   14.47    4.93
  -3   2 -19   13.65    3.88
   3   2  21   22.32    6.07
   3  -2  21   15.57    6.45
   3  -2  21   15.58    5.58
  -3   2 -21   16.06    4.15
   3  -2  23   84.18    9.51
   3   2  23  100.29   10.52
   3  -2  23   90.04   10.59
  -3   2 -23   75.25    8.68
   3   2  25   52.79    8.85
   3  -2  25   48.84    8.46
   3  -2  25   60.63    8.25
  -3   2 -25   41.02    6.12
   3   2  27   31.71    7.74
   3  -2  27   36.83    7.87
   3  -2  27   39.70    7.54
  -3   2 -27   16.06    4.66
   3   2  29    6.49    7.54
   3  -2  29    7.66    7.13
   3  -2  29    3.89    6.58
  -3   2 -29    2.72    3.91
   3   2  31   -5.80    7.16
   3  -2  31   -3.09    7.32
   3  -2  31   -4.20    6.99
  -3   2 -31   -4.21    3.93
   3   2  33    2.46    7.80
   3  -2  33    4.52    7.18
   3  -2  33    9.70    7.67
   3  -2  35   -2.43    7.37
   3  -2  35   10.73    7.93
   3   2  35    0.65    7.90
   3  -2  37    2.57    8.02
   3  -2  37    6.25    7.71
   3   2  37    4.12    8.06
   3   2  39    0.72    8.65
   3  -2  39   10.92    8.45
  -3  -3  40   -1.26    7.53
  -3  -3  40    1.77    9.35
  -3   3  40    8.31    7.20
  -3  -3  38   -0.60    7.45
  -3  -3  38   -2.69    9.27
  -3   3  38   -3.60    6.93
  -3  -3  36   -7.10    9.06
  -3  -3  36    2.27    7.04
  -3  -3  36    1.36    5.27
  -3   3  36   -0.68    6.19
  -3  -3  34   17.77   11.14
  -3  -3  34   46.03    8.81
  -3  -3  34   37.27    6.93
  -3   3  34   37.60    8.18
  -3  -3  32    2.42    9.09
  -3   3  32    5.94    5.51
  -3  -3  32    3.08    6.27
  -3  -3  32    5.71    4.80
  -3   3  30   27.61    6.86
  -3  -3  30   16.20    5.25
  -3  -3  30   24.56    7.34
  -3   3  28    7.19    5.09
  -3  -3  28    8.75    4.78
  -3  -3  28    6.86    6.21
   3   3 -28    5.49    6.14
  -3   3  26   22.25    5.77
  -3  -3  26   20.39    5.31
  -3  -3  26   23.37    6.82
   3   3 -26   22.31    6.88
  -3   3  24   14.79    4.98
  -3  -3  24    7.24    4.40
  -3  -3  24   15.72    6.14
   3   3 -24   21.48    6.59
  -3   3  22  114.03   11.10
   3   3 -22  130.11   12.18
  -3  -3  22  112.08   11.65
  -3   3  20  100.55    9.07
   3   3 -20   79.12    9.55
  -3  -3  20   92.29    9.67
   3  -3 -20   76.03    8.22
  -3   3  18  180.48   11.40
   3  -3 -18  147.55   11.01
   3   3 -18  161.85   12.05
  -3  -3  18  158.23   11.82
  -3   3  16  379.11   17.74
   3  -3 -16  309.61   17.61
   3   3 -16  361.61   18.44
  -3  -3  16  351.64   18.02
  -3  -3  14   13.50    4.82
  -3   3  14   20.13    3.92
   3  -3 -14   15.21    4.03
  -3  -3  14   -0.57    6.06
   3   3 -14   20.84    4.97
   3   3 -12  146.15   12.33
   3  -3 -12  159.70   12.63
  -3  -3  12  136.46   12.40
  -3   3  12  160.77   11.80
   3   3 -10  182.20   13.69
   3  -3 -10  167.30   12.02
   3  -3 -10  174.65   14.13
  -3  -3  10  181.01   12.91
  -3   3  10  181.72   12.97
   3   3 -10  170.28   13.28
   3   3  -8   19.80    3.86
   3  -3  -8   19.98    2.73
  -3  -3   8   24.52    3.56
  -3   3   8   27.31    3.50
   3  -3  -8   26.25    4.64
  -3  -3   8   19.26    2.46
   3   3  -8   23.89    4.31
  -3  -3   6  110.36   10.23
   3   3  -6  143.65   11.14
  -3   3   6  145.18   10.64
   3   3  -6  133.25   11.25
   3   3  -6  141.30   11.11
  -3  -3   6  152.85   10.78
  -3  -3   6  167.37   11.21
   3  -3  -6  160.72   12.48
   3  -3  -6  177.52   10.81
  -3   3   4  112.80    7.94
   3  -3  -4   93.08    7.94
  -3  -3   4  110.67    8.18
   3   3  -4  108.18    8.54
   3   3  -4  123.58    9.08
  -3  -3   4  135.28    8.91
   3  -3  -4  125.06   10.09
  -3  -3   4   75.91    8.05
   3   3  -2  128.16   10.83
  -3  -3   2  153.44   10.13
   3   3  -2  149.55   10.51
  -3  -3   2  142.48   10.68
   3   3  -2  130.24   10.35
  -3   3   2  137.23   10.07
   3  -3  -2  130.72   10.18
  -3   3   0  415.66   28.00
   3  -3   0  404.13   28.16
  -3   3   0  376.51   27.47
   3   3   0  393.92   28.77
   3  -3   0  440.32   27.43
  -3  -3   0  434.58   27.79
   3   3   0  424.20   27.99
  -3   3   0  473.51   29.83
  -3  -3   0  458.25   28.74
   3   3   0  405.61   28.33
   3  -3   2  389.01   24.40
  -3   3  -2  367.36   25.32
   3  -3   2  375.74   25.63
  -3   3  -2  416.56   26.65
  -3   3  -2  342.52   24.44
   3   3   2  358.91   25.95
   3  -3   2  396.77   24.50
   3   3   2  347.27   24.86
  -3  -3  -2  381.33   24.80
   3   3   2  343.47   25.51
  -3  -3  -2  415.87   26.05
   3  -3   4  247.72   17.02
   3  -3   4  264.11   17.01
   3   3   4  246.66   18.51
   3   3   4  242.95   18.01
  -3  -3  -4  251.29   18.35
   3   3   4  224.78   17.05
   3  -3   4  260.53   18.29
  -3   3  -4  251.61   17.88
  -3   3  -4  271.24   18.65
  -3  -3  -4  290.94   17.29
   3  -3   6  139.07   11.22
   3   3   6  129.62   11.19
   3  -3   6  138.89    9.81
   3   3   6  133.39    9.60
  -3  -3  -6  149.82   11.20
  -3   3  -6  139.69   11.17
   3  -3   8   60.84    6.62
   3  -3   8   48.66    5.01
  -3   3  -8   62.94    6.07
   3  -3  10   82.23    7.12
  -3   3 -10   83.02    7.68
   3  -3  10   87.41    8.48
   3  -3  12  214.46   15.29
  -3   3 -12  207.46   15.93
   3  -3  12  204.07   16.44
   3  -3  14   56.51    7.64
  -3   3 -14   62.34    6.64
   3  -3  14   56.81    6.42
  -3   3 -16   13.73    3.80
   3  -3  16   13.19    5.97
   3  -3  16   12.86    4.69
  -3   3 -18   52.05    6.17
   3  -3  18   50.27    7.98
   3  -3  18   49.83    6.59
  -3   3 -20    7.47    3.71
   3  -3  20    1.99    6.26
   3  -3  20    7.23    5.15
  -3   3 -22   10.89    3.78
   3  -3  22   15.96    6.78
   3  -3  22    6.28    5.05
  -3   3 -24   16.47    4.24
   3  -3  24    6.80    6.68
   3  -3  24    9.93    5.67
  -3   3 -26   29.97    5.55
   3  -3  26   50.43    9.34
   3  -3  26   46.93    7.88
  -3   3 -28    3.55    3.65
   3  -3  28   -7.59    7.40
   3  -3  28    2.73    6.12
  -3   3 -30    6.87    4.24
   3  -3  30   12.83    6.74
   3  -3  30   13.27    7.73
   3  -3  32   14.47    7.55
   3  -3  32   14.53    8.12
   3  -3  34    4.58    7.27
   3  -3  34   17.21    9.09
   3  -3  36    2.46    7.44
   3  -3  36   -7.40    8.26
   3  -3  38    3.88    8.21
   3  -3  38    1.52    7.83
  -3   4  39   -2.36    7.15
  -3   4  37   11.92    7.31
  -3  -4  37   -0.92    9.27
  -3  -4  37   17.67    7.77
  -3   4  35    4.95    6.38
  -3  -4  35   -1.82    9.35
  -3  -4  35   17.57    8.12
  -3   4  33   16.46    7.09
  -3  -4  33   13.62    7.22
  -3  -4  33    1.81    9.93
  -3  -4  31   18.37    5.78
  -3   4  31   12.38    6.35
  -3  -4  31   32.33    7.91
  -3  -4  31   20.33    9.81
  -3  -4  29    4.95    4.25
  -3   4  29   -1.74    5.68
  -3  -4  29    5.40    6.30
  -3  -4  29    5.57    8.59
  -3   4  27   34.05    7.11
  -3  -4  27   30.64    6.07
  -3  -4  27   36.10    7.66
  -3   4  25   11.32    5.43
   3   4 -25   18.58    7.14
  -3  -4  25   20.03    5.13
  -3  -4  25   20.80    6.79
   3   4 -23   27.31    7.09
  -3  -4  23   24.10    6.82
  -3   4  23   27.09    5.76
   3  -4 -23   14.67    4.72
   3   4 -21   61.93    8.60
  -3  -4  21   51.67    8.05
   3  -4 -21   52.07    7.03
  -3   4  21   53.85    7.30
  -3   4  19   37.35    5.95
  -3  -4  19   29.76    6.73
   3  -4 -19   28.12    5.59
   3   4 -19   35.42    6.97
  -3  -4  19    7.98    7.53
  -3   4  17   54.33    6.67
  -3  -4  17   51.97    7.19
   3  -4 -17   50.41    6.93
   3   4 -17   50.11    7.40
  -3   4  15   73.33    7.11
  -3  -4  15   65.63    7.94
   3  -4 -15   60.70    7.56
   3   4 -15   67.03    7.79
   3  -4 -13    7.48    4.22
  -3  -4  13    3.02    4.81
  -3   4  13    6.77    3.63
   3   4 -13    3.78    4.50
   3   4 -11   41.95    5.99
   3  -4 -11   42.56    6.46
   3   4 -11   33.14    5.21
   3   4  -9   43.45    5.72
   3  -4  -9   36.42    6.17
   3   4  -9   28.16    4.93
  -3  -4   9   37.80    5.10
   3   4  -7   58.20    6.30
   3   4  -7   50.92    5.59
  -3  -4   7   60.00    6.15
   3  -4  -7   49.96    7.14
   3   4  -7   40.02    5.60
   3   4  -5  124.83   10.65
   3   4  -5  125.41   10.42
   3   4  -5  118.57   10.49
  -3  -4   5  147.38   11.08
   3  -4  -5  136.51   12.10
   3   4  -3   12.50    3.63
   3  -4  -3   18.73    3.28
   3   4  -3   17.90    3.70
   3  -4  -3   15.97    4.73
  -3  -4   3   17.20    3.74
   3   4  -1  236.08   16.80
   3   4  -1  228.94   17.51
   3  -4  -1  242.54   16.80
  -3  -4   1  237.50   17.65
   3   4   1  378.80   28.21
  -3   4  -1  445.44   29.89
   3  -4   1  388.79   27.56
  -3  -4  -1  425.85   28.53
   3  -4   3   56.18    6.12
  -3  -4  -3   55.49    6.24
   3   4   3   44.88    5.86
  -3   4  -3   50.07    6.61
   3  -4   5   58.96    6.87
  -3  -4  -5   60.72    6.86
  -3   4  -5   76.33    7.70
   3   4   5   57.09    6.82
   3   4   7  165.37   14.54
  -3   4  -7  187.28   14.77
   3  -4   7  185.84   14.56
  -3  -4  -7  197.96   14.96
   3  -4   9   46.45    6.57
  -3   4  -9   41.91    5.71
   3   4   9   38.62    6.06
  -3  -4  -9   45.00    6.01
   3  -4  11   23.74    5.92
  -3   4 -11   20.71    4.20
   3  -4  13   17.23    5.83
  -3   4 -13   14.67    4.11
   3  -4  15   21.95    6.29
  -3   4 -15   17.37    4.33
   3  -4  17   99.81   10.34
  -3   4 -17   62.18    7.64
   3  -4  19    7.43    6.48
  -3   4 -19    7.71    3.70
   3  -4  21   -2.27    6.39
  -3   4 -21    1.26    3.44
   3  -4  23   29.51    8.01
  -3   4 -23   26.02    5.03
   3  -4  25   22.92    8.23
  -3   4 -25   16.24    4.53
   3  -4  27    2.01    7.32
  -3   4 -27    5.10    3.57
   3  -4  29    0.70    7.25
   3  -4  31    5.84    8.45
   3  -4  33   18.88    8.60
   3  -4  35    7.01    8.31
  -3  -5  36    3.67    9.33
  -3  -5  36   -2.92    6.95
  -3  -5  34   21.36   10.40
  -3  -5  34   27.19    8.06
  -3  -5  32   -4.54    9.68
  -3  -5  32    2.73    6.91
  -3  -5  30   20.68   10.84
  -3  -5  30   18.12    7.02
  -3  -5  28   11.48    9.72
  -3  -5  28   10.98    6.59
  -3  -5  26   21.49    9.75
  -3  -5  26   19.88    7.13
   3  -5 -24    1.07    4.14
  -3  -5  24    1.86    6.02
  -3  -5  24    4.51    8.28
   3  -5 -22    7.63    4.83
   3   5 -22   -1.08    5.95
  -3  -5  22    7.98    6.26
  -3  -5  20   18.21    6.33
   3   5 -20   15.90    6.74
   3  -5 -20   11.41    5.17
   3  -5 -18  122.79   12.16
   3   5 -18  125.45   12.55
  -3  -5  18  109.55   11.60
   3   5 -16  121.56   12.12
   3  -5 -16  122.66   12.18
  -3  -5  16  153.80   15.38
  -3  -5  16   99.53   11.06
  -3  -5  14   28.26    6.17
   3  -5 -14   19.51    5.69
   3   5 -14   15.35    6.06
  -3  -5  12    5.44    5.25
   3   5 -12    4.21    4.99
   3  -5 -12    1.65    4.71
   3  -5 -10  156.46   13.91
   3   5 -10  164.49   12.86
   3   5 -10  123.31   11.88
   3   5  -8  163.23   12.02
   3   5  -8  119.96   11.13
   3  -5  -8  161.98   13.76
   3   5  -8  116.10   11.22
  -3  -5   6   17.54    4.45
   3  -5  -6   15.44    5.61
   3   5  -6   20.68    4.26
   3   5  -6   15.10    4.13
   3   5  -4    4.18    3.44
  -3  -5   4    0.40    3.57
   3  -5  -4    1.70    4.61
   3   5  -4    0.62    3.56
   3   5  -2  202.95   17.00
  -3  -5   2  230.54   17.73
   3  -5  -2  269.82   19.78
  -3  -5   0   62.08    7.03
   3  -5   0   58.59    8.16
   3   5   0   48.65    6.34
  -3  -5  -2   33.38    5.63
   3   5   2   30.30    5.29
   3  -5   4   44.24    6.17
  -3  -5  -4   53.21    6.68
  -3   5  -4   62.57    8.24
   3   5   4   35.63    5.79
   3  -5   6  101.89    9.88
   3   5   6   98.52    9.80
  -3  -5  -6  101.01   10.21
  -3   5  -6  113.92   11.14
   3  -5   8   15.61    5.44
  -3   5  -8   13.22    4.79
   3   5   8   19.48    4.96
  -3  -5  -8   17.07    4.76
   3  -5  10   11.41    5.56
  -3   5 -10   16.98    4.92
  -3  -5 -10   14.14    4.62
   3   5  10    9.59    4.78
   3  -5  12   28.04    6.67
  -3   5 -12   25.03    5.38
   3   5  12   20.10    5.45
  -3   5 -14    7.11    4.22
   3  -5  14    0.97    5.85
   3  -5  16  143.33   12.95
  -3   5 -16   98.31   10.90
  -3   5 -18   26.53    5.49
   3  -5  18   38.54    7.94
  -3   5 -20   12.05    4.48
   3  -5  20   29.17    8.06
  -3   5 -22   17.68    4.95
   3  -5  22   27.14    7.94
  -3   5 -24   12.99    4.89
   3  -5  24   24.64    8.12
   3  -5  26    4.19    7.80
   3  -5  28    8.03    8.03
   3  -5  30   31.81    9.45
   3  -5  32   11.75    8.97
  -3  -6  33   -3.94    6.68
  -3  -6  33   -4.45    9.05
  -3  -6  31   -0.54    6.45
  -3  -6  31    0.90    9.19
  -3  -6  29    2.60    6.36
  -3  -6  29   -4.44    9.22
  -3  -6  27    8.63    6.81
  -3  -6  27    1.74    8.77
  -3  -6  25   28.51    7.38
  -3  -6  25   30.54   10.76
   3  -6 -25   16.23    6.02
  -3  -6  23   19.03    6.68
  -3  -6  23   13.25    8.84
   3  -6 -23   11.99    5.34
  -3  -6  21   13.17    6.06
  -3  -6  21    9.76    8.69
   3  -6 -21    9.60    5.26
  -3  -6  19   69.76   11.82
  -3  -6  19   61.20    8.84
   3  -6 -19   59.04    8.97
  -3  -6  17   15.87    5.98
   3  -6 -17   17.64    6.21
  -3  -6  15   46.39    7.26
   3  -6 -15   36.51    7.64
  -3  -6  13   61.42    8.16
   3  -6 -13   55.52    8.70
  -3  -6  11    4.64    5.17
   3   6 -11    8.63    4.20
   3  -6 -11    5.97    5.65
   3   6  -9  115.60   10.77
   3   6  -9  122.54   11.17
   3  -6  -9  153.86   14.23
   3   6  -7   86.25    8.80
   3   6  -7   87.31    8.75
   3  -6  -7  116.39   12.14
   3   6  -5   59.80    7.26
   3   6  -5   67.29    7.45
   3  -6  -5   87.27   10.49
   3   6  -3   25.86    5.11
   3   6  -3   27.22    5.36
   3  -6  -3   29.90    7.32
  -3  -6   3   30.99    5.92
   3  -6  -1  101.57   11.55
  -3  -6   1  102.03   10.23
   3   6  -1   83.00    8.96
  -3  -6  -1   18.25    5.33
   3   6   1    5.47    3.84
   3  -6   1   13.14    6.26
  -3  -6  -3   46.18    7.03
   3   6   3   35.71    6.22
   3  -6   3   41.87    7.91
   3   6   5   16.85    5.08
  -3  -6  -5   19.78    5.27
   3   6   7   23.18    5.59
  -3  -6  -7   34.46    6.33
  -3  -6  -9   28.22    6.25
  -3   6  -9   24.47    6.84
   3   6   9   24.30    5.77
   3  -6  11    7.46    5.85
  -3  -6 -11   28.87    6.13
   3   6  11   16.22    5.32
  -3   6 -11   29.58    6.83
   3  -6  13    8.54    6.13
  -3  -6 -13    9.52    5.05
   3   6  13    7.88    4.74
  -3   6 -13   15.35    5.55
   3   6  15   -0.55    5.20
  -3   6 -15   -5.02    5.01
   3  -6  15   -0.54    6.03
   3   6  17    5.14    5.17
   3  -6  17   -2.31    6.81
  -3   6 -17   -2.48    4.38
  -3   6 -19   -2.92    4.14
   3  -6  19   -3.07    6.69
  -3   6 -21   16.84    5.51
   3  -6  21   16.27    8.23
   3  -6  23   43.83    9.59
   3  -6  25   10.76    8.06
   3  -6  27   21.69    8.95
   3  -6  29   34.89    9.94
  -3  -7  28   10.95    9.12
   3  -7 -26   -2.11    5.03
  -3  -7  26    0.83    8.50
   3  -7 -24    3.56    5.09
   3  -7 -22   29.95    7.56
   3  -7 -20    5.18    5.87
   3  -7 -18   29.87    7.65
   3  -7 -16   28.90    7.58
   3  -7 -14   37.66    8.58
   3  -7 -12   24.72    7.08
   3  -7 -10    3.09    5.87
   3  -7  -8   12.58    6.82
   3  -7  -6   86.25   11.65
   3   7  -4   13.27    4.43
   3  -7  -4   17.63    7.27
   3   7  -2    8.55    4.26
   3  -7  -2   19.27    6.73
   3   7   0   12.60    4.64
   3  -7   0   16.68    6.94
   3  -7   2    9.61    6.17
  -3  -7  -2   10.21    5.17
   3   7   2    7.32    4.35
   3  -7   4   57.39    9.66
  -3  -7  -4   46.44    7.62
   3   7   4   46.01    6.94
   3  -7   6    8.81    6.46
  -3  -7  -6    8.62    4.98
   3   7   6    8.75    4.61
   3  -7   8    2.40    5.71
   3   7   8    2.01    4.54
  -3  -7  -8   -0.63    5.11
   3   7  10   10.20    5.17
  -3  -7 -10    8.77    5.11
   3   7  12    9.66    5.40
  -3  -7 -12   20.93    6.36
   3   7  14    1.14    5.06
  -3   7 -14    8.83    6.36
  -3   7 -16    5.36    5.42
   3   7  16    3.61    5.45
  -3   7 -18   22.59    7.07
   3   7  18    8.26    5.99
   3   7  20   10.51    6.70
   3  -7  22   13.22    7.90
   3   7  22    8.23    6.67
   3  -7  24    2.91    7.92
   3   7  24   -4.27    6.01
   3  -7  26   12.86    8.82
   3   7  26    2.21    6.15
   3  -8 -21   10.65    6.42
   3  -8 -19    6.61    6.08
   3  -8 -17   14.23    6.84
   3  -8 -15    0.86    5.88
   3  -8 -13   12.76    6.68
   3  -8 -11    0.85    6.06
   3  -8  -9    7.79    6.38
   3  -8  -7    6.16    6.59
   3  -8  -5   -0.89    6.01
   3  -8  -3   -2.73    6.32
   3  -8  -1   13.61    7.18
   3  -8   1   10.00    7.00
   3  -8   3    8.07    6.49
   3  -8   5    6.30    6.91
   3  -8   7   17.25    7.07
   3   8   7   10.38    5.43
  -3  -8  -7   13.24    5.66
   3  -8   9   -2.71    6.82
   3   8   9    0.55    4.69
  -3  -8  -9    5.63    5.39
   3  -8  11    8.06    7.05
   3   8  11    5.66    4.86
  -3  -8 -11    6.33    5.62
   3  -8  13    8.88    6.66
   3   8  13    3.51    4.86
  -3  -8 -13   11.31    5.61
   3  -8  15    7.10    6.25
   3   8  15   11.22    5.80
   3   8  17    2.51    5.18
   3   8  19   13.71    6.11
   3   8  21    0.69    5.79
   3  -9 -10    5.56    6.75
   3  -9  -8    6.55    7.18
   3  -9  -6    3.84    6.67
   3  -9  -4    2.92    6.83
   3  -9  -2    8.82    6.96
   3  -9   0    4.99    6.93
   3  -9   2   -0.99    6.82
   3  -9   4    2.97    6.88
   3  -9   6    4.94    6.87
   3  -9   8    8.74    7.09
   3  -9  10    2.91    6.59
   3  -9  12    0.97    6.54
  -4   0  42    5.58    7.77
  -4   0  40    2.95    7.25
  -4   0  38    1.67    6.76
  -4   0  36    5.27    7.04
  -4   0  34   12.85    6.94
  -4   0  32   17.09    6.71
  -4   0  30    3.01    5.92
   4   0 -30    2.20    5.20
  -4   0  28   -3.51    5.69
   4   0 -28    5.62    4.99
  -4   0  26  335.76   22.79
   4   0 -26  254.85   22.78
  -4   0  26  327.80   23.13
  -4   0  24  131.16   11.18
   4   0 -24  109.94   11.61
  -4   0  24  144.67   11.91
  -4   0  22    7.66    4.86
   4   0 -22   14.15    4.91
  -4   0  22   11.09    4.17
  -4   0  20   29.17    5.46
   4   0 -20   28.83    5.01
  -4   0  20   31.00    4.97
  -4   0  18   17.23    4.60
   4   0 -18   16.68    4.27
  -4   0  18   19.63    3.96
  -4   0  16   17.67    4.45
  -4   0  16   19.65    3.67
   4   0 -16   16.00    3.98
   4   0 -14   20.41    3.83
  -4   0  14   23.85    3.76
  -4   0  14   15.76    2.71
  -4   0  14   21.34    4.51
  -4   0  14   25.12    3.19
  -4   0  12  881.15   37.08
   4   0 -12  814.43   37.02
  -4   0  12  836.37   36.76
  -4   0  12  840.50   37.24
  -4   0  12  727.55   35.95
   4   0 -10 1823.47   49.41
   4   0 -10 1919.57   51.46
  -4   0  10 2197.94   51.50
  -4   0  10 2124.03   52.04
   4   0  -8 1036.10   37.57
   4   0  -8  986.18   35.99
   4   0  -8  900.48   36.17
  -4   0   6  156.10    4.48
   4   0  -6    6.58    2.93
   4   0  -6    3.65    4.77
   4   0  -6  253.15    6.75
  -4   0   6    1.53    4.89
   4   0  -6  225.57    6.64
  -4   0   6  273.45    6.80
  -4   0   4    2.53    2.33
  -4   0   4    2.19    1.19
   4   0  -4   -0.08    1.24
   4   0  -4    0.93    2.44
  -4   0   4    6.46    4.67
  -4   0   4    0.11    1.74
   4   0  -2   41.45    3.94
  -4   0   2   51.40    4.10
  -4   0   2   17.86    3.04
  -4   0   2   51.82    6.60
  -4   0   2   49.61    3.72
   4   0   0  573.58   13.81
  -4   0   0  512.06   12.86
  -4   0   0   19.05   10.18
  -4   0   0  474.48   12.22
   4   0   0  522.59   12.45
  -4   0   0   47.11   11.64
   4   0   2 1040.46   16.10
   4   0   2 1065.94   15.08
  -4   0  -2 1025.57   15.54
   4   0   4 3580.69  228.53
   4   0   4 3731.05  228.84
  -4   0  -4 3423.50  228.54
  -4   0  -4 3498.21  228.60
  -4   0  -6    3.08    2.65
   4   0   6    2.01    2.83
  -4   0  -6    3.19    2.60
  -4   0  -6    2.92    1.87
  -4   0  -8  160.14   11.81
  -4   0  -8  167.58   11.59
  -4   0  -8  162.47   12.04
   4   0   8  172.93   12.42
   4   0  10    7.85    3.61
  -4   0 -10    1.95    2.70
  -4   0 -10    2.86    1.85
   4   0  10   10.57    4.11
   4   0  12   80.78    7.30
   4   0  12   71.82    7.73
   4   0  14    6.95    3.67
   4   0  14   10.66    4.63
   4   0  16  229.08   17.26
   4   0  16  242.75   17.60
   4   0  16  234.12   17.89
   4   0  18   81.92    8.90
   4   0  18   81.94    8.35
   4   0  18   81.21    7.95
   4   0  20   -0.34    4.46
   4   0  20    4.79    5.80
   4   0  20    0.97    3.54
   4   0  22   19.86    5.47
   4   0  22   17.03    6.21
   4   0  22   17.89    4.79
   4   0  24   32.91    6.46
   4   0  24   35.89    7.50
   4   0  24   29.51    5.66
   4   0  26  147.37   14.43
   4   0  26  148.73   13.53
   4   0  28   56.69    9.84
   4   0  30    4.49    7.25
   4   0  32   22.77    8.26
   4   0  34   32.06    9.29
   4   0  36    8.20    8.46
  -4   0 -36    1.94    4.85
   4   0  38   -8.61    9.18
  -4   0 -38    7.19    5.33
  -4   1  41   -7.24    7.79
  -4  -1  41    1.86    7.37
  -4   1  41   -1.42    6.55
  -4   1  39    2.26    7.01
  -4  -1  39    0.59    7.33
  -4  -1  37   -0.56    6.99
  -4   1  37    3.14    6.66
  -4  -1  35   20.67    7.41
  -4   1  35   10.26    6.53
   4   1 -35    6.71    6.42
  -4  -1  33   11.80    6.63
  -4   1  33   10.91    6.25
   4   1 -33   -0.53    6.03
  -4  -1  31   12.93    6.47
  -4   1  31   19.88    6.36
  -4  -1  31    7.31    5.09
   4   1 -31   11.11    5.92
  -4  -1  29   27.69    7.18
  -4   1  29   31.30    6.78
  -4  -1  29   37.59    6.22
   4   1 -29   26.92    6.97
  -4   1  27   27.47    6.28
  -4  -1  27   39.49    7.35
  -4  -1  27   21.97    5.43
   4   1 -27   22.34    6.31
  -4   1  25  276.57   18.70
  -4  -1  25  262.42   19.20
  -4  -1  25  250.46   18.40
   4  -1 -25  196.59   17.97
   4   1 -25  219.29   18.82
  -4   1  23   30.67    5.81
  -4  -1  23   29.96    6.21
  -4  -1  23   28.00    5.22
   4  -1 -23   26.75    5.48
   4   1 -23   28.88    6.25
  -4   1  21   47.16    6.05
  -4  -1  21   42.35    6.73
   4   1 -21   27.95    5.97
   4  -1 -21   33.91    5.47
  -4  -1  21   37.53    5.69
   4   1 -19  354.88   26.75
  -4  -1  19  385.42   26.40
   4  -1 -19  347.97   26.07
  -4   1  19  405.09   26.33
  -4  -1  19  387.96   26.89
   4   1 -17   82.45    8.42
   4  -1 -17   73.34    7.67
  -4   1  17   98.89    8.15
  -4  -1  17   93.36    8.86
  -4   1  17   99.87    7.97
   4  -1 -15  148.49   11.43
  -4   1  15  163.42   11.06
   4   1 -15  161.14   12.06
   4  -1 -15  125.17   10.72
  -4   1  15  136.69   11.16
   4  -1 -15  138.88   11.19
  -4   1  15  158.20   11.40
  -4  -1  15  163.84   12.27
  -4   1  15  162.62   11.36
  -4   1  13  444.65   28.35
   4   1 -13  460.77   29.03
   4  -1 -13  395.04   28.24
  -4   1  13  480.59   28.29
   4  -1 -13  356.25   27.98
  -4   1  13  402.33   28.37
   4  -1 -13  401.13   28.24
  -4  -1  13  424.49   28.99
  -4   1  13  441.88   28.33
  -4  -1  11  636.41   32.41
  -4   1  11  654.94   31.42
   4  -1 -11  531.73   31.20
  -4   1  11  645.06   31.40
   4   1 -11  606.93   32.02
  -4  -1  11  683.09   31.84
   4  -1 -11  580.03   31.34
  -4   1  11  621.63   31.15
  -4   1  11  664.14   31.35
   4  -1  -9  344.33   25.39
  -4  -1   9  458.10   25.96
   4  -1  -9  399.21   25.79
  -4  -1   9  508.44   26.18
  -4   1   9  462.23   25.63
   4   1  -9  393.38   25.98
   4  -1  -9  436.61   25.79
   4   1  -9  464.33   26.30
  -4   1   9  426.36   25.42
  -4   1   9  466.24   25.70
  -4   1   9  461.83   25.63
  -4   1   7  428.17   24.23
   4  -1  -7  386.22   24.64
   4   1  -7  422.25   24.89
  -4   1   7  478.49   24.70
   4  -1  -7  446.46   24.28
  -4  -1   7  485.00   24.81
  -4   1   7  448.54   24.22
   4  -1  -7  417.10   24.49
   4   1  -7  401.83   24.63
   4  -1  -5  119.90    8.01
  -4  -1   5  124.28    8.64
  -4   1   5  118.48    8.41
   4  -1  -5  102.34    8.37
   4  -1  -5  101.82    8.04
  -4   1   5   95.30    8.43
  -4   1   5  115.72    7.98
   4   1  -5  114.79    8.62
   4   1  -3  671.62   32.29
  -4  -1   3  722.91   32.12
   4  -1  -3  705.40   32.30
  -4   1   3  663.43   32.03
   4   1  -3  627.35   32.00
  -4   1   1  743.09   19.32
   4  -1  -1   88.98   16.82
  -4  -1   1  707.34   19.27
   4   1  -1  653.37   18.94
   4  -1  -1  654.73   19.19
   4  -1  -1    8.30   16.66
  -4  -1   1  679.69   19.38
  -4   1   1  612.86   17.49
   4   1  -1  654.63   19.42
  -4   1  -1  123.52    6.17
   4   1   1  135.64    7.33
  -4   1  -1  113.85    5.62
  -4  -1  -1  130.43    7.05
   4  -1   1  131.07    7.20
  -4  -1  -1  124.56    6.74
   4   1   1  127.65    6.71
  -4   1  -1  124.28    6.78
  -4   1  -1  135.03    7.06
  -4   1  -3   60.47    5.18
   4   1   3   52.14    5.31
   4  -1   3   50.73    3.98
   4   1   3   60.03    5.12
  -4  -1  -3   42.63    4.78
   4  -1   3   53.78    5.36
  -4   1  -3   62.93    5.32
  -4   1  -3   56.00    4.52
   4   1   5  310.01   20.97
   4  -1   5  300.36   19.88
  -4   1  -5  300.71   19.70
  -4   1  -5  286.88   20.09
  -4   1  -5  300.59   20.66
  -4  -1  -5  307.12   20.45
   4  -1   5  321.15   21.05
  -4   1  -5  279.28   20.83
   4   1   5  315.79   20.58
   4  -1   7  676.25   42.51
  -4  -1  -7  667.11   42.54
  -4   1  -7  597.35   41.91
   4   1   7  662.73   42.35
   4  -1   7  706.09   42.95
  -4  -1  -7  660.13   42.25
  -4   1  -7  613.42   42.51
  -4   1  -7  576.83   42.71
  -4  -1  -9  412.01   23.81
  -4   1  -9  371.83   23.36
   4  -1   9  386.25   24.18
   4   1   9  424.26   23.90
  -4  -1  -9  419.02   23.78
   4  -1   9  433.79   24.69
  -4   1 -11   38.63    6.69
  -4  -1 -11   92.83    6.78
   4  -1  11   89.10    6.66
  -4   1 -11   77.60    6.44
   4  -1  11   90.70    7.81
   4  -1  11   90.10    7.92
  -4  -1 -11   88.88    6.95
   4   1  11   89.51    7.10
   4  -1  13   35.74    4.01
   4  -1  13   32.15    5.30
  -4  -1 -13   29.45    4.14
   4   1  13   32.95    4.51
   4  -1  13   42.33    5.43
   4   1  15  160.56   11.77
   4  -1  15  158.35   11.39
   4  -1  15  152.38   10.15
   4  -1  15  172.89   11.82
   4   1  15  171.54   10.73
   4  -1  17   65.62    5.91
   4  -1  17   69.39    7.49
   4   1  17   68.60    6.28
   4   1  17   69.06    7.77
   4  -1  17   66.60    7.28
   4   1  19  108.37   10.09
   4  -1  19  116.04    9.70
   4  -1  19  119.23    9.85
   4   1  19  106.56    8.32
   4  -1  21   98.06    9.29
   4  -1  21  104.37    9.13
   4   1  21   88.23    9.46
   4  -1  23   39.20    7.06
   4  -1  23   41.47    7.16
   4   1  23   39.48    7.74
   4  -1  25   51.95    7.67
   4  -1  25   38.91    8.09
   4   1  25   51.16    8.16
   4  -1  27    6.09    6.08
   4  -1  27   -0.48    7.13
   4   1  27    1.04    6.61
   4  -1  29   37.96    8.09
   4  -1  29   26.02    8.06
   4   1  29   29.14    8.45
  -4   1 -31    2.65    4.23
   4  -1  31   -1.12    6.22
   4  -1  31    2.82    7.00
   4   1  31   -4.78    7.90
   4  -1  33   37.22    8.99
  -4   1 -33   12.26    4.99
   4   1  33   38.82    9.47
   4  -1  35    0.64    7.79
  -4   1 -35    0.56    4.34
   4   1  35   -6.74    8.10
   4  -1  37    6.81    8.39
   4   1  37   18.43    9.01
  -4   1 -37    5.13    4.57
   4  -1  39    0.72    8.44
   4   1  39   -0.74    8.72
  -4  -2  40    4.45    9.12
  -4   2  40    6.44    6.59
  -4  -2  40   -1.86    7.38
  -4  -2  38    5.13    8.65
  -4   2  38   -1.35    6.04
  -4  -2  38    0.59    7.08
  -4  -2  36   -1.62    8.56
  -4  -2  36    9.45    7.34
  -4   2  36    8.26    6.22
  -4  -2  34   23.15    6.24
  -4   2  34   27.52    7.25
  -4  -2  34   21.13    7.68
   4   2 -34   20.71    7.50
  -4  -2  32   -0.42    4.76
  -4   2  32    2.81    5.46
  -4  -2  32   16.00    6.60
   4   2 -32   -5.09    6.48
  -4  -2  30   -0.95    6.15
  -4  -2  30    4.77    4.89
   4   2 -30   -1.07    6.05
  -4  -2  28   27.45    6.97
  -4  -2  28   19.81    5.48
   4   2 -28   25.49    6.80
  -4  -2  26   86.00    9.70
   4   2 -26   76.46    9.51
  -4  -2  26   72.78    8.45
   4   2 -24  259.43   21.38
  -4  -2  24  272.00   20.64
  -4  -2  24  274.15   21.44
  -4   2  24  291.31   20.47
  -4  -2  22  304.57   22.40
   4   2 -22  284.37   23.13
  -4  -2  22  302.32   23.02
  -4   2  22  324.35   22.14
   4   2 -20  158.43   15.26
  -4   2  20  204.23   14.37
  -4  -2  20  194.23   15.60
   4   2 -18  215.20   14.27
   4  -2 -18  195.59   12.51
   4  -2 -18  208.70   12.92
  -4   2  18  252.64   12.95
  -4  -2  18  244.47   14.46
  -4  -2  16   57.15    7.43
   4  -2 -16   63.37    6.08
   4  -2 -16   64.34    5.94
   4   2 -16   66.08    7.25
  -4   2  16   75.19    6.08
  -4   2  14    6.74    2.74
  -4  -2  14    2.61    4.40
   4  -2 -14    6.66    2.81
  -4  -2  14    1.10    6.12
  -4   2  14    7.35    2.98
   4  -2 -14    6.02    2.57
   4   2 -14    9.59    3.89
   4   2 -12    4.23    3.45
  -4   2  12    6.27    2.50
  -4  -2  12    7.16    4.19
   4  -2 -12    2.45    2.25
  -4  -2  12   -1.62    5.77
   4  -2 -12    4.75    2.06
   4  -2 -12    2.79    2.65
   4  -2 -12    2.84    2.29
  -4  -2  10  408.38   27.12
   4  -2 -10  419.28   28.82
   4   2 -10  459.40   28.76
   4  -2 -10  430.80   27.60
   4  -2 -10  395.23   27.74
   4   2 -10  413.88   28.59
  -4   2  10  444.22   27.44
   4  -2 -10  402.73   27.54
  -4   2  10  485.12   27.85
  -4  -2   8  449.25   27.58
   4  -2  -8  438.25   29.24
   4   2  -8  420.62   28.79
   4  -2  -8  421.96   27.86
  -4  -2   8  463.80   28.62
   4   2  -8  408.46   28.85
  -4   2   8  443.83   27.61
   4  -2  -8  421.15   28.23
  -4   2   8  439.18   28.08
   4  -2  -8  382.57   28.39
  -4  -2   8  384.47   27.41
   4  -2  -6  808.89   52.47
  -4  -2   6  834.85   52.87
   4   2  -6  769.57   52.77
   4   2  -6  805.76   53.10
   4  -2  -6  706.23   52.17
  -4   2   6  791.51   52.14
  -4  -2   6  822.54   52.48
   4  -2  -6  766.86   51.83
   4   2  -6  709.92   52.45
  -4  -2   6  887.00   51.81
   4  -2  -6  791.26   53.25
  -4   2   6  811.27   51.49
  -4   2   4  220.58   14.59
  -4  -2   4  245.72   15.46
   4   2  -4  210.78   15.18
   4  -2  -4  218.85   15.01
  -4  -2   4  229.96   14.82
   4   2  -4  197.86   14.73
   4   2  -4  182.20   14.18
  -4   2   4  181.10   15.48
   4  -2  -4  223.47   14.81
  -4   2   2  635.77   43.02
  -4  -2   2  679.91   43.64
   4   2  -2  634.36   43.62
  -4   2   2  657.86   42.42
   4   2  -2  614.54   43.07
   4   2  -2  603.80   42.83
   4  -2  -2  644.48   43.21
  -4  -2   2  714.43   43.15
   4  -2  -2  717.88   43.35
  -4   2   2  680.19   43.88
  -4   2   0  181.72   12.75
  -4  -2   0  190.61   13.35
   4   2   0  199.86   13.55
  -4  -2   0  183.06   12.66
   4  -2   0  187.44   13.09
   4   2   0  177.96   12.67
  -4   2   0  174.35   11.74
   4   2   0  169.69   12.54
  -4   2   0  182.44   13.29
   4  -2   2  394.39   26.09
   4   2   2  366.92   26.26
  -4  -2  -2  434.54   25.66
  -4   2  -2  370.73   24.82
   4   2   2  356.70   25.40
   4   2   2  367.59   25.61
  -4   2  -2  415.03   26.36
   4   2   4  469.57   12.62
  -4   2  -4  471.34   10.47
   4  -2   4  501.19   11.48
   4  -2   4  521.80   13.94
   4   2   4  478.80   14.06
   4   2   4  482.54   11.81
  -4  -2  -4  527.39   11.92
  -4   2  -4  554.80   14.39
   4  -2   4  106.15   10.07
   4   2   6    5.20    2.03
   4   2   6    6.90    3.52
   4  -2   6    5.57    2.72
  -4   2  -6    4.88    1.98
  -4   2  -6    5.70    2.90
   4   2   6    4.12    2.28
   4  -2   6    6.12    3.62
  -4  -2  -6    3.62    2.15
   4   2   8  363.90   23.84
  -4   2  -8  410.99   24.97
   4  -2   8  330.32   23.88
  -4  -2  -8  332.51   23.60
   4  -2   8  354.59   24.76
   4   2  10   79.75    6.74
  -4   2 -10  104.48    8.18
   4  -2  10   82.91    7.37
   4  -2  10   91.79    8.37
  -4  -2 -10   74.65    6.65
   4   2  12   65.80    5.81
   4  -2  12   61.48    7.44
   4  -2  12   57.32    6.69
  -4   2 -12   82.32    7.34
   4  -2  14   94.75    9.51
   4  -2  14   85.45    8.65
  -4   2 -14  106.75    9.08
  -4   2 -16   96.90    8.44
   4  -2  16   71.60    8.77
   4  -2  16   73.97    8.08
  -4   2 -18   34.15    5.28
   4  -2  18   27.31    6.35
   4  -2  18   35.16    5.96
   4  -2  20  194.67   15.80
   4  -2  20  180.36   14.85
  -4   2 -20  160.89   14.39
  -4   2 -22   18.39    4.66
   4  -2  22   18.63    6.15
   4  -2  22   20.36    6.41
  -4   2 -24    3.51    3.76
   4  -2  24    1.65    5.85
   4  -2  24    1.55    5.95
  -4   2 -26    2.29    3.90
   4  -2  26    5.50    6.11
   4  -2  26    0.45    6.21
   4   2  26   -2.02    6.48
  -4   2 -28   22.47    5.24
   4  -2  28   33.26    8.28
   4  -2  28   34.77    8.09
   4   2  28   24.93    7.79
  -4   2 -30    2.98    3.81
   4  -2  30    4.29    6.81
   4  -2  30    8.93    7.07
   4   2  30    1.16    7.44
  -4   2 -32   15.01    5.18
   4  -2  32   27.69    8.30
   4  -2  32   23.13    8.08
   4   2  32   40.02    9.18
  -4   2 -34    3.19    4.31
   4  -2  34   17.62    8.36
   4  -2  34   10.68    7.55
   4   2  34   15.01    8.89
   4  -2  36   24.82    8.63
   4  -2  36   29.02    9.12
   4  -2  38    7.51    8.67
  -4  -3  39   -0.93    9.41
  -4  -3  39    0.61    7.32
  -4   3  39   -0.73    6.49
  -4  -3  37    3.33    5.33
  -4  -3  37    1.79    8.96
  -4  -3  37    2.34    7.27
  -4   3  37    8.29    6.26
  -4  -3  35    2.74    5.16
  -4  -3  35   11.90    9.62
  -4  -3  35   10.05    7.13
  -4   3  35   -1.30    6.10
   4   3 -33   13.62    7.34
  -4   3  33   10.40    6.06
  -4  -3  33   28.98    8.11
  -4  -3  33   24.83    6.24
   4   3 -31    7.18    6.54
  -4   3  31    6.21    5.49
  -4  -3  31   12.20    6.57
  -4  -3  31   10.76    5.30
   4   3 -29    9.59    6.29
  -4   3  29   12.98    5.64
  -4  -3  29   14.86    6.50
  -4  -3  29    3.53    4.78
   4   3 -27    1.06    5.72
  -4   3  27    1.93    4.54
  -4  -3  27    5.06    6.16
  -4  -3  27    5.65    4.86
   4   3 -25   18.21    6.62
  -4  -3  25   28.16    7.07
  -4  -3  25   30.57    5.73
  -4   3  25   26.29    5.93
  -4   3  23  167.04   13.49
  -4  -3  23  147.11   13.83
   4   3 -23  137.94   13.80
   4  -3 -21   10.53    3.74
  -4   3  21   21.56    5.02
   4   3 -21   20.42    6.02
  -4  -3  21   18.09    6.14
  -4   3  19  181.67   12.23
  -4  -3  19  195.47   13.30
   4   3 -19  179.20   13.06
   4  -3 -19  153.46   11.79
  -4   3  17  659.24   23.53
  -4  -3  17  577.14   24.01
   4   3 -17  565.42   24.10
   4  -3 -17  537.87   23.36
  -4   3  15  237.89   12.92
  -4  -3  15  210.21   13.84
   4   3 -15  226.41   13.91
   4  -3 -15  185.36   13.14
   4   3 -13   94.26    9.39
   4  -3 -13  100.96    9.43
  -4   3  13  111.01    8.64
  -4  -3  13   92.66    9.81
   4  -3 -11   43.37    5.90
   4  -3 -11   39.58    3.93
  -4   3  11   41.80    4.61
   4  -3 -11   37.83    4.04
   4   3 -11   37.68    5.29
   4   3 -11   47.02    5.68
  -4   3   9  295.59   19.18
   4  -3  -9  250.52   18.77
   4  -3  -9  283.98   18.59
   4   3  -9  285.36   19.82
   4   3  -9  261.72   19.77
   4  -3  -9  269.76   20.52
  -4  -3   7  166.38   11.30
   4  -3  -7  156.35   12.99
   4   3  -7  163.48   11.98
  -4   3   7  165.71   11.25
   4  -3  -7  139.75   11.13
   4   3  -7  143.43   12.06
   4   3  -7  139.54   11.83
   4   3  -5   47.60    5.07
  -4  -3   5   46.47    4.59
   4   3  -5   33.27    4.89
  -4   3   5   39.13    3.96
   4  -3  -5   34.20    4.43
   4  -3  -5   43.94    6.17
  -4  -3   5   44.86    4.35
  -4   3   3  250.82   20.47
  -4   3   3  272.35   18.58
   4   3  -3  258.28   18.87
  -4  -3   3  291.10   18.74
   4   3  -3  264.08   19.49
  -4  -3   3  290.95   18.96
   4  -3  -3  254.94   18.74
  -4   3   1  268.45   18.66
  -4   3   1  243.05   16.77
   4   3  -1  210.46   16.69
   4   3  -1  225.33   17.59
  -4  -3   1  271.07   17.24
   4   3  -1  215.42   16.81
  -4  -3   1  271.33   16.84
   4  -3  -1  245.87   17.11
  -4   3  -1  230.18   16.80
   4   3   1  228.28   16.47
  -4   3  -1  215.83   15.43
   4  -3   1  225.05   15.92
   4   3   1  194.82   15.10
  -4  -3  -1  216.42   15.13
  -4  -3  -1  262.18   16.05
   4   3   1  208.02   15.59
   4   3   3   53.58    5.41
   4   3   3   52.61    6.37
   4   3   3   49.41    4.96
  -4  -3  -3   70.65    5.46
   4  -3   3   65.33    6.37
  -4   3  -3   69.38    6.46
   4   3   5   99.82    8.88
   4   3   5   91.36    7.33
  -4   3  -5  103.14    8.77
   4  -3   5  100.21    8.78
   4  -3   7    8.15    4.16
  -4   3  -7    6.97    3.28
   4  -3   7    6.87    2.64
   4   3   7    7.41    3.83
   4  -3   9   97.41    8.29
  -4   3  -9  119.71    9.61
   4   3   9  103.96    9.61
   4  -3   9  106.24    9.76
   4  -3  11   99.18    9.82
  -4   3 -11  104.76    9.11
   4  -3  11   91.41    8.23
   4  -3  13  108.27   10.30
  -4   3 -13  106.30    9.48
   4  -3  13   94.73    8.75
   4  -3  15  170.51   14.32
  -4   3 -15  151.45   13.10
   4  -3  15  158.60   12.64
   4  -3  17  207.86   17.46
   4  -3  17  204.77   16.05
  -4   3 -17  211.46   16.40
   4  -3  19   80.63   10.18
  -4   3 -19   84.43    8.47
   4  -3  19   77.21    8.74
   4  -3  21    2.07    4.99
  -4   3 -21   -1.66    3.65
   4  -3  21    1.57    5.88
   4  -3  23   20.69    6.33
  -4   3 -23   11.86    4.22
   4  -3  23   23.41    7.25
   4  -3  25    3.80    5.87
  -4   3 -25    8.67    3.97
   4  -3  25   -2.95    6.69
   4  -3  27   42.76    8.20
  -4   3 -27   42.50    6.43
   4  -3  27   34.96    8.58
   4  -3  29   36.95    8.33
   4  -3  29   35.37    8.89
  -4   3 -29   27.77    5.70
   4  -3  31    5.49    7.40
  -4   3 -31    8.02    4.31
   4  -3  33   20.69    8.71
   4  -3  35    5.92    7.87
   4  -3  37    7.57    8.15
  -4  -4  38    4.24    7.21
  -4  -4  38    5.77   10.00
  -4   4  38    0.75    6.58
  -4  -4  36   -7.02    6.87
  -4  -4  36    0.97    9.91
  -4   4  36   -2.12    6.79
  -4  -4  34    5.34    9.71
  -4   4  34   29.69    7.86
  -4  -4  34   24.03    6.18
  -4  -4  34   26.65    8.46
  -4   4  32    6.22    6.08
  -4  -4  32    2.15    6.50
  -4  -4  32    4.28    5.18
  -4   4  30    5.77    5.66
  -4  -4  30    2.58    6.66
  -4  -4  30   11.53    4.83
   4   4 -30   13.60    7.05
  -4   4  28   16.14    6.23
  -4  -4  28   20.43    7.11
  -4  -4  28   17.20    5.37
   4   4 -28   26.53    7.67
   4   4 -26   23.54    7.44
  -4  -4  26   18.17    7.01
  -4   4  26   29.40    6.19
   4   4 -24   27.85    7.12
  -4  -4  24   30.68    7.05
   4  -4 -24   18.64    4.90
  -4   4  24   29.41    6.13
  -4   4  22   40.01    6.19
  -4  -4  22   29.07    7.05
   4  -4 -22   31.05    5.64
   4   4 -22   34.13    7.22
   4  -4 -20  103.63   10.99
  -4  -4  20  122.01   11.88
   4   4 -20  115.57   11.77
  -4   4  20  128.88   11.19
  -4  -4  18   29.82    6.71
  -4   4  18   31.87    5.47
   4  -4 -18   22.18    5.30
   4   4 -18   35.67    6.65
  -4  -4  18    5.18    7.77
  -4   4  16  384.73   17.66
   4  -4 -16  332.08   18.40
   4   4 -16  360.54   18.43
  -4  -4  16  343.97   18.23
   4   4 -14  115.90   10.83
   4  -4 -14  103.18   10.74
  -4  -4  14  103.91   10.93
  -4   4  14  115.35    9.75
   4  -4 -12   64.19    8.10
   4   4 -12   72.22    8.10
   4   4 -12   63.59    7.30
  -4   4  12   70.52    6.85
   4   4 -10   22.50    4.68
   4   4 -10   25.27    4.98
   4  -4 -10   22.89    5.35
   4   4  -8   40.12    5.25
   4   4  -8   43.44    5.72
   4   4  -8   42.23    5.62
   4  -4  -8   45.93    6.64
   4   4  -6   28.14    4.95
  -4  -4   6   32.56    4.22
   4   4  -6   26.28    4.60
   4  -4  -6   25.86    5.83
   4   4  -6   31.41    4.82
   4   4  -4   89.26    8.82
   4  -4  -4   95.33    8.03
  -4  -4   4  106.72    8.69
   4  -4  -4  106.56   10.42
   4   4  -4   97.87    8.40
   4   4  -2  175.54   14.57
   4   4  -2  189.96   13.97
   4  -4  -2  186.89   13.96
  -4  -4   2  203.03   14.54
   4  -4   0   11.99    3.68
  -4  -4   0   16.93    3.41
   4   4   0   14.78    3.97
  -4   4   0   10.73    4.84
   4  -4   2   42.56    5.32
  -4  -4  -2   47.53    5.58
   4   4   2   38.12    5.75
  -4   4  -2   35.97    6.28
   4  -4   4   56.70    6.56
  -4  -4  -4   64.05    6.56
  -4   4  -4   58.00    7.15
   4   4   4   47.91    6.46
   4  -4   6   15.82    4.59
  -4   4  -6    5.24    3.70
   4   4   6    9.01    3.98
  -4   4  -8  190.99   15.23
   4   4   8  177.45   15.12
   4  -4   8  197.60   15.35
  -4   4 -10   83.18    8.88
   4  -4  10  102.90    9.69
   4   4  10   82.42    9.20
  -4   4 -12    7.02    3.80
   4  -4  12   12.57    5.41
   4   4  12    8.09    4.63
  -4   4 -14   62.92    7.41
   4  -4  14   61.18    8.65
  -4   4 -16   15.77    4.45
   4  -4  16   25.33    6.95
  -4   4 -18   36.82    5.75
   4  -4  18   36.62    7.74
  -4   4 -20   11.61    4.28
   4  -4  20    8.37    6.58
  -4   4 -22   12.95    4.44
   4  -4  22    8.30    7.00
  -4   4 -24   -2.88    3.69
   4  -4  24   -3.13    6.88
  -4   4 -26   31.10    5.73
   4  -4  26   36.95    9.03
  -4   4 -28   10.56    4.42
   4  -4  28    3.46    7.50
  -4   4 -30    8.22    4.38
   4  -4  30   12.99    8.04
   4  -4  32   -3.76    7.71
   4  -4  34    3.12    8.24
  -4   5  35    4.39    6.67
  -4  -5  35    4.80    9.44
  -4  -5  35    7.04    7.32
  -4   5  33   11.79    6.61
  -4  -5  33   -1.94    9.83
  -4  -5  33    3.36    6.88
  -4   5  31   13.73    6.35
  -4  -5  31   17.66   10.43
  -4  -5  31   10.29    7.02
  -4   5  29    3.68    5.62
  -4  -5  29  -11.80    8.80
  -4  -5  29    6.34    6.86
   4   5 -27   -1.22    6.82
  -4  -5  27    0.51    6.59
  -4   5  27    3.44    5.34
   4   5 -25   14.13    6.82
   4  -5 -25   16.61    5.23
  -4  -5  25    8.39    6.68
  -4   5  25   14.39    5.78
   4   5 -23   -2.22    6.05
   4  -5 -23    9.33    5.17
  -4  -5  23    2.82    5.90
  -4   5  23    4.94    4.96
   4   5 -21    2.63    5.82
   4  -5 -21    2.20    4.23
  -4  -5  21   -0.45    5.84
   4  -5 -19   20.55    5.86
   4   5 -19   21.10    6.57
  -4  -5  19    3.27    7.49
  -4  -5  19   24.10    6.42
  -4  -5  17   78.33    9.86
   4   5 -17   89.77   10.31
   4  -5 -17   99.54   10.60
  -4  -5  15    7.39    6.04
   4   5 -15   16.39    5.58
   4  -5 -15   12.17    5.10
   4   5 -13  135.60   11.88
   4  -5 -13  138.55   12.92
  -4  -5  13  117.49   11.82
   4   5 -13  111.29   11.18
   4   5 -11    3.83    4.25
   4   5 -11   10.82    4.99
   4  -5 -11    5.81    5.15
   4   5  -9  109.62   10.00
   4   5  -9   95.59    9.28
   4   5  -9   99.30    9.73
   4  -5  -9  108.73   11.55
   4   5  -7   23.19    5.07
   4   5  -7   26.85    4.87
   4  -5  -7   44.57    7.55
   4   5  -5   22.84    5.07
   4  -5  -5   36.04    7.01
   4   5  -5   26.90    5.06
   4  -5  -3   68.86    9.03
   4   5  -3   56.85    6.88
   4  -5  -1   11.29    5.16
  -4  -5   1   16.60    4.08
   4   5  -1   10.78    4.03
   4   5   1   61.75    7.47
  -4  -5  -1   76.28    7.89
   4   5   3    3.20    3.89
   4  -5   3    5.36    4.11
  -4   5  -3   10.69    5.45
  -4  -5  -3    5.65    3.75
   4  -5   5    7.39    4.44
  -4   5  -5   14.63    5.14
  -4  -5  -5   10.32    4.17
   4   5   5   10.19    4.51
  -4  -5  -7  115.84   11.33
   4  -5   7  149.08   11.88
   4   5   7   93.14   10.74
  -4   5  -7  153.65   12.88
  -4   5  -9   70.78    8.51
   4  -5   9   71.44    8.54
   4   5   9   54.00    7.49
  -4   5 -11   76.18    8.73
   4   5  11   62.78    8.57
   4  -5  11   74.98    9.35
   4  -5  13  162.57   14.46
   4   5  13  147.71   13.93
  -4   5 -13  151.78   13.80
   4  -5  15   55.00    8.48
   4   5  15   33.19    7.05
  -4   5 -15   33.60    5.97
   4  -5  17    0.55    6.33
  -4   5 -17   -0.50    3.79
   4  -5  19    4.13    7.20
  -4   5 -19    7.18    4.20
   4  -5  21   -0.62    6.84
  -4   5 -21   -1.04    3.75
   4  -5  23   11.18    7.50
  -4   5 -23   -2.12    4.05
   4  -5  25   42.81    9.27
  -4   5 -25   17.19    5.41
   4  -5  27   -5.80    8.15
  -4   5 -27   -0.55    4.19
   4  -5  29    0.75    7.69
   4  -5  31    7.80    8.05
  -4  -6  32   10.56    7.12
  -4  -6  32   -2.84    9.26
  -4  -6  30    3.82    6.74
  -4  -6  30   -8.41    9.53
  -4  -6  28   10.70    7.04
  -4  -6  28   11.40    9.84
   4  -6 -26    6.87    4.80
  -4  -6  26    5.71    6.48
  -4  -6  26    0.84    9.11
   4  -6 -24    4.47    4.99
  -4  -6  24    8.01    6.57
  -4  -6  24    4.77    8.90
  -4  -6  22    8.23    6.08
   4  -6 -22    9.01    5.35
   4   6 -22    8.03    6.87
  -4  -6  20   14.51    6.57
   4  -6 -20    4.55    5.37
   4   6 -20    9.28    6.34
  -4  -6  18   13.90    6.24
   4  -6 -18   14.02    5.80
   4   6 -18   18.58    6.87
  -4  -6  16    3.92    5.82
   4  -6 -16   11.23    5.76
   4   6 -16   12.16    5.78
  -4  -6  14   22.96    6.57
   4  -6 -14   24.48    6.86
   4   6 -12    6.61    4.28
  -4  -6  12    7.13    5.45
   4  -6 -12    8.21    5.60
   4   6 -10   29.82    5.54
   4  -6 -10   42.78    8.00
   4   6  -8    1.83    4.08
   4   6  -8    4.32    3.50
   4  -6  -8   -0.71    5.39
   4   6  -6   42.86    6.37
   4   6  -6   41.43    6.07
   4  -6  -6   50.51    8.89
   4  -6  -4    5.65    6.00
   4   6  -4    4.68    4.06
   4   6  -4    1.47    4.27
   4  -6  -2   47.37    8.58
   4   6  -2   49.10    6.82
   4  -6   0    4.30    5.69
   4   6   0    6.54    4.20
  -4  -6  -2   24.59    5.51
   4  -6   2   22.17    7.07
   4   6   2   21.88    5.21
   4   6   4   22.14    5.29
  -4  -6  -4   31.25    5.98
  -4   6  -6   17.45    6.68
  -4  -6  -6   18.08    5.29
   4   6   6   17.36    5.35
  -4  -6  -8   35.50    6.27
   4   6   8   30.40    6.18
  -4   6  -8   39.86    8.02
   4   6  10   20.40    5.76
  -4   6 -10   27.00    6.76
   4   6  12   10.51    5.35
  -4   6 -12   14.69    6.02
   4  -6  12   12.93    6.32
   4   6  14   11.12    5.48
  -4   6 -14    1.97    4.94
   4  -6  14   10.69    6.80
   4   6  16    3.52    5.23
  -4   6 -16    4.99    4.91
   4  -6  16    5.74    6.35
   4   6  18   12.81    5.60
  -4   6 -18    0.62    4.31
   4  -6  18    5.50    6.95
   4   6  20   15.93    6.15
  -4   6 -20   11.45    5.15
   4  -6  20   10.39    7.66
   4   6  22   15.27    6.60
   4  -6  22    9.57    7.66
  -4   6 -22   12.59    5.26
   4  -6  24   -7.89    7.58
  -4   6 -24    1.78    4.41
   4  -6  26   -3.74    8.21
   4  -6  28   -4.65    8.69
  -4  -7  29    9.04   10.05
   4  -7 -27    7.73    6.04
  -4  -7  27   10.60    9.63
   4  -7 -25    1.44    5.19
  -4  -7  25    3.46    8.89
   4  -7 -23   13.26    6.24
   4  -7 -21    1.48    5.50
   4  -7 -19    6.76    5.63
   4  -7 -17   10.76    6.07
   4  -7 -15    3.04    5.83
   4  -7 -13    0.77    5.69
   4  -7 -11    7.17    6.32
   4   7  -9    3.13    3.76
   4  -7  -9    6.48    6.06
   4   7  -7    7.48    3.99
   4  -7  -7    9.91    6.20
   4   7  -5    8.97    4.31
   4  -7  -5   15.71    7.15
   4   7  -3    5.52    4.23
   4  -7  -3    9.99    6.70
   4  -7  -1    4.12    6.43
   4   7  -1    4.40    4.40
   4  -7   1    4.18    6.37
   4   7   1    3.64    4.10
   4  -7   3    2.52    6.17
   4   7   3    3.76    4.50
   4  -7   5   -0.83    5.84
   4   7   5    1.49    4.29
  -4  -7  -7   19.24    5.88
   4  -7   7    7.51    6.31
   4   7   7   14.14    5.22
   4   7   9    6.48    5.11
  -4  -7  -9    8.34    4.99
   4   7  11    4.98    4.77
   4   7  13    2.83    5.16
  -4   7 -13   -0.82    5.75
   4   7  15    6.00    5.34
  -4   7 -15    1.58    5.59
   4   7  17    0.63    5.44
  -4   7 -17    5.43    5.50
   4   7  19    8.62    6.07
  -4   7 -19   19.89    6.48
   4   7  21    6.98    6.57
  -4   7 -21   -3.04    5.38
   4   7  23    8.64    6.36
   4  -7  23   16.54    7.99
   4   7  25   -2.24    6.38
   4  -7  25   -1.50    8.01
   4  -8 -22    9.00    6.04
   4  -8 -20    3.33    5.66
   4  -8 -18   -0.85    6.18
   4  -8 -16    8.65    6.38
   4  -8 -14   -6.01    6.70
   4  -8 -12    1.74    6.03
   4  -8 -10   16.77    7.01
   4  -8  -8    7.26    7.20
   4  -8  -6    4.63    6.74
   4  -8  -4   -3.74    6.50
   4  -8  -2    4.68    6.38
   4   8   0    3.34    4.74
   4  -8   0    6.59    6.86
   4  -8   2   10.23    7.64
   4   8   2    1.48    4.40
   4  -8   4   13.13    7.70
   4   8   4   13.67    5.33
   4  -8   6    0.95    6.78
   4   8   6    8.50    4.88
   4  -8   8    6.57    6.65
   4   8   8    0.55    4.99
   4  -8  10    8.39    7.10
   4   8  10    5.30    5.15
   4  -8  12   -4.65    6.72
   4   8  12    6.04    5.34
   4   8  14   -2.50    5.34
   4   8  16    1.90    5.83
   4   8  18   -2.57    5.28
   4  -9  -9    2.88    6.99
   4  -9  -7   -1.96    6.80
   4  -9  -5   -3.01    6.90
   4  -9  -3   11.18    7.56
   4  -9  -1   12.31    8.16
   4  -9   1    3.07    6.90
   4  -9   3    4.10    6.68
   4  -9   5   -1.01    6.87
   4  -9   7    1.01    6.79
   4  -9   9   -1.01    6.88
  -5   0  41    2.97    7.37
  -5   0  39   10.23    7.51
  -5   0  37   15.71    7.55
  -5   0  35    5.09    6.46
  -5   0  33    2.38    6.07
   5   0 -31    4.50    5.44
  -5   0  31   -0.44    5.92
   5   0 -29   34.25    6.79
  -5   0  29   36.08    7.09
   5   0 -27    9.62    5.10
  -5   0  27   13.34    5.86
  -5   0  27   13.75    5.00
   5   0 -25   -0.37    4.88
  -5   0  25    4.96    5.07
  -5   0  25    7.38    4.16
   5   0 -23   21.93    5.40
  -5   0  23   13.61    5.31
  -5   0  23   21.62    4.96
   5   0 -21   18.49    4.71
  -5   0  21   21.05    5.15
  -5   0  21   23.50    4.68
   5   0 -19    0.29    3.52
  -5   0  19    2.08    3.35
  -5   0  19    1.69    4.25
  -5   0  17  398.15   27.52
   5   0 -17  386.94   27.52
  -5   0  17  392.34   27.18
  -5   0  15   41.42    5.07
   5   0 -15   35.94    5.08
  -5   0  15   41.45    5.59
  -5   0  13  137.53   10.75
  -5   0  13  130.66   10.06
   5   0 -13  127.01   10.38
   5   0 -11  103.10    8.60
  -5   0  11  118.74    9.21
   5   0 -11   94.59    7.30
  -5   0  11  127.68    8.68
   5   0 -11  118.62   11.17
  -5   0   9   76.71    6.64
   5   0  -9   83.38    7.07
   5   0  -9   76.58    5.94
   5   0  -9   99.97    7.14
   5   0  -9   75.47    9.05
  -5   0   7   60.49    4.04
  -5   0   7   27.91    2.52
   5   0  -7   52.87    4.22
   5   0  -7   60.69    4.21
  -5   0   7   53.14    3.56
  -5   0   5  281.02   18.35
   5   0  -5  270.71   19.03
  -5   0   5  313.55   19.21
  -5   0   5  270.31   18.73
  -5   0   3   65.86    6.56
   5   0  -3   91.62    7.46
  -5   0   3  101.08    7.47
  -5   0   3   80.49    7.03
   5   0  -1 2263.40   57.14
  -5   0   1 2314.59   56.82
  -5   0   1 2316.05   56.48
   5   0  -1 2255.46   56.24
   5   0   1 4693.95   35.82
  -5   0  -1 4403.00   35.09
   5   0   1 5300.28   41.32
  -5   0  -1 4788.95   37.29
  -5   0  -3    8.43    3.06
   5   0   3    1.99    2.45
  -5   0  -3    8.01    2.97
   5   0   3    5.83    3.20
  -5   0  -5  310.78   21.66
   5   0   5  340.57   22.15
  -5   0  -5  322.86   21.81
   5   0   5  304.75   21.59
   5   0   7 2528.92  160.40
  -5   0  -7 2391.09  159.93
  -5   0  -7 2461.96  159.72
   5   0   7 2545.27  160.11
   5   0   9  279.60   19.91
   5   0  11  513.43   35.01
   5   0  13   46.52    5.69
   5   0  13   37.49    6.04
   5   0  15  103.20    9.15
   5   0  15   90.81    9.41
   5   0  17  193.11   15.61
   5   0  17  212.99   16.48
   5   0  19  196.54   15.83
   5   0  19  202.59   16.66
   5   0  21   11.46    4.95
   5   0  21   -2.52    5.99
   5   0  23   21.12    5.73
   5   0  23   19.66    7.26
   5   0  25    2.55    4.95
   5   0  25    1.49    6.55
   5   0  27    9.09    7.48
   5   0  29   -1.15    7.17
   5   0  31   -4.90    7.78
   5   0  33    8.46    8.04
  -5   0 -33    5.96    5.54
   5   0  35   45.94   10.19
  -5   0 -35   -2.00    5.00
   5   0  37   23.76    9.56
  -5   0 -37    6.63    5.17
  -5   1  42    2.21    6.63
  -5  -1  42   -3.14    7.68
  -5  -1  40    3.02    7.45
  -5  -1  38   12.06    7.17
  -5  -1  36    2.16    6.65
   5   1 -36   10.41    6.82
  -5  -1  34   20.86    7.28
  -5   1  34   17.80    6.81
   5   1 -34   15.44    6.79
  -5  -1  32   26.50    7.25
  -5   1  32   25.33    6.89
   5   1 -32   23.66    7.00
  -5  -1  32   26.39    6.34
  -5   1  30    5.23    5.51
  -5  -1  30    3.18    5.87
   5   1 -30    5.73    5.46
  -5  -1  30   12.23    5.15
  -5   1  28   30.17    6.49
  -5  -1  28   37.42    7.14
   5   1 -28   26.36    6.85
  -5  -1  28   25.57    5.99
  -5  -1  26   48.33    7.59
  -5   1  26   37.24    6.46
   5   1 -26   30.63    6.82
  -5  -1  26   42.70    6.45
  -5   1  24   17.18    5.21
  -5  -1  24    9.04    5.44
   5   1 -24    5.94    4.96
   5  -1 -24   11.94    4.63
  -5  -1  24   16.26    4.85
  -5   1  22  135.17   11.29
  -5  -1  22  136.04   12.22
  -5  -1  22  150.53   11.52
   5   1 -22  112.38   11.60
   5  -1 -22  117.54   11.03
  -5   1  20   64.82    6.74
  -5  -1  20   61.47    6.97
  -5  -1  20   64.11    7.86
  -5   1  20   72.23    7.17
   5   1 -20   56.64    7.30
   5  -1 -20   53.74    6.64
   5  -1 -18  127.53   11.87
   5   1 -18  148.48   12.40
  -5   1  18  161.43   11.96
  -5  -1  18  155.52   12.70
  -5   1  18  152.15   11.78
  -5  -1  16  166.98   13.49
  -5   1  16  173.60   12.71
  -5   1  16  183.60   12.69
   5  -1 -16  144.93   12.51
   5   1 -16  163.14   13.20
   5   1 -14   86.30    7.81
  -5   1  14   97.74    7.27
   5  -1 -14   80.07    7.16
  -5  -1  14   86.62    8.18
  -5   1  14  103.42    7.56
   5  -1 -14   80.29    6.65
  -5   1  12   21.43    3.86
  -5  -1  12   20.15    4.87
   5  -1 -12   14.59    2.89
  -5   1  12   16.89    3.22
  -5   1  12   16.45    2.83
  -5   1  12   21.07    3.09
   5   1 -12   17.01    3.92
   5  -1 -12   16.16    3.46
   5  -1 -10  357.96   27.09
  -5   1  10  451.32   27.15
   5   1 -10  390.60   27.48
   5  -1 -10  402.50   27.28
   5   1 -10  433.44   27.74
  -5   1  10  446.74   27.14
  -5   1  10  465.21   27.31
  -5   1  10  415.02   27.15
  -5   1   8   97.59    8.56
   5  -1  -8   88.85    8.56
   5   1  -8   97.54    8.87
  -5   1   8  111.58    8.38
   5  -1  -8  100.65    8.74
  -5   1   8  129.74    9.12
   5  -1  -8   95.55    8.08
   5   1  -8  106.74    9.11
   5   1  -6  194.97    9.92
  -5  -1   6  385.44   17.47
   5  -1  -6  245.04   11.04
   5   1  -6  249.72   12.47
  -5   1   6  254.90   11.08
   5   1  -6  223.52   11.81
  -5  -1   6   57.66    9.74
  -5   1   6  167.63   11.39
   5  -1  -6  149.43   10.62
   5  -1  -6  230.86   11.71
  -5  -1   6  271.14   11.90
  -5  -1   4  281.21   16.21
   5   1  -4  293.37   16.28
  -5   1   4  284.51   15.99
   5  -1  -4  320.87   15.75
   5   1  -4  274.56   16.13
   5  -1  -4  291.53   16.27
  -5  -1   4  308.28   16.20
  -5   1   2  982.43   15.29
  -5  -1   2 1068.72   18.51
   5   1  -2 1024.66   18.28
  -5  -1   2 1279.86   19.30
   5  -1  -2 1280.29   20.61
   5   1  -2 1009.28   17.74
  -5   1   2 1127.77   18.26
   5   1   0 1394.56   22.49
  -5  -1   0 1409.59   22.24
  -5   1   0 1325.29   18.57
   5  -1   0 1444.18   22.61
  -5  -1   0 1481.51   21.63
   5   1   0 1342.36   21.39
  -5   1   0 1436.59   21.71
  -5   1   0 1583.11   22.92
  -5   1  -2   47.60    4.03
   5   1   2   55.86    4.94
   5   1   2   56.49    4.72
  -5  -1  -2   55.39    4.49
  -5   1  -2   51.43    4.48
   5  -1   2   46.84    4.95
  -5   1  -2   57.23    4.60
   5   1   4 1683.31  112.37
   5  -1   4 1737.30  111.42
   5  -1   4 1739.03  112.49
   5   1   4 1917.87  112.47
  -5   1  -4 1803.69  112.78
  -5  -1  -4 1721.65  112.03
  -5   1  -4 1612.44  111.63
   5  -1   6  803.23   51.72
   5   1   6  802.55   52.76
  -5  -1  -6  816.08   52.28
   5  -1   6  830.25   52.92
   5   1   6  851.32   52.53
  -5   1  -6  639.94   52.54
  -5   1  -6  805.48   51.92
   5   1   8  785.26   51.29
  -5  -1  -8  809.09   50.87
   5   1   8  848.85   51.02
  -5   1  -8  756.61   50.34
   5  -1   8  860.24   51.64
  -5  -1  -8  801.25   50.76
   5   1  10   78.46    6.40
  -5   1 -10   31.50    5.90
   5  -1  10   78.59    7.13
   5  -1  10   67.66    6.93
  -5   1 -10   71.29    5.54
   5  -1  12  412.72   21.69
   5  -1  12  436.93   22.06
   5   1  12  414.15   21.07
   5  -1  14   73.15    7.23
   5   1  14   62.84    5.98
   5  -1  14   64.59    6.94
   5  -1  16  239.91   14.36
   5  -1  16  236.67   14.27
   5   1  16  225.11   13.20
   5  -1  18   64.60    7.89
   5   1  18   67.18    6.65
   5  -1  18   68.09    7.86
   5  -1  20  135.70   12.37
   5  -1  20  126.50   12.56
   5   1  22    8.46    6.50
   5  -1  22   10.40    5.75
   5  -1  22   10.24    5.86
  -5   1 -24    7.35    4.31
   5   1  24    2.41    6.57
   5  -1  24   11.35    6.46
   5  -1  24   10.45    6.07
  -5   1 -26    6.17    4.51
   5   1  26    9.86    6.85
   5  -1  26    7.38    7.03
   5  -1  26    5.55    5.64
   5  -1  28   26.66    7.46
  -5   1 -28    5.21    4.58
   5  -1  28   26.53    7.83
   5   1  28   17.23    7.88
   5  -1  30    3.36    6.15
   5   1  30   -0.59    7.25
   5  -1  30   -1.71    7.09
  -5   1 -30    1.08    4.42
   5   1  32   -5.05    8.27
   5  -1  32    1.82    7.44
  -5   1 -32   -3.41    4.60
   5   1  34  -12.02    8.55
   5  -1  34    0.65    7.88
  -5   1 -34   -2.92    4.56
   5   1  36   15.46    8.86
   5  -1  36   16.54    8.95
  -5   1 -36   -2.95    4.78
   5  -1  38    7.27    8.54
   5   1  38   -6.61    8.65
  -5   1 -38   -2.99    4.43
  -5   2  41    3.64    6.36
  -5  -2  41   -1.26    7.54
  -5  -2  39   -6.60    7.03
  -5  -2  39   -5.15    8.63
  -5   2  39   -0.69    5.93
  -5   2  37    8.57    6.20
  -5  -2  37    6.28    7.03
   5   2 -37   13.89    7.42
  -5  -2  37   11.87    5.82
  -5   2  35   21.82    6.90
   5   2 -35   17.66    7.15
  -5  -2  35   15.86    7.26
  -5  -2  35   13.14    5.65
   5   2 -33    8.12    6.27
  -5  -2  33   12.52    7.02
  -5  -2  33   17.53    6.00
   5   2 -31   17.85    6.84
  -5  -2  31   23.18    7.38
  -5  -2  31   28.48    6.26
   5   2 -29   36.68    7.89
  -5  -2  29   56.15    8.59
  -5  -2  29   42.13    6.97
   5   2 -27   19.57    6.33
  -5  -2  27   26.66    6.85
  -5  -2  27   21.25    5.58
   5   2 -25    6.31    5.41
  -5  -2  25    7.64    6.15
  -5  -2  25   12.69    4.92
   5   2 -23   32.73    6.81
  -5  -2  23   29.84    7.06
  -5  -2  23   36.79    6.07
   5   2 -21   35.72    6.96
  -5  -2  21   52.87    7.29
   5  -2 -19  103.62    8.16
   5   2 -19   89.29    9.08
  -5  -2  19  120.85    9.97
   5  -2 -17   62.08    6.24
   5  -2 -17   73.56    6.49
  -5  -2  17   78.87    8.10
   5   2 -17   66.16    7.44
   5  -2 -15   40.73    4.59
  -5  -2  15   44.33    6.48
   5   2 -15   41.37    5.62
  -5  -2  15    8.24    7.40
   5  -2 -15   35.26    4.67
   5  -2 -13    2.63    2.75
  -5  -2  13   -0.61    4.62
   5  -2 -13    1.59    2.69
   5   2 -13    0.28    3.35
  -5  -2  13    3.66    6.49
   5   2 -13    0.28    3.53
   5  -2 -11   73.19    7.19
   5   2 -11   82.71    7.54
   5  -2 -11   72.49    6.51
  -5   2  11   97.34    6.55
   5   2 -11   80.00    7.47
   5  -2  -9   24.95    3.74
   5   2  -9   28.62    4.43
   5  -2  -9   27.94    4.29
  -5  -2   9    6.39    7.23
  -5   2   9   30.50    3.42
   5   2  -9   29.77    4.54
   5  -2  -9   28.22    3.29
   5   2  -7  134.60   11.13
   5   2  -7  136.38   10.65
   5  -2  -7  156.89   10.39
   5  -2  -7  132.35   10.37
  -5   2   7  138.74   10.14
   5  -2  -7  119.58   11.01
   5   2  -5  128.91   10.10
   5  -2  -5  119.97    9.39
  -5   2   5  101.06   10.21
   5  -2  -5  127.81    9.85
  -5   2   5  135.94    9.50
   5   2  -5  133.61    9.84
   5  -2  -3   21.04    3.90
  -5   2   3   19.50    2.94
   5  -2  -3   20.22    2.73
  -5   2   3   23.14    3.89
   5   2  -3   20.66    3.44
  -5  -2   3   22.19    3.19
   5  -2  -3   12.24    1.83
   5   2  -3   14.59    3.53
  -5   2   1  490.24   30.34
  -5   2   1  470.05   29.74
   5   2  -1  468.66   30.36
   5   2  -1  458.93   29.70
  -5  -2   1  537.98   29.88
   5  -2  -1  453.02   29.99
  -5  -2  -1  442.92   27.53
   5  -2   1  405.69   27.83
   5   2   1  437.71   28.22
   5   2   1  372.53   27.24
   5   2   1  369.86   27.13
  -5   2  -1  455.48   28.24
   5   2   3   23.60    4.26
   5   2   3   20.40    2.94
   5  -2   3   24.00    4.43
  -5  -2  -3   24.25    3.28
   5   2   3   23.57    3.48
  -5   2  -3   22.87    3.82
   5   2   5  163.17   12.93
  -5   2  -5  215.42   14.10
   5   2   5  181.78   12.86
  -5  -2  -5  180.47   12.84
   5   2   5  166.71   13.66
   5  -2   5  183.99   13.86
   5   2   7  212.96   17.11
   5  -2   7  211.98   16.30
  -5   2  -7  284.00   17.56
   5   2   7  221.92   16.18
   5  -2   7  235.03   17.24
  -5  -2  -7  240.63   16.21
   5   2   9  434.83   32.40
   5  -2   9  453.36   31.71
  -5   2  -9  528.73   32.71
   5   2   9  482.84   31.69
   5  -2   9  450.04   32.48
  -5   2 -11   42.19    5.50
   5   2  11   29.91    4.28
   5  -2  11   31.36    5.72
   5  -2  11   27.48    5.16
   5  -2  13  346.01   25.64
   5  -2  13  320.83   24.68
   5  -2  15  659.94   46.35
   5  -2  15  634.52   45.47
  -5   2 -15  746.27   46.63
   5  -2  17  264.72   19.96
   5  -2  17  236.20   18.90
  -5   2 -17  249.22   19.18
  -5   2 -19   41.15    6.08
   5  -2  19   35.98    6.71
   5  -2  19   44.86    7.56
  -5   2 -21   25.62    5.33
   5  -2  21   28.04    6.65
   5  -2  21   27.65    6.77
  -5   2 -23    9.88    4.34
   5  -2  23    2.91    5.88
   5  -2  23   12.93    6.50
  -5   2 -25    1.96    3.98
   5  -2  25    4.53    6.32
   5  -2  25    9.87    6.31
  -5   2 -27   -1.02    4.10
   5  -2  27    3.92    6.52
   5  -2  27   -1.16    6.56
  -5   2 -29    7.94    4.25
   5  -2  29    5.85    6.77
   5  -2  29    6.69    7.11
  -5   2 -31    7.66    4.59
   5  -2  31   15.49    7.84
   5  -2  31    6.36    7.06
  -5   2 -33    0.56    4.28
   5  -2  33   -1.84    7.70
   5  -2  33    0.66    7.03
  -5   2 -35   -2.95    4.38
   5  -2  35   12.94    8.48
   5  -2  35   17.84    8.14
   5  -2  37   -2.74    8.48
  -5   2 -37   -2.40    4.46
  -5  -3  40    4.66    5.98
  -5  -3  40    3.73    9.87
  -5   3  40    5.20    6.93
  -5  -3  38    3.01    5.66
  -5  -3  38    6.61    7.32
  -5  -3  38   -6.26    9.17
  -5   3  38    0.71    6.52
  -5   3  36    0.67    6.14
   5   3 -36    2.63    6.89
  -5  -3  36    1.74    7.07
  -5  -3  36   -6.75    5.54
  -5   3  34    9.25    6.00
   5   3 -34   10.15    7.02
  -5  -3  34    8.35    7.38
  -5  -3  34   12.47    5.59
  -5   3  32    1.15    5.48
   5   3 -32   -1.22    6.60
  -5  -3  32   -7.36    6.47
  -5  -3  32    3.53    5.10
  -5   3  30    2.14    4.97
   5   3 -30    8.06    6.72
  -5  -3  30   -0.51    6.37
  -5  -3  30    5.06    5.12
  -5   3  28    0.99    4.80
   5   3 -28    3.19    6.27
  -5  -3  28   -1.47    6.43
  -5  -3  28    3.25    4.72
  -5   3  26    0.46    4.25
   5   3 -26    5.50    5.89
  -5  -3  26    1.87    5.90
  -5  -3  26   -0.39    4.84
  -5  -3  24    8.89    5.92
   5   3 -24   11.86    6.30
  -5   3  24    9.63    4.45
   5   3 -22   31.10    6.58
  -5   3  22   29.04    5.52
  -5  -3  22   41.91    7.26
  -5  -3  20   39.82    7.04
  -5   3  20   34.64    5.59
   5   3 -20   36.11    6.57
   5  -3 -20   25.88    4.78
   5   3 -18  140.15   13.09
  -5  -3  18  150.44   13.11
   5  -3 -18  126.52   11.99
  -5   3  18  167.36   12.38
  -5  -3  16   94.00    9.35
  -5   3  16   99.57    7.98
   5   3 -16   89.78    8.85
   5  -3 -16   76.85    8.10
  -5   3  14  137.74    9.14
  -5  -3  14  109.64   10.38
   5  -3 -14  118.87    9.88
   5   3 -14  111.39    9.68
   5   3 -14  117.91    9.81
  -5   3  12  124.68    8.51
   5  -3 -12   98.08    7.97
   5   3 -12  125.46    9.53
   5   3 -12  111.77    9.47
   5  -3 -12  111.51    9.77
  -5   3  10   13.33    2.75
   5  -3 -10    9.98    3.89
   5   3 -10    7.74    3.81
   5   3 -10   10.68    4.02
   5  -3 -10   11.81    2.97
   5  -3  -8   46.79    6.21
   5   3  -8   40.73    5.52
   5   3  -8   44.34    5.51
   5  -3  -8   37.37    4.50
   5   3  -8   44.22    5.33
   5   3  -6   39.00    5.00
   5  -3  -6   44.22    6.13
   5   3  -6   36.47    4.95
   5  -3  -6   39.34    4.84
   5   3  -6   37.86    5.63
   5   3  -4   70.02    6.47
   5   3  -4   63.20    7.03
  -5   3   4   73.21    8.11
   5  -3  -4   75.64    6.72
   5   3  -2   51.79    5.91
   5  -3  -2   48.33    5.46
  -5   3   2   52.61    6.59
   5   3  -2   54.28    5.19
   5  -3   0   45.06    5.28
  -5  -3   0   43.28    4.40
  -5   3   0   37.09    5.53
   5   3   0   41.54    5.42
   5   3   0   39.53    4.45
   5  -3   2   28.44    4.52
  -5   3  -2   20.35    4.13
   5   3   2   22.18    4.45
   5   3   2   19.79    3.28
   5  -3   4   42.34    5.73
  -5   3  -4   39.13    5.36
   5   3   4   36.62    5.47
   5   3   4   43.75    4.31
   5  -3   6   31.10    5.26
  -5   3  -6   38.08    5.03
   5   3   6   28.31    3.66
   5   3   6   22.42    4.91
   5   3   8  268.12   22.91
  -5   3  -8  352.52   23.30
   5  -3   8  340.21   23.30
   5   3  10  188.53   16.58
   5  -3  10  229.95   17.00
  -5   3 -10  223.20   16.54
   5  -3  12   46.43    7.10
  -5   3 -12   42.09    5.79
   5  -3  14   26.67    6.40
  -5   3 -14   34.32    5.34
   5  -3  16  320.40   24.74
  -5   3 -16  327.15   24.13
  -5   3 -18    6.44    3.67
   5  -3  18    3.42    5.73
  -5   3 -20   30.22    5.63
   5  -3  20   37.09    7.83
  -5   3 -22    5.98    3.83
   5  -3  22    9.45    6.24
  -5   3 -24   11.92    4.44
   5  -3  24   22.32    7.35
  -5   3 -26   24.04    5.44
   5  -3  26   31.57    8.37
  -5   3 -28   20.65    5.22
   5  -3  28   22.14    8.20
  -5   3 -30   10.08    4.68
   5  -3  30    2.72    7.17
  -5   3 -32    6.52    4.56
   5  -3  32   18.40    8.03
  -5   3 -34    1.63    4.04
   5  -3  34    2.92    7.99
   5  -3  36   -5.26    7.88
  -5  -4  37    8.26    5.69
  -5  -4  37    6.52   10.18
  -5   4  37    0.71    6.57
  -5  -4  37    4.22    6.72
  -5   4  35    9.39    6.71
  -5  -4  35   13.63    6.00
  -5  -4  35    1.17    7.10
   5   4 -33   10.53    7.73
  -5   4  33   11.38    6.28
  -5  -4  33    0.45    5.12
  -5  -4  33    3.34    6.90
   5   4 -31    6.33    6.91
  -5   4  31    7.12    6.10
  -5  -4  31   10.13    5.47
  -5  -4  31    4.85    6.87
   5   4 -29   -3.01    6.33
  -5   4  29   -0.55    5.10
  -5  -4  29    3.01    5.10
  -5  -4  29    0.53    6.44
  -5  -4  27    6.57    6.35
   5   4 -27    9.63    6.64
  -5   4  27    4.09    5.11
  -5  -4  25   -4.27    7.95
  -5  -4  25   -0.48    6.10
   5   4 -25    1.58    5.53
  -5   4  25    3.31    4.82
  -5   4  23    9.10    4.72
  -5  -4  23   11.59    6.06
   5   4 -23   13.36    6.19
   5  -4 -23    9.94    4.23
  -5  -4  23    3.37    7.77
  -5   4  21   37.16    5.96
  -5  -4  21   39.07    7.30
   5   4 -21   25.32    6.68
   5  -4 -21   25.80    5.31
  -5   4  19   57.27    6.85
   5  -4 -19   51.61    7.06
  -5  -4  19   53.75    8.06
   5   4 -19   57.01    7.94
   5  -4 -17   37.93    6.16
  -5  -4  17   41.46    7.38
   5   4 -17   34.65    6.70
   5  -4 -15    0.92    3.92
  -5  -4  15   -3.61    5.75
   5   4 -15   -3.07    4.61
  -5  -4  15    2.41    7.32
   5  -4 -13   16.90    5.28
   5   4 -13   37.81    5.93
   5   4 -13   31.15    5.32
   5  -4 -11   -0.98    4.16
   5   4 -11   -0.32    4.17
   5   4 -11    2.37    3.70
   5  -4  -9   33.27    6.04
   5   4  -9   26.44    4.98
   5   4  -9   32.31    5.23
   5   4  -9   33.01    5.10
   5  -4  -7   65.53    8.31
   5   4  -7   63.79    6.83
   5   4  -7   58.56    7.18
   5   4  -7   65.68    6.78
   5  -4  -5   34.50    4.36
   5  -4  -5   22.07    5.55
   5   4  -5   24.46    4.74
   5   4  -5   27.21    4.44
   5   4  -3   10.41    3.91
   5  -4  -3    7.64    3.47
   5   4  -3    6.51    3.62
   5   4  -1   93.91    9.44
  -5   4   1  109.54   11.09
  -5  -4   1  117.94    9.10
   5  -4  -1   96.38    8.97
   5  -4   1   70.81    7.29
  -5   4  -1   73.45    8.76
   5   4   1   72.52    7.73
   5  -4   3   61.92    7.15
  -5   4  -3   71.53    7.77
   5   4   3   60.63    7.32
   5  -4   5   59.65    7.09
   5   4   5   48.96    6.88
  -5   4  -5   64.79    7.49
  -5   4  -7   94.82    9.35
   5   4   7   86.36    9.29
   5  -4   7   99.67    9.70
   5  -4   9   76.12    8.55
  -5   4  -9   67.23    7.67
   5   4   9   53.77    7.70
   5  -4  11   17.31    5.67
  -5   4 -11   14.08    4.47
   5   4  11   10.74    4.89
  -5   4 -13  149.76   13.18
   5   4  13  144.27   13.45
   5  -4  13  152.86   13.87
   5   4  15   49.76    7.45
  -5   4 -15   42.93    6.56
   5  -4  15   56.10    8.40
  -5   4 -17   65.42    8.03
   5  -4  17   73.18    9.68
  -5   4 -19   33.22    5.74
   5  -4  19   37.28    7.90
  -5   4 -21    5.89    4.03
   5  -4  21    8.25    6.71
  -5   4 -23    6.11    4.16
   5  -4  23   -2.49    6.54
  -5   4 -25   47.60    7.03
   5  -4  25   59.01   10.01
  -5   4 -27   27.70    5.62
   5  -4  27   28.16    8.61
  -5   4 -29    3.81    4.15
   5  -4  29   16.50    8.49
  -5   4 -31    4.98    4.20
   5  -4  31   14.14    8.34
   5  -4  33  -10.77    8.67
  -5   5  36    0.73    6.32
  -5  -5  34    8.34    9.56
  -5  -5  34    6.94    7.37
  -5  -5  32   10.44    5.55
  -5  -5  32   11.27    7.14
  -5  -5  30   -2.22    7.18
  -5  -5  30    0.44    5.05
   5   5 -30   15.00    7.22
  -5  -5  28   -1.61    6.87
   5   5 -28    0.63    6.53
  -5  -5  26    6.22    6.36
   5   5 -26    0.60    6.36
  -5  -5  24    7.99    6.12
   5   5 -24    9.60    6.43
   5  -5 -24   12.01    4.98
  -5  -5  22    6.76    6.21
   5   5 -22    3.69    5.68
   5  -5 -22    4.41    4.60
   5   5 -20    8.79    5.66
   5  -5 -20    5.58    4.87
  -5  -5  20   15.66    6.36
  -5  -5  20    5.35    7.99
   5   5 -18   29.13    6.57
   5  -5 -18   13.54    5.48
  -5  -5  18   20.84    6.67
   5   5 -16   77.72    8.69
   5  -5 -16   70.16    8.61
  -5  -5  16   67.95    8.80
   5   5 -14   14.79    5.81
   5  -5 -14    8.78    5.21
  -5  -5  14    5.55    5.97
   5   5 -14   11.47    4.71
   5   5 -12   39.73    6.84
   5  -5 -12   51.05    7.92
   5   5 -12   51.73    6.79
   5   5 -10   59.63    7.30
   5   5 -10   56.73    7.43
   5  -5 -10   59.62    8.62
   5  -5  -8   35.10    6.76
   5   5  -8   27.89    5.35
   5   5  -8   31.96    5.38
   5  -5  -6   82.44    9.77
   5   5  -6   75.92    8.11
   5   5  -6   66.46    7.65
   5   5  -4   14.29    4.40
   5  -5  -4   21.23    6.25
   5   5  -2   11.86    4.30
   5  -5  -2    3.73    5.21
   5   5   0  103.75    9.98
   5   5   2   40.78    6.20
  -5   5  -2   37.20    7.72
  -5  -5  -2   46.44    6.00
  -5   5  -4    1.78    4.77
   5  -5   4    5.83    4.68
   5   5   4    0.43    4.22
  -5   5  -6   40.56    7.38
   5  -5   6   40.53    6.54
   5   5   6   32.12    5.96
  -5   5  -8  144.17   13.01
   5  -5   8  145.88   12.60
   5   5   8  109.14   11.82
  -5   5 -10  203.35   17.38
   5   5  10  186.95   17.02
   5  -5  10  237.95   17.77
   5  -5  12  106.45   11.03
  -5   5 -12   81.67    9.62
   5   5  12   83.24   10.10
   5  -5  14   34.07    7.68
  -5   5 -14   27.20    5.86
   5   5  14   24.74    6.28
   5  -5  16   57.24    8.70
  -5   5 -16   32.45    6.37
   5   5  16   37.43    7.20
   5  -5  18   -3.51    6.35
  -5   5 -18    3.80    4.43
   5   5  18    3.50    4.86
   5  -5  20   12.39    7.11
  -5   5 -20    7.71    4.55
   5   5  20    6.09    5.73
  -5   5 -22    8.96    4.86
   5  -5  22   22.88    8.18
  -5   5 -24    5.11    4.52
   5  -5  24   12.35    7.78
  -5   5 -26   16.76    5.30
   5  -5  26   30.87    8.73
  -5   5 -28    0.58    4.16
   5  -5  28    1.49    8.00
   5  -5  30   -0.77    7.96
  -5  -6  31    6.38    8.89
  -5  -6  31   12.54    7.30
  -5  -6  29    0.88    9.07
  -5  -6  29    0.56    7.09
  -5  -6  27    3.27    7.01
   5   6 -27   10.23    7.33
  -5  -6  25   14.71    6.70
   5  -6 -25    2.53    4.76
   5   6 -25   10.48    7.23
  -5  -6  23   -1.54    6.06
   5  -6 -23    3.21    4.89
   5   6 -23    7.66    6.55
  -5  -6  21    7.42    6.11
   5  -6 -21    1.30    4.87
   5   6 -21    6.17    6.21
  -5  -6  19   -1.44    5.92
   5  -6 -19    0.67    5.06
   5   6 -19    4.78    5.73
   5  -6 -17   17.29    6.29
   5   6 -17   31.73    7.03
  -5  -6  17   26.38    6.70
  -5  -6  17   11.49    9.13
   5  -6 -15   10.83    6.26
  -5  -6  15    8.34    6.10
   5  -6 -13   39.78    7.91
  -5  -6  13   36.06    7.42
   5   6 -13   30.50    5.98
   5  -6 -11    6.46    5.69
   5   6 -11    3.62    4.17
   5  -6  -9   42.22    7.99
   5   6  -9   23.16    5.30
   5   6  -9   31.64    5.85
   5  -6  -7   -5.87    5.76
   5   6  -7    2.70    4.30
   5   6  -7   -3.11    3.65
   5  -6  -5   24.10    7.02
   5   6  -5   12.85    4.79
   5   6  -5   12.51    4.77
   5  -6  -3   30.60    7.74
   5   6  -3   26.98    5.67
   5   6  -3   25.87    5.42
   5  -6  -1   63.47    9.68
   5   6  -1   56.17    7.41
   5  -6   1   52.22    8.64
   5   6   1   44.50    6.76
   5   6   3    6.49    4.29
  -5   6  -5   96.04   11.82
   5   6   5   69.38    8.94
  -5   6  -7   31.60    7.78
   5   6   7   27.25    6.13
  -5   6  -9   37.60    7.53
   5   6   9   31.59    6.74
  -5   6 -11   26.70    6.85
   5   6  11   24.97    6.17
   5  -6  11   32.95    7.24
  -5   6 -13   21.48    6.35
   5   6  13   18.45    5.77
   5  -6  13   28.64    7.41
  -5   6 -15    5.92    5.05
   5   6  15   -1.18    4.86
   5  -6  15    1.15    6.24
  -5   6 -17   26.90    6.50
   5   6  17   23.05    6.76
   5  -6  17   34.66    8.11
  -5   6 -19   10.18    5.30
   5   6  19   11.73    6.14
   5  -6  19    7.69    7.18
  -5   6 -21   -0.63    4.43
   5   6  21    4.73    5.75
   5  -6  21   -2.03    7.08
  -5   6 -23   -1.24    4.51
   5   6  23    3.51    5.69
   5  -6  23   -0.71    7.35
  -5   6 -25    8.75    5.12
   5   6  25    3.64    6.04
   5  -6  25   13.28    8.37
  -5   6 -27   -1.24    4.32
   5   6  27   11.31    6.90
   5  -6  27   -3.06    7.63
  -5  -7  28    3.76    9.64
   5  -7 -26   16.38    6.23
  -5  -7  26   26.71    7.62
   5  -7 -24   -0.73    5.15
  -5  -7  24   14.83    6.84
   5  -7 -22   11.86    6.01
  -5  -7  22   14.07    6.52
   5  -7 -20    5.31    5.92
  -5  -7  20    2.02    6.29
   5  -7 -18   -0.77    5.63
  -5  -7  18    5.41    6.05
   5  -7 -16    0.77    5.65
  -5  -7  16    1.46    5.75
   5  -7 -14    2.35    5.72
  -5  -7  14    9.16    6.00
   5  -7 -12    8.91    6.19
  -5  -7  12    7.09    6.06
   5   7 -12    9.64    4.65
   5  -7 -10    7.45    6.26
   5   7 -10    8.08    4.58
   5  -7  -8   11.01    6.98
   5   7  -8    8.71    4.21
   5   7  -8    9.62    4.61
   5  -7  -6    4.25    6.14
   5   7  -6    1.24    4.47
   5   7  -6    3.37    3.71
   5  -7  -4   36.33    8.64
   5   7  -4   24.22    5.43
   5  -7  -2   25.62    7.99
   5   7  -2   20.21    5.35
   5  -7   0    4.34    6.34
   5   7   0    6.65    4.41
   5  -7   2   13.96    6.98
   5   7   2    5.84    4.83
   5   7   4   28.22    6.07
   5  -7   4   25.14    7.85
   5   7   6   16.48    5.60
   5  -7   6   16.53    7.17
   5   7   8    8.99    5.26
  -5   7 -10   24.55    7.64
   5   7  10   14.96    5.82
  -5   7 -12   10.07    6.46
   5   7  12   10.08    5.34
   5   7  14   21.63    6.49
  -5   7 -14   15.73    7.00
   5   7  16    5.58    5.39
  -5   7 -16    5.67    6.02
   5   7  18    3.94    5.81
  -5   7 -18   -0.80    5.80
   5   7  20    2.74    5.66
  -5   7 -20   -0.78    5.15
  -5   7 -22   -5.44    5.86
   5   7  22    2.89    5.98
   5  -7  22    2.16    7.44
   5  -7  24   11.19    8.19
   5  -8 -21    0.83    5.83
   5  -8 -19    3.40    6.52
   5  -8 -17    6.09    6.51
   5  -8 -15   13.00    7.17
   5  -8 -13   -4.40    6.58
   5  -8 -11    1.81    6.36
   5  -8  -9    3.73    6.47
   5  -8  -7    1.90    6.47
   5   8  -5   -0.45    3.78
   5  -8  -5    0.96    6.25
   5   8  -3   -0.47    4.13
   5  -8  -3   -1.93    7.57
   5   8  -1   -0.49    4.50
   5  -8  -1    0.96    6.50
   5   8   1    0.51    4.58
   5  -8   1   13.46    7.61
   5   8   3    1.57    4.92
   5  -8   3   -0.98    6.49
   5   8   5    6.47    5.20
   5  -8   5    3.92    6.81
   5  -8   7   -1.95    6.97
   5   8   7   -1.11    4.74
   5  -8   9    0.97    6.67
   5   8   9    2.36    5.19
   5  -8  11   -0.97    6.72
   5   8  11    6.30    5.84
   5   8  13   -0.64    5.69
   5   8  15    3.95    5.60
   5   8  17   -3.37    5.58
   5  -9  -2   17.88    8.40
   5  -9   0   -4.21    6.62
   5   9   6    5.63    5.37
  -6   0  40   -4.63    7.21
  -6   0  38   -0.55    6.76
  -6   0  36   13.54    6.80
  -6   0  34   45.37    8.45
  -6   0  32   17.79    6.62
  -6   0  30    0.42    4.92
   6   0 -30   -0.45    4.99
  -6   0  30   -0.43    5.58
  -6   0  28    6.18    4.74
   6   0 -28    5.09    4.91
  -6   0  28    8.06    5.57
  -6   0  26   22.08    5.57
   6   0 -26   26.19    5.93
  -6   0  26   24.73    6.49
  -6   0  24    2.68    4.12
   6   0 -24   -2.53    4.52
  -6   0  24   -1.74    4.93
  -6   0  22    4.33    3.79
  -6   0  22    2.63    4.76
   6   0 -22   -1.67    4.11
  -6   0  20  105.26    9.85
  -6   0  20  103.25    9.10
   6   0 -20   84.45    9.12
  -6   0  18  162.79   13.55
   6   0 -18  155.66   13.29
  -6   0  18  181.92   13.28
  -6   0  16  252.33   17.74
  -6   0  16  242.65   17.34
   6   0 -16  213.47   17.26
   6   0 -14    0.95    3.12
  -6   0  14    1.23    4.00
  -6   0  12  157.77   12.40
   6   0 -12  152.64   11.94
   6   0 -10  145.80   10.57
   6   0 -10  123.31   10.49
   6   0  -8    3.07    2.76
  -6   0   8    2.02    1.89
  -6   0   8    2.27    1.52
   6   0  -8    1.22    2.82
  -6   0   6   57.55    5.19
   6   0  -6   59.84    6.29
   6   0  -6   68.10    6.36
  -6   0   6   68.01    5.84
   6   0  -4  173.31   13.72
  -6   0   4  176.87   13.31
   6   0  -2 2620.23   37.02
  -6   0   2 2584.68   35.62
  -6   0   0   10.97    2.63
   6   0   0   13.90    3.77
  -6   0   0    6.35    2.46
   6   0   0   13.10    2.74
   6   0   2  466.83   12.09
   6   0   2  531.85   14.45
   6   0   4    2.25    3.08
  -6   0  -4    0.48    2.51
   6   0   4   -2.05    2.37
   6   0   6  617.75   13.69
   6   0   6  596.36   12.18
   6   0   8  181.34   13.21
   6   0   8  160.29   12.52
   6   0  10   22.92    4.50
   6   0  10   18.34    3.54
   6   0  12    0.58    3.60
   6   0  14   16.53    4.70
   6   0  16    6.06    4.59
   6   0  18  369.31   26.77
   6   0  20   -0.77    4.76
   6   0  20   -0.42    5.96
   6   0  22  576.26   38.48
   6   0  22  507.64   38.76
   6   0  24  100.80   11.74
   6   0  24   98.78   10.70
   6   0  26   24.32    7.87
   6   0  28   12.46    7.29
  -6   0 -30    1.33    4.90
   6   0  30    5.44    7.93
  -6   0 -32   10.85    5.89
   6   0  32   -0.64    7.91
  -6   0 -34    1.35    5.06
   6   0  34   16.23    8.74
   6   0  36    8.51    8.58
  -6  -1  41   21.41    8.48
  -6  -1  39   20.53    8.07
  -6  -1  37    9.95    7.32
   6   1 -35   31.60    7.65
  -6  -1  35   36.84    8.34
  -6  -1  35   29.05    7.24
   6   1 -33    9.94    6.43
  -6  -1  33   14.50    6.79
  -6  -1  33   10.50    5.50
   6   1 -31    8.02    5.87
  -6  -1  31   14.34    6.85
  -6  -1  31   11.72    5.73
   6   1 -29   12.82    6.10
  -6  -1  29   18.72    6.58
  -6  -1  29   22.44    5.76
   6   1 -27   16.08    6.20
  -6  -1  27   13.07    6.16
  -6  -1  27   19.90    5.46
   6   1 -25   28.56    6.68
   6  -1 -25   41.21    6.47
  -6  -1  25   48.51    7.70
  -6  -1  25   47.85    6.60
   6  -1 -23    3.48    3.78
   6   1 -23    4.59    4.96
  -6  -1  23   -3.44    6.35
  -6   1  23    9.57    4.42
  -6   1  23    6.60    4.24
  -6  -1  23    7.17    4.35
   6   1 -21    7.73    4.49
   6  -1 -21   14.33    4.47
  -6  -1  21   18.63    5.72
  -6   1  21   13.89    4.56
  -6   1  21   13.98    4.35
  -6  -1  21   15.79    4.46
  -6   1  19   21.03    4.64
  -6   1  19   19.31    4.24
   6   1 -19   18.92    5.09
   6  -1 -19   15.34    4.37
  -6  -1  19   27.19    5.66
  -6  -1  17    4.75    4.41
  -6   1  17    8.24    3.87
  -6   1  17    2.60    3.24
   6   1 -17    6.04    3.97
   6  -1 -17    5.49    3.60
  -6  -1  15   40.89    6.56
  -6   1  15   49.81    5.27
  -6   1  15   46.99    5.59
   6   1 -15   45.19    5.83
   6  -1 -15   42.62    5.28
  -6  -1  13   10.45    4.64
  -6   1  13    7.96    3.67
   6  -1 -13    5.64    3.21
   6   1 -13   13.79    3.79
  -6   1  13   13.31    3.20
   6   1 -11  372.19   26.23
  -6   1  11  398.24   25.70
   6   1 -11  346.44   26.00
   6  -1 -11  345.45   25.85
  -6   1  11  361.26   25.70
   6   1  -9  249.34   16.35
   6  -1  -9  250.53   16.21
  -6   1   9  285.47   15.86
   6  -1  -9  237.54   15.94
  -6   1   9  264.13   16.07
   6   1  -9  245.40   16.43
   6  -1  -7    1.72    3.99
  -6  -1   7    5.34    5.78
   6  -1  -7    9.73    2.54
  -6   1   7    1.56    2.39
   6   1  -7    4.48    3.54
   6   1  -7   11.31    3.20
   6  -1  -7    8.67    3.27
   6  -1  -5    6.89    4.30
  -6  -1   5    0.84    2.17
   6  -1  -5   -0.15    1.48
  -6  -1   5   -0.09    1.26
  -6   1   5    2.30    1.94
   6  -1  -5    2.06    2.17
   6  -1  -5    6.67    2.96
   6   1  -5    3.00    2.66
   6   1  -3    9.18    2.88
  -6  -1   3    6.94    2.47
  -6  -1   3    0.14    1.80
  -6   1   3    6.33    2.27
   6  -1  -3    1.47    1.72
   6   1  -3    7.32    3.06
   6  -1  -3    9.01    3.29
   6  -1  -1  147.25    7.74
   6   1  -1  112.93    6.10
  -6  -1   1   94.57    5.55
   6   1  -1  119.37    6.32
  -6   1   1  120.52    5.88
  -6   1  -1  164.43   12.74
  -6  -1  -1  169.47   12.67
   6   1   1  162.21   12.77
   6  -1   1  181.33   13.17
   6   1   1  181.94   12.75
  -6   1  -3   60.90    7.35
   6   1   3   96.17    7.76
   6  -1   3   91.46    6.45
   6  -1   3   87.92    7.95
   6   1   3   96.04    7.64
   6   1   5  336.29   23.19
   6   1   5  375.06   23.35
   6  -1   5  354.17   23.47
   6   1   7  296.31   17.59
   6  -1   7  291.15   17.83
   6   1   7  288.04   17.31
   6   1   9  170.26   12.18
   6   1   9  188.70   11.99
   6  -1   9  185.25   12.70
   6  -1  11   26.55    5.09
   6   1  11   29.27    4.41
  -6   1 -11   13.65    4.07
   6   1  11   25.43    4.51
   6  -1  13  185.56   11.90
   6   1  13  194.15   11.02
   6  -1  15  319.37   17.54
   6  -1  15  327.73   17.92
   6   1  15  307.21   16.69
   6  -1  17   93.02    9.13
   6   1  17   98.52    8.26
   6  -1  17   80.41    9.14
   6  -1  19   39.30    7.23
   6   1  19   43.11    5.82
   6  -1  19   40.11    6.86
   6  -1  21  213.17   14.06
   6  -1  21  238.19   14.54
   6  -1  23   27.06    6.36
   6  -1  23   16.75    7.11
  -6   1 -23    5.03    4.24
   6  -1  25   87.01    9.47
   6  -1  25   73.08    9.67
   6  -1  27    3.18    5.84
   6  -1  27   -1.09    7.07
  -6   1 -27    0.56    4.50
   6  -1  29   -5.56    6.09
   6  -1  29   -3.49    7.33
  -6   1 -29   -1.73    4.47
   6  -1  31   -2.47    7.95
  -6   1 -31    1.19    4.38
   6  -1  33   -1.31    7.70
  -6   1 -33    4.23    4.56
   6  -1  35    3.44    8.27
  -6   1 -35    2.46    4.44
   6  -1  37   -2.88    8.42
  -6   1 -37    5.59    4.77
  -6  -2  40   34.67    8.91
   6   2 -40   25.18    8.07
  -6   2  40   31.36    8.21
  -6  -2  38   25.88    7.30
  -6  -2  38   25.78    8.46
   6   2 -38   30.97    8.26
  -6   2  38   21.82    7.46
  -6  -2  36   -1.98    5.55
  -6  -2  36    6.20    6.93
   6   2 -36    6.21    6.74
  -6  -2  34   32.28    7.11
  -6  -2  34   20.11    7.51
   6   2 -34   22.44    7.37
  -6  -2  32    0.45    5.22
  -6  -2  32   -4.61    6.40
   6   2 -32    2.74    5.88
  -6  -2  30    2.57    5.09
  -6  -2  30   -1.47    6.00
   6   2 -30    4.72    5.85
  -6  -2  28    4.49    4.92
  -6  -2  28   -0.47    6.23
   6   2 -28    2.00    5.68
  -6  -2  26   55.69    7.35
  -6  -2  26   47.44    8.28
   6   2 -26   45.98    8.07
  -6  -2  24    8.60    5.03
   6   2 -24    2.66    5.18
  -6  -2  24    5.16    5.59
   6   2 -22   15.55    5.61
  -6  -2  22   25.67    6.40
   6   2 -20   49.01    7.30
  -6  -2  20   68.05    8.35
  -6  -2  18   14.15    5.79
   6   2 -18   19.38    5.18
   6  -2 -18   16.63    4.09
  -6  -2  16   21.28    5.95
   6   2 -16   21.52    5.06
   6   2 -14  181.56   12.81
   6  -2 -14  169.19   11.68
   6   2 -14  182.81   12.68
   6  -2 -14  171.91   12.11
  -6  -2  14  175.23   13.19
   6  -2 -12   12.95    3.52
   6   2 -12   11.78    3.90
   6  -2 -12   11.58    3.34
   6   2 -12   13.71    4.22
   6  -2 -10  117.96    9.30
   6   2 -10  121.12    9.65
   6   2 -10  124.19   10.09
   6  -2 -10  126.09   10.01
   6  -2  -8   15.87    3.87
  -6  -2   8   16.66    7.63
   6   2  -8   16.29    4.20
   6   2  -8   23.38    3.89
   6  -2  -8   15.62    3.54
   6   2  -6   12.50    3.27
   6  -2  -6   10.70    2.32
  -6   2   6   11.99    3.44
   6   2  -6   14.08    3.44
   6  -2  -6   13.54    3.47
   6  -2  -4  216.69   10.45
  -6   2   4  183.52   10.54
   6   2  -4  201.13    9.80
   6   2  -4  217.38   10.46
   6   2  -2   85.65    7.40
   6  -2  -2   79.11    7.67
  -6   2   2   82.46    7.48
   6   2  -2   90.28    7.90
   6   2   0  233.60   17.03
  -6   2   0  265.51   17.84
   6   2   0  228.80   17.59
   6  -2   0  241.92   17.55
  -6   2  -2  348.29   22.81
   6   2   2  303.81   22.01
   6  -2   2  313.56   22.61
   6   2   2  319.82   22.77
   6   2   4   18.72    4.37
   6  -2   4   24.23    4.76
  -6   2  -4   36.61    4.47
   6   2   4   29.45    3.96
  -6   2  -6   53.54    5.89
   6   2   6   50.08    5.81
   6   2   6   43.92    4.90
   6  -2   6   41.24    5.87
  -6   2  -8    1.99    2.76
   6   2   8    2.65    2.79
   6  -2   8   -2.90    4.23
   6   2   8    2.60    3.32
   6   2  10   85.79    8.80
  -6   2 -10  106.72    8.89
   6  -2  10   80.72    8.99
   6   2  10   89.17    8.13
  -6   2 -12   13.54    4.14
   6   2  12   11.50    3.76
   6  -2  12   12.96    5.25
   6  -2  12   10.26    4.52
   6   2  12   13.09    4.44
   6  -2  14   52.52    7.23
  -6   2 -14   61.24    7.58
   6  -2  14   57.86    7.89
   6  -2  16  232.33   19.59
  -6   2 -16  258.71   19.60
   6  -2  16  253.34   19.14
   6  -2  18  314.22   23.00
   6  -2  18  283.91   22.17
  -6   2 -18  285.49   22.63
  -6   2 -20   -0.96    4.17
   6  -2  20    2.44    5.57
   6  -2  20    2.71    5.32
  -6   2 -22   62.48    8.07
   6  -2  22   60.58    9.10
   6  -2  22   69.37    9.29
  -6   2 -24    6.25    4.75
   6  -2  24   17.68    7.01
   6  -2  24   18.55    7.21
  -6   2 -26    9.73    4.76
   6  -2  26    8.73    6.89
   6  -2  26   10.53    7.11
   6  -2  28    6.11    6.84
  -6   2 -28    1.12    4.29
   6  -2  30   -0.64    6.86
  -6   2 -30    3.46    4.50
   6  -2  32   -5.96    7.39
  -6   2 -32   -0.61    4.58
   6  -2  34    7.48    7.13
  -6   2 -34    3.10    4.73
  -6   2 -36    1.92    4.83
  -6  -3  39   12.51    5.99
  -6  -3  39   18.43    7.80
   6   3 -39    6.88    7.28
  -6   3  39    9.42    7.08
  -6  -3  37   21.22    6.67
  -6  -3  37   15.49    7.68
   6   3 -37   30.79    8.37
  -6   3  37   19.50    7.48
  -6  -3  35    7.77    5.58
  -6  -3  35   -2.86    6.96
   6   3 -35    0.65    6.64
  -6   3  35   -3.15    6.49
  -6  -3  33    3.28    5.44
  -6  -3  33    2.18    6.91
   6   3 -33    4.33    6.95
  -6   3  33    1.18    5.53
  -6  -3  31    5.84    5.59
  -6  -3  31    3.18    6.59
   6   3 -31    0.58    6.07
  -6   3  31    5.53    5.44
  -6  -3  29    5.67    5.24
  -6  -3  29    1.54    6.38
   6   3 -29    6.00    5.90
  -6   3  29    8.76    5.25
  -6  -3  27    3.36    4.94
   6   3 -27    0.52    5.52
  -6  -3  27    0.99    6.40
  -6   3  27    5.73    4.69
   6   3 -25    5.91    5.57
  -6  -3  25   12.24    6.23
  -6   3  25   12.34    4.76
  -6  -3  23   57.48    8.56
  -6  -3  23   31.72   10.05
   6   3 -23   55.25    8.15
  -6  -3  21   13.33    5.68
  -6  -3  21    2.51    7.61
   6   3 -21   10.95    5.58
  -6  -3  19    1.22    5.51
   6   3 -19    2.02    4.81
  -6  -3  17   41.36   10.34
  -6  -3  17   58.78    8.25
   6  -3 -17   49.37    6.37
   6   3 -17   62.11    7.37
   6   3 -15   35.56    5.95
   6   3 -15   34.86    5.79
  -6  -3  15   32.90    6.83
   6  -3 -15   26.15    5.03
   6   3 -13   85.33    7.76
   6   3 -13   72.93    7.42
   6  -3 -13   73.07    7.60
   6  -3 -11    8.77    4.08
   6   3 -11   -0.66    3.94
   6  -3 -11    3.41    3.07
   6   3 -11    0.31    3.88
   6   3  -9  273.05   19.40
   6  -3  -9  272.18   20.32
   6   3  -9  236.02   19.38
   6  -3  -9  272.38   18.80
   6  -3  -7  387.34   28.44
   6  -3  -7  427.46   30.01
   6   3  -7  425.77   28.86
   6   3  -7  422.27   29.18
   6   3  -7  437.15   29.71
   6   3  -5  153.47   12.20
   6   3  -5  153.61   12.70
   6  -3  -5  179.71   12.89
  -6   3   5  151.19   13.69
   6   3  -3  138.38   11.20
   6   3  -3  144.74   12.08
   6  -3  -3  149.26   11.66
  -6   3   3  161.90   12.91
   6   3  -1  117.67    9.65
   6   3  -1  111.53   10.42
   6  -3  -1  131.34   10.39
  -6   3   1  133.44   10.94
   6   3   1  169.25   13.02
   6   3   1  164.12   13.93
   6  -3   1  194.86   14.01
  -6   3  -1  190.16   14.34
   6   3   3  215.81   16.24
   6   3   3  233.44   17.73
   6  -3   3  240.15   17.32
  -6   3  -3  238.99   17.60
   6   3   5   97.41    9.88
   6  -3   5  114.00   10.12
  -6   3  -5  116.38   10.02
   6   3   5  104.61    8.58
   6   3   7  168.53   14.69
  -6   3  -7  197.87   14.84
   6  -3   7  185.37   15.00
   6   3   9  900.76   64.74
  -6   3  -9  983.96   64.86
   6  -3   9 1013.42   65.01
   6   3  11  446.20   35.17
  -6   3 -11  530.43   35.40
   6  -3  11  529.64   35.58
   6   3  13  221.27   18.92
  -6   3 -13  259.64   19.06
   6  -3  13  244.20   19.33
   6   3  15   94.01   10.02
   6  -3  15   91.83   10.41
  -6   3 -15   91.11    9.53
   6  -3  17   82.38   10.05
  -6   3 -17   81.82    8.94
   6  -3  19   54.96    8.91
  -6   3 -19   66.94    7.81
   6  -3  21   23.17    7.22
  -6   3 -21   21.53    5.05
   6  -3  23    0.60    6.42
  -6   3 -23   -0.51    3.78
   6  -3  25    5.62    6.72
  -6   3 -25   13.04    4.71
   6  -3  27    5.89    7.13
  -6   3 -27   11.81    4.58
   6  -3  29   13.75    7.67
  -6   3 -29   11.02    4.71
   6  -3  31   -0.71    7.39
  -6   3 -31    5.07    4.22
   6  -3  33    1.47    7.55
  -6   3 -33   -0.57    4.32
   6  -3  35   -0.75    7.97
  -6   3 -35    1.17    4.36
  -6   4  38    1.44    6.58
  -6  -4  38    5.61    5.71
   6   4 -36    6.22    7.31
  -6  -4  36    4.45    5.32
  -6   4  36    2.74    6.34
  -6  -4  36   -1.79    7.00
   6   4 -34    8.03    7.31
  -6  -4  34   19.18    6.23
  -6   4  34   11.60    6.58
  -6  -4  34   20.13    7.88
   6   4 -32    5.14    6.81
  -6  -4  32   11.22    5.55
  -6   4  32    8.43    5.94
  -6  -4  32    5.07    6.88
   6   4 -30   18.90    7.05
  -6  -4  30   10.98    5.70
  -6  -4  30   21.43    7.49
  -6   4  30   25.37    6.72
   6   4 -28    1.14    5.98
  -6  -4  28    7.97    6.85
  -6   4  28    4.69    5.32
   6   4 -26    2.69    5.42
  -6  -4  26    1.02    6.21
   6   4 -24    6.72    5.64
  -6  -4  24    5.53    8.68
  -6  -4  24    1.97    6.01
   6   4 -22    9.80    5.99
  -6  -4  22    4.54    8.26
  -6  -4  22   18.37    6.71
   6   4 -20    9.19    5.46
  -6  -4  20    6.24    8.27
  -6  -4  20    7.19    6.18
  -6  -4  18   28.08    6.94
   6  -4 -18   22.15    5.34
   6   4 -18   26.36    6.05
  -6  -4  16    8.88    8.76
  -6  -4  16    3.90    5.88
   6   4 -16    1.21    4.84
   6  -4 -16    1.42    4.06
  -6  -4  14   18.27    8.98
   6   4 -14    4.23    4.22
   6   4 -14   11.20    5.04
   6  -4 -14    9.88    4.66
   6   4 -12   36.18    5.94
   6   4 -12   39.15    6.04
   6  -4 -12   42.50    6.83
   6   4 -10   73.30    7.73
   6   4 -10   67.28    7.76
   6  -4 -10   73.37    8.93
   6   4  -8    3.23    4.02
   6   4  -8    0.60    3.81
   6   4  -8    6.77    3.59
   6  -4  -8    6.24    4.77
   6   4  -6   40.65    6.15
   6   4  -6   48.11    5.98
   6   4  -6   40.88    5.80
   6  -4  -6   44.00    6.98
   6   4  -4   20.79    4.67
   6   4  -4   22.61    4.48
   6  -4  -4   17.13    4.28
   6   4  -2   73.44    7.30
   6   4  -2   80.20    8.27
   6  -4  -2   86.05    7.72
  -6   4   2   73.73    9.42
  -6   4   0  126.32   12.02
   6  -4   0  115.79   10.32
   6   4   0  114.18   10.69
  -6   4  -2  144.12   12.41
   6   4   2  118.83   11.26
   6  -4   2  119.71   10.98
   6  -4   4   61.39    7.37
  -6   4  -4   64.97    7.72
   6   4   4   53.55    7.45
   6   4   6  244.48   20.66
  -6   4  -6  286.88   21.08
   6  -4   6  287.27   20.86
   6   4   8  179.71   16.19
  -6   4  -8  214.50   16.64
   6  -4   8  211.12   16.61
   6  -4  10   41.59    6.96
  -6   4 -10   31.28    5.77
   6   4  10   28.80    6.36
   6   4  12  132.44   13.56
  -6   4 -12  154.46   13.56
   6  -4  12  177.23   14.38
   6  -4  14   39.31    7.34
  -6   4 -14   24.47    5.37
   6   4  14   22.33    5.90
   6  -4  16   77.61    9.70
  -6   4 -16   63.45    7.76
   6   4  16   48.25    8.08
   6  -4  18   11.89    6.89
  -6   4 -18    7.03    4.12
   6   4  18    4.43    5.23
  -6   4 -20    2.59    3.74
   6  -4  20    0.60    6.50
  -6   4 -22   29.89    5.81
   6  -4  22   22.00    7.97
  -6   4 -24    4.97    4.22
   6  -4  24    6.60    7.31
  -6   4 -26    3.39    4.20
   6  -4  26    6.91    7.47
  -6   4 -28    0.58    4.16
   6  -4  28    0.72    7.51
  -6   4 -30    7.58    4.44
   6  -4  30   17.17    8.21
  -6   4 -32    2.95    4.50
   6  -4  32    6.20    8.41
  -6  -5  35   -5.33    5.41
  -6  -5  33    8.20    7.19
  -6  -5  33   17.72    6.31
   6   5 -33   13.04    7.73
  -6  -5  31   -1.73    7.09
  -6  -5  31    7.52    5.27
   6   5 -31    6.64    7.14
   6   5 -29    0.64    6.67
  -6  -5  29    1.68    6.99
   6   5 -27   27.95    8.05
  -6  -5  27   47.74    8.62
  -6  -5  25   13.66    6.99
   6   5 -25   17.72    7.06
  -6  -5  23    5.82    8.47
  -6  -5  23   -1.53    6.20
   6   5 -23    1.60    5.56
   6   5 -21   11.66    6.11
  -6  -5  21    5.86    6.23
   6  -5 -21   13.41    5.01
  -6  -5  21    0.96    8.72
   6   5 -19   17.44    6.11
  -6  -5  19   14.75    6.43
   6  -5 -19   18.17    5.42
   6   5 -17   53.82    8.06
  -6  -5  17   52.97    8.07
   6  -5 -17   44.60    7.53
   6   5 -15   44.16    7.30
  -6  -5  15   40.80    7.76
   6   5 -15   36.13    6.49
   6  -5 -15   33.32    7.04
   6   5 -13   54.69    7.87
   6   5 -13   50.92    7.35
   6  -5 -13   72.39    9.20
   6   5 -11    9.98    4.58
   6   5 -11   15.84    5.20
   6  -5 -11    5.62    5.02
   6   5  -9    7.75    4.45
   6  -5  -9   14.35    5.68
   6   5  -9    9.10    3.95
   6   5  -7   18.45    5.26
   6  -5  -7   27.37    6.65
   6   5  -7   23.00    4.87
   6   5  -5   -0.42    4.39
   6   5  -5   -1.18    3.95
   6  -5  -5   -0.65    5.13
   6   5  -3   29.14    5.71
   6  -5  -3   57.00    8.15
   6   5  -1   26.25    5.33
  -6   5  -1    1.92    4.91
   6   5   1    5.92    4.01
   6  -5   3  197.95   15.37
  -6   5  -3  203.09   17.30
   6   5   3  163.53   15.20
  -6   5  -5   82.29   10.37
   6  -5   5   92.43    9.79
   6   5   5   87.63    9.85
   6   5   7  182.48   17.06
   6  -5   7  223.41   17.38
  -6   5  -7  223.02   18.17
   6  -5   9   26.46    6.51
  -6   5  -9   27.37    6.05
   6   5   9   16.14    5.50
   6  -5  11   54.65    8.29
  -6   5 -11   45.82    7.30
   6   5  11   51.84    7.55
   6  -5  13   52.99    8.31
  -6   5 -13   40.29    7.00
   6   5  13   38.86    7.33
   6  -5  15   48.47    8.72
  -6   5 -15   49.37    7.18
   6   5  15   41.09    7.50
   6  -5  17   10.01    6.78
  -6   5 -17    8.59    4.79
   6   5  17    2.41    5.16
   6  -5  19   28.88    7.83
  -6   5 -19   25.66    5.83
   6   5  19   19.90    6.70
   6  -5  21   28.44    8.14
  -6   5 -21   15.94    5.27
   6   5  21   35.75    7.62
   6  -5  23    5.55    7.27
  -6   5 -23    3.01    4.26
   6   5  23    1.35    5.63
   6  -5  25    5.04    7.72
  -6   5 -25    1.83    4.52
   6   5  25    9.81    6.42
   6  -5  27   10.48    7.85
  -6   5 -27    3.07    4.31
   6  -5  29   -7.80    8.60
  -6   5 -29    8.06    4.91
  -6   5 -31    1.87    4.42
   6   6 -30   -3.37    7.31
  -6  -6  30   -0.58    6.94
   6   6 -28    7.89    7.24
  -6  -6  28    9.63    6.97
   6   6 -26   23.26    7.36
  -6  -6  26   11.00    7.06
  -6  -6  24   -2.70    6.36
   6   6 -24    0.60    6.15
  -6  -6  22   13.54    6.74
   6  -6 -22    4.60    5.25
   6   6 -22    3.43    6.56
   6  -6 -20    0.67    4.82
   6   6 -20    2.14    5.81
  -6  -6  20    4.02    5.93
  -6  -6  20    1.03    8.78
   6  -6 -18   22.79    6.43
   6   6 -18   22.40    6.38
  -6  -6  18   32.99    7.43
   6  -6 -16   -1.37    4.75
  -6  -6  16    2.48    6.04
  -6  -6  16   -1.03    8.63
   6  -6 -14   20.02    7.02
  -6  -6  14   26.01    7.11
   6   6 -14   15.63    5.48
   6  -6 -12   25.63    7.20
   6   6 -12   17.69    5.21
   6  -6 -10   47.70    8.54
   6   6 -10   30.67    6.22
   6  -6  -8    8.30    6.33
   6   6  -8   14.17    5.14
   6   6  -8    9.07    4.37
   6  -6  -6    3.01    5.83
   6   6  -6    5.53    4.42
   6   6  -6    9.19    4.26
   6  -6  -4   20.06    7.02
   6   6  -4   24.79    5.66
   6   6  -4   15.78    5.21
   6   6  -2   15.42    5.26
   6  -6  -2   30.96    7.82
   6   6   0   33.87    6.23
   6  -6   0   45.74    8.71
   6   6   2    4.73    4.30
  -6   6  -4    1.59    5.52
   6   6   4    1.48    4.35
  -6   6  -6   28.53    7.46
   6   6   6   21.48    5.93
  -6   6  -8    5.95    5.56
   6   6   8    0.54    4.71
  -6   6 -10    4.42    5.79
   6   6  10    1.68    4.72
  -6   6 -12   23.99    6.61
   6   6  12   11.30    5.22
   6  -6  12   26.55    7.02
  -6   6 -14   22.10    6.27
   6   6  14   21.57    6.30
   6  -6  14   23.25    7.27
  -6   6 -16    6.73    5.30
   6   6  16   12.33    5.76
   6  -6  16   24.07    7.70
  -6   6 -18   12.70    5.64
   6   6  18   19.56    6.37
   6  -6  18    9.58    7.55
  -6   6 -20    2.61    4.97
   6   6  20    2.72    5.71
   6  -6  20    4.06    7.12
  -6   6 -22    6.51    4.88
   6   6  22    4.24    5.89
   6  -6  22    1.42    7.29
  -6   6 -24    6.57    5.08
   6   6  24   21.37    7.51
   6  -6  24    2.95    7.82
  -6   6 -26    5.23    4.85
   6  -6  26    0.77    8.19
   6   6  26    0.76    6.23
  -6  -7  27   13.03    7.17
  -6  -7  25    7.18    6.64
   6  -7 -23    3.69    5.56
  -6  -7  23    0.55    6.20
   6  -7 -21    0.76    5.47
  -6  -7  21    7.91    6.41
   6  -7 -19    3.10    6.28
  -6  -7  19    3.09    6.51
   6  -7 -17   -0.78    5.86
  -6  -7  17   -3.60    6.21
  -6  -7  17   -7.60    9.36
   6  -7 -15   15.07    6.78
  -6  -7  15    8.23    6.47
   6  -7 -13   -1.64    6.36
  -6  -7  13    5.53    6.01
   6   7 -13    1.40    4.56
   6  -7 -11   11.79    6.93
   6   7 -11    5.44    4.48
   6  -7  -9    0.86    6.06
   6   7  -9    4.02    4.71
   6  -7  -7   -1.74    6.35
   6   7  -7    3.11    4.42
   6   7  -7   -2.22    4.14
   6  -7  -5    2.61    6.03
   6   7  -5   -0.88    4.50
   6   7  -5    5.87    4.28
   6  -7  -3    5.28    6.41
   6   7  -3    4.67    4.59
   6   7  -3    2.38    4.54
   6  -7  -1   13.46    7.24
   6   7  -1   11.17    5.16
   6   7  -1    9.43    4.90
   6  -7   1    2.69    6.65
   6   7   1    0.51    4.47
   6  -7   3    4.49    6.62
   6   7   3   10.91    5.33
   6  -7   5   27.11    7.95
   6   7   5   17.77    5.55
   6   7   7    4.46    4.85
  -6   7  -9   75.84   11.08
   6   7   9   39.93    7.99
   6   7  11   13.49    5.62
  -6   7 -11   21.89    7.47
   6   7  13    0.63    5.56
  -6   7 -13    5.91    5.92
   6   7  15    1.29    5.26
  -6   7 -15   -9.33    6.40
   6   7  17    3.24    5.57
  -6   7 -17   10.81    6.39
   6   7  19   -2.70    5.50
  -6   7 -19    6.55    6.12
   6   7  21   -2.81    5.69
  -6   7 -21    1.63    5.54
   6  -7  23    7.34    7.77
   6  -8 -18    1.74    6.11
   6  -8 -16    2.62    6.23
   6  -8 -14   -1.78    6.28
   6  -8 -12    2.75    6.05
   6  -8 -10   -5.68    7.14
   6  -8  -8   25.20    8.40
   6   8  -6   -1.87    3.87
   6  -8  -6   -0.98    6.73
   6   8  -4    7.70    4.48
   6  -8  -4    6.91    7.20
   6   8  -2    2.01    4.52
   6  -8  -2   -7.85    7.46
   6   8   0    4.74    4.69
   6  -8   0   -3.96    7.27
   6   8   2   21.52    5.79
   6  -8   2    8.04    7.72
   6   8   4   11.65    5.30
   6  -8   4   20.23    8.06
   6   8   6    4.58    5.29
   6  -8   6   10.10    7.75
   6   8   8   15.37    6.19
   6  -8   8   16.08    7.45
   6   8  10    8.60    5.42
   6  -8  10   21.09    8.40
   6   8  12    9.10    6.15
   6   8  14   -6.05    5.88
  -7   0  33   46.81    8.34
  -7   0  31   -5.72    5.23
   7   0 -31   -4.27    5.47
  -7   0  31    3.13    6.16
  -7   0  29   -0.41    4.97
   7   0 -29    0.45    5.39
  -7   0  29   -4.68    5.78
  -7   0  27   -1.16    4.72
   7   0 -27   -1.26    4.68
  -7   0  27    3.93    5.39
  -7   0  25    7.25    4.51
   7   0 -25    2.69    4.43
  -7   0  25    6.32    5.34
  -7   0  23    5.73    4.32
   7   0 -23    4.02    4.53
  -7   0  23    2.13    5.25
  -7   0  21   36.70    5.67
  -7   0  21   33.08    6.40
   7   0 -21   36.10    6.02
  -7   0  19  294.10   21.93
   7   0 -19  279.70   21.73
  -7   0  19  316.57   21.79
  -7   0  17   56.15    6.44
   7   0 -17   54.27    6.60
  -7   0  17   63.50    7.25
   7   0 -15  103.75    9.33
  -7   0  15  108.34    9.81
   7   0 -13  254.03   18.52
  -7   0  13  253.95   18.88
   7   0 -11  291.71   21.27
   7   0 -11  306.04   21.19
   7   0  -9   74.49    7.11
   7   0  -9   71.29    6.82
   7   0  -7  289.38   21.00
   7   0  -7  305.17   20.98
  -7   0   5   38.17    7.02
   7   0  -5   36.05    4.76
  -7   0   5   31.35    3.42
  -7   0   3  169.26    8.51
   7   0  -3  199.72    9.79
  -7   0   1    1.71    2.20
  -7   0   1    1.67    4.96
   7   0  -1    6.26    3.21
   7   0   1    4.77    3.34
  -7   0  -1    1.58    2.33
  -7   0  -1    6.41    4.98
   7   0   1    5.36    2.34
   7   0   3   90.08    6.69
   7   0   3   74.57    4.90
   7   0   5    7.57    3.67
   7   0   5    5.31    2.53
  -7   0  -5    1.73    2.74
   7   0   7   84.47    7.91
   7   0   7   75.52    7.05
   7   0   9   71.21    5.93
  -7   0  -9   -0.39    3.42
   7   0  11   49.50    5.67
  -7   0 -11    1.28    3.75
   7   0  13    2.31    4.16
  -7   0 -13    3.23    4.09
   7   0  15   39.91    6.36
   7   0  17  103.67   10.26
   7   0  19    8.36    5.19
   7   0  21   37.63    6.62
  -7   0 -21   -4.12    4.79
   7   0  23    3.58    5.33
  -7   0 -23    0.62    4.54
  -7   0 -25   -1.93    5.14
  -7   0 -27    9.24    5.79
  -7   0 -29    0.69    5.03
  -7   0 -31    2.06    5.34
  -7   0 -35    3.40    4.87
  -7  -1  40   14.38    7.73
  -7  -1  38   23.67    7.80
  -7  -1  36    7.04    6.78
  -7  -1  36    7.64    6.14
   7   1 -36    5.71    6.18
  -7  -1  34   43.12    8.66
  -7  -1  34   52.56    8.11
   7   1 -34   38.62    7.97
  -7  -1  32   13.40    7.00
  -7  -1  32   13.83    5.97
   7   1 -32    9.44    6.14
  -7  -1  30    1.40    5.81
  -7  -1  30    4.36    5.33
   7   1 -30    0.99    5.43
  -7  -1  28   -2.24    5.98
  -7  -1  28    9.86    5.28
   7   1 -28    3.79    5.51
  -7  -1  26   -3.01    5.70
  -7  -1  26    5.82    4.74
   7   1 -26   -0.44    5.28
  -7  -1  24    4.91    5.87
  -7   1  24    8.12    4.26
  -7  -1  24    7.40    4.80
   7  -1 -24    8.03    4.55
   7   1 -24    3.23    4.74
  -7  -1  22    8.10    5.23
  -7   1  22    6.52    4.11
  -7  -1  22    6.32    4.63
   7  -1 -22    5.11    4.32
   7   1 -22    4.95    4.29
   7   1 -20   25.43    5.59
  -7  -1  20   31.31    6.41
  -7   1  20   25.94    4.88
   7  -1 -20   21.29    4.84
   7   1 -18   12.36    4.76
   7  -1 -18   17.99    4.38
  -7   1  18   21.37    4.33
  -7  -1  18   19.36    5.59
   7  -1 -16   27.30    4.67
   7   1 -16   30.00    5.36
  -7   1  16   29.06    4.55
  -7  -1  16   32.04    6.05
   7   1 -14    1.14    3.70
   7  -1 -14    4.53    3.30
  -7  -1  14    6.13    4.68
  -7   1  14    6.00    3.10
   7   1 -12   58.46    6.80
  -7   1  12   78.09    6.52
   7  -1 -12   68.55    6.87
   7   1 -12   65.15    7.00
  -7  -1  12   65.95   10.59
  -7  -1  10   92.92   10.66
  -7   1  10   60.16    5.74
   7   1 -10   57.32    6.41
   7   1 -10   53.50    6.26
   7  -1 -10   57.01    6.17
   7   1  -8   90.96    7.42
   7  -1  -8   99.60    7.42
   7  -1  -8  105.35    6.75
  -7  -1   8   12.01    8.11
   7   1  -8   94.99    7.67
  -7   1   8   30.75    6.46
  -7  -1   6   24.72    7.31
   7  -1  -6   17.97    3.07
  -7   1   6    4.06    2.81
   7   1  -6   15.24    3.68
   7  -1  -6   17.53    3.74
   7   1  -4   53.71    5.49
  -7   1   4   34.14    4.88
   7  -1  -4   48.07    5.60
   7   1  -2  161.94   10.80
   7   1  -2  172.30   11.05
   7  -1  -2  160.35   11.17
  -7   1   2  172.03   10.70
   7   1   0   34.66    4.51
   7   1   0   35.36    4.67
   7  -1   0   36.41    5.68
  -7   1   0   36.57    4.48
   7   1   2   43.41    5.05
   7   1   2   49.76    5.20
   7  -1   2   48.71    5.75
  -7   1  -2   31.26    4.69
  -7   1  -4   39.78    5.61
   7   1   4   49.65    5.55
   7  -1   4   42.10    5.68
   7   1   4   46.50    5.34
  -7   1  -6   18.11    4.19
   7   1   6   18.19    4.10
   7   1   6   23.39    4.46
   7  -1   6   21.07    4.51
   7   1   8  131.14   10.53
   7   1   8  144.77   10.89
   7  -1   8  151.46   11.31
  -7   1 -10  110.88   11.76
   7  -1  10  162.32   12.56
   7   1  10  152.25   11.93
   7   1  10  160.42   12.07
  -7   1 -12    0.40    3.32
   7  -1  12   10.08    4.70
   7   1  12    3.99    3.83
   7   1  12    4.61    3.49
   7   1  14   92.66    8.57
   7  -1  14  105.30    9.47
   7   1  14  110.43    8.75
   7  -1  16   26.42    6.05
   7   1  16   21.09    5.14
  -7   1 -16    8.17    4.45
   7   1  18   57.05    7.07
   7  -1  18   68.83    8.30
  -7   1 -18   29.68    6.48
   7  -1  20   17.75    6.11
  -7   1 -20    4.09    4.33
   7  -1  22    4.43    5.63
   7  -1  22    1.38    6.15
  -7   1 -22    1.61    4.41
   7  -1  24   30.36    7.02
   7  -1  24   21.86    7.29
  -7   1 -24   10.09    4.96
   7  -1  26   10.27    6.73
   7  -1  26    3.74    7.07
  -7   1 -26    6.89    5.03
   7  -1  28   -1.13    6.21
   7  -1  28    4.57    7.44
  -7   1 -28   -3.57    4.37
   7  -1  30    2.43    7.56
  -7   1 -30    1.83    4.48
   7  -1  32    0.64    7.92
  -7   1 -32    1.26    4.73
   7  -1  34   13.50    8.29
  -7   1 -34    5.10    5.34
   7  -1  36   -7.76    8.64
  -7  -2  39   20.42    8.14
  -7  -2  39    9.72    6.30
   7   2 -39    7.89    7.73
  -7  -2  37   10.44    7.45
  -7  -2  37   11.43    6.26
   7   2 -37    8.16    7.00
  -7  -2  35   47.60    9.40
  -7  -2  35   53.04    8.35
   7   2 -35   38.71    8.73
  -7  -2  33   18.06    7.75
  -7  -2  33   10.52    5.73
   7   2 -33   24.92    7.35
  -7  -2  31    7.68    6.83
  -7  -2  31    3.65    5.20
   7   2 -31    8.75    6.48
  -7  -2  29   14.93    7.08
  -7  -2  29    2.18    5.01
   7   2 -29    5.71    5.67
  -7  -2  27    2.87    6.45
  -7  -2  27    1.26    5.03
   7   2 -27    6.87    5.48
  -7  -2  25    1.82    5.78
   7   2 -25    3.24    5.34
  -7  -2  25    0.40    4.75
  -7  -2  23   18.34    6.42
   7   2 -23   13.67    5.28
  -7  -2  21    2.49    5.70
   7   2 -21    0.40    4.63
   7  -2 -19   18.06    4.47
   7   2 -19   26.31    5.78
  -7  -2  19   27.46    6.33
   7  -2 -17   12.31    3.85
   7   2 -17   15.54    4.96
  -7  -2  17   11.32    5.65
   7   2 -15   12.09    4.58
   7  -2 -15   17.67    4.01
   7   2 -15   18.01    4.74
  -7  -2  15   11.54    5.40
   7  -2 -13   52.72    6.37
   7   2 -13   59.02    7.04
   7   2 -13   69.74    7.28
  -7  -2  11   76.53   11.90
   7  -2 -11   60.94    6.52
   7   2 -11   68.02    7.12
   7   2 -11   55.87    6.59
   7  -2  -9   41.52    5.75
   7   2  -9   41.43    6.07
   7  -2  -9   44.15    5.63
   7   2  -9   51.50    5.80
   7   2  -7  153.64   10.45
   7  -2  -7  151.14   10.41
   7   2  -7  166.81   11.52
  -7   2   7  122.64   10.69
   7  -2  -5    9.63    3.81
   7   2  -5   12.75    3.55
  -7   2   5   18.38    3.76
   7   2  -5    9.76    3.35
   7   2  -3  290.07   21.60
   7   2  -3  299.73   21.96
  -7   2   3  316.84   22.07
   7  -2  -3  333.36   22.33
   7  -2  -1   11.18    4.16
   7   2  -1    8.02    3.46
   7   2  -1   11.08    3.31
  -7   2   1   13.93    3.24
   7  -2   1   38.60    5.48
   7   2   1   37.20    4.74
   7   2   1   36.02    5.19
  -7   2  -1   36.32    4.84
  -7   2  -3   99.35    8.60
   7  -2   3   87.94    8.76
   7   2   3   92.39    8.19
   7   2   3   93.54    8.77
   7  -2   5   35.58    5.82
   7   2   5   37.58    4.82
  -7   2  -5   40.98    5.26
   7   2   5   32.91    5.55
  -7   2  -7    5.47    3.28
   7  -2   7    4.41    4.10
   7   2   7    3.41    3.31
   7   2   7    7.49    3.84
   7   2   9  399.82   30.89
  -7   2  -9  505.71   31.63
   7  -2   9  437.28   31.35
   7   2   9  435.61   30.25
   7   2  11   10.49    4.04
   7  -2  11   10.18    5.07
   7   2  11    8.28    4.22
  -7   2 -11   12.78    4.13
   7   2  13   73.72    8.86
  -7   2 -13   98.35    9.62
   7  -2  13   88.89    9.75
   7  -2  15   48.82    7.79
  -7   2 -15   54.03    7.32
   7   2  15   48.19    6.86
   7  -2  17   87.08   10.39
  -7   2 -17   91.90    9.81
   7  -2  19   58.09    8.48
  -7   2 -19   41.06    7.19
   7  -2  21   30.45    7.25
  -7   2 -21   21.95    5.73
   7  -2  23    4.96    6.05
  -7   2 -23   -2.25    4.69
   7  -2  25   48.09    8.66
  -7   2 -25   36.20    6.94
   7  -2  27    2.42    6.49
  -7   2 -27   -3.02    4.85
   7  -2  29   -3.16    6.91
  -7   2 -29    6.21    5.39
   7  -2  31    0.66    7.37
  -7   2 -31    7.10    5.16
   7  -2  33    1.35    7.11
  -7   2 -33   -1.32    4.84
  -7  -3  38    7.39    6.01
   7   3 -38    2.73    7.84
  -7  -3  38    6.11    7.43
  -7   3  38    7.50    6.43
  -7  -3  36    0.51    5.44
   7   3 -36    3.27    6.92
  -7  -3  36    0.59    6.97
  -7   3  36    1.93    5.87
  -7  -3  34   20.25    6.55
   7   3 -34   11.22    7.58
  -7  -3  34   18.11    7.47
  -7   3  34   18.32    6.33
  -7  -3  32    5.71    5.39
   7   3 -32    3.52    6.23
  -7  -3  32   12.16    7.25
  -7   3  32    9.77    5.80
  -7  -3  30   13.90    5.75
   7   3 -30   14.17    6.48
  -7  -3  30   13.46    7.30
  -7   3  30   14.51    5.66
  -7  -3  28    6.77    6.95
   7   3 -28   12.47    6.23
  -7  -3  28    5.37    4.92
  -7  -3  26   56.20    9.09
   7   3 -26   49.72    8.39
   7   3 -24   27.81    6.77
  -7  -3  24   20.24    7.20
  -7  -3  22   21.13    9.44
   7   3 -22   26.50    6.36
  -7  -3  22   17.89    6.68
   7   3 -20    4.22    4.84
  -7  -3  20   10.91    5.90
   7   3 -18   14.47    5.20
  -7  -3  18   24.04    6.37
   7   3 -16   -0.78    4.14
   7   3 -16   -2.60    4.85
  -7  -3  16    3.78    5.74
   7   3 -14   21.85    5.35
   7   3 -14   27.55    5.88
   7  -3 -12   55.52    6.31
   7  -3 -12   57.46    7.34
   7   3 -12   57.93    7.18
   7   3 -12   45.97    6.99
   7   3 -10  152.83   12.84
   7  -3 -10  149.85   13.12
   7   3 -10  142.24   12.36
   7  -3 -10  160.25   12.10
   7   3  -8  183.42   14.69
   7   3  -8  187.39   13.92
   7  -3  -8  162.86   13.53
   7  -3  -8  183.85   15.11
   7  -3  -6   28.37    4.74
   7   3  -6   27.18    4.88
  -7   3   6   33.98    5.90
   7   3  -6   31.53    4.84
   7   3  -4   35.71    5.27
  -7   3   4   30.97    5.67
   7   3  -4   30.70    4.74
   7  -3  -4   38.83    5.57
   7   3  -2   46.56    6.32
  -7   3   2   62.85    6.92
   7   3  -2   54.40    5.91
   7  -3  -2   58.05    6.70
   7   3   0   53.53    6.40
  -7   3   0   53.19    6.26
   7   3   0   44.50    5.42
   7  -3   0   49.09    6.27
   7   3   2   12.79    4.09
   7  -3   2    6.32    4.20
  -7   3  -2    5.30    3.21
   7   3   2    6.23    3.13
   7  -3   4   70.48    7.56
   7   3   4   55.05    5.94
   7   3   4   45.36    6.99
  -7   3  -4   66.75    7.17
   7  -3   6   71.47    8.06
   7   3   6   61.67    7.92
  -7   3  -6   66.76    7.53
   7  -3   8   59.11    8.01
  -7   3  -8   75.64    7.53
   7   3   8   53.25    7.42
   7  -3  10  108.00   10.43
   7   3  10   71.91    9.27
  -7   3 -10  110.95    9.80
   7   3  12  172.12   15.90
  -7   3 -12  219.51   16.24
   7  -3  12  188.70   16.38
   7   3  14  192.29   17.16
  -7   3 -14  215.46   17.27
   7  -3  14  223.75   17.99
   7  -3  16   36.07    7.63
  -7   3 -16   33.34    6.14
   7   3  16   32.75    6.62
   7  -3  18   34.95    7.54
  -7   3 -18   32.52    5.94
   7   3  18   23.39    6.21
   7  -3  20   96.14   11.04
  -7   3 -20   80.12    9.43
   7   3  20   78.75    9.97
   7  -3  22   39.45    8.18
  -7   3 -22   27.96    6.02
   7  -3  24   48.35    9.04
  -7   3 -24   31.42    6.24
   7  -3  26    5.83    6.96
  -7   3 -26    7.37    4.47
   7  -3  28   -8.78    7.53
  -7   3 -28    0.58    4.46
   7  -3  30    9.80    7.62
  -7   3 -30    1.78    4.37
   7  -3  32    6.50    7.54
  -7   3 -32    5.43    4.25
   7   4 -35    6.12    7.48
  -7  -4  35    6.55    7.09
  -7  -4  35    4.53    5.85
   7   4 -33   10.35    7.18
  -7  -4  33    2.93    7.10
  -7  -4  33    8.87    5.91
   7   4 -31   17.14    7.18
  -7  -4  31   12.55    7.46
  -7  -4  31   10.17    5.97
   7   4 -29    2.33    6.09
  -7  -4  29    3.89    6.65
  -7  -4  29   10.75    6.05
   7   4 -27   25.26    7.44
  -7  -4  27   24.59    7.93
  -7  -4  25   15.11    6.90
   7   4 -25    7.51    6.20
  -7  -4  23   16.46    6.87
   7   4 -23   23.82    6.76
  -7  -4  21   -5.25    6.21
   7   4 -21   -3.84    5.44
  -7  -4  21    7.80    8.61
  -7  -4  19    7.15    6.08
   7   4 -19    8.14    5.57
  -7  -4  17    0.93    5.93
   7   4 -17    7.59    5.26
   7   4 -15   57.25    7.59
  -7  -4  15   64.95   12.02
   7   4 -15   47.70    7.18
   7  -4 -15   53.00    7.46
   7   4 -13   26.32    6.00
   7   4 -13   27.80    5.98
   7  -4 -13   28.50    6.33
   7   4 -11   61.65    7.50
   7   4 -11   56.62    7.34
   7  -4 -11   59.35    8.11
   7   4  -9   35.06    5.70
   7   4  -9   29.80    5.93
   7  -4  -9   36.02    6.83
   7   4  -7    9.34    4.71
   7   4  -7   11.35    4.19
   7  -4  -7   10.94    5.11
   7   4  -7   10.32    4.51
   7   4  -5  117.93   10.45
   7  -4  -5  143.30   11.31
   7   4  -5  110.46   10.87
   7  -4  -3   10.91    4.47
   7   4  -3    9.67    4.31
  -7   4   3    8.91    5.36
   7   4  -3    9.76    3.91
   7   4  -1   36.78    6.04
  -7   4   1   51.19    7.40
   7  -4  -1   43.90    6.26
   7   4   1   10.08    4.31
  -7   4  -1   19.44    5.37
   7  -4   1   17.29    5.00
   7   4   3   17.18    4.98
  -7   4  -3   14.18    4.62
   7  -4   3   22.53    5.52
   7   4   5   -1.36    4.47
  -7   4  -5    6.22    4.23
   7  -4   5    3.07    4.84
   7   4   7   30.22    6.09
  -7   4  -7   22.67    5.10
   7  -4   7   24.88    6.31
   7   4   9   10.78    4.94
  -7   4  -9   21.77    5.15
   7  -4   9   23.17    6.06
   7   4  11   48.74    7.50
  -7   4 -11   50.83    7.10
   7  -4  11   61.61    8.34
   7   4  13   16.66    5.60
  -7   4 -13   16.14    5.04
   7  -4  13   25.63    6.67
   7   4  15   13.54    5.52
  -7   4 -15   12.57    4.51
   7  -4  15    5.31    6.01
   7   4  17   33.11    7.13
  -7   4 -17   30.79    6.03
   7  -4  17   34.74    7.71
   7   4  19    8.27    5.66
  -7   4 -19    8.17    4.89
   7  -4  19   18.91    6.95
   7   4  21    9.89    5.91
  -7   4 -21    8.96    4.61
   7  -4  21    8.73    6.87
   7   4  23    1.28    5.54
  -7   4 -23    3.46    4.12
   7  -4  23    7.19    7.12
   7   4  25    2.67    5.60
   7  -4  25    4.78    7.50
  -7   4 -25    0.59    4.05
   7  -4  27    1.42    7.05
  -7   4 -27    1.82    4.61
   7  -4  29   17.65    8.36
  -7   4 -29    1.23    4.28
  -7   4 -31   -1.87    4.28
  -7  -5  34   -1.00    5.57
  -7  -5  32   -2.38    7.09
   7   5 -32   -2.02    7.19
  -7  -5  32    1.48    5.47
   7   5 -30   15.50    7.86
  -7  -5  30   15.74    7.81
   7   5 -28    2.42    6.25
  -7  -5  28    2.26    6.55
   7   5 -26   16.10    7.00
  -7  -5  26   11.55    9.49
  -7  -5  26   16.57    7.38
   7   5 -24   11.06    6.35
  -7  -5  24    6.27    9.30
  -7  -5  24    4.28    6.21
   7   5 -22    7.95    6.15
  -7  -5  22    8.27    9.15
  -7  -5  22    8.26    6.63
   7   5 -20   15.07    6.28
  -7  -5  20   24.83   10.34
  -7  -5  20    8.07    6.42
   7   5 -18   27.14    6.76
  -7  -5  18   32.73    7.43
  -7  -5  18    6.24    9.03
   7   5 -16   14.41    5.75
  -7  -5  16   14.67    6.82
   7   5 -16    9.54    4.90
   7  -5 -16   15.06    5.61
   7   5 -14    5.93    4.68
   7   5 -14    3.06    4.62
   7  -5 -14   -1.25    4.94
   7   5 -12    2.13    4.63
   7   5 -12   -1.58    4.63
   7  -5 -12   -1.91    4.93
   7   5 -10    6.58    4.64
   7   5 -10    9.64    4.62
   7  -5 -10   13.01    6.25
   7   5  -8    2.93    4.41
   7  -5  -8    7.87    5.57
   7   5  -8   -2.01    3.77
   7   5  -6    7.09    4.75
   7   5  -6    7.29    4.05
   7  -5  -6   11.39    6.12
   7   5  -4    9.23    4.38
   7  -5  -4   16.77    6.19
   7   5  -2   22.46    5.49
   7   5   0   26.26    5.76
  -7   5   0   21.16    6.81
   7  -5   2    7.47    5.00
  -7   5  -2   13.67    5.99
   7   5   2    8.68    4.76
   7  -5   4   32.76    6.43
  -7   5  -4   35.71    7.24
   7   5   4   29.38    6.11
   7  -5   6   64.85    8.49
  -7   5  -6   72.66    9.51
   7   5   6   58.87    8.32
   7  -5   8   10.23    5.64
  -7   5  -8   16.75    5.46
   7   5   8   25.02    6.32
   7  -5  10   16.54    6.53
  -7   5 -10    9.44    4.93
   7   5  10   10.17    5.23
   7  -5  12   31.81    7.51
  -7   5 -12   34.04    6.76
   7   5  12   27.02    6.23
   7  -5  14    8.94    6.58
  -7   5 -14   14.78    5.18
   7   5  14   11.15    5.47
   7  -5  16    7.04    6.41
  -7   5 -16   -0.60    4.42
   7   5  16   -2.95    5.18
   7  -5  18    3.09    6.67
  -7   5 -18    2.45    4.34
   7   5  18    3.75    5.09
   7  -5  20    1.30    6.78
  -7   5 -20    4.36    4.37
   7   5  20    9.21    6.10
   7  -5  22    2.04    7.45
  -7   5 -22    4.42    4.89
   7   5  22    6.18    6.47
   7  -5  24    2.84    7.45
  -7   5 -24   -2.56    4.74
   7   5  24   -4.95    6.26
   7  -5  26   -5.90    8.23
  -7   5 -26   -2.59    4.67
   7   5  26    1.47    5.66
   7  -5  28   10.68    8.50
  -7   5 -28   -3.90    4.73
   7   5  28   -3.79    6.23
   7   6 -29   -1.33    6.89
  -7  -6  29    0.59    6.65
   7   6 -27    1.28    6.72
  -7  -6  27   11.44    6.84
   7   6 -25    9.71    6.93
  -7  -6  25   10.14    7.03
   7   6 -23   13.13    6.22
  -7  -6  23   11.47    7.08
  -7  -6  23    1.08    9.21
   7   6 -21   -0.54    5.74
  -7  -6  21    3.70    6.17
  -7  -6  21   -1.09    9.64
  -7  -6  19   12.20    9.75
  -7  -6  19    8.98    6.83
   7  -6 -19    4.71    5.34
   7   6 -19    5.17    5.87
   7  -6 -17    2.76    5.38
  -7  -6  17    6.84    6.24
   7  -6 -15    8.61    5.82
   7   6 -15    7.60    5.21
  -7  -6  15    5.13    6.08
   7  -6 -13   28.26    7.36
   7   6 -13   17.96    5.69
   7   6 -11    7.24    4.86
   7  -6 -11   18.24    6.54
   7   6  -9    0.89    4.35
   7  -6  -9    4.63    5.72
   7  -6  -7    6.96    6.17
   7   6  -7    1.32    3.96
   7   6  -7    9.91    4.99
   7  -6  -5   10.31    6.57
   7   6  -5    4.95    4.41
   7   6  -5    7.00    4.69
   7   6  -3    5.60    4.42
   7  -6  -3   -0.80    5.82
   7   6  -1   20.34    5.48
   7  -6  -1   29.68    7.78
   7   6   1    6.40    4.82
  -7   6  -3   -0.83    5.85
   7   6   3    2.03    4.52
  -7   6  -5   -2.34    5.69
   7   6   5    0.52    4.66
  -7   6  -7    1.55    5.43
   7   6   7    1.65    4.74
  -7   6  -9   16.14    6.67
   7   6   9   17.99    6.15
  -7   6 -11    6.08    5.58
   7   6  11    1.19    5.21
   7  -6  11    1.10    6.46
  -7   6 -13    7.94    5.57
   7   6  13   11.61    5.79
   7  -6  13   11.03    7.08
  -7   6 -15    4.22    5.04
   7   6  15    9.28    5.64
   7  -6  15    4.27    6.73
  -7   6 -17    4.89    5.14
   7   6  17   -0.64    5.24
   7  -6  17   -3.19    7.04
  -7   6 -19    6.95    5.46
   7   6  19   -0.66    5.54
   7  -6  19   -2.00    7.09
  -7   6 -21    0.69    4.60
   7   6  21   -2.81    5.92
   7  -6  21   -3.49    7.25
  -7   6 -23    0.69    4.58
   7   6  23    0.73    6.16
   7  -6  23    9.43    8.09
  -7   6 -25    0.68    4.79
  -7  -7  24    1.14    6.43
  -7  -7  22    3.30    6.38
  -7  -7  20    7.01    6.78
   7  -7 -20    2.32    5.64
  -7  -7  18    1.62    6.49
  -7  -7  18   -3.48    9.68
   7  -7 -18   15.51    6.52
  -7  -7  16    2.71    6.33
  -7  -7  16    5.79   10.04
   7  -7 -16    2.39    5.92
  -7  -7  14    2.66    6.35
   7   7 -14    1.97    4.75
   7  -7 -14   -1.66    6.15
   7   7 -12    1.44    4.84
   7  -7 -12    6.83    6.44
   7   7 -10    5.24    4.82
   7  -7 -10   -0.88    6.11
   7   7  -8    3.27    4.26
   7   7  -8    8.98    4.98
   7  -7  -8   -4.44    6.35
   7   7  -6    6.52    4.78
   7   7  -6    1.42    4.18
   7  -7  -6    6.22    6.17
   7   7  -4   -1.96    4.90
   7   7  -4   -1.94    4.20
   7  -7  -4    1.81    6.20
   7   7  -2   19.84    5.92
   7   7  -2    6.56    4.85
   7  -7  -2   16.61    7.68
   7   7   0    1.58    4.48
   7  -7   0   -0.93    6.26
   7   7   2   -4.30    4.58
   7  -7   2    1.85    6.69
   7   7   4    0.55    4.75
   7  -7   4   -0.93    6.92
   7   7   6    1.13    4.86
   7   7   8    4.69    4.90
  -7   7  -8   10.43    7.75
  -7   7 -10   28.19    8.05
   7   7  10   16.93    6.51
  -7   7 -12    1.76    6.04
   7   7  12    3.89    5.66
  -7   7 -14    7.06    6.46
   7   7  14   15.27    6.59
  -7   7 -16   -2.60    6.07
   7   7  16    2.72    5.58
  -7   7 -18    3.41    6.04
   7   7  18    0.70    5.76
   7  -8 -17    2.62    6.11
   7  -8 -15    8.91    6.85
   7  -8 -13    3.70    6.74
   7  -8 -11   -2.87    6.71
   7  -8  -9   -1.96    6.68
   7   8  -7    3.44    4.52
   7  -8  -7   -1.00    6.91
   7   8  -5   -1.48    4.37
   7  -8  -5    7.04    7.32
   7  -8  -3    4.01    6.75
   7   8  -3    4.56    4.34
   7  -8  -1    1.01    6.82
   7   8  -1    4.23    4.59
   7  -8   1    1.03    7.25
   7   8   1   10.56    5.36
   7  -8   3    6.24    7.22
   7   8   3    3.98    5.06
   7  -8   5   -1.04    6.92
   7   8   5    2.93    4.98
   7  -8   7   20.72    8.02
   7   8   7   14.38    6.04
   7  -8   9    6.22    7.56
   7   8   9    4.30    5.53
  -8   0  32   52.55    8.19
  -8   0  30    7.46    5.23
   8   0 -30    3.79    5.20
  -8   0  28   13.23    5.38
   8   0 -28    7.46    5.25
  -8   0  26   33.08    6.09
   8   0 -26   26.43    5.96
  -8   0  24   20.72    5.38
   8   0 -24   19.07    5.43
  -8   0  22    9.19    4.42
  -8   0  22    8.29    5.41
   8   0 -22    8.92    5.20
   8   0 -20    3.90    4.38
  -8   0  20    2.37    4.91
  -8   0  20    3.86    4.09
   8   0 -18   54.65    7.17
  -8   0  18   66.45    7.81
  -8   0  18   65.70    7.17
  -8   0  16   26.51    5.61
   8   0 -16   25.43    4.97
  -8   0  14   16.17    4.90
   8   0 -14   12.53    4.29
   8   0 -12   44.10    5.43
   8   0 -12   31.82    5.20
   8   0 -10  570.10   38.51
   8   0 -10  564.81   38.70
   8   0  -8 1913.23  122.45
   8   0  -8 1841.64  122.58
   8   0  -6  332.38   22.76
   8   0  -6  303.46   22.58
   8   0  -4   82.75    7.13
  -8   0   4   29.29    7.93
   8   0  -2  755.23   18.93
  -8   0   2  671.04   16.85
  -8   0   0   43.38    5.34
   8   0   0   57.90    6.17
  -8   0  -2   13.99    3.73
   8   0   2   63.81    5.94
  -8   0  -4   32.16    5.66
   8   0   4  155.09    9.51
  -8   0  -6   16.40    5.29
   8   0   6  223.24   10.13
  -8   0  -8    2.94    3.29
   8   0   8    1.30    4.18
  -8   0 -10   -0.41    3.71
   8   0  10  100.84    7.34
   8   0  12  168.22   13.97
  -8   0 -14   -0.99    4.03
   8   0  14   10.47    4.82
  -8   0 -16    2.10    4.24
   8   0  16   14.64    5.13
  -8   0 -18    4.99    5.63
   8   0  18  195.30   10.72
  -8   0 -20    3.50    5.03
   8   0  20    1.30    5.02
  -8   0 -22   -0.61    4.66
   8   0  22    2.28    5.33
  -8   0 -24    3.20    5.07
  -8   0 -30    2.69    5.03
  -8   0 -32    0.67    4.66
  -8  -1  37   12.24    7.37
  -8  -1  37   22.23    6.87
  -8  -1  35    1.07    6.92
  -8  -1  35    1.52    5.95
   8   1 -35   -0.57    6.00
  -8  -1  33   26.07    7.68
  -8  -1  33   30.00    6.74
   8   1 -33   27.78    7.47
  -8  -1  31   10.20    6.67
  -8  -1  31   19.40    6.15
   8   1 -31   16.11    6.63
  -8  -1  29   15.98    6.95
  -8  -1  29   16.18    5.50
   8   1 -29    5.92    5.49
  -8  -1  27   12.23    5.99
  -8   1  27    1.55    4.93
  -8  -1  27    8.72    5.07
   8   1 -27   13.32    5.51
  -8  -1  25   26.98    6.71
  -8   1  25   24.94    5.61
  -8  -1  25   28.21    5.92
   8   1 -25   16.31    5.59
   8  -1 -25   27.88    5.86
  -8  -1  23   -0.82    5.43
  -8   1  23    0.67    3.90
  -8  -1  23    0.38    4.27
   8  -1 -23   -1.11    4.24
   8   1 -23   -3.69    4.77
   8  -1 -21   19.98    4.87
  -8  -1  21   19.44    6.28
  -8  -1  21   17.62    5.07
  -8   1  21   21.42    4.80
   8   1 -21    9.00    5.19
   8  -1 -19   54.86    7.02
   8   1 -19   54.44    7.63
  -8   1  19   74.26    7.16
  -8  -1  19   69.72    8.39
  -8   1  17  187.27   12.98
   8   1 -17  149.48   13.27
   8  -1 -17  151.97   12.94
  -8  -1  17  149.91   13.85
   8   1 -15   18.06    4.57
   8  -1 -15   17.24    4.43
  -8  -1  15   13.52    5.81
  -8   1  15   20.30    4.08
  -8  -1  15    3.79    7.10
   8  -1 -13   58.65    6.43
   8   1 -13   54.00    6.48
  -8   1  13   73.80    6.18
   8   1 -13   56.78    6.66
   8  -1 -11   41.35    5.33
   8   1 -11   30.80    5.19
   8   1 -11   33.57    5.30
   8   1  -9  170.41   11.77
   8  -1  -9  178.28   11.89
   8   1  -9  186.16   12.01
   8   1  -7  155.99   10.19
   8   1  -7  144.56   10.56
   8  -1  -7  147.85   10.27
   8   1  -5  132.82    8.89
  -8   1   5   93.45    8.00
   8  -1  -5  130.23    9.02
   8   1  -3  122.84    8.68
   8  -1  -3  110.65    8.67
  -8   1   3  128.28    8.23
   8   1  -1   35.06    5.03
  -8   1   1   31.98    4.16
   8   1  -1   44.28    4.83
   8  -1  -1   34.84    5.32
   8   1   1   40.78    4.54
   8   1   1   36.56    4.56
   8  -1   1   52.79    6.47
  -8   1  -1   34.83    4.27
   8   1   3   24.89    4.30
   8   1   3   30.73    4.58
   8  -1   3   17.82    5.10
  -8   1  -3   25.06    4.28
   8   1   5    2.81    3.11
   8   1   5    2.24    3.52
   8  -1   5    4.60    4.39
  -8   1  -5    0.69    3.05
  -8   1  -7   17.69    4.92
   8   1   7   29.11    5.25
   8  -1   7   33.04    5.58
   8   1   7   27.78    4.62
  -8   1  -9   29.68    5.34
   8   1   9   35.03    5.90
   8  -1   9   27.34    5.78
   8   1   9   32.21    5.22
   8  -1  11   68.31    7.71
   8   1  11   56.95    6.73
  -8   1 -11   35.83    6.25
   8  -1  13   80.42    8.68
   8   1  13   82.27    7.94
  -8   1 -13   43.00    7.29
   8  -1  15   13.16    5.50
   8   1  15   18.55    4.90
  -8   1 -15    4.72    4.33
   8  -1  17   17.15    6.01
   8   1  17   11.81    4.77
  -8   1 -17    8.48    4.60
   8  -1  19   20.50    6.32
  -8   1 -19   12.57    4.95
   8  -1  21   23.64    6.65
  -8   1 -21    6.62    4.69
   8  -1  23   34.94    7.46
  -8   1 -23   10.36    5.34
   8  -1  25    0.55    5.86
  -8   1 -25    5.98    4.70
   8  -1  27    8.65    6.46
  -8   1 -27    1.84    4.91
  -8   1 -29   -0.63    4.90
  -8   1 -31   -0.65    4.97
  -8  -1 -33    7.88    6.15
  -8   1 -33    3.97    4.83
  -8  -2  38    5.34    6.91
   8   2 -38   -4.45    7.12
  -8  -2  38    4.86    6.23
  -8  -2  36   18.45    7.57
   8   2 -36    8.47    6.73
  -8  -2  36   11.00    6.53
  -8  -2  34    6.05    6.80
   8   2 -34    7.66    6.93
  -8  -2  34    5.02    5.93
  -8  -2  32   34.63    8.31
   8   2 -32   17.50    6.96
  -8  -2  32   19.28    6.39
  -8  -2  30    3.12    6.55
   8   2 -30    9.16    6.03
  -8  -2  30   12.05    5.73
  -8  -2  28    4.02    6.32
   8   2 -28   -0.52    5.66
  -8  -2  28    3.59    5.21
  -8  -2  26    0.48    5.90
  -8  -2  26    1.29    5.03
   8   2 -26    0.48    5.05
   8   2 -24   24.64    6.44
  -8  -2  24   41.76    7.50
   8   2 -22    2.96    4.76
  -8  -2  22    2.21    5.96
   8   2 -20   49.10    7.13
  -8  -2  20   42.18    7.57
   8   2 -18  137.17   10.63
   8  -2 -18  106.98    9.00
  -8  -2  18  116.57   11.00
  -8  -2  16   40.96    7.23
   8   2 -16   33.93    6.10
   8  -2 -16   35.08    5.35
   8   2 -16   31.24    6.07
  -8  -2  16   36.60   11.06
   8   2 -14  109.76   10.32
   8  -2 -14  109.27    9.95
   8   2 -14  119.36   10.60
   8  -2 -12   79.03    7.18
   8   2 -12   74.91    7.67
   8   2 -12   74.00    7.28
  -8  -2  10   21.45    9.42
   8   2 -10    6.07    4.34
   8  -2 -10   11.19    4.20
   8   2 -10   13.43    4.20
   8   2  -8   87.69    7.63
   8  -2  -8   92.18    7.82
   8   2  -8   94.27    8.55
  -8   2   8   53.10    7.41
   8  -2  -6   48.68    5.79
   8   2  -6   60.46    5.86
  -8   2   6   35.31    5.48
  -8   2   4    8.45    3.11
   8   2  -4    7.59    3.37
   8   2  -4   10.00    3.72
   8  -2  -4    5.82    3.91
  -8   2   2    4.64    2.80
   8   2  -2   -0.31    3.13
   8   2  -2    3.64    3.52
   8  -2  -2   -0.97    4.22
  -8   2   0   34.02    4.91
   8   2   0   31.22    5.09
   8   2   0   39.91    5.20
   8  -2   0   38.30    6.08
  -8   2  -2   65.00    6.45
   8   2   2   47.45    6.24
   8   2   2   47.62    5.94
   8  -2   2   56.88    6.98
  -8   2  -4   32.73    4.84
   8   2   4   27.60    4.73
   8  -2   4   21.32    5.34
   8   2   4   26.87    4.81
   8   2   6  248.59   18.81
  -8   2  -6  285.31   19.19
   8   2   6  224.42   17.77
   8  -2   6  236.74   18.85
  -8   2  -8   40.24    5.57
   8  -2   8   32.18    6.23
   8   2   8   31.09    5.02
   8   2   8   32.36    5.56
  -8   2 -10   59.48    7.26
   8   2  10   61.65    6.73
   8  -2  10   66.56    8.10
   8   2  10   55.94    7.29
  -8   2 -12   46.57    6.15
   8  -2  12   33.28    6.77
   8   2  12   34.53    6.03
  -8   2 -14    3.43    4.14
   8  -2  14    8.28    5.38
   8   2  14   -0.43    4.06
  -8   2 -16   69.92    8.57
   8  -2  16   66.77    8.95
   8   2  16   59.76    8.12
   8  -2  18   12.37    6.21
  -8   2 -18    2.27    4.75
   8  -2  20    5.44    6.25
  -8   2 -20   10.62    5.30
   8  -2  22   13.21    6.87
  -8   2 -22    1.22    4.67
   8  -2  24    9.01    7.27
  -8   2 -24   14.57    5.69
   8  -2  26   -1.25    6.99
  -8   2 -26   -1.96    4.97
   8  -2  28    9.77    7.06
  -8   2 -28    2.02    4.72
   8  -2  30    3.37    7.28
  -8   2 -30    5.51    5.86
   8  -2  32   -1.39    7.67
  -8   2 -32    4.91    5.52
   8   3 -37    5.97    7.17
  -8  -3  37    3.60    7.14
  -8  -3  37    6.41    6.10
   8   3 -35    1.87    6.51
  -8  -3  35    1.76    7.04
  -8  -3  35    9.31    5.97
   8   3 -33    6.66    6.12
  -8  -3  33   -2.87    6.70
  -8  -3  33   -2.00    5.65
   8   3 -31    1.17    6.20
  -8  -3  31    5.03    7.12
  -8  -3  31    5.38    5.58
   8   3 -29    0.56    5.87
  -8  -3  29   -2.72    6.84
  -8  -3  29    5.22    5.25
   8   3 -27    5.87    5.83
  -8  -3  27   -3.14    6.57
  -8  -3  25   17.30    6.85
   8   3 -25   11.70    6.22
  -8  -3  23    3.41    6.05
   8   3 -23   -0.48    5.16
  -8  -3  21   11.75    9.59
  -8  -3  21   30.27    7.17
   8   3 -21   23.87    6.06
  -8  -3  19   10.56   10.20
  -8  -3  19   23.65    6.99
   8   3 -19   34.26    6.33
  -8  -3  17   18.72   10.11
  -8  -3  17   12.67    6.37
   8   3 -17   13.63    5.03
   8   3 -15   34.93    6.16
  -8  -3  15   13.88   10.49
   8   3 -15   37.35    6.53
   8   3 -13   25.95    5.63
   8   3 -13   35.01    6.07
   8  -3 -13   31.59    5.07
   8   3 -11   59.49    7.63
   8  -3 -11   67.59    6.93
   8   3 -11   74.45    7.53
   8   3  -9   56.85    7.20
   8   3  -9   64.42    6.77
   8  -3  -9   59.67    6.58
   8   3  -7   13.37    5.16
   8  -3  -7   20.11    4.50
   8   3  -7   18.23    4.17
  -8   3   5    7.04    4.21
   8   3  -5    9.46    4.07
   8  -3  -5   10.92    4.36
   8   3  -5    8.89    3.99
  -8   3   3   78.12    8.58
   8   3  -3   73.27    8.06
   8  -3  -3   97.15    8.99
   8   3  -3   72.13    7.54
  -8   3   1  115.67   10.79
   8   3  -1  107.60    9.79
   8  -3  -1  135.63   11.23
   8   3  -1  112.84   10.65
  -8   3  -1  335.59   23.76
   8   3   1  300.16   22.50
   8  -3   1  337.57   23.58
   8   3   1  312.90   23.56
  -8   3  -3  266.45   19.17
   8   3   3  235.82   18.83
   8  -3   3  257.52   19.04
   8   3   3  230.80   17.75
   8  -3   5   81.86    8.86
  -8   3  -5   82.44    8.52
   8   3   5   68.94    8.36
   8  -3   7   80.05    9.14
  -8   3  -7   80.06    8.59
   8   3   7   72.24    8.62
   8  -3   9   -1.30    5.08
  -8   3  -9    0.90    3.46
   8   3   9    2.22    4.22
   8  -3  11   23.51    6.42
  -8   3 -11   21.74    5.14
   8   3  11   22.45    5.37
   8   3  13   78.18    9.57
  -8   3 -13   91.86    9.68
   8  -3  13  101.64   10.71
  -8   3 -15    0.52    3.91
   8  -3  15   13.52    6.30
   8   3  15    4.98    4.92
  -8   3 -17   55.52    7.63
   8  -3  17   38.21    7.97
   8   3  17   36.95    7.22
  -8   3 -19   34.92    6.58
   8  -3  19   44.23    8.52
   8   3  19   35.14    7.18
  -8   3 -21   11.44    4.94
   8  -3  21    3.67    7.07
   8   3  21   11.60    5.81
   8  -3  23   -1.91    7.18
  -8   3 -23    8.15    4.89
   8  -3  25   -1.99    7.54
  -8   3 -25   -1.79    4.36
   8  -3  27    5.47    7.38
  -8   3 -27   10.40    4.80
   8  -3  29    0.71    7.29
  -8   3 -29   -0.62    4.42
   8  -3  31    5.13    7.86
  -8   3 -31    3.17    4.41
  -8  -4  34    1.21    6.95
  -8  -4  34   -2.58    5.90
   8   4 -34    3.27    6.97
  -8  -4  32   -1.18    7.38
  -8  -4  32    3.05    5.63
   8   4 -32    3.72    6.74
  -8  -4  30    6.36    6.87
  -8  -4  30   -0.49    5.64
   8   4 -30    6.61    6.57
   8   4 -28    8.71    6.68
  -8  -4  28   25.67    7.72
  -8  -4  26    2.73    6.51
   8   4 -26    5.54    6.09
  -8  -4  24   10.65    9.59
  -8  -4  24   32.07    7.78
   8   4 -24   24.80    6.89
  -8  -4  22    7.37   10.13
  -8  -4  22    4.55    6.37
   8   4 -22    5.03    5.44
  -8  -4  20    3.51    6.44
   8   4 -20    7.10    5.66
  -8  -4  18    4.09    9.84
  -8  -4  18   18.32    6.66
   8   4 -18   14.94    5.72
   8   4 -16   15.29    5.53
   8   4 -16   14.28    5.52
   8   4 -14   46.45    7.21
   8   4 -14   34.54    6.69
   8   4 -12  162.16   11.01
   8   4 -12  124.89   10.68
   8   4 -10    5.37    4.47
   8  -4 -10    4.95    4.67
   8   4 -10   13.24    4.77
   8   4  -8   35.03    6.56
   8  -4  -8   40.35    7.01
   8   4  -8   38.72    6.12
   8   4  -6    8.20    4.04
   8  -4  -6   10.34    5.01
   8   4  -6    6.89    4.03
   8  -4  -4   23.41    5.48
   8   4  -4   19.06    4.92
  -8   4   4   16.69    6.13
   8   4  -4   20.57    4.39
   8   4  -2   29.97    5.60
  -8   4   2   18.99    5.81
   8  -4  -2   24.59    5.83
   8   4   0   57.32    7.52
  -8   4   0   59.86    8.40
   8  -4   0   57.86    7.51
   8   4   2   -1.30    4.18
  -8   4  -2    1.57    4.26
   8  -4   2   -0.38    4.59
   8  -4   4   59.97    7.86
  -8   4  -4   58.80    7.58
   8   4   4   47.65    7.19
   8  -4   6    6.01    5.18
  -8   4  -6    0.51    3.71
   8   4   6    3.30    4.74
   8  -4   8   66.94    8.23
  -8   4  -8   45.90    6.90
   8   4   8   37.17    6.84
   8  -4  10   11.22    5.64
  -8   4 -10    1.61    4.09
   8   4  10    9.16    4.89
  -8   4 -12    6.05    4.63
   8   4  12   -0.52    4.55
   8  -4  14    6.05    6.17
  -8   4 -14    2.82    4.37
   8   4  14    5.85    4.93
   8  -4  16   20.43    6.92
  -8   4 -16   12.48    4.89
   8   4  16   15.19    6.00
   8  -4  18   19.62    7.90
  -8   4 -18    5.74    4.56
   8   4  18   15.46    6.22
   8  -4  20    3.20    7.02
  -8   4 -20    3.52    4.47
   8   4  20   -6.21    5.62
   8  -4  22   -1.99    6.94
  -8   4 -22   -0.60    4.38
   8   4  22    1.31    5.49
   8  -4  24    2.08    7.32
  -8   4 -24    1.85    4.15
   8   4  24   -0.67    5.93
   8  -4  26    7.19    7.60
  -8   4 -26    0.63    4.09
   8   4  26   -5.59    6.21
   8  -4  28    8.91    8.30
  -8   4 -28    8.92    4.72
  -8  -5  31   -1.81    7.34
   8   5 -31    3.23    6.72
  -8  -5  31    1.52    5.73
   8   5 -29    0.61    6.38
  -8  -5  29   -0.59    6.43
  -8  -5  27    6.33    6.92
   8   5 -27    3.54    6.03
   8   5 -25    8.58    6.60
  -8  -5  25    8.96    6.69
  -8  -5  25   11.18    9.27
   8   5 -23   15.85    6.71
  -8  -5  23    1.08    6.42
  -8  -5  23   -1.11    9.21
   8   5 -21   -2.09    5.83
  -8  -5  21    9.58    6.62
   8   5 -19   20.37    6.40
  -8  -5  19   18.12    7.15
   8   5 -17   12.78    5.83
  -8  -5  17   16.13    6.94
   8   5 -17    9.67    4.86
   8   5 -15   29.63    6.44
   8   5 -15   22.89    5.93
   8   5 -13    2.89    4.71
   8   5 -13   -4.54    4.61
   8  -5 -13    5.19    5.36
   8   5 -11    4.95    4.85
   8   5 -11    8.92    4.56
   8  -5 -11    9.95    5.47
   8   5  -9   33.66    6.52
   8  -5  -9   36.85    7.83
   8   5  -7    2.34    5.16
   8   5  -7    3.87    4.07
   8  -5  -7    5.52    5.76
   8   5  -5    5.22    4.07
   8  -5  -5    8.34    5.47
   8   5  -3   25.53    5.91
  -8   5   1   64.40    9.67
   8   5  -1   52.85    7.47
   8   5   1   46.39    7.32
  -8   5  -1   55.13    8.91
   8  -5   3    9.61    5.34
  -8   5  -3   10.86    6.14
   8   5   3    9.28    5.11
   8  -5   5   20.59    5.91
  -8   5  -5   25.92    6.47
   8   5   5   19.15    5.68
   8  -5   7    2.37    5.30
  -8   5  -7    2.55    4.55
   8   5   7    2.65    4.83
   8  -5   9    2.53    5.70
  -8   5  -9    3.77    4.94
   8   5   9    0.56    4.76
   8  -5  11    4.32    5.94
  -8   5 -11    6.84    4.78
   8   5  11    4.00    5.12
   8  -5  13    0.57    6.23
  -8   5 -13    6.83    4.96
   8   5  13   -2.94    4.86
   8  -5  15   12.78    7.23
  -8   5 -15   21.45    5.99
   8   5  15   11.29    5.80
   8  -5  17   31.94    8.62
  -8   5 -17   27.65    6.30
   8   5  17   33.73    7.16
   8  -5  19   -3.33    7.26
  -8   5 -19    5.88    4.93
   8   5  19    4.47    5.69
   8  -5  21   -4.87    7.39
  -8   5 -21   -3.97    4.74
   8   5  21   -1.35    5.70
   8  -5  23    0.72    7.82
  -8   5 -23   -1.34    4.60
   8   5  23    2.81    6.09
   8  -5  25    2.98    7.60
  -8   5 -25   -7.43    5.31
   8   5  25   -0.73    6.05
   8   5  27    7.55    7.01
  -8  -6  28    0.59    6.67
   8   6 -28   -0.64    6.86
  -8  -6  26    6.44    6.83
   8   6 -26    3.03    6.53
  -8  -6  24    4.62    9.82
  -8  -6  24   -1.14    6.74
   8   6 -24    7.53    6.10
  -8  -6  22   -1.15    9.84
  -8  -6  22    9.42    6.60
   8   6 -22    5.02    6.08
  -8  -6  20    3.33    6.79
   8   6 -20   -0.54    5.77
  -8  -6  18   35.89    8.34
  -8  -6  18   76.58   13.86
  -8  -6  16   19.55    7.40
   8   6 -16   28.20    6.45
   8   6 -14    1.96    5.01
   8  -6 -14   -1.50    5.32
   8   6 -12   15.45    5.63
   8  -6 -12   23.13    6.91
   8   6 -10   21.96    5.84
   8  -6 -10   26.69    7.54
   8   6  -8   17.01    5.60
   8   6  -8   11.13    4.84
   8  -6  -8   16.56    7.07
   8   6  -6   57.93    8.41
   8   6  -6   69.94    8.16
   8  -6  -6   54.37    9.71
   8   6  -4    2.08    5.55
   8   6  -4    2.38    4.39
   8  -6  -4    1.65    6.28
   8   6  -2   38.16    6.89
   8  -6  -2   57.25    9.87
   8   6   0   74.29    9.29
  -8   6  -2   23.88    7.66
   8   6   2   13.66    5.35
   8   6   4   -0.54    4.76
  -8   6  -4    7.45    6.50
   8   6   6    0.55    4.68
  -8   6  -6   13.74    6.65
  -8   6  -8    0.80    5.61
   8   6   8    7.51    5.08
  -8   6 -10    5.53    5.91
   8   6  10    0.61    5.14
  -8   6 -12    0.79    5.43
   8  -6  12   12.31    7.03
   8   6  12    1.89    5.43
  -8   6 -14    8.96    5.80
   8  -6  14   16.08    7.44
   8   6  14   19.32    6.39
  -8   6 -16   13.10    5.88
   8  -6  16   18.91    7.79
   8   6  16   12.61    6.21
  -8   6 -18    6.52    5.53
   8  -6  18   17.85    8.35
   8   6  18    3.35    5.80
  -8   6 -20    0.72    4.95
   8  -6  20    7.15    7.40
   8   6  20    8.83    6.05
  -8   6 -22    8.59    5.18
   8   6  22    4.94    5.76
   8  -6  22   -0.74    7.82
  -8  -7  21   29.93   11.36
  -8  -7  21    6.74    6.50
  -8  -7  19   -2.45    9.45
  -8  -7  19    7.93    6.88
  -8  -7  17   -2.83    6.56
   8  -7 -15    5.00    6.14
   8   7 -15    8.84    5.34
  -8  -7  15   -2.45   10.08
  -8  -7  15    6.70    6.64
   8  -7 -13    0.86    5.80
   8   7 -13    8.64    5.29
   8  -7 -11    7.12    6.94
   8   7 -11    5.49    5.25
   8  -7  -9    7.21    6.87
   8   7  -9    6.99    4.90
   8  -7  -7   16.52    7.35
   8   7  -7   10.80    4.98
   8   7  -7    5.92    4.86
   8  -7  -5    5.51    6.83
   8   7  -5   10.44    5.03
   8   7  -5    6.64    5.06
   8  -7  -3   10.36    7.11
   8   7  -3    7.14    4.58
   8   7  -3    3.78    5.39
   8   7  -1    1.60    4.60
   8  -7  -1    1.91    7.13
   8   7   1    6.69    5.32
   8  -7   1   18.09    7.09
   8   7   3   -0.56    4.80
   8  -7   3    3.85    7.00
   8   7   5   -0.58    5.17
   8   7   7    2.97    4.97
  -8   7  -7   14.69    7.64
   8   7   9    3.06    5.38
  -8   7  -9    2.89    6.69
   8   7  11    9.54    5.49
  -8   7 -11   13.96    7.23
   8   7  13    6.05    5.59
  -8   7 -13   12.79    7.14
   8   7  15   -6.95    6.10
  -8   7 -15    5.45    6.43
  -8  -8  14    2.27    6.48
   8   8 -12    6.27    5.24
   8  -8 -12    5.76    6.81
   8   8 -10    5.63    5.11
   8  -8 -10    0.98    6.84
   8   8  -8    1.55    4.83
   8  -8  -8    5.04    7.00
   8   8  -6   11.81    5.14
   8   8  -6    4.60    4.95
   8  -8  -6   10.20    7.58
   8   8  -4    2.09    4.50
   8   8  -4   -0.51    4.76
   8  -8  -4    1.02    7.35
   8   8  -2   -0.53    4.64
   8  -8  -2   11.35    7.44
   8   8   0    3.88    5.02
   8  -8   0   -2.10    7.20
   8   8   2    4.03    4.88
   8  -8   2   15.94    8.03
   8   8   4    2.39    4.94
   8  -8   4    8.51    8.16
  -9   0  33   -0.49    5.55
   9   0 -31   -1.99    5.46
  -9   0  31    1.85    5.47
   9   0 -29    0.46    5.18
  -9   0  29    6.13    5.22
   9   0 -27   19.91    6.00
  -9   0  27   28.17    6.06
   9   0 -25   51.00    8.08
  -9   0  25   73.93    8.19
   9   0 -23    2.91    4.81
  -9   0  23    5.88    4.48
   9   0 -21    3.46    4.39
  -9   0  21    3.82    4.21
   9   0 -19   -1.44    4.21
  -9   0  19    0.33    4.26
   9   0 -17    2.00    3.91
  -9   0  17    1.86    3.89
   9   0 -15    1.94    3.90
   9   0 -13   32.70    5.46
   9   0 -13   35.29    5.38
   9   0 -11   16.10    4.72
   9   0 -11   14.79    4.06
   9   0  -9  144.81   12.01
   9   0  -9  153.70   12.38
   9   0  -7  147.95   12.12
   9   0  -7  148.87   12.33
   9   0  -5  133.13   11.39
   9   0  -3   33.87    5.43
   9   0  -1    0.30    3.62
  -9   0  -1    7.73    3.16
   9   0   1   13.24    4.34
  -9   0  -3    1.32    2.96
   9   0   3    2.65    3.84
  -9   0  -5    2.08    2.88
   9   0   5    4.38    4.49
  -9   0  -7    0.77    3.57
   9   0   7   18.44    5.73
  -9   0  -9    8.30    5.02
   9   0   9  126.31    8.69
  -9   0 -11    1.81    3.71
   9   0  11   28.56    5.83
  -9   0 -13    8.17    4.83
   9   0  13  103.64    8.36
   9   0  15   -0.41    4.84
  -9   0 -15    0.50    3.93
   9   0  17    9.97    5.34
  -9   0 -17    3.19    4.29
   9   0  19  103.78    8.89
  -9   0 -19    5.19    5.10
   9   0  21   -0.95    5.55
  -9   0 -21    3.63    4.60
  -9   0 -23    9.17    5.40
  -9   0 -25   -0.64    4.91
  -9   0 -27    2.63    5.21
  -9   0 -29    3.43    5.51
  -9   0 -31   -2.11    5.11
  -9  -1  38    8.27    6.40
   9   1 -36    2.93    6.29
  -9  -1  36    1.05    6.04
   9   1 -34    3.40    6.48
  -9  -1  34    3.57    5.64
   9   1 -32    7.09    6.56
  -9  -1  32    0.49    5.38
   9   1 -30    0.52    5.84
  -9  -1  30   11.29    6.50
  -9  -1  30    0.46    5.59
   9   1 -28    5.31    5.26
  -9  -1  28   -1.90    6.24
  -9   1  28    7.41    5.06
  -9  -1  28    3.98    5.18
   9   1 -26   17.81    6.03
  -9  -1  26   17.94    7.07
  -9   1  26   31.99    6.06
  -9  -1  26   24.16    5.94
   9  -1 -24    2.82    4.70
   9   1 -24    5.31    5.15
  -9  -1  24    3.94    5.40
  -9   1  24    2.16    4.37
  -9  -1  24    7.35    5.30
   9   1 -22   12.79    5.52
  -9  -1  22    5.09    5.90
   9  -1 -22    5.18    4.31
  -9  -1  22   11.61    4.94
  -9   1  22    7.70    4.39
   9   1 -20    6.46    4.83
   9  -1 -20   10.44    4.68
  -9   1  20    9.00    4.25
  -9  -1  20    3.63    5.38
  -9  -1  18   47.57    7.50
   9   1 -18   35.94    6.22
   9  -1 -18   35.44    5.85
  -9  -1  16   13.54    5.65
   9   1 -16    7.35    4.40
   9  -1 -16   16.44    4.74
   9  -1 -14   65.37    7.16
   9   1 -14   64.31    7.14
   9   1 -14   58.58    7.05
   9   1 -12   10.89    4.50
   9  -1 -12   13.00    4.39
   9   1 -12    9.62    4.15
  -9  -1  12   25.79    9.17
   9   1 -10   57.26    6.80
   9  -1 -10   64.51    6.82
   9   1 -10   63.16    6.94
   9   1  -8  276.69   18.69
   9  -1  -8  268.52   18.43
   9   1  -8  262.50   18.30
  -9  -1   6   10.54    7.89
   9   1  -6   23.37    4.86
   9  -1  -6   22.18    5.24
   9  -1  -4  490.02   25.36
   9   1  -4  513.04   25.38
   9  -1  -2   14.46    4.75
   9   1  -2   25.15    4.83
  -9  -1   2   20.20    8.76
   9   1   0  324.22   23.16
  -9   1   0  333.56   23.39
   9   1   0  308.81   23.46
   9  -1   0  341.80   23.97
   9   1   2  104.21    9.33
   9  -1   2  117.09   10.80
   9   1   2  100.96    9.50
  -9   1  -2  107.56    9.76
   9   1   4   39.00    5.28
   9  -1   4   23.97    5.82
  -9   1  -4   24.54    4.44
   9   1   6   64.77    6.72
   9  -1   6   80.55    7.70
  -9   1  -6   63.23    7.03
   9   1   8   38.79    5.89
   9  -1   8   38.97    6.65
  -9   1  -8   30.75    6.09
   9   1  10   73.33    8.38
   9  -1  10   73.17    8.49
  -9   1 -10   64.89    8.14
   9   1  12   10.95    5.21
   9  -1  12   17.38    5.61
  -9   1 -12   10.17    4.68
   9   1  14   20.74    5.52
   9  -1  14   18.36    5.96
  -9   1 -14   12.94    4.73
   9  -1  16   35.39    6.79
   9   1  16   25.15    5.81
  -9   1 -16   15.17    5.58
   9  -1  18   14.25    5.97
  -9   1 -18    4.89    4.40
   9  -1  20   27.14    6.80
  -9   1 -20   11.92    5.38
   9  -1  22   12.34    6.25
  -9   1 -22    4.17    4.73
   9  -1  24    3.91    6.03
  -9   1 -24    1.85    4.62
   9  -1  26    5.24    6.74
  -9   1 -26    3.80    4.94
  -9  -1 -26    5.24    6.11
  -9  -1 -28    5.39    6.10
  -9   1 -28    0.65    4.88
  -9  -1 -30   -1.56    5.83
  -9   1 -30   -0.67    5.04
   9   2 -37    3.71    6.52
  -9  -2  37    1.63    5.94
  -9  -2  37    2.95    7.11
   9   2 -35    1.21    6.17
  -9  -2  35    5.79    5.81
  -9  -2  35    7.35    7.20
   9   2 -33   -2.92    6.10
  -9  -2  33   -1.52    5.43
  -9  -2  33   -4.41    6.88
   9   2 -31    0.56    5.61
  -9  -2  31   -0.49    5.65
  -9  -2  31   -1.08    6.59
   9   2 -29   -1.07    5.57
  -9  -2  29   -0.95    5.24
  -9  -2  29   -2.10    6.98
   9   2 -27    8.03    5.60
  -9  -2  27   14.67    5.72
  -9  -2  27   11.64    6.72
   9   2 -25   27.38    6.57
  -9  -2  25   33.83    7.80
  -9  -2  25   22.44    6.24
   9   2 -23    1.81    5.06
  -9  -2  23    7.08    6.11
   9   2 -21    5.28    5.08
  -9  -2  21   19.04    6.59
   9   2 -19   46.62    7.35
   9  -2 -19   58.16    6.67
  -9  -2  19   55.51    8.34
   9  -2 -17   82.85    8.36
  -9  -2  17   96.44   10.24
   9   2 -17  100.02    9.36
   9   2 -15  158.51   12.08
   9  -2 -15  153.25   11.63
   9   2 -15  173.74   12.64
   9   2 -13   36.21    6.08
   9  -2 -13   32.50    5.53
   9   2 -13   43.95    6.11
   9   2 -11   65.82    7.73
   9   2 -11   69.92    7.28
   9  -2 -11   61.45    7.16
   9   2  -9  510.49   24.70
   9  -2  -9  560.46   24.48
   9   2  -9  523.18   24.12
   9   2  -7  238.57   14.92
   9  -2  -7  216.06   13.87
   9   2  -7  208.35   13.58
   9   2  -5   34.43    5.58
   9  -2  -5   40.38    5.93
   9   2  -3  274.93   17.15
   9  -2  -3  303.66   17.95
  -9   2   3  270.23   17.21
   9   2  -3  274.79   17.30
   9   2  -1   93.64    9.43
   9   2  -1  106.29    9.43
   9  -2  -1  105.04   10.14
  -9   2   1  107.03    9.47
   9   2   1  307.11   22.93
   9  -2   1  357.13   24.10
   9   2   1  280.07   22.37
  -9   2  -1  330.04   23.06
  -9   2  -3   70.70    7.31
   9  -2   3   67.15    8.14
   9   2   3   64.06    7.08
   9   2   3   51.99    7.04
  -9   2  -5  100.05    9.41
   9   2   5   86.92    8.90
   9  -2   5  104.52   10.12
   9   2   5   88.32    9.21
  -9   2  -7  129.59   11.60
   9   2   7  117.23   10.55
   9  -2   7  125.47   11.92
   9   2   7  124.61   11.42
  -9   2  -9   33.82    5.89
   9   2   9   37.03    6.04
   9   2   9   39.70    5.67
   9  -2   9   42.88    7.10
  -9   2 -11   -0.93    3.52
   9  -2  11    3.20    5.39
  -9   2 -13    3.40    3.82
   9  -2  13   -1.43    5.49
  -9   2 -15    3.61    4.25
   9  -2  15    9.47    5.84
  -9   2 -17   19.10    5.53
   9  -2  17   17.84    6.58
  -9   2 -19    3.07    4.59
   9  -2  19    3.86    6.08
  -9   2 -21   24.14    6.21
   9  -2  21   23.71    7.34
  -9   2 -23   15.10    5.65
   9  -2  23   19.96    7.42
  -9   2 -25    1.37    4.99
   9  -2  25    1.26    6.70
  -9   2 -27   10.54    6.06
   9  -2  27   13.06    7.70
  -9   2 -29    3.55    5.67
   9  -2  29    4.71    7.28
   9  -2  31    6.22    7.80
  -9  -3  36   -4.19    7.41
   9   3 -36    3.82    6.62
  -9  -3  34    3.66    5.79
  -9  -3  34   -0.59    7.09
   9   3 -34   -0.62    6.51
  -9  -3  32   -6.14    6.35
  -9  -3  32    5.79    6.89
   9   3 -32    8.46    7.02
  -9  -3  30    1.00    5.83
  -9  -3  30   -9.06    7.64
   9   3 -30    3.47    5.96
  -9  -3  28   -0.48    5.82
   9   3 -28   -0.56    5.75
  -9  -3  28   -3.28    6.48
   9   3 -26    6.85    6.04
  -9  -3  26    3.21    6.66
   9   3 -24   10.90    5.87
  -9  -3  24   20.03    7.08
   9   3 -22   11.19    5.61
  -9  -3  22   -0.99    6.32
   9   3 -20   24.13    6.09
  -9  -3  20   25.72    7.25
  -9  -3  20   11.42   10.35
   9   3 -18   85.02    9.04
  -9  -3  18   71.53    9.82
   9   3 -16  284.11   14.94
   9   3 -16  292.03   14.94
   9   3 -14    7.52    4.96
  -9  -3  14   -1.97    9.09
   9   3 -14   10.59    5.19
   9   3 -12   77.33    8.68
   9   3 -12   79.98    8.54
   9  -3 -12   77.15    7.97
   9  -3 -10  226.77   14.93
   9   3 -10  207.91   14.77
   9   3 -10  213.36   15.45
   9  -3  -8  308.33   15.86
   9   3  -8  313.62   17.18
   9   3  -8  282.17   15.44
  -9   3   6   27.20    5.70
   9   3  -6   21.91    4.97
   9  -3  -6   30.13    5.60
   9   3  -6   31.40    5.30
  -9   3   4   37.44    6.10
   9   3  -4   30.80    5.57
   9  -3  -4   41.18    6.13
   9   3  -4   32.83    5.34
  -9   3   2   49.41    6.67
   9   3  -2   40.93    6.31
   9  -3  -2   55.88    7.57
   9   3  -2   44.09    6.15
   9   3   0  244.23   19.48
   9  -3   0  282.53   20.28
   9   3   0  233.83   18.66
  -9   3   0  269.52   19.84
   9   3   2   81.81    8.86
   9   3   2   81.46    8.02
   9  -3   2   87.11    9.39
  -9   3  -2   75.23    8.49
   9   3   4   17.62    5.16
   9  -3   4   21.36    5.67
  -9   3  -4   16.96    4.65
  -9   3  -6   60.40    7.38
   9  -3   6   57.16    7.79
   9   3   6   35.83    6.62
  -9   3  -8    3.86    3.85
   9  -3   8    3.20    5.43
   9   3   8   -0.91    4.36
  -9   3 -10    7.41    4.20
   9  -3  10    7.69    5.68
   9   3  10    6.21    4.78
  -9   3 -12    2.58    4.07
   9  -3  12    7.54    5.74
   9   3  12    2.46    4.49
  -9   3 -14    9.75    4.48
   9  -3  14   12.18    6.36
   9   3  14    3.50    4.44
  -9   3 -16   23.84    5.67
   9  -3  16   20.71    7.21
   9   3  16   13.43    5.48
   9  -3  18    4.12    6.47
  -9   3 -18    7.82    5.06
   9  -3  20   24.67    7.65
  -9   3 -20   18.26    5.57
   9  -3  22    7.72    7.27
  -9   3 -22    6.26    4.70
   9  -3  24   12.06    7.82
  -9   3 -24    5.06    4.83
   9  -3  26    1.39    7.40
  -9   3 -26    3.23    4.58
   9  -3  28    6.44    7.83
  -9   3 -28    1.97    4.80
  -9  -4  33   -4.86    7.40
   9   4 -33   -1.26    6.75
  -9  -4  33   -1.06    5.85
  -9  -4  31    1.79    7.09
   9   4 -31   -3.09    6.63
  -9  -4  31    1.04    5.56
   9   4 -29   -0.60    6.27
  -9  -4  29    4.06    6.57
   9   4 -27    9.73    6.75
  -9  -4  27   10.23    7.09
   9   4 -25   10.48    6.35
  -9  -4  25    8.82    7.08
   9   4 -23   -1.57    5.63
  -9  -4  23   10.19    6.65
  -9  -4  23   13.52   10.50
   9   4 -21   -0.49    5.09
  -9  -4  21   -0.53    6.33
  -9  -4  21   13.37   10.14
   9   4 -19   34.22    6.80
  -9  -4  19   25.68    7.51
  -9  -4  19    9.85   10.78
   9   4 -17   36.08    6.58
  -9  -4  17   29.16    7.67
  -9  -4  17   17.44   11.07
   9   4 -17   24.66    6.29
   9   4 -15   70.64    8.46
   9   4 -15   70.49    8.46
   9   4 -13  103.03    9.68
   9   4 -13   83.99    9.59
   9   4 -11   89.59    9.93
   9   4 -11  104.76    9.78
   9   4  -9  183.51   14.27
   9   4  -9  151.53   14.39
   9  -4  -7   29.55    6.55
   9   4  -7   17.91    6.14
   9   4  -7   29.73    5.46
   9   4  -7   21.82    5.09
   9  -4  -5  113.98   10.37
   9   4  -5   94.39    9.49
   9   4  -5   95.20    9.90
   9   4  -3  147.43   13.82
   9  -4  -3  187.76   14.51
  -9   4   3  153.55   15.15
   9  -4  -1  103.97   10.26
  -9   4   1   74.04    9.93
   9   4  -1   79.04    9.13
   9  -4   1   19.81    5.88
   9   4   1   20.56    5.44
  -9   4  -1   23.31    5.85
   9   4   3  111.70   11.54
   9  -4   3  138.60   12.28
  -9   4  -3  117.72   12.03
   9  -4   5   15.75    5.70
   9   4   5   10.93    4.67
  -9   4  -5    7.61    4.39
   9  -4   7   14.32    5.92
   9   4   7   19.80    5.35
  -9   4  -7   16.99    5.19
   9  -4   9    6.54    5.77
   9   4   9    5.27    4.80
  -9   4  -9   -0.56    4.30
   9  -4  11   14.76    6.20
   9   4  11    2.19    5.05
  -9   4 -11    5.21    4.81
   9  -4  13   15.62    6.71
   9   4  13   10.07    5.52
  -9   4 -13   11.28    5.00
   9  -4  15    6.46    6.58
   9   4  15    0.57    4.88
  -9   4 -15    8.45    4.93
   9  -4  17    3.08    6.63
   9   4  17    3.46    5.19
  -9   4 -17   -1.22    4.40
   9  -4  19    0.65    6.96
   9   4  19    1.20    4.93
  -9   4 -19    6.15    4.72
   9  -4  21   -2.03    7.33
   9   4  21   -4.44    5.57
  -9   4 -21    5.65    4.85
  -9   4 -23    1.28    4.44
   9  -4  23   -0.70    7.58
  -9   4 -25   -0.65    4.38
   9  -4  25   -1.46    7.94
  -9  -5  30   -3.63    7.01
   9   5 -30    7.49    6.49
   9   5 -28   -0.61    6.72
  -9  -5  28    4.16    6.88
  -9  -5  28   -1.19   10.03
   9   5 -26   10.02    6.55
  -9  -5  26    1.17    6.63
  -9  -5  26   -1.19    9.88
   9   5 -24   -1.13    6.06
  -9  -5  24   -2.27    6.39
  -9  -5  24   10.64   10.12
   9   5 -22   -0.54    5.90
  -9  -5  22    5.55    6.45
  -9  -5  22    7.06   10.08
   9   5 -20    8.30    5.58
  -9  -5  20   -0.56    6.41
  -9  -5  20   -5.81   10.28
   9   5 -18   12.28    5.89
  -9  -5  18    4.95    6.77
   9   5 -16   31.41    6.71
   9   5 -16   30.38    6.50
   9   5 -14    6.54    5.25
   9   5 -14    7.22    5.05
   9   5 -12   67.19    7.84
   9   5 -12   48.97    7.59
   9   5 -10   27.87    6.11
   9  -5  -8   17.68    6.60
   9   5  -8   15.90    5.80
   9  -5  -6   27.18    7.38
   9   5  -6   31.36    5.86
   9   5  -6   24.53    6.71
   9   5  -4   44.82    7.26
   9  -5  -4   69.33    9.76
   9   5  -2    4.29    4.48
  -9   5   2    8.27    6.18
   9   5   0   34.26    6.73
  -9   5   0   41.00    8.12
   9   5   2    5.08    4.75
  -9   5  -2    8.53    5.55
   9   5   4    7.80    5.17
   9  -5   4    7.43    5.60
  -9   5  -4    4.96    5.27
   9   5   6   16.52    5.60
   9  -5   6   22.57    6.44
  -9   5  -6   20.28    6.24
   9   5   8   -0.55    4.91
   9  -5   8    2.61    5.67
  -9   5  -8    9.33    5.36
   9   5  10    8.83    5.61
   9  -5  10    3.28    5.84
  -9   5 -10    2.63    4.97
   9   5  12   -2.43    5.47
   9  -5  12    0.58    6.33
  -9   5 -12   -1.31    4.72
   9   5  14   12.43    6.13
   9  -5  14    4.88    6.67
  -9   5 -14   11.20    5.29
   9   5  16   14.72    6.39
   9  -5  16   16.64    7.26
  -9   5 -16    8.05    5.03
   9   5  18   13.68    6.54
   9  -5  18    6.04    7.02
  -9   5 -18    5.46    4.95
   9   5  20   11.13    6.10
   9  -5  20    9.80    7.43
  -9   5 -20    9.68    5.47
   9   5  22    4.08    5.51
   9  -5  22   10.89    7.94
  -9   5 -22    2.10    4.76
   9   5  24    1.41    5.71
  -9  -6  27    8.48    9.95
   9   6 -27    1.83    6.21
  -9  -6  25   15.83   10.90
  -9  -6  25   10.04    7.18
   9   6 -25    3.56    6.07
  -9  -6  23    7.54    6.40
   9   6 -23    0.58    6.03
  -9  -6  21   -5.73    6.88
  -9  -6  21   20.73   11.04
  -9  -6  19   15.07    7.23
  -9  -6  19    2.47    9.86
  -9  -6  17   -5.13    6.91
   9   6 -17   11.65    5.44
  -9  -6  17    2.49   10.52
   9   6 -15    1.04    4.94
   9   6 -13    8.11    4.98
  -9  -6  13  -23.47   11.18
   9   6 -11   -4.04    4.87
   9   6  -9    3.48    4.74
   9  -6  -9   -7.20    5.93
   9   6  -7    2.05    4.79
   9   6  -7    7.32    4.50
   9  -6  -7    4.11    5.89
   9   6  -5    2.70    5.07
   9   6  -5    8.37    4.92
   9  -6  -5    4.23    6.22
   9   6  -3   -0.50    4.48
   9  -6  -3    0.85    5.92
   9   6  -1   12.61    5.38
   9  -6  -1   15.55    7.30
   9   6   1   -2.16    4.77
  -9   6  -3    6.12    6.15
   9   6   3    7.75    5.21
   9   6   5    0.57    5.09
  -9   6  -5    5.84    6.19
   9   6   7   -0.58    5.17
  -9   6  -7  -10.02    6.52
  -9   6  -9   -1.65    6.16
   9   6   9    1.20    5.12
  -9   6 -11    2.45    5.78
   9   6  11   -0.62    5.13
  -9   6 -13   26.90    7.34
   9  -6  13   24.73    8.12
   9   6  13   24.24    6.72
  -9   6 -15    1.54    5.71
   9  -6  15   -3.91    7.04
   9   6  15    3.38    6.16
  -9   6 -17    7.64    5.44
   9  -6  17    8.87    7.48
   9   6  17   11.08    6.11
  -9   6 -19    9.11    6.25
   9   6  19   16.29    6.87
   9  -6  19   16.38    8.37
  -9  -7  22    2.48    9.88
  -9  -7  20   -1.26    9.67
  -9  -7  18    7.09    6.63
  -9  -7  18    5.15   10.43
  -9  -7  16    2.34    6.63
   9   7 -16   17.40    6.15
   9   7 -14    2.68    5.02
  -9  -7  14    1.29   10.14
   9   7 -12    4.19    4.93
   9  -7 -12    0.89    6.35
   9  -7 -10   -2.73    6.50
   9   7 -10   -3.68    5.44
   9  -7  -8    1.86    6.57
   9   7  -8    1.04    4.77
   9   7  -6    7.79    5.04
   9  -7  -6    4.66    6.97
   9   7  -6    4.63    4.96
   9   7  -4    6.54    5.02
   9  -7  -4    3.81    6.49
   9   7  -4   -3.65    4.35
   9   7  -2    2.92    5.22
   9   7  -2    0.54    4.53
   9  -7  -2   -0.97    6.63
   9   7   0    9.92    5.30
   9  -7   0   16.61    7.95
   9   7   2    8.68    5.36
   9  -7   2    8.87    7.13
   9   7   4    8.27    5.62
   9   7   6    8.52    5.50
   9   7   8    4.97    5.43
  -9   7  -8   -1.98    6.59
   9   7  10    7.00    6.05
  -9   7 -10    9.58    7.60
  -9   7 -12   22.72    8.20
   9   7  12   17.84    6.77
   9   8  -3    0.54    5.04
 -10   0  34    1.52    5.84
 -10   0  32    1.93    5.52
 -10   0  30    0.46    5.20
  10   0 -30   -3.44    5.52
 -10   0  28   38.95    6.84
  10   0 -28   33.61    6.99
 -10   0  26   20.33    5.56
  10   0 -26    9.73    5.60
 -10   0  24    0.79    4.70
  10   0 -24    0.45    4.91
  10   0 -22   -2.92    4.73
 -10   0  22   -1.86    4.43
  10   0 -20    2.36    4.44
 -10   0  20    7.82    4.41
  10   0 -18   28.85    5.75
 -10   0  18   36.09    5.83
  10   0 -16   12.56    4.57
  10   0 -14    2.12    4.08
  10   0 -12  124.63   11.23
  10   0 -10  128.96   11.50
  10   0  -8   31.46    5.73
  10   0  -6  494.73   34.59
  10   0  -4  170.94   14.14
  10   0  -2   21.94    5.14
  10   0   0   12.36    4.45
  10   0   2    1.41    4.08
  10   0   4    9.65    4.85
  10   0   6   -0.40    4.48
 -10   0  -6    0.40    3.27
  10   0   8    4.42    4.99
 -10   0  -8   -1.70    3.41
  10   0  10    5.87    5.51
 -10   0 -10    7.80    4.30
  10   0  12    0.44    5.06
 -10   0 -12    1.96    3.89
  10   0  14    4.93    5.09
 -10   0 -14   -2.62    4.08
  10   0  16   28.21    6.51
 -10   0 -16    5.52    4.77
  10   0  18   50.51    7.50
 -10   0 -18   15.31    5.95
  10   0  20    1.97    5.28
 -10   0 -20    2.46    4.99
 -10   0 -22   -0.64    4.75
 -10   0 -24    3.99    5.27
 -10   0 -26    6.76    6.03
 -10   0 -28    2.09    5.55
 -10  -1  35    9.52    6.49
  10   1 -35    9.35    6.42
 -10  -1  33    0.51    5.52
  10   1 -33    2.84    6.06
 -10  -1  31   11.69    6.04
  10   1 -31    1.07    5.67
 -10  -1  29   19.64    6.36
  10   1 -29   20.27    6.57
 -10  -1  27   11.19    5.58
  10   1 -27   13.10    5.81
 -10  -1  25   -5.20    5.11
  10  -1 -25    0.87    4.85
  10   1 -25   -1.42    5.17
  10  -1 -23    1.63    4.66
 -10  -1  23   -0.83    4.87
  10   1 -23   10.76    5.30
  10  -1 -21   16.88    5.35
  10   1 -21   22.26    5.75
  10   1 -19   12.51    5.35
  10  -1 -19    4.37    4.24
 -10  -1  17   12.06    5.99
  10  -1 -17   21.39    5.02
  10   1 -17   14.21    5.01
 -10  -1  15   13.33    6.16
  10   1 -15   16.77    4.89
  10  -1 -15   12.62    4.65
  10   1 -15   16.09    5.20
  10  -1 -13    9.46    4.33
  10   1 -13    8.12    4.19
  10   1 -13    4.30    3.94
  10  -1 -11   33.06    6.28
  10   1 -11   51.63    6.89
  10   1 -11   60.24    7.04
  10   1  -9    6.93    4.63
  10  -1  -9    8.92    4.41
  10   1  -9   -0.71    4.43
  10   1  -7  188.47   13.67
  10   1  -7  175.84   13.00
  10  -1  -7  192.39   13.38
  10  -1  -5   88.29    8.95
  10   1  -5   81.72    8.57
  10  -1  -3   32.72    5.71
  10   1  -3   30.52    5.50
  10   1  -1   65.72    7.63
  10  -1  -1   67.42    7.80
  10   1   1   79.52    8.15
  10  -1   1   60.87    8.09
 -10   1  -3   61.11    7.21
  10   1   3   58.14    7.20
  10  -1   3   59.62    7.90
 -10   1  -5   15.65    4.22
  10   1   5   12.34    4.63
  10  -1   5   15.02    6.20
 -10   1  -7    5.89    4.03
  10   1   7    8.22    4.54
  10  -1   7    8.46    5.46
 -10   1  -9    4.91    4.43
 -10  -1  -9    3.84    4.07
  10   1   9    4.91    4.60
  10  -1   9    9.32    5.43
 -10  -1 -11    6.17    4.51
 -10   1 -11   14.73    5.43
  10   1  11   18.93    5.40
  10  -1  11   16.39    5.82
 -10   1 -13    1.08    4.39
 -10  -1 -13    1.70    4.69
  10   1  13    9.79    5.48
  10  -1  13    0.94    5.38
 -10  -1 -15    3.00    4.86
 -10   1 -15   11.24    5.18
  10  -1  15   16.62    5.95
 -10  -1 -17    5.17    5.41
 -10   1 -17    7.06    5.09
  10  -1  17   14.26    6.29
 -10  -1 -19   -3.33    5.28
 -10   1 -19    6.58    4.81
  10  -1  19    4.24    5.82
 -10   1 -21    0.62    4.65
 -10  -1 -21    3.49    5.49
  10  -1  21    5.55    6.19
 -10   1 -23    9.02    5.48
 -10  -1 -23    0.73    5.97
 -10   1 -25    9.30    5.56
 -10  -1 -25   -1.46    5.63
 -10   1 -27    2.73    5.36
 -10  -1 -27   -5.28    5.93
  10   2 -36   18.04    7.29
  10   2 -34    5.41    6.28
 -10  -2  34    1.13    7.09
 -10  -2  34    3.70    5.93
  10   2 -32   -3.51    6.06
 -10  -2  32   13.98    7.61
 -10  -2  32    6.64    5.72
  10   2 -30    4.47    6.01
 -10  -2  30   11.99    7.28
 -10  -2  30    8.94    5.77
  10   2 -28   23.19    6.92
 -10  -2  28   26.42    7.53
 -10  -2  28   19.86    6.32
  10   2 -26   16.95    6.34
 -10  -2  26   26.16    7.29
 -10  -2  26   17.82    6.63
  10   2 -24    9.62    5.73
 -10  -2  24   19.41    7.20
  10   2 -22   10.94    5.46
 -10  -2  22   13.96    6.49
  10   2 -20   22.72    6.13
 -10  -2  20   22.91    6.98
 -10  -2  18    2.33    6.03
  10  -2 -18    2.10    4.05
  10   2 -18    6.39    4.97
  10   2 -16   14.37    5.07
 -10  -2  16   30.49   11.14
  10   2 -16   17.08    5.30
  10  -2 -16   14.64    4.81
  10   2 -14    7.27    4.45
 -10  -2  14    9.61    9.31
  10  -2 -14   10.76    4.59
  10   2 -14    6.05    4.53
 -10  -2  12   19.72    9.46
  10   2 -12   47.78    6.55
  10  -2 -12   38.48    6.16
  10   2 -12   48.66    6.88
 -10  -2  10    6.38    8.70
  10  -2 -10    9.77    4.35
  10   2 -10   11.16    4.54
  10   2 -10    7.83    4.70
 -10  -2   8   41.34   11.33
  10  -2  -8   28.24    5.76
  10   2  -8   27.11    5.38
  10   2  -8   34.92    6.32
  10   2  -6   16.55    4.91
  10  -2  -6   24.00    5.82
  10   2  -4   55.84    7.17
  10  -2  -4   59.83    7.46
  10   2  -2  116.64    9.89
  10   2  -2  114.82    9.84
  10  -2  -2  144.78   10.88
  10   2   0  123.80   10.71
  10   2   0  116.12   10.49
 -10   2   0  105.99   10.37
  10  -2   0  124.27   11.49
 -10   2  -2   23.20    4.61
  10   2   2   15.91    4.51
  10   2   2   19.79    4.87
  10  -2   2   16.16    6.35
  10  -2   4   32.40    6.71
  10   2   4   31.75    5.73
 -10   2  -4   32.85    5.41
  10  -2   6    2.69    5.26
  10   2   6    1.35    4.07
 -10   2  -6   -3.53    3.68
  10  -2   8    6.45    5.41
  10   2   8    7.07    4.32
 -10   2  -8   10.30    4.14
  10  -2  10   -1.43    5.41
 -10   2 -10   -1.03    3.97
  10  -2  12   16.86    6.28
 -10   2 -12   23.88    5.49
  10  -2  14   -1.04    5.88
 -10   2 -14    1.61    4.18
  10  -2  16   51.23    8.53
 -10   2 -16   45.88    7.31
  10  -2  18   35.30    8.07
 -10   2 -18   33.88    6.56
  10  -2  20   24.81    7.83
 -10   2 -20    9.66    5.18
  10  -2  22   -4.29    6.59
 -10   2 -22   -1.25    4.58
  10  -2  24    8.22    6.83
 -10   2 -24   -0.67    5.01
  10  -2  26   -8.48    7.21
 -10   2 -26    0.69    5.27
  10  -2  28   -2.01    7.41
 -10  -3  33   -3.18    6.08
 -10  -3  33   -1.79    7.16
  10   3 -33    1.24    6.60
 -10  -3  31   -0.52    5.72
 -10  -3  31   -5.25    7.41
  10   3 -31   -0.60    6.26
 -10  -3  29    6.13    6.05
  10   3 -29    4.04    6.22
 -10  -3  29   10.20    7.31
 -10  -3  27    5.00    6.85
  10   3 -27    4.40    5.99
 -10  -3  25    6.48    6.99
  10   3 -25   15.00    6.07
 -10  -3  23    3.39    9.49
 -10  -3  23    2.62    6.31
  10   3 -23    0.98    5.78
 -10  -3  21   16.71   11.14
 -10  -3  21   11.92    7.02
  10   3 -21   15.74    6.00
 -10  -3  19   31.26    7.85
  10   3 -19   43.17    7.19
  10   3 -17   26.42    6.09
 -10  -3  17   26.51    7.35
  10   3 -17   31.79    6.35
 -10  -3  15    3.16    9.42
  10   3 -15    0.45    4.61
  10   3 -15    0.42    4.84
 -10  -3  13   -4.17    9.10
  10   3 -13    1.76    4.46
  10   3 -13    1.58    4.51
  10  -3 -13    4.80    4.38
 -10  -3  11   -3.10    9.15
  10   3 -11    2.59    4.48
  10  -3 -11    9.10    4.47
  10   3 -11   11.28    4.84
 -10  -3   9    8.23    9.84
  10   3  -9    2.64    4.61
  10   3  -9    1.06    4.15
  10  -3  -9   -1.46    4.79
  10   3  -7   21.30    5.78
  10   3  -7   20.55    5.05
  10  -3  -7   16.12    4.82
  10  -3  -5   28.71    5.76
 -10  -3   5   24.76   11.84
  10   3  -5   34.94    5.55
  10   3  -3   18.71    4.81
  10  -3  -3   24.17    5.73
  10   3  -3   25.13    5.25
 -10   3   1   87.70    9.72
  10   3  -1   90.31    9.58
  10   3  -1   95.05    9.15
  10  -3  -1  118.63   10.93
  10   3   1   22.31    5.39
  10   3   1   32.03    5.28
  10  -3   1   26.00    7.07
 -10   3  -1   19.03    4.84
  10   3   3    8.33    4.35
  10  -3   3   14.15    5.82
 -10   3  -3    8.64    4.26
  10   3   5   86.71    9.62
  10  -3   5   88.23   10.20
 -10   3  -5   91.30    9.72
  10   3   7   24.70    5.69
  10  -3   7   34.97    7.08
 -10   3  -7   33.00    6.09
 -10   3  -9    3.68    4.13
  10  -3   9    7.99    5.97
  10   3   9    1.91    4.30
  10  -3  11   39.28    7.91
 -10   3 -11   41.87    6.82
  10  -3  13    2.75    5.77
 -10   3 -13    4.46    4.39
  10  -3  15   18.42    7.00
 -10   3 -15    7.03    4.61
  10  -3  17   34.72    7.84
 -10   3 -17   16.25    5.79
  10  -3  19    3.73    6.91
 -10   3 -19    6.93    5.11
  10  -3  21    4.53    7.08
 -10   3 -21    5.83    4.90
  10  -3  23    8.04    7.23
 -10   3 -23   -0.68    4.77
  10  -3  25   10.41    7.81
 -10   3 -25    6.95    5.13
  10   4 -30    3.67    6.24
 -10  -4  30   -0.53    5.64
 -10  -4  30    3.59    7.07
 -10  -4  28    1.77    6.92
  10   4 -28    5.31    6.11
 -10  -4  26    2.30    6.83
  10   4 -26    1.14    5.79
 -10  -4  24   11.98   10.91
 -10  -4  24    6.71    6.59
  10   4 -24    0.54    5.49
 -10  -4  22    1.19    9.53
 -10  -4  22    6.06    6.91
  10   4 -22    5.61    5.81
 -10  -4  20    7.04   10.71
 -10  -4  20   12.17    7.26
  10   4 -20   13.12    5.83
  10   4 -18   27.67    6.39
 -10  -4  18   20.59    7.32
  10   4 -18   28.13    6.29
  10   4 -16   36.59    6.71
  10   4 -16   35.38    6.63
 -10  -4  14    1.15   10.26
  10   4 -14    8.08    5.15
  10   4 -14    6.84    5.28
  10   4 -12    2.37    4.85
  10   4 -12    2.97    4.75
 -10  -4  12   -5.72   10.12
  10   4 -10    9.33    5.15
  10   4 -10   16.77    5.22
  10   4  -8   26.49    5.39
  10   4  -8   23.21    6.01
  10   4  -6   13.76    4.99
  10   4  -6   20.41    6.03
  10   4  -6   13.23    4.86
  10   4  -4    7.51    4.55
 -10   4   4    3.84    5.04
  10  -4  -4    7.98    4.72
  10  -4  -2   -3.60    5.20
 -10   4   2    3.11    4.68
  10   4  -2    4.91    4.27
  10  -4   0   25.82    6.79
 -10   4   0   18.39    5.74
  10   4   0   14.09    5.10
  10  -4   2    1.42    5.60
 -10   4  -2    7.01    4.81
  10   4   2    2.44    4.42
  10  -4   4    2.40    5.27
 -10   4  -4    0.57    4.22
  10   4   4    2.97    4.49
  10  -4   6   18.91    6.48
 -10   4  -6   13.30    4.94
  10   4   6   13.71    5.54
  10  -4   8   27.54    6.99
 -10   4  -8   18.81    5.61
  10   4   8   14.99    5.47
 -10   4 -10    2.42    4.68
  10   4  10    4.89    4.87
  10  -4  10    7.64    6.00
 -10   4 -12   14.92    5.42
  10   4  12   15.46    5.97
  10  -4  12   32.96    7.56
 -10   4 -14    3.81    4.73
  10   4  14    5.91    5.49
  10  -4  14   14.42    7.02
 -10   4 -16   22.73    6.35
  10   4  16   18.17    6.54
  10  -4  16   30.57    8.10
 -10   4 -18    0.66    5.11
  10  -4  18    2.61    6.68
 -10   4 -20    3.98    4.76
  10  -4  20   10.14    7.40
 -10   4 -22    2.00    4.57
  10  -4  22    2.11    7.16
 -10  -5  27    2.50    9.74
 -10  -5  27   10.27    7.10
  10   5 -27    4.22    6.30
 -10  -5  25   12.47   10.60
 -10  -5  25   -4.10    6.64
  10   5 -25   -0.58    6.24
 -10  -5  23   -1.24   10.07
 -10  -5  23    5.17    6.81
  10   5 -23    2.24    5.88
 -10  -5  21   -4.08    6.86
  10   5 -21   -0.54    5.44
 -10  -5  19    9.78   10.74
 -10  -5  19   -3.46    6.80
  10   5 -19   -3.07    5.45
 -10  -5  17   -6.15    9.98
  10   5 -17    8.97    5.46
 -10  -5  17   13.02    7.27
  10   5 -17   12.56    5.80
  10   5 -15   10.57    5.44
 -10  -5  15    1.24   10.76
  10   5 -15    2.04    4.98
  10   5 -13   17.67    5.63
  10   5 -13   25.27    6.08
 -10  -5  11    7.31   10.65
  10   5 -11   10.54    5.50
  10   5  -9    0.99    4.90
  10   5  -7   35.89    7.08
  10   5  -5    2.88    4.37
  10   5  -5   -2.74    5.59
  10   5  -3    5.32    4.52
  10   5  -1    2.99    4.52
 -10   5   1    6.96    6.31
  10   5   1   -3.13    4.69
 -10   5  -1    0.75    5.58
 -10   5  -3    6.71    5.60
  10   5   3   13.40    5.21
  10  -5   3    2.97    5.76
 -10   5  -5   -5.85    5.13
  10   5   5   -1.64    4.58
  10  -5   5   -2.06    5.93
 -10   5  -7   14.75    5.90
  10   5   7    9.52    5.12
  10  -5   7   11.80    6.14
 -10   5  -9   13.86    5.58
  10  -5   9    9.58    6.42
  10   5   9   11.43    5.80
  10  -5  11   11.26    6.78
 -10   5 -11    2.74    5.01
  10   5  11   11.87    5.85
  10  -5  13   21.11    7.61
 -10   5 -13   16.64    6.05
  10   5  13   18.56    6.13
  10  -5  15    7.74    6.94
 -10   5 -15   -1.39    4.74
  10   5  15    3.30    5.57
  10  -5  17   15.39    7.92
 -10   5 -17    2.12    4.83
  10   5  17    9.35    6.02
  10  -5  19   11.15    7.61
  10   5  19    5.44    6.39
 -10   5 -19    9.33    5.53
 -10  -6  26   10.18   10.70
  10   6 -24   -2.37    6.15
 -10  -6  24    1.28    9.96
 -10  -6  22    4.76    6.71
 -10  -6  20   -8.96   10.44
 -10  -6  20   -1.21    7.06
 -10  -6  18    6.47   10.56
 -10  -6  18    0.60    7.01
 -10  -6  16   -1.31   10.18
  10   6 -16   -2.18    5.03
  10   6 -14    7.98    5.47
 -10  -6  12    5.18   11.20
  10   6 -12   14.90    6.04
  10   6 -10    6.32    5.03
  10   6  -8    7.86    5.22
  10  -6  -6   16.32    7.26
  10   6  -6   10.41    5.77
  10   6  -6   16.38    5.28
  10  -6  -4   10.46    6.87
  10   6  -4    8.79    6.11
  10   6  -4    8.21    4.87
  10  -6  -2    2.65    6.18
  10   6  -2   -2.09    4.68
  10   6   0    3.81    4.69
 -10   6  -2   -6.45    6.95
  10   6   2    6.18    4.81
  10   6   4    2.90    5.01
 -10   6  -4    4.38    6.60
  10   6   6   12.43    5.88
 -10   6  -6   24.37    7.57
  10   6   8   -1.81    5.21
 -10   6  -8    5.19    5.83
  10   6  10    4.98    5.58
 -10   6 -10    5.14    6.01
  10   6  12   -0.64    5.35
  10  -6  12   10.15    6.99
 -10   6 -12    5.13    6.29
  10   6  14    3.97    5.65
  10  -6  14    9.87    7.64
 -10   6 -14   16.99    6.72
  10  -6  16    4.77    7.36
  10   6  16   -1.39    5.73
 -10  -7  15   -1.35   10.64
  10   7 -13    2.74    5.01
 -10  -7  13   -8.10   11.32
  10   7 -11    2.19    5.06
  10   7  -9   17.50    5.89
  10  -7  -7    6.56    7.10
  10   7  -7   12.50    5.53
  10   7  -5   -0.54    4.44
  10  -7  -5    1.92    6.53
  10   7  -5   -1.69    5.35
  10   7  -3    5.45    5.16
  10  -7  -3    7.91    6.95
  10   7  -3    8.71    5.97
  10   7  -1    3.32    4.96
  10  -7  -1   10.97    7.52
  10   7  -1    4.87    5.78
  10  -7   1   20.12    8.27
  10   7   1   -1.16    4.78
  10  -7   3   -2.04    7.20
  10   7   3   -1.80    5.09
  10   7   5   -1.23    5.10
 -10   7  -7    1.04    7.16
 -11   0  35    4.21    6.07
 -11   0  33   40.93    7.95
 -11   0  31   15.48    6.26
  11   0 -31    5.68    5.87
 -11   0  29   -0.46    5.17
  11   0 -29    0.50    5.35
 -11   0  27    8.76    5.43
  11   0 -27   11.85    5.92
  11   0 -25   -0.96    5.08
  11   0 -23    4.56    5.07
  11   0 -21    3.00    4.76
  11   0 -19   18.37    5.37
  11   0 -17    3.93    4.42
  11   0 -15    6.23    4.81
  11   0 -13   16.79    5.11
  11   0 -11    5.76    4.78
  11   0  -9   26.83    5.63
  11   0  -7   10.10    4.82
  11   0  -5   34.80    6.06
  11   0  -3   27.11    5.81
  11   0  -1    9.96    4.65
  11   0   1   92.75    9.67
  11   0   3    7.01    4.56
  11   0   5   15.26    5.35
  11   0   7    0.43    4.87
  11   0   9    4.59    5.37
 -11   0 -11    2.02    3.84
  11   0  11    1.52    5.40
 -11   0 -13    5.30    4.43
  11   0  13    7.48    5.95
 -11   0 -15    6.74    4.59
  11   0  15   13.95    6.40
 -11   0 -17    4.14    4.90
  11   0  17   20.23    6.78
 -11   0 -19    6.80    5.17
  11   0  19    7.91    6.12
 -11   0 -21    3.86    5.21
 -11   0 -23    4.00    5.67
 -11   0 -25    7.56    6.02
 -11  -1  34   30.68    7.42
  11   1 -34   25.19    7.54
 -11  -1  32   17.79    6.70
  11   1 -32   17.36    6.80
 -11  -1  30   12.74    5.96
  11   1 -30   10.64    6.67
 -11  -1  28   26.33    6.66
  11   1 -28   23.59    6.72
 -11  -1  26   22.75    6.28
  11   1 -26   13.55    5.86
 -11  -1  24   14.13    5.72
  11   1 -24   10.00    5.70
  11  -1 -24   12.34    5.50
  11   1 -22   15.97    5.72
  11  -1 -22    7.96    5.08
  11  -1 -20    2.37    4.43
  11   1 -20    7.05    5.21
  11   1 -18    2.51    4.53
  11  -1 -18    5.44    4.42
  11   1 -16    1.19    4.34
  11  -1 -16   -1.93    4.54
  11  -1 -14   16.44    5.30
  11   1 -14   16.69    5.17
  11  -1 -12   16.69    5.33
  11   1 -12   13.47    5.04
  11   1 -10   46.87    6.81
  11  -1 -10   34.73    6.48
  11   1  -8   32.88    6.04
  11  -1  -8   45.39    6.54
  11   1  -8   37.54    6.54
 -11  -1   8   38.82   10.24
  11   1  -6   43.97    6.64
  11  -1  -6   55.40    7.42
  11   1  -6   50.95    7.30
  11  -1  -4   16.88    5.33
  11   1  -4   19.94    5.24
  11   1  -2   22.42    5.18
  11  -1  -2   21.08    5.53
  11   1   0    6.50    4.65
  11  -1   0    5.13    4.66
  11   1   2   37.13    6.40
  11  -1   2   36.74    6.75
  11   1   4    7.97    4.76
  11  -1   4    8.47    5.31
  11   1   6    3.45    4.47
  11  -1   6    4.34    5.60
  11   1   8    5.52    4.74
  11  -1   8   14.28    6.64
 -11   1  -8    2.76    3.90
  11   1  10   15.25    5.29
  11  -1  10   23.03    6.75
 -11   1 -10   14.78    4.93
  11   1  12    1.29    4.82
  11  -1  12   -4.07    5.99
 -11   1 -12    2.17    4.26
  11   1  14   11.48    5.67
  11  -1  14   13.04    6.18
 -11  -1 -14    2.27    4.26
 -11   1 -14    6.66    4.85
  11  -1  16   14.47    6.57
 -11  -1 -16    0.60    4.51
 -11   1 -16    0.63    4.88
  11  -1  18   14.34    6.68
 -11  -1 -18    3.76    4.93
 -11   1 -18   14.47    5.91
  11  -1  20    1.71    5.99
 -11  -1 -20    1.97    5.11
 -11   1 -20   -7.36    5.61
  11  -1  22   69.27    9.30
 -11   1 -22   41.52    7.99
  11  -1  24   13.87    7.01
 -11  -1 -24    4.95    5.61
 -11   1 -24   -0.71    5.43
 -11  -1 -26   11.32    5.90
 -11   1 -26   21.19    6.69
  11   2 -33   19.94    7.23
 -11  -2  33   28.13    7.20
  11   2 -31   15.61    6.88
 -11  -2  31   24.22    6.62
  11   2 -29   14.78    6.34
 -11  -2  29   14.64    6.06
  11   2 -27   25.18    6.88
 -11  -2  27   29.98    7.19
 -11  -2  25    3.14    6.37
  11   2 -25   11.26    5.64
 -11  -2  23    7.04    6.12
  11   2 -23    8.61    5.69
 -11  -2  21    5.41    6.24
  11   2 -21    1.46    5.06
 -11  -2  19    2.98    6.30
  11   2 -19    2.75    4.85
  11  -2 -19   -1.15    4.53
 -11  -2  17   38.31    8.12
  11   2 -17   37.45    6.71
  11  -2 -17   33.77    6.10
  11   2 -17   39.16    6.77
  11  -2 -15   20.78    5.43
  11   2 -15   18.97    5.35
  11   2 -15   12.61    5.05
  11   2 -13   18.35    5.38
  11  -2 -13   16.25    5.12
  11   2 -13   17.13    5.32
 -11  -2  13   20.22    9.84
  11   2 -11   31.54    6.15
  11   2 -11   34.09    5.87
  11  -2 -11   32.74    6.17
  11   2  -9    2.15    4.91
  11  -2  -9    9.33    4.88
  11   2  -9    9.45    4.70
  11   2  -7   59.36    7.94
  11  -2  -7   62.07    7.42
  11   2  -7   59.77    7.19
  11   2  -5   20.75    5.40
  11  -2  -5   21.71    5.82
  11  -2  -3    8.35    5.03
  11   2  -3    4.73    4.23
  11   2  -1   49.24    6.70
  11  -2  -1   59.58    7.98
  11   2   1   30.94    5.69
  11  -2   1   30.42    6.40
  11   2   3    6.63    4.47
  11  -2   3    7.79    5.51
  11   2   5    9.41    4.66
 -11   2  -5    9.59    3.98
  11  -2   5   10.70    6.29
  11   2   7    5.29    4.54
 -11   2  -7    9.68    4.27
  11  -2   7    2.59    5.85
 -11   2  -9   12.78    4.65
  11  -2   9   20.10    6.41
 -11   2 -11   21.79    5.49
  11  -2  11   19.53    6.69
 -11   2 -13   12.02    5.17
  11  -2  13   17.96    6.76
 -11   2 -15    0.59    4.27
  11  -2  15    1.69    6.07
 -11   2 -17   42.09    7.31
  11  -2  17   46.01    8.65
 -11   2 -19   36.47    7.24
  11  -2  19   32.60    8.28
 -11   2 -21    2.55    5.06
  11  -2  21   14.38    7.40
 -11   2 -23   12.39    5.67
  11  -2  23   12.32    7.47
 -11   2 -25   11.34    5.56
 -11  -2 -25    4.85    6.28
  11  -2  25   19.30    7.46
 -11  -3  32  -10.17    7.41
 -11  -3  30   10.61    6.38
 -11  -3  30   16.98    7.58
  11   3 -30   10.15    6.54
 -11  -3  28   17.58    6.57
  11   3 -28   19.91    6.95
 -11  -3  28   26.40    7.86
  11   3 -26   -4.33    5.87
 -11  -3  26    0.56    6.77
  11   3 -24    1.04    5.59
 -11  -3  24   -1.09    6.42
 -11  -3  22   -3.56    9.46
  11   3 -22    4.04    5.35
 -11  -3  22   16.04    7.11
 -11  -3  20   32.69   11.45
  11   3 -20   15.48    6.08
 -11  -3  20   11.37    7.21
  11   3 -18    0.49    4.76
 -11  -3  18   10.34   10.09
  11   3 -18   -0.49    5.16
 -11  -3  18    1.06    6.49
  11   3 -16   25.79    5.97
 -11  -3  16    4.53    9.76
  11   3 -16   18.72    5.82
  11   3 -14    1.86    4.46
  11   3 -14    1.28    4.65
  11   3 -12    5.56    4.89
  11   3 -12    5.32    4.82
  11  -3 -12    9.15    4.98
  11   3 -10   10.98    5.04
 -11  -3  10   17.34   10.46
  11  -3 -10   14.08    5.01
  11   3 -10   16.30    5.16
  11   3  -8   22.77    6.27
  11   3  -8   25.25    5.44
  11  -3  -8   25.28    5.75
 -11  -3   8   36.61   11.98
  11   3  -6   14.35    4.96
  11  -3  -6   13.26    5.43
 -11  -3   6   19.19   10.24
  11   3  -4   14.60    4.89
  11  -3  -4   13.45    5.30
 -11  -3   4   19.87   10.76
  11  -3  -2   11.25    5.42
  11   3  -2   10.10    4.33
  11   3  -2    5.05    4.51
  11  -3   0   18.07    6.33
  11   3   0   12.85    4.79
  11   3   0   20.44    4.92
  11   3   2   -1.33    4.08
  11  -3   2   -0.52    5.82
 -11   3  -4   18.68    5.07
  11   3   4   13.83    5.05
  11  -3   4   25.21    7.14
 -11   3  -6   25.38    5.60
  11  -3   6   29.91    7.36
 -11   3  -8    1.68    4.20
  11  -3   8    4.80    5.83
 -11   3 -10   50.79    7.79
  11  -3  10   57.66    9.01
 -11   3 -12   21.43    5.66
  11  -3  12   27.23    7.54
 -11   3 -14   -0.60    4.40
  11  -3  14    7.66    6.77
 -11   3 -16    6.21    4.86
  11  -3  16    8.57    7.12
 -11   3 -18   48.40    7.97
  11  -3  18   44.18    9.12
 -11   3 -20    5.27    4.94
  11  -3  20    5.29    7.03
 -11   3 -22   16.18    6.19
  11  -3  22   16.47    7.78
 -11  -4  29    4.23    7.14
  11   4 -29   11.54    6.82
  11   4 -27   12.38    6.51
 -11  -4  27    9.55    7.21
  11   4 -25   10.67    6.41
 -11  -4  25   15.69    7.68
 -11  -4  25   11.37   10.69
  11   4 -23    1.07    5.52
 -11  -4  23   -0.57    6.91
 -11  -4  23    7.52   10.58
  11   4 -21   16.34    6.19
 -11  -4  21   18.96    7.64
 -11  -4  21    1.24   10.39
  11   4 -19   -1.49    5.39
 -11  -4  19    2.85    6.91
 -11  -4  19    6.15   10.45
 -11  -4  17   16.94   10.58
  11   4 -17    5.71    5.20
  11   4 -17   10.22    5.82
 -11  -4  15    3.60    9.91
  11   4 -15    8.55    5.39
  11   4 -15   25.79    6.45
  11   4 -13    6.01    5.23
  11   4 -13   17.12    5.65
 -11  -4  13    8.38   10.07
  11   4 -11   36.08    6.60
  11   4 -11   37.49    6.47
  11   4  -9    5.49    5.04
  11   4  -9    7.29    4.62
  11   4  -7    4.80    5.70
 -11  -4   7   16.39   10.60
  11   4  -7    5.07    4.32
  11  -4  -5    5.80    5.05
  11   4  -3   24.16    5.58
  11  -4  -3   27.39    6.36
  11   4  -1    6.09    4.86
  11  -4  -1    4.27    5.42
 -11   4  -1   13.52    5.48
  11   4   1    9.18    4.55
  11  -4   1   11.85    6.75
 -11   4  -3    3.68    4.82
  11   4   3   -2.52    4.38
  11  -4   3    2.21    6.35
 -11   4  -5   49.72    8.13
  11   4   5   63.42    8.52
  11  -4   5   68.29    9.33
 -11   4  -7   36.00    7.00
  11   4   7   49.16    7.74
  11  -4   7   60.55    9.01
 -11   4  -9   11.92    4.98
  11   4   9   12.50    5.64
  11  -4   9    9.65    6.37
  11  -4  11    1.18    6.66
 -11   4 -11    0.64    4.51
  11  -4  13   21.47    7.69
 -11   4 -13    5.29    5.15
  11  -4  15   -1.28    6.45
 -11   4 -15    2.70    4.77
  11  -4  17    7.31    7.27
 -11   4 -17   -0.69    5.14
  11  -4  19   16.61    7.93
 -11   4 -19   14.62    5.84
 -11  -5  24   10.17    7.14
  11   5 -24   16.31    6.93
 -11  -5  24    5.21   10.65
 -11  -5  22   -3.00    7.36
  11   5 -22    6.14    5.78
 -11  -5  22   10.39   10.52
 -11  -5  20   -0.60    7.13
  11   5 -20    3.70    5.66
 -11  -5  18   -3.55    6.91
  11   5 -18   -2.02    5.56
 -11  -5  18   -2.56   10.20
  11   5 -18   -1.10    5.07
  11   5 -16    2.91    5.32
 -11  -5  16    3.86   10.03
  11   5 -16   -2.69    4.93
  11   5 -14    0.53    5.17
 -11  -5  14   10.33   11.55
  11   5 -12   12.69    5.83
 -11  -5  12   10.32   11.29
  11   5 -10   33.38    6.74
 -11  -5  10    2.55   10.30
  11   5  -8    7.54    5.47
 -11  -5   8  -20.25   11.11
  11   5  -6    6.25    5.84
  11   5  -4    4.50    4.59
  11   5  -2    3.54    4.50
  11   5   0    2.07    5.01
 -11   5   0   -0.78    5.82
  11   5   2   27.07    6.26
 -11   5  -2   18.80    6.65
  11   5   4    2.79    4.86
  11  -5   4    1.66    6.24
 -11   5  -4    2.31    5.51
  11   5   6   14.32    6.31
  11  -5   6   32.24    7.43
 -11   5  -6   27.06    7.32
  11   5   8    8.17    5.57
  11  -5   8   24.53    7.51
 -11   5  -8   14.83    6.33
  11   5  10   23.81    6.73
  11  -5  10   29.02    7.56
 -11   5 -10   18.27    6.55
  11   5  12    9.74    5.80
 -11   5 -12   -1.44    5.40
  11  -5  12    5.66    6.93
 -11   5 -14   13.10    6.07
  11   5  14   15.17    6.32
  11  -5  14   22.28    7.84
 -11   5 -16   -2.19    5.01
  11  -5  16    6.15    7.41
 -11  -6  19    5.34   11.12
 -11  -6  17    1.34   10.64
  11   6 -17    2.83    5.37
 -11  -6  17    9.16    7.75
  11   6 -15    7.79    5.44
 -11  -6  15   -8.17   11.89
  11   6 -13    0.55    5.17
 -11  -6  13   -4.09   11.50
 -11  -6  11    4.05   10.78
  11   6 -11    7.17    5.51
  11   6  -9   -3.28    4.98
  11   6  -7    4.45    5.25
  11   6  -5    1.60    4.48
  11   6  -5    0.58    5.29
  11   6  -3   11.29    5.32
  11   6  -3   17.13    6.36
  11   6  -1    4.89    4.89
  11  -6  -1    1.83    6.42
  11   6   1    8.44    5.35
 -11   6  -3    2.80    7.09
  11   6   3    2.32    5.22
 -11   6  -5   10.04    6.92
  11   6   5   10.18    5.97
 -11   6  -7    1.81    6.43
  11   6   7   -5.55    5.75
 -11   6  -9    9.02    6.78
  11   6   9   13.20    5.80
 -11   6 -11    1.78    5.93
  11   6  11   -3.85    5.39
  11  -6  13   15.86    7.66
  11  -7  -2    3.03    7.14
  12   0 -30   21.11    6.91
  12   0 -28   13.09    6.26
  12   0 -26   -4.16    5.46
  12   0 -24    8.80    5.52
  12   0 -22    9.23    5.33
  12   0 -20    0.89    4.68
  12   0 -18   14.11    5.19
  12   0 -16    2.10    4.55
  12   0 -14    0.84    4.62
  12   0 -12   19.91    5.63
  12   0 -10    2.48    4.67
  12   0  -8    1.22    4.58
  12   0  -6    3.28    4.66
  12   0  -4   76.58    8.94
  12   0  -2    8.56    5.16
  12   0   0    7.30    5.01
  12   0   2    8.13    4.94
  12   0   4    4.31    4.89
  12   0   6   13.34    5.50
  12   0   8   -1.88    5.08
  12   0  10    0.97    5.31
  12   0  12    2.59    5.97
  12   0  14    3.43    6.12
  12   0  16   44.21    8.82
 -12   0 -16   15.79    5.80
  12   0  18   31.30    8.19
 -12   0 -18    5.06    5.33
 -12   0 -20   -1.97    5.13
 -12   0 -22    1.36    5.22
 -12   0 -24    5.61    5.93
  12   1 -33    0.58    6.24
 -12  -1  31   11.68    6.52
  12   1 -31   14.98    6.36
 -12  -1  29   20.64    7.14
  12   1 -29   21.54    6.82
 -12  -1  27   13.26    6.26
  12   1 -27   12.72    6.19
  12   1 -25   31.79    7.57
  12  -1 -25   28.22    6.80
  12   1 -23    0.50    5.30
  12  -1 -23   -1.36    5.31
  12   1 -21   13.27    5.81
  12  -1 -21   11.33    5.32
  12   1 -19   26.80    6.48
  12  -1 -19   37.17    6.55
  12   1 -17   31.59    6.38
  12  -1 -17   28.72    6.27
  12   1 -15   15.60    5.39
  12  -1 -15   20.01    5.55
  12  -1 -13    8.43    4.96
  12   1 -13    3.75    4.57
  12  -1 -11    5.77    4.73
  12   1 -11   -4.54    4.64
  12   1  -9   14.71    5.05
  12  -1  -9    9.07    4.66
  12  -1  -7   16.04    5.67
  12   1  -7   26.12    5.84
  12  -1  -5   12.58    5.36
  12   1  -5    5.63    4.67
  12  -1  -3   43.05    7.29
  12   1  -3   45.69    6.80
  12   1  -1   21.37    5.74
  12  -1  -1   19.94    5.92
  12   1   1   -0.42    4.68
  12  -1   1    6.55    5.04
  12   1   3    0.43    4.69
  12  -1   3    0.92    5.21
  12   1   5    6.72    4.92
  12  -1   5    7.63    5.42
  12   1   7    3.39    4.75
  12  -1   7    3.61    5.41
  12   1   9   13.35    5.20
  12  -1   9    5.46    6.12
  12   1  11    0.44    4.84
  12  -1  11   -6.93    6.78
 -12   1 -13   11.79    4.93
  12   1  13   21.74    5.99
  12  -1  13    1.19    6.60
 -12   1 -15   15.33    5.92
  12  -1  15   23.11    7.52
 -12   1 -17   30.65    6.83
  12  -1  17   30.28    7.83
 -12   1 -19    2.09    5.20
  12  -1  19   -3.01    6.74
 -12  -1 -21    8.19    5.62
 -12   1 -21    7.90    5.70
  12  -1  21    1.84    6.60
 -12   1 -23    6.73    5.78
  12  -1  23   15.00    7.41
 -12  -2  30   29.19    7.16
  12   2 -30   17.08    6.63
 -12  -2  28    2.05    5.94
  12   2 -28   -1.10    5.57
 -12  -2  26   52.85    8.19
  12   2 -26   38.22    7.91
  12   2 -24   11.64    6.32
  12   2 -22    2.10    5.96
  12   2 -20   27.72    6.69
  12   2 -18   83.56    9.61
  12  -2 -18   80.23    9.34
  12   2 -16   36.25    6.50
  12  -2 -16   22.91    6.46
  12   2 -16   32.67    6.47
 -12  -2  16   50.72   12.13
  12  -2 -14    2.52    4.73
  12   2 -14    2.99    4.59
  12   2 -14   -6.32    4.99
 -12  -2  14   -1.08    8.80
 -12  -2  12   22.16    9.97
  12  -2 -12   12.00    5.02
  12   2 -12   15.38    5.36
  12   2 -12   11.71    5.00
 -12  -2  10    4.13    9.23
  12   2 -10    0.44    4.49
  12   2 -10    2.47    4.44
  12  -2 -10   -0.84    4.81
  12   2  -8    6.96    4.85
  12  -2  -8    9.84    5.10
  12   2  -8    9.78    5.09
  12   2  -6    2.46    4.99
  12   2  -6    3.61    4.53
  12  -2  -6   -1.34    5.01
  12   2  -4    7.27    4.88
  12  -2  -4    7.88    4.71
  12  -2  -2    2.65    4.95
  12   2  -2    3.16    4.69
  12   2   0   20.82    5.24
  12  -2   0   14.13    5.83
  12   2   2    5.99    4.60
  12  -2   2    0.48    5.17
  12   2   4   -0.40    4.80
  12  -2   4    1.02    5.49
  12   2   6    3.74    4.76
  12  -2   6    4.61    6.50
  12  -2   8   43.06    8.68
 -12   2 -10    9.98    4.55
  12  -2  10   15.07    6.87
 -12   2 -12    2.31    4.39
  12  -2  12   11.18    7.15
 -12   2 -14   12.81    5.30
  12  -2  14   15.55    7.32
 -12   2 -16   21.64    6.43
  12  -2  16   37.22    8.42
 -12   2 -18    0.66    4.88
  12  -2  18    4.38    6.92
 -12   2 -20   17.34    5.73
  12  -2  20    7.05    7.20
 -12   2 -22   24.63    6.43
  12   3 -29   -0.59    6.04
 -12  -3  29    7.53    6.11
 -12  -3  29    7.04    6.89
 -12  -3  27   12.80    7.22
  12   3 -27   21.31    6.94
 -12  -3  25   82.50   10.97
  12   3 -25   69.39    9.88
 -12  -3  23   18.26    7.40
  12   3 -23   21.26    6.56
  12   3 -21    6.87    5.98
 -12  -3  21    5.00    6.90
 -12  -3  21   24.68   11.25
  12   3 -19   45.52    7.89
 -12  -3  19   36.74    8.51
 -12  -3  19   24.32   12.25
  12   3 -17   17.10    6.00
  12   3 -17   10.18    5.53
 -12  -3  17    4.79    9.95
  12   3 -15   10.59    5.12
  12   3 -15    4.44    5.19
  12   3 -13   -4.42    5.04
  12   3 -13   -2.21    4.78
  12   3 -11   20.38    5.72
  12   3 -11    8.49    4.96
  12  -3 -11   13.12    5.26
 -12  -3  11   17.07    9.97
  12   3  -9   25.97    6.40
  12  -3  -9   36.64    6.81
  12   3  -9   30.75    5.89
 -12  -3   9   21.44   10.80
  12   3  -7    7.35    5.93
  12   3  -7    7.23    4.69
  12  -3  -7    8.12    5.44
  12   3  -5   12.37    4.99
  12  -3  -5   10.22    5.39
  12  -3  -3   21.62    6.00
  12   3  -3   20.04    5.27
  12  -3  -1   -1.42    5.14
  12   3  -1    2.73    4.44
  12  -3   1   -2.01    5.67
  12  -3   3    4.83    5.88
  12  -3   5   -3.21    7.22
  12  -3   7    9.72    7.08
  12  -3   9   -1.78    6.77
 -12   3  -9    2.40    4.33
  12  -3  11   -0.60    6.93
 -12   3 -11   11.70    5.29
  12  -3  13   22.82    7.90
 -12   3 -13   30.09    6.60
  12  -3  15   34.86    8.38
 -12   3 -15   22.23    6.12
  12  -3  17   -2.60    6.91
 -12   3 -17    3.27    4.89
  12  -3  19   20.07    8.31
 -12   3 -19   12.08    5.63
 -12  -4  26    4.19    7.10
  12   4 -26   11.62    6.67
  12   4 -24   39.97    7.89
 -12  -4  24   48.71    9.32
  12   4 -22   48.07    8.25
 -12  -4  22   37.86    9.06
 -12  -4  22   40.40   12.83
  12   4 -20    6.77    5.73
 -12  -4  20    1.78    6.92
 -12  -4  20   16.79   11.56
  12   4 -18   21.09    6.60
 -12  -4  18   20.45    8.03
  12   4 -18   19.01    6.29
 -12  -4  18   21.77   11.80
  12   4 -16    6.72    5.96
  12   4 -16    8.49    5.59
  12   4 -14   10.70    5.49
 -12  -4  14   22.42   11.35
  12   4 -14    4.70    4.97
  12   4 -12    4.71    5.04
  12   4 -12   15.25    5.66
 -12  -4  12    2.49   10.38
  12   4 -10   11.37    5.40
  12   4 -10   10.55    5.30
 -12  -4  10   18.59   10.70
  12   4  -8    2.66    5.24
  12   4  -8    6.76    5.12
  12   4  -6   12.17    6.42
 -12  -4   6    6.13   10.09
  12  -4  -4   21.96    6.28
 -12  -4   4   25.31   11.56
  12   4  -2    8.24    4.58
  12  -4  -2    3.38    5.42
  12   4   0   13.71    5.20
  12  -4   0   22.61    6.82
  12   4   2    1.51    4.68
  12  -4   2    3.42    6.50
  12  -4   4   19.14    7.98
 -12   4  -6   -1.28    4.44
  12  -4   6    0.63    6.67
 -12   4  -8    5.17    5.01
  12  -4   8    6.11    7.00
 -12   4 -10   -5.32    5.19
  12  -4  10    3.10    6.85
 -12   4 -12   10.23    5.54
  12  -4  12    2.55    6.81
 -12   4 -14    4.87    4.96
  12  -4  14   18.96    7.59
 -12   4 -16   -4.97    5.22
  12  -4  16   -4.04    7.12
 -12  -5  23   24.34   12.05
 -12  -5  21   -1.35   10.96
  12   5 -21   21.92    6.64
 -12  -5  19    4.03   10.98
 -12  -5  19   16.64    7.90
  12   5 -19    9.99    5.72
 -12  -5  17   -2.66   10.75
  12   5 -17    2.26    5.36
  12   5 -17   -2.54    5.32
 -12  -5  15    1.33   10.55
  12   5 -15    2.76    5.29
 -12  -5  13   13.35   11.50
  12   5 -13   -2.20    5.04
 -12  -5  11    1.34   10.84
  12   5 -11   -2.20    5.39
 -12  -5   9  -11.99   11.91
  12   5  -9   -0.54    5.15
 -12  -5   7   -5.26   11.33
  12   5  -7    4.49    5.29
 -12  -5   5   -1.30   10.55
  12   5  -5   -2.98    5.39
  12   5  -3   -0.52    4.51
  12   5  -1    4.73    4.90
  12   5   1   20.92    5.99
  12   5   3    1.10    4.76
  12   5   5   32.88    7.07
  12  -5   5   47.76    9.42
 -12   5  -5   29.09    7.85
  12   5   7   -1.19    5.38
  12  -5   7   18.08    7.74
 -12   5  -7    3.86    5.57
  12   5   9    4.21    5.40
 -12   5  -9    9.12    5.55
  12  -5   9    7.00    7.00
 -12   5 -11    1.53    5.25
  12  -5  11    5.21    7.17
 -12   5 -13    3.01    5.38
 -12  -6  12   -4.22   11.04
  12   6 -10    8.56    5.43
  12   6  -8    4.54    5.42
 -12  -6   8   16.69   10.93
  12   6  -6   -0.59    5.51
  12   6  -4    0.63    5.85
  12   6  -2    0.56    4.66
  12   6  -2   -4.47    5.98
  12   6   0    0.56    4.76
  12   6   2   12.52    5.50
 -12   6  -4    9.42    7.36
  12   6   4    8.91    5.31
 -12   6  -6   -9.23    7.16
  13   0 -29   15.79    6.40
  13   0 -27   16.51    6.57
  13   0 -25   21.48    6.63
  13   0 -23    7.46    5.80
  13   0 -21   -0.96    5.42
  13   0 -19    5.07    5.20
  13   0 -17   85.45    9.69
  13   0 -15   11.78    5.53
  13   0 -13    8.08    5.07
  13   0 -11    2.26    4.92
  13   0  -9    7.13    5.09
  13   0  -7   14.63    5.67
  13   0  -5    0.45    4.83
  13   0  -3    5.92    5.24
  13   0  -1   12.67    5.90
  13   0   1   21.01    6.41
  13   0   3    4.69    5.16
  13   0   5   26.53    6.65
  13   0   7    2.41    5.07
  13   0   9   10.06    5.92
  13   0  11   33.64    7.54
  13   0  13    1.08    6.09
  13   0  15    9.54    6.57
  13   0  17   25.09    7.75
  13   1 -28   30.57    7.58
  13   1 -26   29.01    7.45
  13  -1 -24   14.56    6.08
  13   1 -24   11.18    5.99
  13   1 -22    3.57    5.49
  13  -1 -22    7.07    5.49
  13   1 -20    9.28    5.58
  13  -1 -20    7.68    5.36
  13   1 -18    6.58    5.26
  13  -1 -18    7.22    5.46
  13   1 -16   19.60    5.74
  13  -1 -16   23.95    6.13
  13  -1 -14    6.74    5.06
  13   1 -14    3.59    5.14
  13  -1 -12    9.06    5.30
  13   1 -12   16.07    5.55
  13  -1 -10    4.04    4.98
  13   1 -10    0.44    4.66
  13   1  -8    3.11    4.97
  13  -1  -8    8.60    5.29
  13  -1  -6    4.61    5.31
  13   1  -6    7.03    5.12
  13  -1  -4    9.99    5.72
  13   1  -4   10.50    4.98
  13   1  -2    3.08    4.78
  13  -1  -2    0.97    5.20
  13   1   0    9.43    5.17
  13  -1   0    6.66    5.53
  13   1   2   -5.47    4.94
  13  -1   2    6.25    5.29
  13  -1   4    7.44    5.56
  13   1   4   -0.47    5.23
  13  -1   6    1.04    5.67
  13   1   6   -2.33    4.99
  13  -1   8   19.71    6.81
  13   1   8   21.84    6.15
  13  -1  10   11.83    6.38
  13   1  10   17.36    6.06
  13  -1  12   10.95    7.21
  13   1  12   13.28    5.76
  13  -1  14   11.65    7.42
  13  -1  16   -1.43    7.81
  13  -1  18   14.54    7.98
 -13   1 -20    3.33    5.07
 -13  -2  27    9.80    6.19
  13   2 -27    0.56    5.95
  13   2 -25    6.67    6.38
  13   2 -23    4.99    5.67
  13   2 -21    8.93    5.95
  13   2 -19   -4.02    5.27
  13   2 -17    4.82    5.16
  13  -2 -17    2.70    5.21
  13  -2 -15   10.34    5.31
  13   2 -15    8.81    5.24
 -13  -2  15    6.84    9.71
  13  -2 -13    8.58    5.46
  13   2 -13    9.89    5.10
  13  -2 -11    0.90    4.96
  13   2 -11    1.32    4.73
  13   2  -9    2.20    4.49
  13  -2  -9    3.22    5.05
  13  -2  -7   -0.47    4.99
  13   2  -7   -1.31    4.77
  13   2  -5    6.49    4.92
  13  -2  -5    7.33    5.55
  13   2  -3    4.78    4.87
  13  -2  -3    9.12    5.80
  13   2  -1    2.14    4.59
  13  -2  -1    8.74    5.67
  13   2   1   22.62    5.89
  13  -2   1   20.25    6.51
  13   2   3    4.79    4.91
  13  -2   3    0.52    5.70
  13   2   5   12.31    5.29
  13  -2   5   12.60    6.72
  13  -2   7   61.06    9.49
  13  -2   9   17.90    7.58
  13  -2  11   -0.71    7.75
  13  -2  13    8.30    7.91
  13  -2  15    3.33    7.05
 -13   2 -17   11.33    5.49
  13  -2  17   -1.33    7.31
 -13   2 -19    8.92    5.25
  13   3 -24   10.56    5.99
  13   3 -22    0.55    5.55
  13   3 -20   -0.55    5.76
  13   3 -18    8.80    5.75
 -13  -3  18    5.71    7.09
  13   3 -16    0.52    4.94
  13   3 -16    2.48    5.31
 -13  -3  14   13.43   11.56
  13   3 -14    3.07    5.05
  13   3 -14    2.37    5.12
 -13  -3  12    1.20   10.20
  13   3 -12   15.35    5.94
  13   3 -12   19.74    5.77
  13   3 -10    0.51    4.99
  13   3 -10    4.85    5.13
  13  -3 -10    0.46    5.07
  13   3  -8   -2.09    5.26
  13  -3  -8   -9.07    5.37
  13   3  -8    4.33    4.97
  13   3  -6    8.29    5.69
  13   3  -6   18.76    5.49
  13  -3  -6    7.92    5.88
  13  -3  -4    3.42    5.42
  13   3  -4    7.69    4.87
  13  -3  -2    0.49    5.40
  13   3  -2   -0.42    4.83
  13  -3   0    3.07    5.69
  13  -3   2    4.29    5.97
  13  -3   4   12.64    6.63
  13  -3   6    4.97    6.75
  13  -3   8    7.96    7.32
  13  -3  10   18.16    8.31
  13  -3  12   18.19    8.16
 -13   3 -14    2.01    5.02
  13  -3  14   -7.41    7.68
 -13   3 -16    8.14    5.36
 -13  -4  23   10.84   10.91
 -13  -4  21   30.94   12.70
 -13  -4  21   32.76    8.53
  13   4 -21   17.95    6.81
 -13  -4  19   -2.42    7.24
  13   4 -19    1.60    5.68
  13   4 -17    8.93    5.69
  13   4 -17    2.18    5.81
 -13  -4  15   13.10   12.20
  13   4 -15    2.18    5.22
  13   4 -15    3.09    5.62
  13   4 -13   16.85    5.85
  13   4 -13   12.48    5.61
  13   4 -11    8.51    5.32
  13   4 -11    3.80    5.34
  13   4  -9   12.71    5.79
  13   4  -9    9.21    5.72
 -13  -4   7   15.18   11.12
  13   4  -7    6.81    5.79
  13   4  -5   29.80    7.51
  13  -4  -3   15.53    6.16
  13  -4  -1   34.85    7.40
  13  -4   1   16.02    6.61
  13  -4   3    7.62    6.63
  13  -4   5   14.62    7.47
  13  -4   7   19.11    8.86
  13  -4   9   -4.86    7.77
  13  -4  11   16.60    7.90
 -13   4 -13    2.14    5.05
 -13  -5  16    1.37   10.92
 -13  -5  14   -6.83   11.07
  13   5 -14   -0.57    5.06
 -13  -5  12    1.36   10.20
  13   5 -12    2.28    5.43
 -13  -5  10    1.36   10.89
  13   5 -10   -0.57    5.26
 -13  -5   8   -4.10   10.74
  13   5  -8    0.57    5.32
 -13  -5   6  -13.58   11.77
  13   5  -6   10.75    6.10
  13   5  -4    1.93    6.11
  13   5   0   13.57    5.56
  13   5   2    3.83    5.01
  13  -5   6   -4.82    7.41
  14   0 -26   -0.55    5.57
  14   0 -24    4.25    5.62
  14   0 -22    0.51    5.63
  14   0 -20   -2.48    5.54
  14   0 -18    2.42    5.22
  14   0 -16   -3.36    5.38
  14   0 -14    7.24    5.46
  14   0 -12   -5.77    5.56
  14   0 -10    3.38    5.73
  14   0  -8    0.48    5.24
  14   0  -6   12.43    5.63
  14   0  -4   18.84    6.19
  14   0  -2   23.71    6.79
  14   0   0   52.77    8.42
  14   0   2   -2.08    5.82
  14   0   4   15.47    6.05
  14   0   6    0.51    5.51
  14   0   8   49.93    8.32
  14   0  10   59.15    8.87
  14   0  12    8.68    6.10
  14   0  14    7.25    6.61
  14   0  16   95.98   11.76
  14   1 -25   -2.83    6.05
  14   1 -23    7.62    6.03
  14  -1 -23    2.02    5.34
  14   1 -21    5.22    5.46
  14  -1 -21    4.38    5.33
  14   1 -19   14.17    5.94
  14  -1 -19    2.40    5.32
  14   1 -17    8.76    5.25
  14  -1 -17    2.41    5.36
  14   1 -15   11.98    5.56
  14  -1 -15    1.93    5.26
  14  -1 -13    7.23    5.62
  14   1 -13    7.17    5.23
  14  -1 -11    6.32    5.75
  14   1 -11   -0.48    5.20
  14   1  -9   11.85    5.97
  14  -1  -9   11.59    5.72
  14   1  -7   12.49    5.85
  14  -1  -7    6.85    5.47
  14  -1  -5    1.00    5.38
  14   1  -5    4.25    5.29
  14  -1  -3   93.17   10.75
  14   1  -3   83.69   10.12
  14   1  -1   21.90    6.56
  14  -1  -1   21.58    6.96
  14  -1   1   50.16    8.42
  14   1   1   45.42    7.84
  14   1   3   15.63    6.17
  14  -1   3   13.10    6.47
  14   1   5   28.64    7.11
  14  -1   5   30.71    7.30
  14  -1   7   37.70    7.84
  14   1   7   32.78    7.58
  14  -1   9   36.60    7.74
  14   1   9   32.52    7.41
  14  -1  11    0.59    6.35
  14  -1  13   18.72    7.41
  14   2 -22   -0.55    5.60
  14   2 -20    5.91    5.47
  14   2 -18    2.05    5.57
  14  -2 -18   -0.96    5.32
  14   2 -16    5.97    5.58
  14  -2 -16    0.48    5.45
  14  -2 -14    0.49    5.56
  14   2 -14    1.44    4.97
  14  -2 -12   -0.97    5.20
  14   2 -12    1.42    5.14
  14  -2 -10   41.31    7.33
  14   2 -10   29.41    6.76
  14   2  -8   42.20    7.27
  14  -2  -8   45.81    7.85
  14  -2  -6    7.62    5.97
  14   2  -6    2.78    5.26
  14   2  -4    6.94    5.22
  14  -2  -4   15.18    6.45
  14  -2  -2   24.31    6.73
  14   2  -2   13.98    5.59
  14   2   0   40.47    7.20
  14  -2   0   40.66    7.74
  14  -2   2    6.42    6.16
  14   2   2    3.22    5.26
  14  -2   4   51.43    8.57
  14   2   4   42.75    7.60
  14  -2   6    4.63    6.51
  14  -2   8   33.28    8.20
  14  -2  10   11.93    7.51
  14  -2  12   14.37    7.64
  14   3 -19   12.15    6.37
 -14  -3  17   11.60   11.27
  14   3 -17   11.11    6.08
 -14  -3  15   15.24   11.23
  14   3 -15    4.06    5.63
  14   3 -13    2.46    5.04
  14   3 -11   25.23    6.27
  14  -3 -11   18.97    6.09
  14   3  -9   40.35    7.19
  14  -3  -9   36.98    7.38
  14  -3  -7   10.75    5.73
  14   3  -7    7.33    5.25
  14  -3  -5   28.48    6.94
  14   3  -5   17.71    5.88
  14  -3  -3   14.84    6.27
  14   3  -3   11.31    5.50
  14  -3  -1   37.68    7.87
  14  -3   1   75.24   10.13
  14  -3   3   29.84    7.59
  14  -3   5   22.75    7.55
  14  -3   7    9.29    7.14
  14  -3   9   55.39    9.97
 -14  -4  18    2.73   10.89
  14   4 -16   -2.84    5.35
  14   4 -16   -0.55    5.65
  14   4 -14   -0.56    5.23
 -14  -4  14    5.36   10.60
  14   4 -14    1.04    5.37
  14   4 -12   12.94    5.99
 -14  -4  12   14.58   11.45
  14   4 -12   14.03    5.95
  14   4 -10    5.61    5.65
  14   4  -8    5.61    5.52
  14   4  -6   -6.49    6.15
  14   4  -4   65.99    9.83
  14  -4  -2   11.41    6.29
  14  -4   0    4.99    6.24
  14  -4   2   10.48    6.75
  14  -4   4   13.39    7.17
  15   0 -19   -3.59    5.46
  15   0 -17    1.02    5.51
  15   0 -15    0.51    5.36
  15   0 -13   19.86    6.25
  15   0 -11   -4.59    5.56
  15   0  -9   13.48    5.85
  15   0  -7   50.68    8.24
  15   0  -5   12.30    6.11
  15   0  -3    9.85    5.97
  15   0  -1   17.93    6.79
  15   0   1   52.94    8.67
  15   0   3    1.65    5.77
  15   0   5    0.56    6.07
  15   0   7   24.27    7.15
  15  -1 -20   -6.06    5.53
  15   1 -18   -4.19    5.49
  15  -1 -18    0.51    5.30
  15   1 -16    2.52    5.14
  15  -1 -16   -5.63    5.48
  15   1 -14   -4.55    5.72
  15  -1 -14    3.59    5.78
  15  -1 -12    1.56    5.66
  15   1 -12   -1.51    5.47
  15  -1 -10    7.26    5.72
  15   1 -10   -3.53    5.88
  15   1  -8   21.11    6.65
  15  -1  -8   16.55    6.23
  15   1  -6   11.24    5.85
  15  -1  -6    5.73    5.53
  15   1  -4    7.57    5.92
  15  -1  -4    5.34    5.88
  15  -1  -2   24.93    6.98
  15   1  -2   24.67    6.56
  15  -1   0   56.96    9.01
  15   1   0   58.74    8.43
  15   1   2    6.68    5.92
  15  -1   2    8.56    6.77
  15   1   4    2.61    5.95
  15  -1   4    6.74    6.32
  15   1   6   25.48    7.14
  15  -1   6   25.61    7.30
  15   1   8   21.04    6.91
  15  -2 -17   -4.08    5.59
  15   2 -15    4.11    5.53
  15  -2 -15    2.05    5.36
  15  -2 -13    0.52    5.51
  15   2 -13    3.48    5.21
  15  -2 -11   -0.52    5.36
  15   2 -11    4.94    5.29
  15  -2  -9   11.98    6.08
  15   2  -9   11.88    5.82
  15  -2  -7   -3.74    5.75
  15   2  -7    0.49    5.41
  15  -2  -5    9.24    6.08
  15   2  -5    7.86    5.79
  15   2  -3   13.26    6.09
  15  -2  -3   15.23    6.68
  15   2  -1   38.74    7.44
  15  -2  -1   32.30    8.04
  15   2   1   14.21    6.02
  15  -2   1    8.51    6.52
  15  -2   3    1.73    6.16
  15   2   3   12.23    5.80
  15   3 -12    3.55    5.34
  15   3 -10    3.93    5.10
  15  -3 -10   -0.52    5.50
  15   3  -8   -0.48    5.12
  15  -3  -8    1.61    5.71
  15  -3  -6    4.95    5.92
  15   3  -6   -2.40    5.41
  15  -3  -4   10.80    6.45
  15   3  -4   15.25    5.79
  15  -3  -2   14.97    6.71
  15  -3   0   -0.58    6.20
   0   0   0    0.00    0.00


TITL AC_SAX_HEX_auto in I2/m
REM I2/m (#12 in standard setting)
CELL 0.71073  11.304233   6.784616  30.641911  90.0000  98.3338  90.0000
ZERR   44.00   0.001137   0.000560   0.002649   0.0000   0.0090   0.0000
LATT  2
SYMM -x, y,-z
SFAC C H N O
UNIT 44.00 44.00 44.00 44.00
REM  CrysAlisPro recorded range (K): Min=292.0; max=308.8; aver:300.4
TEMP 27
TREF
HKLF 4
END
_computing_structure_solution     'SHELXT 2018/2 (Sheldrick, 2018)'
;
_shelx_hkl_checksum                40522
_olex2_submission_special_instructions  'No special instructions were received'
_oxdiff_exptl_absorpt_empirical_details
;
Empirical correction (ABSPACK) includes:
- Absorption correction using spherical harmonics
- Frame scaling
;
_oxdiff_exptl_absorpt_empirical_full_max  2.098
_oxdiff_exptl_absorpt_empirical_full_min  0.609
