# Supplementary material for: Multicomponent Salts of the Antidiabetic Agent Saxagliptin: Hydration-Assisted Assembly and Lipophilic Aggregation with Carboxylic Acids
Source: ACS Omega. 2026 Mar 17;11(12):19682–91. doi: 10.1021/acsomega.5c13537 (PMC13044837; doi:10.1021/acsomega.5c13537)
Supplement: Supplementary file 4 [file ao5c13537_si_004.cif]

data_SAX-INA
_audit_creation_date               2024-10-14
_audit_creation_method
;
Olex2 1.5-ac6-020
(compiled 2024.02.14 svn.r2f8d729c for Rigaku Oxford Diffraction, GUI svn.r6966)
;
_shelx_SHELXL_version_number       '2018/3'
_audit_contact_author_address      ?
_audit_contact_author_email        ?
_audit_contact_author_name         ''
_audit_contact_author_phone        ?
_publ_contact_author_id_orcid      ?
_publ_section_references
;
Dolomanov, O.V., Bourhis, L.J., Gildea, R.J, Howard, J.A.K. & Puschmann, H.
 (2009), J. Appl. Cryst. 42, 339-341.

Sheldrick, G.M. (2015). Acta Cryst. A71, 3-8.

Sheldrick, G.M. (2015). Acta Cryst. C71, 3-8.
;
_chemical_name_common              ?
_chemical_name_systematic          'saxagliptin isonicotinic acid salt hydrate'
_chemical_formula_moiety           'C18 H26 N3 O2, 2(H2 O), C6 H4 N O2'
_chemical_formula_sum              'C24 H34 N4 O6'
_chemical_formula_weight           474.55
_chemical_absolute_configuration   syn
_chemical_melting_point            ?
_chemical_oxdiff_formula           'C H N O'
loop_
  _atom_type_symbol
  _atom_type_description
  _atom_type_scat_dispersion_real
  _atom_type_scat_dispersion_imag
  _atom_type_scat_source
 'C' 'C' 0.0033 0.0016 'International Tables Vol C Tables 4.2.6.8 and 6.1.1.4'
 'H' 'H' 0.0000 0.0000 'International Tables Vol C Tables 4.2.6.8 and 6.1.1.4'
 'N' 'N' 0.0061 0.0033 'International Tables Vol C Tables 4.2.6.8 and 6.1.1.4'
 'O' 'O' 0.0106 0.0060 'International Tables Vol C Tables 4.2.6.8 and 6.1.1.4'

_shelx_space_group_comment
;
The symmetry employed for this shelxl refinement is uniquely defined
by the following loop, which should always be used as a source of
symmetry information in preference to the above space-group names.
They are only intended as comments.
;
_space_group_crystal_system        'monoclinic'
_space_group_IT_number             4
_space_group_name_H-M_alt          'P 1 21 1'
_space_group_name_Hall             'P 2yb'
loop_
  _space_group_symop_operation_xyz
 'x, y, z'
 '-x, y+1/2, -z'

_cell_length_a                     11.1468(9)
_cell_length_b                     6.7985(6)
_cell_length_c                     16.4426(14)
_cell_angle_alpha                  90
_cell_angle_beta                   109.743(9)
_cell_angle_gamma                  90
_cell_volume                       1172.80(18)
_cell_formula_units_Z              2
_cell_measurement_reflns_used      3167
_cell_measurement_temperature      182(3)
_cell_measurement_theta_max        28.0100
_cell_measurement_theta_min        2.6450
_shelx_estimated_absorpt_T_max     0.995
_shelx_estimated_absorpt_T_min     0.956
_exptl_absorpt_coefficient_mu      0.097
_exptl_absorpt_correction_T_max    1.00000
_exptl_absorpt_correction_T_min    0.88659
_exptl_absorpt_correction_type     multi-scan
_exptl_absorpt_process_details
;
CrysAlisPro 1.171.43.124a (Rigaku Oxford Diffraction, 2024)
Empirical absorption correction using spherical harmonics,
implemented in SCALE3 ABSPACK scaling algorithm.
;
_exptl_absorpt_special_details     ?
_exptl_crystal_colour              colourless
_exptl_crystal_colour_primary      colourless
_exptl_crystal_density_diffrn      1.344
_exptl_crystal_density_meas        ?
_exptl_crystal_density_method      ?
_exptl_crystal_description         prism
_exptl_crystal_F_000               508
loop_
  _exptl_crystal_face_index_h
  _exptl_crystal_face_index_k
  _exptl_crystal_face_index_l
  _exptl_crystal_face_perp_dist
 1 0 -2 0.0331
 -1 0 2 0.0380
 0 2 -1 0.2090
 0 -2 1 0.2522
 0 2 1 0.1971
 0 -2 -1 0.2483
 1 0 2 0.0279
 -1 0 -2 0.0275
 -2 0 -1 0.0250

_exptl_crystal_size_max            0.464
_exptl_crystal_size_mid            0.087
_exptl_crystal_size_min            0.055
loop_
  _exptl_oxdiff_crystal_face_indexfrac_h
  _exptl_oxdiff_crystal_face_indexfrac_k
  _exptl_oxdiff_crystal_face_indexfrac_l
  _exptl_oxdiff_crystal_face_x
  _exptl_oxdiff_crystal_face_y
  _exptl_oxdiff_crystal_face_z
 0.9984 0.0006 -2.0005 0.0168 0.0083 0.0917
 -0.9984 -0.0006 2.0005 -0.0168 -0.0083 -0.0917
 -0.0022 2.0000 -0.9970 -0.1933 -0.0526 0.0748
 0.0022 -2.0000 0.9970 0.1933 0.0526 -0.0748
 -0.0010 1.9994 1.0039 -0.1798 -0.1153 0.0092
 0.0010 -1.9994 -1.0039 0.1798 0.1153 -0.0092
 1.0007 -0.0007 2.0014 0.0438 -0.1171 -0.0394
 -1.0007 0.0007 -2.0014 -0.0438 0.1171 0.0394
 -1.9997 0.0005 -1.0014 -0.0674 0.1401 -0.0196

_exptl_transmission_factor_max     ?
_exptl_transmission_factor_min     ?
_diffrn_reflns_av_R_equivalents    0.0365
_diffrn_reflns_av_unetI/netI       0.0584
_diffrn_reflns_Laue_measured_fraction_full  0.998
_diffrn_reflns_Laue_measured_fraction_max  0.998
_diffrn_reflns_limit_h_max         13
_diffrn_reflns_limit_h_min         -13
_diffrn_reflns_limit_k_max         8
_diffrn_reflns_limit_k_min         -8
_diffrn_reflns_limit_l_max         19
_diffrn_reflns_limit_l_min         -18
_diffrn_reflns_number              8919
_diffrn_reflns_point_group_measured_fraction_full  0.891
_diffrn_reflns_point_group_measured_fraction_max  0.890
_diffrn_reflns_theta_full          25.242
_diffrn_reflns_theta_max           25.496
_diffrn_reflns_theta_min           2.688
_diffrn_ambient_environment        N~2~
_diffrn_ambient_temperature        182(3)
_diffrn_detector                   'Hybrid Pixel Array Detector'
_diffrn_detector_area_resol_mean   10.0000
_diffrn_measured_fraction_theta_full  0.998
_diffrn_measured_fraction_theta_max  0.998
_diffrn_measurement_details
;
List of Runs (angles in degrees, time in seconds):

  # Type    Start    End  Width  t~exp~   \w     \q     \k     \f   Frames
--------------------------------------------------------------------------
  1  \w    -60.00 -34.00   0.50   19.75    --   20.00  54.00-120.00   52
  2  \w    -15.00  11.00   0.50   19.75    --   20.00  54.00-120.00   52
  3  \w     35.00  76.00   0.50   19.75    --   20.00  54.00-120.00   82
  4  \w    -72.00 -41.00   0.50   19.75    --   20.00  54.00  30.00   62
  5  \w    -30.00 109.00   0.50   19.75    --   20.00  54.00  30.00  278
  6  \w    -68.00  40.00   0.50   19.75    --   20.00  54.00  90.00  216
  7  \w    -71.00 -46.00   0.50   19.75    --   20.00  54.00  60.00   50
  8  \w     59.00  88.00   0.50   19.75    --   20.00  54.00  60.00   58
  9  \w    -61.00  60.00   0.50   19.75    --   20.00  54.00 120.00  242
;
_diffrn_measurement_device         'two-circle diffractometer'
_diffrn_measurement_device_type    'XtaLAB Mini II'
_diffrn_measurement_method         '\w scans'
_diffrn_orient_matrix_type        
 'CrysAlisPro convention (1999,Acta A55,543-557)'
_diffrn_orient_matrix_UB_11        0.0303303000
_diffrn_orient_matrix_UB_12        -0.0932784000
_diffrn_orient_matrix_UB_13        0.0067021000
_diffrn_orient_matrix_UB_21        -0.0544024000
_diffrn_orient_matrix_UB_22        -0.0419897000
_diffrn_orient_matrix_UB_23        -0.0313205000
_diffrn_orient_matrix_UB_31        0.0261934000
_diffrn_orient_matrix_UB_32        0.0210719000
_diffrn_orient_matrix_UB_33        -0.0327729000
_diffrn_radiation_monochromator    graphite
_diffrn_radiation_probe            x-ray
_diffrn_radiation_type             'Mo K\a'
_diffrn_radiation_wavelength       0.71073
_diffrn_source                     'fine-focus sealed X-ray tube'
_diffrn_source_type                'Rigaku (Mo) X-ray Source'
_reflns_Friedel_coverage           0.636
_reflns_Friedel_fraction_full      0.763
_reflns_Friedel_fraction_max       0.761
_reflns_number_gt                  3025
_reflns_number_total               3894
_reflns_special_details
;
 Reflections were merged by SHELXL according to the crystal
 class for the calculation of statistics and refinement.
 
 _reflns_Friedel_fraction is defined as the number of unique
 Friedel pairs measured divided by the number that would be
 possible theoretically, ignoring centric projections and
 systematic absences.
;
_reflns_threshold_expression       'I > 2\s(I)'
_computing_cell_refinement         'CrysAlisPro 1.171.43.124a (Rigaku OD, 2024)'
_computing_data_collection         'CrysAlisPro 1.171.43.124a (Rigaku OD, 2024)'
_computing_data_reduction          'CrysAlisPro 1.171.43.124a (Rigaku OD, 2024)'
_computing_molecular_graphics      'Olex2 1.5-ac6-020 (Dolomanov et al., 2009)'
_computing_publication_material    'Olex2 1.5-ac6-020 (Dolomanov et al., 2009)'
_computing_structure_refinement    'SHELXL 2018/3 (Sheldrick, 2015)'
_computing_structure_solution      'SHELXT  (Sheldrick, 2015)'
_refine_diff_density_max           0.153
_refine_diff_density_min           -0.184
_refine_diff_density_rms           0.039
_refine_ls_abs_structure_details
;
 Flack x determined using 975 quotients [(I+)-(I-)]/[(I+)+(I-)]
 (Parsons, Flack and Wagner, Acta Cryst. B69 (2013) 249-259).
;
_refine_ls_abs_structure_Flack     0.3(10)
_refine_ls_extinction_coef         .
_refine_ls_extinction_method       none
_refine_ls_goodness_of_fit_ref     0.995
_refine_ls_hydrogen_treatment      mixed
_refine_ls_matrix_type             full
_refine_ls_number_parameters       321
_refine_ls_number_reflns           3894
_refine_ls_number_restraints       7
_refine_ls_R_factor_all            0.0637
_refine_ls_R_factor_gt             0.0433
_refine_ls_restrained_S_all        0.995
_refine_ls_shift/su_max            0.000
_refine_ls_shift/su_mean           0.000
_refine_ls_structure_factor_coef   Fsqd
_refine_ls_weighting_details      
 'w=1/[\s^2^(Fo^2^)+(0.0440P)^2^] where P=(Fo^2^+2Fc^2^)/3'
_refine_ls_weighting_scheme        calc
_refine_ls_wR_factor_gt            0.0869
_refine_ls_wR_factor_ref           0.0937
_refine_special_details            ?
_olex2_refinement_description
;
1. Restrained distances
 O5-H5A = O5-H5B
 0.87 with sigma of 0.02
 O6-H6C = O6-H6D
 0.87 with sigma of 0.02
 H5A-H5B
 1.38 with sigma of 0.04
 H6C-H6D
 1.38 with sigma of 0.04
2.a Ternary CH refined with riding coordinates:
 C2(H2), C17(H17), C7(H7), C13(H13), C15(H15), C5(H5)
2.b Secondary CH2 refined with riding coordinates:
 C11(H11A,H11B), C10(H10A,H10B), C12(H12A,H12B), C4(H4A,H4B), C16(H16A,H16B),
 C14(H14A,H14B), C8(H8A,H8B), C6(H6A,H6B)
2.c Aromatic/amide H refined with riding coordinates:
 C24(H24), C21(H21), C22(H22), C23(H23)
2.d Idealised Me refined as rotating group:
 N1(H1A,H1B,H1C)
2.e Idealised tetrahedral OH refined as rotating group:
 O1(H1)
;
_atom_sites_solution_hydrogens     mixed
_atom_sites_solution_primary       dual
_atom_sites_solution_secondary     ?
loop_
  _atom_site_label
  _atom_site_type_symbol
  _atom_site_fract_x
  _atom_site_fract_y
  _atom_site_fract_z
  _atom_site_U_iso_or_equiv
  _atom_site_adp_type
  _atom_site_occupancy
  _atom_site_site_symmetry_order
  _atom_site_calc_flag
  _atom_site_refinement_flags_posn
  _atom_site_refinement_flags_adp
  _atom_site_refinement_flags_occupancy
  _atom_site_disorder_assembly
  _atom_site_disorder_group
 O2 O 0.8532(2) 0.7626(4) 0.73134(14) 0.0316(6) Uani 1 1 d . . . . .
 O5 O 0.1114(2) 0.6586(5) 0.51354(16) 0.0369(7) Uani 1 1 d D . . . .
 H5A H 0.136(4) 0.781(4) 0.508(3) 0.055 Uiso 1 1 d D U . . .
 H5B H 0.180(3) 0.589(5) 0.516(3) 0.055 Uiso 1 1 d D U . . .
 O1 O 1.4659(2) 0.7079(4) 0.76190(14) 0.0387(7) Uani 1 1 d . . . . .
 H1 H 1.441236 0.801045 0.726620 0.058 Uiso 1 1 calc R U . . .
 O6 O -0.0770(2) 0.5853(4) 0.35466(16) 0.0396(7) Uani 1 1 d D . . . .
 H6C H -0.023(3) 0.600(6) 0.4087(17) 0.059 Uiso 1 1 d D U . . .
 H6D H -0.150(2) 0.583(6) 0.367(2) 0.059 Uiso 1 1 d D U . . .
 O3 O 0.7863(2) 0.5172(4) 0.50592(16) 0.0429(7) Uani 1 1 d . . . . .
 O4 O 0.6715(2) 0.5172(5) 0.36517(16) 0.0456(7) Uani 1 1 d . . . . .
 N1 N 0.9890(2) 0.6766(5) 0.63265(15) 0.0271(7) Uani 1 1 d . . . . .
 H1A H 0.908873 0.653883 0.595275 0.041 Uiso 1 1 calc R U . . .
 H1B H 1.046853 0.645128 0.606783 0.041 Uiso 1 1 calc R U . . .
 H1C H 0.997170 0.805904 0.647788 0.041 Uiso 1 1 calc R U . . .
 N2 N 0.8489(2) 0.4515(4) 0.77624(17) 0.0261(7) Uani 1 1 d . . . . .
 N4 N 0.3362(3) 0.5118(5) 0.50625(19) 0.0359(7) Uani 1 1 d . . . . .
 C1 C 0.8988(3) 0.5954(5) 0.74128(19) 0.0237(8) Uani 1 1 d . . . . .
 C11 C 1.2441(3) 0.6341(5) 0.73855(19) 0.0248(8) Uani 1 1 d . . . . .
 H11A H 1.249611 0.516162 0.704657 0.030 Uiso 1 1 calc R U . . .
 H11B H 1.217594 0.746530 0.698163 0.030 Uiso 1 1 calc R U . . .
 C3 C 1.1437(3) 0.5994(5) 0.7822(2) 0.0235(8) Uani 1 1 d . . . . .
 N3 N 0.8116(3) 0.6970(6) 0.9491(2) 0.0543(10) Uani 1 1 d . . . . .
 C2 C 1.0121(3) 0.5527(5) 0.71190(19) 0.0237(8) Uani 1 1 d . . . . .
 H2 H 1.010218 0.410799 0.695448 0.028 Uiso 1 1 calc R U . . .
 C19 C 0.6824(3) 0.5184(6) 0.4435(2) 0.0336(9) Uani 1 1 d . . . . .
 C24 C 0.4423(3) 0.5112(6) 0.4014(2) 0.0322(8) Uani 1 1 d . . . . .
 H24 H 0.435877 0.508941 0.342344 0.039 Uiso 1 1 calc R U . . .
 C9 C 1.3752(3) 0.6767(6) 0.8053(2) 0.0294(8) Uani 1 1 d . . . . .
 C17 C 0.7398(3) 0.4992(6) 0.8043(2) 0.0271(8) Uani 1 1 d . . . . .
 H17 H 0.676436 0.578836 0.758510 0.033 Uiso 1 1 calc R U . . .
 C10 C 1.4175(3) 0.5001(6) 0.8645(2) 0.0323(9) Uani 1 1 d . . . . .
 H10A H 1.502563 0.525251 0.907860 0.039 Uiso 1 1 calc R U . . .
 H10B H 1.423585 0.382862 0.830448 0.039 Uiso 1 1 calc R U . . .
 C21 C 0.5640(3) 0.5145(6) 0.5504(2) 0.0345(9) Uani 1 1 d . . . . .
 H21 H 0.643279 0.516075 0.596505 0.041 Uiso 1 1 calc R U . . .
 C20 C 0.5606(3) 0.5147(6) 0.4660(2) 0.0263(8) Uani 1 1 d . . . . .
 C12 C 1.1385(3) 0.7824(6) 0.8367(2) 0.0292(8) Uani 1 1 d . . . . .
 H12A H 1.110785 0.898142 0.798360 0.035 Uiso 1 1 calc R U . . .
 H12B H 1.075755 0.760621 0.866344 0.035 Uiso 1 1 calc R U . . .
 C22 C 0.4505(3) 0.5119(6) 0.5673(2) 0.0374(9) Uani 1 1 d . . . . .
 H22 H 0.454545 0.510000 0.625936 0.045 Uiso 1 1 calc R U . . .
 C4 C 1.1877(3) 0.4216(6) 0.8434(2) 0.0307(9) Uani 1 1 d . . . . .
 H4A H 1.125616 0.396635 0.873344 0.037 Uiso 1 1 calc R U . . .
 H4B H 1.191736 0.302915 0.809555 0.037 Uiso 1 1 calc R U . . .
 C16 C 0.6805(3) 0.2972(5) 0.8123(2) 0.0338(9) Uani 1 1 d . . . . .
 H16A H 0.656528 0.292548 0.865012 0.041 Uiso 1 1 calc R U . . .
 H16B H 0.603434 0.272624 0.761404 0.041 Uiso 1 1 calc R U . . .
 C7 C 1.2700(3) 0.8217(6) 0.9036(2) 0.0345(9) Uani 1 1 d . . . . .
 H7 H 1.265372 0.940078 0.938496 0.041 Uiso 1 1 calc R U . . .
 C13 C 0.8846(3) 0.2453(5) 0.7915(2) 0.0290(8) Uani 1 1 d . . . . .
 H13 H 0.923156 0.175578 0.752793 0.035 Uiso 1 1 calc R U . . .
 C15 C 0.7822(3) 0.1465(6) 0.8172(2) 0.0335(9) Uani 1 1 d . . . . .
 H15 H 0.755365 0.010395 0.795596 0.040 Uiso 1 1 calc R U . . .
 C18 C 0.7815(3) 0.6119(6) 0.8864(2) 0.0330(9) Uani 1 1 d . . . . .
 C14 C 0.9131(3) 0.1762(6) 0.8829(2) 0.0375(9) Uani 1 1 d . . . . .
 H14A H 0.922982 0.277100 0.928083 0.045 Uiso 1 1 calc R U . . .
 H14B H 0.968274 0.059010 0.901870 0.045 Uiso 1 1 calc R U . . .
 C8 C 1.3664(3) 0.8588(6) 0.8577(2) 0.0354(9) Uani 1 1 d . . . . .
 H8A H 1.450994 0.887976 0.900868 0.043 Uiso 1 1 calc R U . . .
 H8B H 1.339374 0.973798 0.818850 0.043 Uiso 1 1 calc R U . . .
 C23 C 0.3338(3) 0.5111(6) 0.4242(2) 0.0364(9) Uani 1 1 d . . . . .
 H23 H 0.253286 0.510525 0.379318 0.044 Uiso 1 1 calc R U . . .
 C5 C 1.3199(3) 0.4628(6) 0.9104(2) 0.0343(9) Uani 1 1 d . . . . .
 H5 H 1.347579 0.346562 0.949587 0.041 Uiso 1 1 calc R U . . .
 C6 C 1.3122(3) 0.6432(7) 0.9637(2) 0.0412(10) Uani 1 1 d . . . . .
 H6A H 1.396642 0.669150 1.007671 0.049 Uiso 1 1 calc R U . . .
 H6B H 1.250399 0.619249 0.993893 0.049 Uiso 1 1 calc R U . . .

loop_
  _atom_site_aniso_label
  _atom_site_aniso_U_11
  _atom_site_aniso_U_22
  _atom_site_aniso_U_33
  _atom_site_aniso_U_23
  _atom_site_aniso_U_13
  _atom_site_aniso_U_12
 O2 0.0305(13) 0.0310(15) 0.0370(14) 0.0069(12) 0.0161(11) 0.0115(12)
 O5 0.0262(13) 0.0534(18) 0.0338(14) -0.0028(15) 0.0135(12) -0.0025(13)
 O1 0.0240(12) 0.059(2) 0.0353(14) 0.0054(13) 0.0135(11) 0.0007(13)
 O6 0.0391(15) 0.0479(18) 0.0317(14) -0.0017(13) 0.0118(12) -0.0082(14)
 O3 0.0241(13) 0.0558(18) 0.0426(15) -0.0163(14) 0.0031(12) -0.0016(14)
 O4 0.0355(14) 0.068(2) 0.0371(16) -0.0073(15) 0.0168(12) -0.0005(15)
 N1 0.0205(14) 0.0388(18) 0.0214(14) 0.0004(14) 0.0063(12) 0.0009(14)
 N2 0.0268(14) 0.0267(17) 0.0300(16) 0.0033(13) 0.0164(13) 0.0069(13)
 N4 0.0329(17) 0.0356(18) 0.0424(18) -0.0021(17) 0.0169(15) -0.0003(16)
 C1 0.0205(17) 0.030(2) 0.0183(17) -0.0013(15) 0.0036(14) 0.0006(16)
 C11 0.0224(16) 0.030(2) 0.0208(17) 0.0018(16) 0.0054(14) 0.0048(16)
 C3 0.0213(16) 0.029(2) 0.0204(16) -0.0022(15) 0.0075(14) 0.0040(15)
 N3 0.061(2) 0.063(3) 0.0413(19) -0.013(2) 0.0211(18) -0.001(2)
 C2 0.0233(17) 0.025(2) 0.0236(17) -0.0002(15) 0.0095(14) 0.0016(15)
 C19 0.0286(19) 0.031(2) 0.041(2) -0.0064(19) 0.0109(17) -0.0012(18)
 C24 0.0269(18) 0.039(2) 0.0280(19) -0.0020(18) 0.0062(15) -0.0005(18)
 C9 0.0188(16) 0.044(2) 0.0244(17) -0.0005(17) 0.0059(14) 0.0018(17)
 C17 0.0223(16) 0.032(2) 0.0294(18) -0.0005(17) 0.0117(15) 0.0045(17)
 C10 0.0204(17) 0.043(2) 0.0299(19) -0.0040(18) 0.0038(15) 0.0048(18)
 C21 0.0285(18) 0.040(2) 0.031(2) -0.0035(19) 0.0045(16) 0.0021(19)
 C20 0.0249(17) 0.0238(19) 0.0287(18) -0.0045(16) 0.0071(15) 0.0003(17)
 C12 0.0240(17) 0.036(2) 0.0274(18) -0.0029(17) 0.0088(15) 0.0057(17)
 C22 0.040(2) 0.042(2) 0.032(2) -0.0028(19) 0.0140(18) -0.001(2)
 C4 0.0262(18) 0.037(2) 0.0289(19) 0.0029(17) 0.0092(16) 0.0039(17)
 C16 0.031(2) 0.035(2) 0.039(2) 0.0021(18) 0.0163(17) -0.0018(17)
 C7 0.0295(19) 0.043(3) 0.0285(19) -0.0146(18) 0.0072(16) 0.0018(17)
 C13 0.0319(19) 0.027(2) 0.0327(19) 0.0020(17) 0.0165(16) 0.0072(16)
 C15 0.0327(19) 0.029(2) 0.041(2) 0.0003(18) 0.0150(17) 0.0006(17)
 C18 0.0315(19) 0.040(2) 0.033(2) 0.0029(19) 0.0171(17) 0.0045(18)
 C14 0.0327(19) 0.037(2) 0.043(2) 0.013(2) 0.0133(18) 0.0103(19)
 C8 0.0251(19) 0.041(2) 0.033(2) -0.0050(19) 0.0014(17) -0.0024(18)
 C23 0.0218(18) 0.037(2) 0.046(2) -0.007(2) 0.0054(17) -0.0011(18)
 C5 0.0258(18) 0.049(3) 0.0248(19) 0.0084(18) 0.0043(15) 0.0060(18)
 C6 0.031(2) 0.069(3) 0.0222(18) -0.005(2) 0.0068(16) 0.000(2)

_geom_special_details
;
 All esds (except the esd in the dihedral angle between two l.s. planes)
 are estimated using the full covariance matrix.  The cell esds are taken
 into account individually in the estimation of esds in distances, angles
 and torsion angles; correlations between esds in cell parameters are only
 used when they are defined by crystal symmetry.  An approximate (isotropic)
 treatment of cell esds is used for estimating esds involving l.s. planes.
;
loop_
  _geom_bond_atom_site_label_1
  _geom_bond_atom_site_label_2
  _geom_bond_distance
  _geom_bond_site_symmetry_2
  _geom_bond_publ_flag
 O2 C1 1.233(4) . ?
 O1 C9 1.437(4) . ?
 O3 C19 1.262(4) . ?
 O4 C19 1.252(4) . ?
 N1 C2 1.499(4) . ?
 N2 C1 1.346(4) . ?
 N2 C17 1.475(4) . ?
 N2 C13 1.456(4) . ?
 N4 C22 1.330(4) . ?
 N4 C23 1.341(4) . ?
 C1 C2 1.525(4) . ?
 C11 C3 1.539(4) . ?
 C11 C9 1.530(4) . ?
 C3 C2 1.563(4) . ?
 C3 C12 1.545(4) . ?
 C3 C4 1.543(5) . ?
 N3 C18 1.130(4) . ?
 C19 C20 1.523(4) . ?
 C24 C20 1.386(4) . ?
 C24 C23 1.381(4) . ?
 C9 C10 1.517(5) . ?
 C9 C8 1.531(5) . ?
 C17 C16 1.549(5) . ?
 C17 C18 1.483(5) . ?
 C10 C5 1.540(5) . ?
 C21 C20 1.376(4) . ?
 C21 C22 1.384(5) . ?
 C12 C7 1.530(4) . ?
 C4 C5 1.538(4) . ?
 C16 C15 1.510(4) . ?
 C7 C8 1.528(5) . ?
 C7 C6 1.535(5) . ?
 C13 C15 1.502(5) . ?
 C13 C14 1.502(4) . ?
 C15 C14 1.507(5) . ?
 C5 C6 1.526(5) . ?

loop_
  _geom_angle_atom_site_label_1
  _geom_angle_atom_site_label_2
  _geom_angle_atom_site_label_3
  _geom_angle
  _geom_angle_site_symmetry_1
  _geom_angle_site_symmetry_3
  _geom_angle_publ_flag
 C1 N2 C17 118.5(3) . . ?
 C1 N2 C13 130.2(3) . . ?
 C13 N2 C17 111.3(3) . . ?
 C22 N4 C23 116.6(3) . . ?
 O2 C1 N2 121.0(3) . . ?
 O2 C1 C2 118.8(3) . . ?
 N2 C1 C2 120.2(3) . . ?
 C9 C11 C3 111.3(2) . . ?
 C11 C3 C2 109.5(2) . . ?
 C11 C3 C12 108.8(3) . . ?
 C11 C3 C4 107.6(2) . . ?
 C12 C3 C2 112.5(3) . . ?
 C4 C3 C2 109.6(3) . . ?
 C4 C3 C12 108.6(2) . . ?
 N1 C2 C1 104.5(2) . . ?
 N1 C2 C3 111.8(2) . . ?
 C1 C2 C3 113.4(2) . . ?
 O3 C19 C20 116.9(3) . . ?
 O4 C19 O3 125.4(3) . . ?
 O4 C19 C20 117.7(3) . . ?
 C23 C24 C20 119.1(3) . . ?
 O1 C9 C11 109.5(2) . . ?
 O1 C9 C10 108.5(3) . . ?
 O1 C9 C8 110.5(3) . . ?
 C11 C9 C8 109.3(3) . . ?
 C10 C9 C11 109.0(3) . . ?
 C10 C9 C8 110.1(3) . . ?
 N2 C17 C16 104.6(3) . . ?
 N2 C17 C18 111.1(3) . . ?
 C18 C17 C16 113.1(3) . . ?
 C9 C10 C5 109.1(3) . . ?
 C20 C21 C22 119.1(3) . . ?
 C24 C20 C19 120.7(3) . . ?
 C21 C20 C19 121.4(3) . . ?
 C21 C20 C24 117.9(3) . . ?
 C7 C12 C3 110.1(3) . . ?
 N4 C22 C21 123.8(3) . . ?
 C5 C4 C3 110.0(3) . . ?
 C15 C16 C17 105.8(3) . . ?
 C12 C7 C6 109.6(3) . . ?
 C8 C7 C12 109.7(3) . . ?
 C8 C7 C6 109.5(3) . . ?
 N2 C13 C15 106.9(3) . . ?
 N2 C13 C14 115.3(3) . . ?
 C15 C13 C14 60.2(2) . . ?
 C13 C15 C16 108.1(3) . . ?
 C13 C15 C14 59.9(2) . . ?
 C14 C15 C16 118.4(3) . . ?
 N3 C18 C17 179.0(4) . . ?
 C13 C14 C15 59.9(2) . . ?
 C7 C8 C9 109.5(3) . . ?
 N4 C23 C24 123.5(3) . . ?
 C4 C5 C10 110.1(3) . . ?
 C6 C5 C10 109.5(3) . . ?
 C6 C5 C4 109.4(3) . . ?
 C5 C6 C7 109.3(3) . . ?

_shelx_res_file
;
TITL ac_sax_iso_final_autored_a.res in P2(1)
    ac_sax_iso_final_autored.res
    created by SHELXL-2018/3 at 21:56:17 on 14-Oct-2024
REM Old TITL AC_SAX_ISO_final_autored in P2(1)
REM SHELXT solution in P2(1): R1 0.124, Rweak 0.024, Alpha 0.004
REM <I/s> 0.451 for 4 systematic absences, Orientation as input
REM Flack x = -0.427 ( 0.951 ) from 1073 Parsons' quotients
REM Formula found by SHELXT: C24 N3 O7
CELL 0.71073 11.1468 6.7985 16.4426 90 109.743 90
ZERR 2 0.0009 0.0006 0.0014 0 0.009 0
LATT -1
SYMM -X,0.5+Y,-Z
SFAC C H N O
UNIT 48 68 8 12
DFIX 0.87 O5 H5a O5 H5b
DANG 1.38 H5a H5b
DFIX 0.87 O6 H6c O6 H6d
DANG 1.38 H6c H6d

L.S. 15
PLAN  10
SIZE 0.055 0.087 0.464
TEMP -91
BOND
fmap 2
ACTA
OMIT 0 51
OMIT -1 0 1
OMIT 0 0 2
OMIT 1 0 0
REM <olex2.extras>
REM <HklSrc "%.\\AC_SAX_ISO_final_autored.hkl">
REM </olex2.extras>

WGHT    0.044000
FVAR       0.63262
O2    4    0.853240    0.762594    0.731341    11.00000    0.03047    0.03095 =
         0.03701    0.00694    0.01610    0.01150
O5    4    0.111386    0.658576    0.513539    11.00000    0.02616    0.05339 =
         0.03379   -0.00280    0.01350   -0.00246
H5A   2    0.135984    0.780922    0.508116    11.00000   -1.50000
H5B   2    0.179934    0.589101    0.515783    11.00000   -1.50000
O1    4    1.465896    0.707870    0.761900    11.00000    0.02398    0.05939 =
         0.03531    0.00543    0.01354    0.00066
AFIX 147
H1    2    1.441236    0.801045    0.726620    11.00000   -1.50000
AFIX   0

O6    4   -0.076968    0.585273    0.354665    11.00000    0.03906    0.04787 =
         0.03167   -0.00172    0.01180   -0.00824
H6C   2   -0.022604    0.600085    0.408685    11.00000   -1.50000
H6D   2   -0.150269    0.582977    0.366657    11.00000   -1.50000
O3    4    0.786337    0.517249    0.505917    11.00000    0.02407    0.05582 =
         0.04259   -0.01628    0.00312   -0.00161
O4    4    0.671545    0.517236    0.365167    11.00000    0.03552    0.06772 =
         0.03711   -0.00733    0.01682   -0.00045
N1    3    0.988982    0.676566    0.632652    11.00000    0.02046    0.03883 =
         0.02139    0.00043    0.00630    0.00091
AFIX 137
H1A   2    0.908873    0.653883    0.595275    11.00000   -1.50000
H1B   2    1.046853    0.645128    0.606783    11.00000   -1.50000
H1C   2    0.997170    0.805904    0.647788    11.00000   -1.50000
AFIX   0
N2    3    0.848916    0.451537    0.776242    11.00000    0.02678    0.02665 =
         0.03004    0.00331    0.01636    0.00687

N4    3    0.336162    0.511834    0.506255    11.00000    0.03290    0.03564 =
         0.04239   -0.00207    0.01687   -0.00027
C1    1    0.898802    0.595391    0.741278    11.00000    0.02050    0.03017 =
         0.01825   -0.00127    0.00359    0.00063
C11   1    1.244121    0.634088    0.738549    11.00000    0.02241    0.02987 =
         0.02084    0.00178    0.00542    0.00476
AFIX  23
H11A  2    1.249611    0.516162    0.704657    11.00000   -1.20000
H11B  2    1.217594    0.746530    0.698163    11.00000   -1.20000
AFIX   0
C3    1    1.143671    0.599422    0.782220    11.00000    0.02134    0.02898 =
         0.02044   -0.00215    0.00754    0.00402
N3    3    0.811647    0.697029    0.949058    11.00000    0.06118    0.06325 =
         0.04127   -0.01276    0.02113   -0.00118
C2    1    1.012125    0.552670    0.711898    11.00000    0.02326    0.02545 =
         0.02357   -0.00024    0.00953    0.00163
AFIX  13
H2    2    1.010218    0.410799    0.695448    11.00000   -1.20000
AFIX   0

C19   1    0.682363    0.518431    0.443500    11.00000    0.02861    0.03100 =
         0.04061   -0.00642    0.01094   -0.00115
C24   1    0.442285    0.511237    0.401435    11.00000    0.02686    0.03942 =
         0.02798   -0.00201    0.00616   -0.00052
AFIX  43
H24   2    0.435877    0.508941    0.342344    11.00000   -1.20000
AFIX   0

C9    1    1.375170    0.676681    0.805322    11.00000    0.01881    0.04392 =
         0.02443   -0.00052    0.00588    0.00175
C17   1    0.739814    0.499228    0.804329    11.00000    0.02231    0.03188 =
         0.02944   -0.00048    0.01171    0.00449
AFIX  13
H17   2    0.676436    0.578836    0.758510    11.00000   -1.20000
AFIX   0
C10   1    1.417456    0.500117    0.864533    11.00000    0.02040    0.04300 =
         0.02992   -0.00400    0.00377    0.00480
AFIX  23
H10A  2    1.502563    0.525251    0.907860    11.00000   -1.20000
H10B  2    1.423585    0.382862    0.830448    11.00000   -1.20000
AFIX   0

C21   1    0.564037    0.514482    0.550408    11.00000    0.02846    0.04020 =
         0.03057   -0.00353    0.00450    0.00209
AFIX  43
H21   2    0.643279    0.516075    0.596505    11.00000   -1.20000
AFIX   0
C20   1    0.560580    0.514737    0.465959    11.00000    0.02489    0.02377 =
         0.02870   -0.00449    0.00707    0.00028

C12   1    1.138515    0.782377    0.836664    11.00000    0.02398    0.03631 =
         0.02744   -0.00294    0.00882    0.00567
AFIX  23
H12A  2    1.110785    0.898142    0.798360    11.00000   -1.20000
H12B  2    1.075755    0.760621    0.866344    11.00000   -1.20000
AFIX   0

C22   1    0.450514    0.511873    0.567299    11.00000    0.04029    0.04163 =
         0.03168   -0.00278    0.01405   -0.00056
AFIX  43
H22   2    0.454545    0.510000    0.625936    11.00000   -1.20000
AFIX   0

C4    1    1.187712    0.421609    0.843420    11.00000    0.02616    0.03700 =
         0.02888    0.00289    0.00921    0.00395
AFIX  23
H4A   2    1.125616    0.396635    0.873344    11.00000   -1.20000
H4B   2    1.191736    0.302915    0.809555    11.00000   -1.20000
AFIX   0
C16   1    0.680477    0.297226    0.812290    11.00000    0.03089    0.03547 =
         0.03851    0.00209    0.01626   -0.00181
AFIX  23
H16A  2    0.656528    0.292548    0.865012    11.00000   -1.20000
H16B  2    0.603434    0.272624    0.761404    11.00000   -1.20000
AFIX   0
C7    1    1.269973    0.821668    0.903589    11.00000    0.02949    0.04346 =
         0.02847   -0.01460    0.00721    0.00179
AFIX  13
H7    2    1.265372    0.940078    0.938496    11.00000   -1.20000
AFIX   0
C13   1    0.884605    0.245288    0.791535    11.00000    0.03194    0.02662 =
         0.03269    0.00199    0.01648    0.00723
AFIX  13
H13   2    0.923156    0.175578    0.752793    11.00000   -1.20000
AFIX   0
C15   1    0.782234    0.146514    0.817154    11.00000    0.03269    0.02903 =
         0.04063    0.00031    0.01497    0.00062
AFIX  13
H15   2    0.755365    0.010395    0.795596    11.00000   -1.20000
AFIX   0
C18   1    0.781522    0.611914    0.886376    11.00000    0.03150    0.03955 =
         0.03269    0.00290    0.01711    0.00454
C14   1    0.913114    0.176156    0.882887    11.00000    0.03266    0.03726 =
         0.04303    0.01333    0.01325    0.01033
AFIX  23
H14A  2    0.922982    0.277100    0.928083    11.00000   -1.20000
H14B  2    0.968274    0.059010    0.901870    11.00000   -1.20000
AFIX   0
C8    1    1.366365    0.858846    0.857735    11.00000    0.02514    0.04126 =
         0.03336   -0.00505    0.00135   -0.00238
AFIX  23
H8A   2    1.450994    0.887976    0.900868    11.00000   -1.20000
H8B   2    1.339374    0.973798    0.818850    11.00000   -1.20000
AFIX   0

C23   1    0.333809    0.511130    0.424183    11.00000    0.02180    0.03682 =
         0.04593   -0.00750    0.00539   -0.00107
AFIX  43
H23   2    0.253286    0.510525    0.379318    11.00000   -1.20000
AFIX   0

C5    1    1.319872    0.462756    0.910407    11.00000    0.02583    0.04911 =
         0.02482    0.00839    0.00434    0.00604
AFIX  13
H5    2    1.347579    0.346562    0.949587    11.00000   -1.20000
AFIX   0
C6    1    1.312226    0.643221    0.963661    11.00000    0.03066    0.06905 =
         0.02221   -0.00512    0.00678   -0.00013
AFIX  23
H6A   2    1.396642    0.669150    1.007671    11.00000   -1.20000
H6B   2    1.250399    0.619249    0.993893    11.00000   -1.20000
AFIX   0
HKLF 4


REM  ac_sax_iso_final_autored_a.res in P2(1)
REM wR2 = 0.0937, GooF = S = 0.995, Restrained GooF = 0.995 for all data
REM R1 = 0.0433 for 3025 Fo > 4sig(Fo) and 0.0637 for all 3894 data
REM 321 parameters refined using 7 restraints

END

WGHT      0.0442      0.0000

REM Highest difference peak  0.153,  deepest hole -0.184,  1-sigma level  0.039
Q1    1   0.2353  0.7377  0.4414  11.00000  0.05    0.15
Q2    1   0.5498  0.4516  0.7470  11.00000  0.05    0.15
Q3    1   1.3069  0.6464  0.7781  11.00000  0.05    0.14
Q4    1   0.1924  0.3398  0.5782  11.00000  0.05    0.14
Q5    1   0.8760  0.4689  0.9935  11.00000  0.05    0.13
Q6    1   0.6598  0.7154  0.6066  11.00000  0.05    0.13
Q7    1  -0.2121  0.7634  0.3055  11.00000  0.05    0.13
Q8    1   1.2193  0.4188  0.6763  11.00000  0.05    0.13
Q9    1   0.4456  0.4633  0.6010  11.00000  0.05    0.13
Q10   1   1.0794  0.5629  0.7554  11.00000  0.05    0.13
;
_shelx_res_checksum                6057
_shelx_hkl_file
;
   0  -8   0 45.6268 6.38857   2
   0  -8  -1 25.5416 5.39280   2
   0  -8   1 28.1062 5.69378   2
   0  -8   2 9.41198 4.24127   2
   0  -8  -2-0.71164 4.16893   2
   0  -8  -3 17.9267 4.75092   2
   0  -8  -4 5.07924 3.99574   2
   0  -8  11 0.82901 4.02169   1
   0  -8  12 0.84438 4.09628   1
   0  -7   0-2.52425 3.43373   2
   0  -7  -1 13.1652 3.88099   2
   0  -7   1 14.5724 4.25179   2
   0  -7  -2 2.50480 3.40726   2
   0  -7  -3 1.26317 3.23456   2
   0  -7  -4 1.92708 3.53409   2
   0  -7  -5 6.53522 3.60298   2
   0  -7   8 2.83529 3.53700   1
   0  -7   9 13.0766 4.52365   1
   0  -7  10-2.24625 3.88394   1
   0  -7  11 0.77284 3.85484   1
   0  -7  12 7.95729 4.23892   1
   0  -7  13 2.45360 4.29835   1
   0  -7 -13 7.06089 3.70041   3
   0  -7  14 0.83867 4.12777   1
   0  -7 -14 5.60915 3.88888   3
   0  -7  15-0.85846 4.04383   1
   0  -7 -15-0.81629 3.41315   3
   0  -6   0 153.730 10.1505   2
   0  -6  -1 122.246 8.83248   2
   0  -6  -2 271.038 14.6930   2
   0  -6  -3 69.8820 6.71106   2
   0  -6  -4 3.31702 3.54267   2
   0  -6  -5 1.13228 3.50507   2
   0  -6   6 10.0258 3.67000   1
   0  -6   7 7.91845 3.64804   1
   0  -6   8 2.53101 3.11450   1
   0  -6   9-1.31091 3.35680   1
   0  -6  10 13.5567 4.22648   1
   0  -6  11 6.33338 3.83482   1
   0  -6  12 17.5067 4.58583   1
   0  -6 -12 11.9823 3.78270   3
   0  -6  13 13.5890 4.37255   1
   0  -6 -13 18.1724 4.69181   3
   0  -6  14 21.1100 5.29392   1
   0  -6 -14 17.2037 4.34976   3
   0  -6  15-3.23467 3.92411   1
   0  -6 -15-2.31438 3.34872   3
   0  -6  16 26.7078 5.80415   1
   0  -6 -16 24.5706 5.28543   3
   0  -6  17 7.71518 4.66887   1
   0  -6 -17 5.67926 3.71187   3
   0  -5  -1 41.7169 4.80285   2
   0  -5  -2 2.22381 2.87282   2
   0  -5  -3 66.1631 5.88752   2
   0  -5  -4 10.6477 3.35059   2
   0  -5   4 8.91755 3.12380   1
   0  -5  -5 9.56918 3.32909   2
   0  -5   5 11.6822 3.52437   1
   0  -5   6 94.8638 7.38257   1
   0  -5   7 50.5406 5.47706   1
   0  -5   8 73.6741 6.70153   1
   0  -5   9 16.0648 3.89698   1
   0  -5  10 7.19911 3.65805   1
   0  -5  11 7.56781 3.62342   1
   0  -5 -11 2.44616 2.75126   3
   0  -5  12 4.64469 3.96280   1
   0  -5 -12 2.55347 2.77246   3
   0  -5  13 19.4905 4.62713   1
   0  -5 -13 20.6170 4.18467   3
   0  -5 -14 2.76787 2.89502   3
   0  -5 -15 12.2273 3.89406   3
   0  -5 -16-2.24191 3.46738   3
   0  -5 -17 33.3090 5.53031   3
   0  -5 -18 12.8115 4.43016   3
   0  -4  -1 517.310 22.8530   2
   0  -4  -1 532.531 21.2774   6
   0  -4  -2 51.3031 4.57851   2
   0  -4  -2 47.5087 3.42477   6
   0  -4   3 88.3583 6.42628   1
   0  -4  -3 101.741 5.68238   6
   0  -4  -3 114.220 6.90964   2
   0  -4  -4 39.4214 4.22776   2
   0  -4   4 44.5057 4.37633   1
   0  -4   5 36.8604 4.23822   1
   0  -4   6 15.5476 3.26548   1
   0  -4   7 50.5875 5.11686   1
   0  -4   8 44.5156 4.83749   1
   0  -4 -10 6.70750 3.03167   3
   0  -4 -11 33.2598 4.50784   3
   0  -4 -12 1.72187 2.74499   3
   0  -4 -13 9.69644 3.35298   3
   0  -4 -14 36.9573 5.09058   3
   0  -4 -15 2.67490 3.42584   3
   0  -4 -16 2.80925 3.20809   3
   0  -4 -17 3.67430 3.35777   3
   0  -4 -18 3.84580 3.45743   3
   0  -4 -19 12.0242 4.23254   3
   0  -3   0-0.65159 1.53206   5
   0  -3   0 0.11930 0.97335   6
   0  -3   1 61.8657 4.17190   5
   0  -3  -1 60.4897 4.29944   5
   0  -3  -1 69.4941 5.00383   2
   0  -3  -1 68.7733 3.84256   6
   0  -3   1 69.9533 3.35225   6
   0  -3   2 693.154 27.7128   5
   0  -3  -2 720.716 27.9971   5
   0  -3  -2 666.255 27.3261   6
   0  -3   2 685.620 28.2318   1
   0  -3  -2 714.111 28.2843   2
   0  -3  -3 69.3709 3.38219   6
   0  -3   3 65.8396 3.35324   5
   0  -3   3 69.5122 2.41233   9
   0  -3  -3 72.6511 4.27138   2
   0  -3   3 62.2406 3.92856   1
   0  -3   4 6.23412 2.35470   1
   0  -3  -4 6.40788 1.72872   6
   0  -3   4 4.56485 1.46600   9
   0  -3   4 3.89459 1.41321   5
   0  -3   5 173.691 8.14020   5
   0  -3   5 176.469 9.19790   1
   0  -3   5 171.565 7.80014   9
   0  -3   6 400.841 16.7247   9
   0  -3   6 411.543 16.7858   5
   0  -3   7 3.30421 2.08447   9
   0  -3   8 0.24005 2.08313   9
   0  -3   9 83.0650 5.65973   9
   0  -3  -9 96.9070 6.74754   3
   0  -3 -10 32.5084 4.10053   3
   0  -3 -11 69.7221 6.13374   3
   0  -3 -12 2.07644 2.51943   3
   0  -3 -13 4.96550 2.79491   3
   0  -3 -14 24.7505 4.20233   3
   0  -3 -15 22.5360 4.25359   3
   0  -3 -16 18.6007 4.17037   3
   0  -3 -17 6.33843 3.32579   3
   0  -3 -18-0.73974 3.43140   3
   0  -3 -19 3.87111 3.59413   3
   0  -3 -20 16.9446 4.76686   3
   0  -2   0 3476.20 132.786   6
   0  -2   0 3690.62 133.500   5
   0  -2  -1 2825.32 107.513   6
   0  -2   1 2829.33 106.986   6
   0  -2  -1 2950.03 108.131   2
   0  -2   1 2793.95 108.075   1
   0  -2   1 2860.41 107.851   5
   0  -2  -1 3010.92 108.032   5
   0  -2   2 1094.66 10.4021   5
   0  -2   2 1062.67 7.40413   9
   0  -2  -2 1063.37 10.0982   6
   0  -2  -2 1115.96 11.8782   2
   0  -2   2 1123.12 12.0874   1
   0  -2  -3 243.674 10.3101   6
   0  -2  -3 248.190 10.7385   2
   0  -2   3 221.262 9.60555   9
   0  -2   3 243.047 10.0064   5
   0  -2   4 370.541 14.9269   9
   0  -2  -4 395.929 15.4575   5
   0  -2   4 349.798 14.8889   5
   0  -2  -4 379.000 15.5549   6
   0  -2   5 14.5903 1.57169   5
   0  -2  -5 10.3750 1.75939   5
   0  -2  -5 19.7720 2.27380   6
   0  -2   5 17.9937 1.26066   6
   0  -2   5 16.7921 2.23908   9
   0  -2  -6 7.25259 1.85000   6
   0  -2   6 7.25783 1.28019   6
   0  -2   6 8.89063 1.44628   5
   0  -2  -6 5.07053 1.32260   5
   0  -2   6 9.99794 2.21668   9
   0  -2   7 171.980 8.18154   9
   0  -2   7 165.021 7.06349   5
   0  -2  -7 143.557 7.68768   5
   0  -2   7 167.631 7.14837   6
   0  -2  -7 179.232 8.94475   3
   0  -2   8 147.354 7.74594   9
   0  -2  -8 144.888 8.20837   3
   0  -2   8 147.452 6.75153   6
   0  -2  -9 46.9146 4.21286   3
   0  -2   9 45.2913 3.98796   9
   0  -2 -10 8.02251 2.50453   3
   0  -2  10 9.65743 2.77700   9
   0  -2 -11 3.92657 2.53898   3
   0  -2  11 8.19561 2.80808   9
   0  -2 -12 29.8904 4.07456   3
   0  -2  12 28.0590 4.18748   9
   0  -2 -13 130.336 8.77826   3
   0  -2  13 131.721 8.62938   9
   0  -2 -14 59.3539 5.82376   3
   0  -2  14 57.6924 5.98385   9
   0  -2 -15 2.38391 2.72340   3
   0  -2  15 4.27584 3.39676   9
   0  -2 -16 25.4328 4.49380   3
   0  -2 -17 5.40682 3.46673   3
   0  -2 -18-0.71574 3.16061   3
   0  -2 -19 12.7915 4.16614   3
   0  -2 -20 1.57764 3.16929   3
   0  -1   0 0.85058 0.92120   5
   0  -1   0 0.37950 0.53148   6
   0  -1  -1 1697.60 67.4050   6
   0  -1   1 1847.80 67.6249   1
   0  -1   1 1840.03 67.4490   5
   0  -1  -1 1816.45 67.5989   2
   0  -1  -2 1382.52 51.1440   6
   0  -1   2 1326.13 50.7548   9
   0  -1   2 1353.79 50.8098   5
   0  -1   3 800.372 29.3145   6
   0  -1  -3 792.629 30.0959   6
   0  -1  -3 731.495 29.7425   5
   0  -1   3 754.416 29.4260   5
   0  -1   3 797.430 29.7620   9
   0  -1  -4 287.536 12.7488   3
   0  -1   4 324.441 11.8434   5
   0  -1  -4 289.948 12.6290   6
   0  -1   4 300.262 11.9765   6
   0  -1  -4 277.419 12.1746   5
   0  -1   4 323.984 12.5697   9
   0  -1   5 1432.34 51.0434   3
   0  -1  -5 1411.93 51.2095   3
   0  -1   5 1410.83 50.3759   6
   0  -1   5 1388.52 49.8176   5
   0  -1  -5 1338.34 50.3735   5
   0  -1   5 1384.46 50.9292   9
   0  -1   6 108.147 3.47409   6
   0  -1   6 99.3422 2.05377   5
   0  -1  -6 90.0796 2.98127   5
   0  -1  -6 88.2645 4.08218   3
   0  -1   6 101.680 3.97551   3
   0  -1   6 100.413 4.29523   9
   0  -1   7 98.9553 5.29242   6
   0  -1   7 105.263 4.25915   5
   0  -1  -7 101.735 6.03711   3
   0  -1   7 97.3985 5.59503   3
   0  -1   7 101.969 5.90910   9
   0  -1   7 105.254 4.20394   4
   0  -1   8 65.9306 4.14042   6
   0  -1   8 65.1874 4.88398   9
   0  -1  -8 63.5769 4.67313   3
   0  -1   9 229.946 10.9326   6
   0  -1   9 243.913 11.8501   9
   0  -1  -9 251.225 11.8833   3
   0  -1  10 43.1298 4.29015   9
   0  -1 -10 35.3890 3.86776   3
   0  -1  10 38.6252 3.60220   6
   0  -1  11 36.8673 4.33342   9
   0  -1 -11 35.6881 3.89846   3
   0  -1  11 26.2504 3.29707   6
   0  -1  12 17.2824 3.69555   9
   0  -1 -12 21.6151 3.45121   3
   0  -1  12 10.1379 2.75396   6
   0  -1  13 8.73074 3.51819   9
   0  -1 -13 3.43972 2.61878   3
   0  -1  14 3.68572 3.23216   9
   0  -1 -14 1.59837 2.65897   3
   0  -1 -15 3.45086 2.98843   3
   0  -1  15 7.37241 3.75366   9
   0  -1 -16 4.31541 3.20065   3
   0  -1  16 3.65808 3.77736   9
   0  -1 -17 1.31780 2.70173   3
   0  -1  17 0.65239 3.66763   9
   0  -1  18 56.7521 6.85350   9
   0  -1  19 8.03492 4.83816   9
   0  -1  20 16.1860 5.71989   9
   0   0  -2 203.149 7.76511   3
   0   0   2 170.127 7.72827   9
   0   0   2 200.404 7.69570   6
   0   0  -3 3931.74 148.830   3
   0   0   3 3958.19 148.760   3
   0   0   3 3936.51 148.909   9
   0   0  -3 3966.39 148.702   6
   0   0   3 4075.48 148.758   6
   0   0  -4 91.2522 4.60832   3
   0   0   4 95.0581 4.44788   3
   0   0   4 81.6861 4.47982   9
   0   0  -4 78.0208 4.13864   6
   0   0   4 77.5979 4.20020   6
   0   0   5 19.1236 1.24948   5
   0   0   5 21.8055 2.11777   3
   0   0  -5 22.5413 2.33734   3
   0   0  -5 21.7384 1.19509   4
   0   0   5 23.9461 2.58973   9
   0   0   5 25.9692 2.37327   6
   0   0  -5 18.9508 1.97386   6
   0   0  -6 2.88191 1.90339   3
   0   0   6 5.66119 1.57055   3
   0   0   6 0.55725 1.39757   6
   0   0  -6 2.60951 1.38498   6
   0   0  -6 1.79872 0.56802   4
   0   0   6 1.08573 0.59601   5
   0   0   6 3.35022 1.94797   9
   0   0   7 439.355 17.4361   6
   0   0  -7 429.617 17.0978   6
   0   0   7 436.138 17.8684   9
   0   0   7 420.894 15.7835   5
   0   0  -7 419.909 16.5532   7
   0   0   7 384.456 15.8170   5
   0   0   7 408.226 17.1825   3
   0   0  -7 397.390 17.4612   3
   0   0   8 283.013 11.3469   5
   0   0  -8 337.774 12.3104   7
   0   0  -8 304.903 12.7439   6
   0   0   8 320.245 13.2481   6
   0   0   8 321.922 13.7450   9
   0   0   8 326.932 11.3321   5
   0   0  -8 330.474 13.5633   3
   0   0  -9 43.6520 3.34247   6
   0   0   9 41.2099 3.75124   6
   0   0   9 43.4549 4.27901   9
   0   0  -9 37.7864 3.79368   3
   0   0  10 4.76642 2.08952   6
   0   0  10 1.16183 2.67975   9
   0   0 -10 6.11976 2.42053   3
   0   0  11 36.5817 3.81590   6
   0   0  11 29.7500 4.30103   9
   0   0 -11 39.5996 4.11317   3
   0   0  12 8.49465 2.92968   6
   0   0 -12 12.8091 2.92536   3
   0   0  12 11.3742 3.52067   9
   0   0  13 138.545 9.22775   9
   0   0  13 134.336 8.53433   6
   0   0  14 28.7726 4.26897   6
   0   0  14 31.9484 4.97001   9
   0   0  15 33.2840 4.73052   6
   0   0  15 23.5569 4.68676   9
   0   0  16 3.24136 3.68481   9
   0   0  17 17.2613 4.74650   9
   0   0  18 2.91426 4.00901   9
   0   0  19 1.53852 4.13669   9
   0   0  20 11.3227 5.19664   9
   0   0  21 0.84316 4.63799   9
   0   0  22 18.3450 5.72637   9
   0   1   0 2.37772 0.90294   1
   0   1   0 0.16063 0.83070   5
   0   1   0 0.13017 0.53410   6
   0   1  -1 1802.72 67.3227   5
   0   1   1 1809.04 67.4593   5
   0   1   1 1751.68 67.2926   6
   0   1   1 1806.62 67.4326   2
   0   1   2 1326.14 50.4435   6
   0   1  -2 1311.84 49.9825   9
   0   1  -2 1349.40 50.1014   5
   0   1   2 1330.49 50.3874   2
   0   1   2 1335.26 50.3858   9
   0   1   2 1327.32 50.3710   5
   0   1   3 761.656 30.0446   6
   0   1  -3 765.777 29.1712   6
   0   1  -3 780.499 29.3370   5
   0   1  -3 791.895 29.6130   9
   0   1   3 789.369 30.0259   9
   0   1   3 753.839 29.7410   5
   0   1  -4 318.767 12.0831   5
   0   1  -4 316.625 12.7217   9
   0   1   4 310.769 13.1487   9
   0   1   4 301.621 12.6298   5
   0   1   4 297.462 13.0807   6
   0   1  -4 308.592 12.2266   6
   0   1  -5 1385.01 51.6755   5
   0   1   5 1420.78 53.2166   9
   0   1  -5 1363.76 52.6493   9
   0   1   5 1267.83 52.3026   5
   0   1   5 1460.71 53.2261   6
   0   1  -5 1403.81 52.1622   6
   0   1  -6 102.751 4.19155   5
   0   1  -6 101.444 4.96648   6
   0   1   6 103.686 5.89791   6
   0   1   6 87.9276 4.80237   5
   0   1   6 103.631 5.96166   9
   0   1  -6 106.034 5.47979   9
   0   1   7 107.983 6.26961   6
   0   1  -7 108.077 5.22154   6
   0   1   7 92.5122 4.99792   5
   0   1   7 104.296 6.35300   9
   0   1  -7 105.870 5.63956   9
   0   1  -8 59.8837 4.17485   9
   0   1   8 66.0095 5.07212   9
   0   1   8 60.7976 3.56317   5
   0   1   8 69.8518 4.95791   6
   0   1  -8 66.1753 3.87498   6
   0   1   9 248.560 11.9868   9
   0   1   9 241.772 11.6486   6
   0   1   9 219.004 9.83481   5
   0   1  10 39.5316 4.39452   9
   0   1  10 38.1281 4.09109   6
   0   1  11 40.4255 4.70429   9
   0   1  11 40.4877 4.38709   6
   0   1  12 13.0938 3.75146   9
   0   1  12 21.7745 3.57479   6
   0   1  13 4.39362 3.57447   9
   0   1  13-1.92247 3.17736   6
   0   1  14-0.59504 3.78019   9
   0   1  14-3.09871 3.74086   6
   0   1  15-4.46722 3.95253   9
   0   1  15-2.21410 3.48833   6
   0   1  16-2.04524 3.91459   9
   0   1  16-3.54044 3.62238   6
   0   1  17-2.17610 4.07777   9
   0   1  17 0.62245 3.75078   6
   0   1  18 73.7885 8.11967   9
   0   1  19 4.85319 4.50204   9
   0   1  20 11.8023 5.41674   9
   0   1  21 7.04027 5.15999   9
   0   2   0 3549.41 135.777   6
   0   2   0 3627.05 136.530   5
   0   2   0 3778.36 136.468   1
   0   2  -1 2835.54 106.660   9
   0   2  -1 2884.09 107.523   1
   0   2  -1 2814.86 106.597   6
   0   2   1 2832.43 107.175   6
   0   2  -1 2887.10 107.595   5
   0   2   1 2971.84 107.763   5
   0   2  -2 1054.90 40.4620   9
   0   2  -2 1069.80 41.3062   5
   0   2   2 1079.87 41.3955   2
   0   2   2 1113.76 41.6055   5
   0   2   2 1073.91 41.2678   6
   0   2   3 251.505 10.5022   2
   0   2  -3 228.212 9.60125   9
   0   2  -3 238.986 10.1927   5
   0   2   3 246.184 10.6069   6
   0   2   3 236.357 10.5767   5
   0   2   3 238.533 10.3548   9
   0   2   4 385.204 15.7229   2
   0   2   4 372.839 15.9554   6
   0   2  -4 366.888 14.9876   9
   0   2  -4 369.351 15.1970   5
   0   2   4 356.645 15.7111   5
   0   2   4 414.329 15.9466   9
   0   2   5 14.7314 2.25098   5
   0   2  -5 16.8598 1.75965   5
   0   2   5 15.3381 2.51848   6
   0   2  -5 14.9023 1.08759   6
   0   2  -5 17.2923 1.82342   9
   0   2   5 14.1548 2.48727   9
   0   2   5 21.0560 2.40086   2
   0   2   6 8.05414 2.39866   6
   0   2   6 8.62852 1.95792   5
   0   2  -6 5.03131 1.29580   5
   0   2  -6 6.94390 1.61150   9
   0   2   6 1.65055 2.12268   9
   0   2  -6 10.8076 1.11729   6
   0   2   7 177.454 9.21752   9
   0   2  -7 162.180 8.07394   9
   0   2  -7 182.296 7.42194   5
   0   2   7 177.013 9.22701   6
   0   2   7 159.059 8.20255   5
   0   2   8 165.867 8.73179   9
   0   2  -8 148.798 7.43214   9
   0   2   8 135.740 7.33873   5
   0   2   8 149.416 8.51090   6
   0   2   9 48.4701 4.54506   9
   0   2   9 43.2245 4.47208   6
   0   2   9 40.2734 3.33699   5
   0   2  10 5.58048 2.71262   6
   0   2  10 6.26355 2.82644   9
   0   2  11 7.91981 2.99714   6
   0   2  11 7.36787 3.18418   9
   0   2  12 23.6191 4.06354   6
   0   2  12 33.1276 4.66818   9
   0   2  13 136.611 9.62872   9
   0   2  13 139.876 9.38364   6
   0   2  14 51.2325 6.26231   9
   0   2  14 46.2074 5.83005   6
   0   2  15 2.68699 4.08504   9
   0   2  15-3.06855 4.02589   6
   0   2  16 22.1878 5.28637   9
   0   2  16 13.0809 4.40155   6
   0   2  17 4.55147 4.62025   9
   0   2  17 8.94228 4.22878   6
   0   2  18-1.60041 4.49838   9
   0   2  18 1.44141 4.50067   6
   0   2  19 16.8116 5.53947   9
   0   2  19 12.0024 5.17359   6
   0   2  20 10.5462 5.30241   9
   0   2  20 4.65358 4.63773   6
   0   2  21 14.5351 5.55077   9
   0   3   0-0.20445 0.98112   9
   0   3   0 1.08527 1.67906   1
   0   3   0-0.76808 1.85412   5
   0   3   0 0.13047 1.15716   6
   0   3  -1 69.3025 3.39015   6
   0   3   1 69.9440 3.98683   6
   0   3  -1 63.8475 3.30780   9
   0   3  -1 66.7296 4.31370   1
   0   3  -1 67.8854 4.58148   5
   0   3   1 59.3080 4.55283   5
   0   3  -2 637.096 24.9291   9
   0   3  -2 665.505 26.4852   5
   0   3  -2 654.519 24.7555   6
   0   3   2 648.517 26.0067   6
   0   3   2 662.068 26.7143   5
   0   3  -3 66.3147 3.28632   9
   0   3  -3 65.4491 4.47817   5
   0   3   3 60.1275 4.54064   5
   0   3   3 66.8654 4.44130   6
   0   3   4 5.88936 2.19581   6
   0   3   4 4.10251 1.91021   9
   0   3   4 5.46997 2.11043   5
   0   3  -4 7.97745 2.03604   5
   0   3   4 7.28941 2.08294   2
   0   3   5 170.284 8.76231   6
   0   3  -5 159.423 7.87105   5
   0   3   5 166.621 8.41380   9
   0   3   5 155.270 8.49169   5
   0   3   6 431.945 18.4161   9
   0   3  -6 426.981 17.4438   5
   0   3   6 418.926 18.6228   6
   0   3   6 397.302 18.1730   5
   0   3   7 0.62578 1.66453   5
   0   3   7 5.22052 2.63145   6
   0   3   7 2.41623 2.11948   9
   0   3   8 1.28202 2.01924   5
   0   3   8-0.38729 2.31244   9
   0   3   8 3.27835 2.53737   6
   0   3   9 82.5687 6.30743   9
   0   3   9 75.7486 5.43114   5
   0   3   9 82.2007 6.46207   6
   0   3  10 43.5655 4.92234   6
   0   3  10 47.2873 5.09451   9
   0   3  10 36.3896 3.81386   5
   0   3  11 69.4001 6.36266   9
   0   3  11 68.8627 6.36145   6
   0   3  12 2.83112 3.31572   9
   0   3  12-1.67895 3.27722   6
   0   3  13 4.87435 3.56802   9
   0   3  13-2.39323 4.13396   6
   0   3  14 25.5272 4.98990   9
   0   3  14 19.7402 4.80192   6
   0   3  15 16.1129 4.64907   9
   0   3  15 22.3148 5.13030   6
   0   3  16 24.6236 5.21628   9
   0   3  16 5.00907 4.61061   6
   0   3  17 2.36322 4.38100   9
   0   3  17-3.74738 4.30197   6
   0   3  18 7.45305 5.34689   9
   0   3  18-4.69651 5.01307   6
   0   3  19-1.73407 4.87409   9
   0   3  19 0.81190 4.66022   6
   0   3  20 8.14066 5.03976   9
   0   3  20 8.38677 5.06288   6
   0   3  21 5.16046 4.88987   6
   0   4   0 467.821 19.3189   6
   0   4   0 500.348 21.0259   5
   0   4   1 489.689 21.8201   5
   0   4   1 504.505 20.5361   6
   0   4  -1 505.354 21.7254   5
   0   4  -2 57.0952 4.71110   5
   0   4   2 52.2551 4.61299   5
   0   4   2 52.3741 3.89448   6
   0   4   3 103.526 5.71177   9
   0   4  -3 90.8489 6.25060   5
   0   4   3 102.995 6.83422   5
   0   4   3 105.941 6.13760   6
   0   4   4 35.6907 3.31774   9
   0   4   4 43.6278 3.98143   6
   0   4   4 32.2725 3.92087   5
   0   4  -4 36.4704 3.71903   5
   0   4   5 36.8896 3.55620   9
   0   4   5 27.6598 3.41793   6
   0   4   5 34.9576 3.90616   5
   0   4  -5 31.4319 3.51672   5
   0   4   6 17.0173 2.87138   9
   0   4   6 15.0878 2.88694   6
   0   4   6 14.8439 3.06050   5
   0   4  -6 19.3843 2.82475   5
   0   4   7 44.5019 4.49573   9
   0   4   7 44.0992 4.66863   6
   0   4   7 46.7177 4.60667   5
   0   4   8 52.4181 4.85416   9
   0   4   8 46.1478 5.03115   6
   0   4   8 52.9993 4.89106   5
   0   4   9 0.46082 2.47784   9
   0   4   9 0.49937 2.77717   6
   0   4   9-0.42513 2.36434   5
   0   4  10 3.54303 3.03573   9
   0   4  10 8.06405 3.56617   6
   0   4  10 12.0705 3.01379   5
   0   4  11 25.9431 4.59505   6
   0   4  11 40.7088 5.20454   9
   0   4  12-1.23124 3.77840   6
   0   4  12 5.34596 3.41039   9
   0   4  13 11.1321 4.60458   6
   0   4  13 10.1874 4.02961   9
   0   4  14 25.6376 5.30179   6
   0   4  14 27.8949 5.26863   9
   0   4  15 2.20660 4.47477   6
   0   4  15 5.07724 4.20751   9
   0   4  16 1.54401 4.47698   6
   0   4  16 3.08184 4.14360   9
   0   4  17-3.22457 4.62717   6
   0   4  17 2.42930 4.30318   9
   0   4  18 1.67534 4.71017   6
   0   4  18 4.24738 4.62165   9
   0   4  19 11.2659 5.23633   6
   0   4  19 9.74024 4.99292   9
   0   5   0-0.44949 2.80705   5
   0   5   1 40.7826 4.63529   5
   0   5  -1 35.5757 4.41731   5
   0   5   2 1.39996 2.81267   5
   0   5  -2 2.14016 2.50740   5
   0   5   3 48.0367 5.15776   5
   0   5  -3 46.6013 4.94338   5
   0   5   3 54.3151 4.38743   6
   0   5  -4 15.3358 3.21753   5
   0   5   4 16.4799 3.43642   5
   0   5   4 11.8309 2.76104   6
   0   5  -5 4.28442 2.56529   5
   0   5   5 12.8295 3.29508   5
   0   5   5 4.35836 2.35400   6
   0   5   6 98.9756 7.10597   6
   0   5  -6 99.8123 6.73456   5
   0   5   6 101.863 7.45146   5
   0   5   7 63.2226 5.91924   5
   0   5   7 59.0326 5.60282   6
   0   5   8 84.3064 6.83544   5
   0   5   8 78.2486 6.73490   6
   0   5   9 10.4749 3.46602   5
   0   5   9 14.2989 3.63653   6
   0   5  10 8.48445 3.26241   9
   0   5  10 7.42267 3.31931   5
   0   5  10 2.94700 3.81278   6
   0   5  11 1.88690 3.61556   6
   0   5  11 8.62151 3.50079   9
   0   5  12-1.33549 4.02357   6
   0   5  12 1.23097 3.27074   9
   0   5  13 27.6567 5.63909   6
   0   5  13 26.9937 4.90454   9
   0   5  14 3.74809 4.43546   6
   0   5  14 4.90645 4.06731   9
   0   5  15 10.2335 5.17595   6
   0   5  15 8.93709 4.54275   9
   0   5  16-5.74944 5.04427   6
   0   5  16-5.50816 4.70197   9
   0   5  17 32.4382 6.75767   6
   0   5  17 44.4979 6.63808   9
   0   5  18 21.2030 5.73951   6
   0   5  18 13.7436 5.21485   9
   0   6   0 130.738 9.06669   5
   0   6  -1 127.988 8.92754   5
   0   6   1 120.006 8.90516   5
   0   6  -2 240.167 13.3402   5
   0   6   2 240.201 13.6094   5
   0   6   3 74.5034 6.95166   5
   0   6  -3 64.7273 6.36341   5
   0   6   4 8.21318 3.77163   5
   0   6  -4 9.41422 3.31724   5
   0   6  -5 5.26362 2.96434   5
   0   6   5 0.59592 3.35177   5
   0   6   6 0.60424 3.46835   5
   0   6   7-1.55173 3.52336   6
   0   6   7-0.61160 3.17205   5
   0   6   8-1.11359 3.59500   6
   0   6   8 0.61829 3.28565   5
   0   6   9-0.59831 3.86310   6
   0   6   9-0.62397 3.15407   5
   0   6  10 14.6717 4.19384   6
   0   6  10 2.51254 3.50445   5
   0   6  11 3.39806 4.02222   6
   0   6  11 5.67038 3.69345   5
   0   6  12 7.18281 4.29614   6
   0   6  13 7.55749 4.56252   6
   0   6  14 7.13116 4.60182   6
   0   6  15-0.82762 4.50165   6
   0   6  16 16.3277 5.40076   6
   0   7   0 1.28136 3.48508   5
   0   7  -1 20.0951 4.58798   5
   0   7   1 13.0538 4.25756   5
   0   7   2 7.98105 3.89805   5
   0   7  -2 1.84532 3.27279   5
   0   7   3-1.35034 3.79556   5
   0   7  -3 2.39966 3.18808   5
   0   7  -4 9.32298 3.61913   5
   0   7   4 6.15883 3.93879   5
   0   7   5 2.07809 3.54799   5
   0   7   6 8.40324 4.07229   5
   0   7   7 16.2673 4.56983   5
   0   7   8 2.13859 3.60419   5
   0   7   9 6.45274 3.99458   5
   0   7  10 6.48238 3.83514   5
   0   7  11-11.4912 4.30861   5
   0   7  12 6.75937 4.61538   6
   0   7  13 1.57376 4.65317   6
   0   7  14 4.92819 4.62096   6
   0   7  15-2.56035 4.99858   6
   0   8   0 24.7897 5.25909   5
   0   8  -1 26.4847 5.37437   5
   0   8   1 26.7057 5.35999   5
   0   8  -2 7.70630 3.74033   5
   0   8   2 12.8214 4.68296   5
   0   8   3 22.8942 5.33994   5
   0   8  -3 22.5353 4.82583   5
   0   8   4 6.17814 4.65906   5
   0   8   5-0.78187 4.00388   5
   0   8   6 18.9336 4.80551   5
   0   8   7 18.2741 4.96544   5
   0   8   8 8.75708 4.62738   5
   0   8   9 22.3605 5.46356   5
   0   8  10 10.3604 4.44891   5
   0   8  11 9.54452 4.48530   5
   0   9   0-2.41304 4.06672   5
   0   9  -1 3.15673 3.99047   5
   0   9   1 2.44728 4.23186   5
   0   9   2 10.7792 4.77513   5
   0   9  -2 10.0792 4.81548   5
   0   9   3-0.84093 4.30635   5
   0   9   4-0.84859 4.17510   5
   0   9   5 1.71111 4.15086   5
   0   9   6 5.16284 4.46657   5
   0   9   7-1.72744 4.36633   5
  -1  -9   4 5.84701 4.79938   2
  -1  -9   3 3.32365 4.52115   2
  -1  -9   2 1.65283 4.23235   2
  -1  -9   1 6.53164 4.39678   2
  -1  -9   0 7.31512 4.67325   2
  -1  -9  -1-2.44605 4.22941   2
  -1  -9  -2-2.45259 4.34539   2
  -1  -9  -3-0.82417 4.16603   2
  -1  -8  12 16.3673 4.93156   1
  -1  -8   3 2.26786 4.06562   2
  -1  -8   2 1.50437 4.22880   2
  -1  -8   1 19.4591 5.11218   2
  -1  -8   0 25.1724 5.44281   2
  -1  -8  -1 0.73895 4.15408   2
  -1  -8  -2 20.8237 5.12447   2
  -1  -8  -3-0.75033 3.93964   2
  -1  -8  -4 9.11097 4.79404   2
  -1  -7  15 11.3047 4.95802   1
  -1  -7  14 2.55128 4.57372   1
  -1  -7  13 14.9189 5.02495   1
  -1  -7  12 6.44974 4.29102   1
  -1  -7  11 0.78237 3.74084   1
  -1  -7  10 6.83706 4.41204   1
  -1  -7   9 6.67716 4.43582   1
   1  -7  -5 11.7520 3.98527   2
   1  -7  -4-0.60792 3.34402   2
   1  -7  -3 7.80356 3.62865   2
   1  -7  -2 38.1536 5.22917   2
  -1  -7   1 3.30012 3.46865   2
   1  -7  -1 4.79412 3.58047   2
   1  -7   0 15.0833 3.95164   2
  -1  -7   0 21.7331 4.66150   2
   1  -7   1 4.85920 3.55754   2
  -1  -7  -1-0.65404 3.86797   2
  -1  -7  -2 1.31169 3.68717   2
  -1  -7  -3 15.9073 4.55317   2
  -1  -7  -4 5.39988 3.54966   2
   1  -7   8 0.69208 3.67789   1
   1  -7   9 19.8995 4.64799   1
   1  -7  10 16.1998 4.43685   1
   1  -7  11 0.76092 3.94625   1
   1  -7  12 9.40847 4.55721   1
  -1  -7 -12 8.02058 3.84818   3
   1  -7  13 16.0825 4.94474   1
  -1  -7 -13 23.7807 5.21670   3
   1  -7  14 13.1985 4.80343   1
  -1  -7 -14 10.8575 4.35394   3
  -1  -6  17 5.18724 4.70579   1
   1  -6 -17 4.66269 3.25416   3
  -1  -6  16 2.51979 4.01596   1
   1  -6 -16-0.75679 3.16426   3
  -1  -6  15 8.14167 4.12641   1
   1  -6 -15 8.08115 3.52549   3
  -1  -6  14 11.0300 4.58070   1
   1  -6 -14 7.81778 3.79198   3
  -1  -6  13-2.28755 4.05241   1
   1  -6 -13 4.82428 3.19721   3
  -1  -6  12 12.5317 4.33108   1
   1  -6 -12 7.33808 3.64557   3
  -1  -6  11 2.13246 3.68718   1
  -1  -6  10 14.4606 4.51388   1
  -1  -6   9 32.6228 5.34730   1
  -1  -6   8 14.7779 4.34738   1
  -1  -6   7 0.62047 3.13639   1
   1  -6  -5 65.0356 6.28351   2
   1  -6  -4 27.5547 4.48703   2
   1  -6  -3 79.1957 6.83891   2
   1  -6  -2 11.1963 3.49134   2
   1  -6  -1 4.59996 3.43474   2
   1  -6   0 202.487 12.2871   2
  -1  -6   0 239.841 13.0607   2
  -1  -6  -1 52.3974 5.91281   2
  -1  -6  -2 5.63931 3.81893   2
  -1  -6  -3 5.71478 3.35323   2
  -1  -6  -4 40.9543 5.40823   2
   1  -6   5 29.5679 4.63776   1
   1  -6   6-1.72171 2.97696   1
   1  -6   7 34.1171 5.14021   1
   1  -6   8 4.97516 3.34904   1
   1  -6   9 7.08575 3.74422   1
   1  -6  10 20.0685 4.74573   1
   1  -6  11 9.73344 3.88345   1
   1  -6  12 1.44098 3.73827   1
  -1  -6 -12 4.44087 3.32617   3
   1  -6  13 11.2160 4.49903   1
  -1  -6 -13 19.0570 4.49916   3
   1  -6  14 8.52227 4.50343   1
  -1  -6 -14 8.60721 3.80921   3
   1  -6  15 14.4068 4.85837   1
  -1  -6 -15 16.9090 4.41871   3
   1  -6  16 18.1655 5.15614   1
  -1  -6 -16 18.1436 4.96926   3
   1  -5 -19 1.59007 3.19427   3
   1  -5 -18 9.21188 3.63220   3
   1  -5 -17 2.95832 3.48548   3
   1  -5 -16 2.13255 2.97320   3
  -1  -5  15 13.6869 4.85153   1
   1  -5 -15 11.6214 3.70449   3
  -1  -5  14-0.72898 3.73298   1
   1  -5 -14 0.65589 2.74233   3
  -1  -5  13 29.9428 5.30953   1
   1  -5 -13 27.5949 4.54980   3
  -1  -5  12-0.66227 3.30506   1
   1  -5 -12 6.62187 3.16259   3
  -1  -5  11 18.3381 4.28547   1
   1  -5 -11 24.1630 4.39479   3
  -1  -5  10 7.88022 3.95608   1
  -1  -5   9 12.1935 3.98085   1
  -1  -5   8 32.9339 4.71615   1
  -1  -5   7 48.9277 5.64678   1
  -1  -5   6 62.1231 6.02792   1
  -1  -5   5 90.1165 7.29979   1
   1  -5  -5 112.812 7.52532   2
   1  -5  -4 11.2153 3.13166   2
   1  -5  -3 135.157 8.53488   2
   1  -5  -2 141.953 8.76453   2
   1  -5  -1 99.0406 6.98587   2
  -1  -5   0 133.570 8.85264   2
  -1  -5  -1 31.9388 4.54915   2
  -1  -5  -2 149.488 9.37211   2
  -1  -5  -3 22.5514 4.15537   2
  -1  -5  -4 44.4740 5.09362   2
   1  -5   4 45.3535 4.88023   1
   1  -5   5 31.8751 4.46905   1
   1  -5   6 122.848 8.43852   1
   1  -5   7 0.51756 2.84695   1
   1  -5   8 128.860 9.02895   1
   1  -5   9 34.5809 4.91201   1
   1  -5  10 38.8389 5.29283   1
   1  -5  11 46.6207 5.80651   1
  -1  -5 -11 64.6967 6.59493   3
   1  -5  12 16.5565 4.19708   1
  -1  -5 -12 22.2304 4.44234   3
  -1  -5 -13 13.9965 4.00968   3
  -1  -5 -14 14.5335 4.37149   3
  -1  -5 -15 0.75312 3.38254   3
  -1  -5 -16 10.1346 4.06047   3
  -1  -5 -17 16.1288 4.47631   3
  -1  -5 -18 5.81577 3.73768   3
   1  -4 -20 1.59852 3.21124   3
   1  -4 -19 10.0127 3.80760   3
   1  -4 -18 10.3246 4.07468   3
   1  -4 -17 11.9364 3.84478   3
   1  -4 -16-1.33729 3.15001   3
   1  -4 -15 20.2873 4.06375   3
   1  -4 -14 31.8963 4.64977   3
   1  -4 -13 17.7196 3.89271   3
   1  -4 -12 14.0178 3.34915   3
   1  -4 -11 4.07960 2.47846   3
   1  -4 -10 27.9147 4.04249   3
  -1  -4   9 28.2640 4.32982   1
  -1  -4   8 8.06092 3.33552   1
  -1  -4   7 7.20317 2.91905   1
  -1  -4   6 124.129 8.06920   1
  -1  -4   5 44.0629 4.61224   1
   1  -4  -4 20.0134 3.22002   2
  -1  -4   4 15.7939 3.15924   1
   1  -4  -3 28.8887 3.41450   2
  -1  -4   3 28.2386 3.70973   1
   1  -4  -2 172.634 9.25973   2
  -1  -4  -1 91.0609 6.25096   2
  -1  -4  -1 85.0971 4.84419   6
  -1  -4  -2 247.248 10.9787   6
   1  -4   2 234.080 11.9180   1
  -1  -4  -2 243.111 12.3096   2
   1  -4   3 222.546 11.5692   1
  -1  -4  -3 246.216 12.1345   2
   1  -4   4 113.947 7.15356   1
  -1  -4  -4 102.648 7.21131   2
   1  -4   5 95.7222 6.66309   1
   1  -4   6 9.09222 2.71100   1
   1  -4   7 0.44261 2.64225   1
  -1  -4 -10 4.39758 2.96024   3
  -1  -4 -11 15.6170 3.74955   3
  -1  -4 -12-1.82219 2.68297   3
  -1  -4 -13 14.0699 3.74492   3
  -1  -4 -14 41.5712 5.52305   3
  -1  -4 -15 7.71073 3.90894   3
  -1  -4 -16 33.0384 5.28848   3
  -1  -4 -17 6.12642 3.44693   3
  -1  -4 -18 19.9633 4.86862   3
  -1  -4 -19 7.46727 3.79813   3
   1  -3 -21 5.65972 4.03825   3
   1  -3 -20 17.1285 4.32975   3
   1  -3 -19-3.72304 3.40230   3
   1  -3 -18 29.7763 4.92013   3
   1  -3 -17 4.03302 3.16977   3
   1  -3 -16 13.9230 3.74196   3
   1  -3 -15 14.8409 3.71629   3
   1  -3 -14 0.55634 2.69894   3
   1  -3 -13 41.0360 4.75918   3
   1  -3 -12 52.4109 5.12708   3
   1  -3 -11 2.71078 2.19402   3
   1  -3 -10 7.54829 2.58848   3
   1  -3  -9 71.1948 5.48784   3
  -1  -3   8 13.3131 2.19953   9
  -1  -3   7 104.209 5.38844   9
  -1  -3   6 57.7384 3.35014   9
  -1  -3   6 51.9958 4.78302   1
  -1  -3   6 57.7908 3.78369   5
  -1  -3   5 262.103 12.1682   1
   1  -3  -5 257.016 11.3014   6
  -1  -3   5 236.232 10.8618   5
  -1  -3   5 239.787 9.98765   9
   1  -3  -4 810.855 12.4007   2
  -1  -3   4 784.731 13.2298   1
   1  -3  -4 801.496 11.0548   6
  -1  -3   4 756.243 10.4652   5
  -1  -3   4 752.252 5.65245   9
   1  -3  -3 56.4870 3.67317   6
  -1  -3   3 56.2051 2.53295   6
  -1  -3   3 58.0717 4.57759   1
  -1  -3   3 48.9722 3.64453   5
   1  -3  -3 53.5950 3.81067   5
   1  -3  -3 58.0158 4.24364   2
  -1  -3   2 42.7398 2.39262   6
  -1  -3   2 46.4261 4.13377   1
   1  -3  -2 55.5750 3.91750   2
   1  -3  -2 45.5551 3.46058   5
  -1  -3   2 41.5179 3.29576   5
  -1  -3   1 422.814 18.0286   5
   1  -3  -1 473.061 18.2455   5
  -1  -3   1 420.764 17.0981   6
   1  -3   0 169.161 7.88225   5
  -1  -3   0 146.448 7.77067   5
  -1  -3   0 161.688 7.16743   6
  -1  -3  -1 11.5924 1.73888   6
   1  -3   1 12.0419 2.44291   1
  -1  -3  -1 18.0735 3.07533   2
  -1  -3  -1 11.5690 1.99289   5
   1  -3   1 15.1798 2.06901   5
  -1  -3  -2 40.7233 2.70605   6
  -1  -3  -2 45.2469 3.76552   2
   1  -3   2 42.5040 3.32425   1
   1  -3   2 41.6385 2.60814   9
   1  -3   2 47.9618 2.89404   5
  -1  -3  -3 518.250 20.6933   6
   1  -3   3 483.755 20.2111   9
   1  -3   3 500.757 20.4621   5
   1  -3   3 517.682 21.1970   1
   1  -3   3 491.801 19.6796   7
  -1  -3  -3 541.443 21.6792   2
   1  -3   4 485.174 19.9226   9
   1  -3   4 463.747 19.8166   5
   1  -3   4 502.304 20.9100   1
  -1  -3  -4 482.256 20.3310   6
   1  -3   4 504.223 18.9925   7
   1  -3   5 205.035 9.07440   5
   1  -3   5 197.772 9.34001   9
   1  -3   6 176.186 8.66293   9
   1  -3   7 109.973 6.38418   9
   1  -3   8 12.8129 2.98223   9
  -1  -3  -9 13.1461 3.02210   3
   1  -3   9 16.2214 3.42857   9
  -1  -3 -10 2.90774 2.38648   3
   1  -3  10 2.51314 2.91610   9
  -1  -3 -11 100.133 7.62381   3
  -1  -3 -12 18.1782 3.86563   3
  -1  -3 -13 2.92182 2.79612   3
  -1  -3 -14 11.1689 3.58573   3
  -1  -3 -15 13.1406 3.76446   3
  -1  -3 -16 10.4211 3.66823   3
  -1  -3 -17 27.1553 5.13543   3
  -1  -3 -18 9.99235 4.05280   3
  -1  -3 -19 3.20682 3.41795   3
  -1  -3 -20 4.99312 3.92436   3
   1  -2 -20 4.58397 3.76264   3
   1  -2 -19 5.80080 3.62305   3
   1  -2 -18-2.06034 3.37976   3
   1  -2 -17 16.1645 3.90636   3
   1  -2 -16 4.85377 2.73090   3
   1  -2 -15 13.5877 3.66556   3
  -1  -2  15 15.5339 4.01992   9
   1  -2 -14 34.2028 4.47167   3
  -1  -2  14 41.1136 4.76892   9
   1  -2 -13 65.7773 5.72692   3
  -1  -2  13 58.2806 5.35330   9
   1  -2 -12 10.2298 2.86079   3
  -1  -2  12 4.58766 2.59864   9
   1  -2 -11 2.03555 2.08730   3
  -1  -2  11 3.76138 2.38143   9
   1  -2 -10 88.9298 6.00100   3
  -1  -2  10 76.6691 5.53634   9
   1  -2  -9 99.4686 6.22449   3
  -1  -2   9 92.6668 4.91906   6
  -1  -2   9 97.2139 5.87442   9
  -1  -2   8 267.707 10.9845   6
  -1  -2   8 280.705 11.9330   9
  -1  -2   8 246.340 10.4389   7
   1  -2  -8 298.999 12.6885   3
  -1  -2   7 165.449 7.62236   9
  -1  -2   7 146.701 6.97449   5
  -1  -2   7 154.776 6.79617   6
   1  -2  -7 179.364 8.46501   3
  -1  -2   6 110.180 5.27277   5
  -1  -2   6 104.785 5.31943   9
   1  -2  -6 99.7913 5.83493   6
  -1  -2   6 110.626 4.71089   6
  -1  -2   5 623.881 24.0034   5
  -1  -2   5 589.311 23.6863   9
   1  -2  -5 631.331 24.4322   5
  -1  -2   5 611.960 23.1262   6
   1  -2  -5 591.047 24.5174   6
  -1  -2   4 75.9543 4.02369   5
   1  -2  -4 70.6932 4.18069   6
  -1  -2   4 68.4320 3.32537   9
  -1  -2   3 524.654 21.3857   1
  -1  -2   3 520.704 20.8455   5
   1  -2  -3 530.425 20.9630   6
   1  -2  -3 519.546 21.0419   2
  -1  -2   2 1359.55 52.3639   6
  -1  -2   2 1394.68 53.7152   1
   1  -2  -2 1433.44 53.3633   2
  -1  -2   2 1406.62 53.2891   5
   1  -2  -2 1455.82 53.4439   5
  -1  -2   1 165.112 7.71906   5
   1  -2  -1 178.547 7.78567   5
  -1  -2   1 169.293 7.05667   6
   1  -2   0 1723.72 61.9748   5
  -1  -2   0 1629.11 61.9971   5
  -1  -2   0 1564.88 61.4624   6
   1  -2   1 883.895 18.1136   9
   1  -2   1 933.222 18.8830   1
  -1  -2  -1 882.112 19.4463   2
   1  -2   1 935.752 18.5366   5
  -1  -2  -1 871.696 18.1917   6
  -1  -2  -2 1462.47 55.3062   6
   1  -2   2 1445.15 55.0821   9
   1  -2   2 1404.06 55.4626   1
  -1  -2  -2 1497.42 55.8641   2
   1  -2   2 1442.14 54.5424   7
   1  -2   2 1452.11 55.0927   5
   1  -2   3 495.709 20.2381   9
  -1  -2  -3 471.177 20.3874   6
  -1  -2  -3 519.503 20.4798   5
   1  -2   3 542.003 20.0843   5
   1  -2   3 505.527 19.3346   7
  -1  -2  -4 774.522 29.6188   6
   1  -2   4 741.116 29.3085   9
  -1  -2  -4 770.365 29.4371   9
   1  -2   4 748.016 28.7504   5
  -1  -2  -4 695.307 29.2329   5
  -1  -2  -5 8.07631 1.70313   5
   1  -2   5 9.28914 1.39280   6
  -1  -2  -5 7.63979 1.87930   6
  -1  -2  -5 10.4708 1.95520   9
   1  -2   5 11.2888 1.26446   5
   1  -2   5 14.5035 2.64281   9
  -1  -2  -6 180.322 8.77011   5
   1  -2   6 186.240 8.02792   5
   1  -2   6 205.659 8.31268   6
   1  -2   6 196.269 9.35187   9
  -1  -2  -7 21.6450 2.14296   5
   1  -2   7 24.1616 2.20690   6
   1  -2   7 23.4638 3.08302   9
  -1  -2  -7 25.8922 3.21168   3
   1  -2   8 18.5095 2.25530   6
  -1  -2  -8 15.5853 2.74741   3
   1  -2   8 15.1629 3.20736   9
  -1  -2  -9 55.0328 4.74366   3
   1  -2   9 40.8164 4.45354   9
  -1  -2 -10 10.3287 2.86498   3
   1  -2  10 7.57782 3.09402   9
  -1  -2 -11 45.1819 4.77130   3
   1  -2  11 54.7449 5.39250   9
  -1  -2 -12 38.7814 4.64028   3
   1  -2  12 25.6398 4.42592   9
  -1  -2 -13 58.0228 5.72272   3
   1  -2  13 47.8506 5.75470   9
  -1  -2 -14-1.74969 2.98776   3
   1  -2  14-3.23919 4.05808   9
  -1  -2 -15 8.12238 3.44722   3
   1  -2  15 5.80705 4.26741   9
  -1  -2 -16 1.32905 2.93506   3
   1  -2  16 2.48598 4.32471   9
  -1  -2 -17 17.5944 4.25193   3
  -1  -2 -18-0.74192 3.16126   3
  -1  -2 -19 6.22369 3.72684   3
  -1  -2 -20 4.06494 3.40255   3
  -1  -1  19-0.70218 4.11193   9
  -1  -1  18 24.6103 4.93337   9
   1  -1 -17 27.9149 4.71305   3
  -1  -1  17 21.3165 4.60255   9
   1  -1 -16 22.4347 4.28980   3
  -1  -1  16 18.7041 4.51069   9
   1  -1 -15 24.7050 4.02804   3
  -1  -1  15 11.4081 3.64908   9
   1  -1 -14 7.60381 2.89130   3
  -1  -1  14 6.01361 3.32294   9
   1  -1 -13-1.39478 2.47148   3
  -1  -1  13-2.29791 3.24239   9
  -1  -1  12 1.67247 2.87020   9
   1  -1 -12 2.12097 2.25639   3
  -1  -1  12 3.74107 2.01531   6
  -1  -1  11 0.37524 2.42284   9
   1  -1 -11 0.76787 1.99121   3
  -1  -1  11 0.56116 1.64318   6
  -1  -1  10 9.67557 2.69662   9
   1  -1 -10 13.4214 2.55574   3
  -1  -1  10 9.78090 2.04425   6
   1  -1  -9 69.9476 4.35921   7
  -1  -1   9 64.7971 4.36309   6
  -1  -1   9 70.6337 3.42227   4
   1  -1  -9 86.7976 5.31284   3
  -1  -1   9 78.0079 5.15526   9
   1  -1  -8 27.0459 2.53301   7
   1  -1  -8 39.5767 3.38585   3
  -1  -1   8 24.8032 2.38958   6
  -1  -1   8 29.9228 1.84963   5
  -1  -1   8 25.9265 2.99826   9
   1  -1  -8 27.4432 2.12068   4
  -1  -1   8 28.6870 1.78127   4
  -1  -1   7 106.844 4.64722   6
   1  -1  -7 111.480 4.37036   4
  -1  -1   7 104.058 5.20745   9
  -1  -1   7 105.205 3.87797   5
  -1  -1   7 105.160 5.05016   3
   1  -1  -7 107.205 5.29491   3
  -1  -1   7 97.8072 4.02735   7
   1  -1  -7 110.655 4.93034   7
  -1  -1   6 52.0344 2.54054   7
   1  -1  -6 54.2079 3.28381   7
  -1  -1   6 58.0774 3.02754   6
   1  -1  -6 46.0444 2.69926   4
  -1  -1   6 61.7495 2.63114   5
   1  -1  -6 11.7244 2.26406   6
   1  -1  -6 49.2988 3.38508   3
  -1  -1   6 53.1137 3.53407   9
  -1  -1   6 49.7264 2.45229   8
  -1  -1   5 215.971 8.49371   8
  -1  -1   5 210.889 8.60197   5
   1  -1  -5 180.293 9.17399   6
  -1  -1   5 216.394 8.81633   6
   1  -1  -5 226.033 9.40928   3
  -1  -1   5 209.141 9.15737   9
  -1  -1   4 161.473 7.00746   8
  -1  -1   4 206.676 7.31929   5
   1  -1  -4 158.399 7.57361   3
  -1  -1   4 162.466 7.12308   6
   1  -1  -4 167.238 7.71667   6
  -1  -1   4 183.993 7.47721   9
  -1  -1   3 857.262 27.4639   5
   1  -1  -3 871.617 27.9244   6
  -1  -1   3 827.959 27.2710   9
   1  -1  -2 976.838 36.5908   7
  -1  -1   2 967.550 36.4229   5
  -1  -1   2 923.856 36.6886   1
   1  -1  -1 466.012 18.0186   7
  -1  -1   1 447.782 17.7334   6
  -1  -1   1 457.425 18.2079   1
   1  -1  -1 470.147 17.8885   2
  -1  -1   1 486.773 18.1050   5
  -1  -1   0 1018.42 38.8848   9
   1  -1   0 993.783 39.2838   9
   1  -1   0 1036.27 39.1175   1
  -1  -1   0 1026.05 39.1421   6
   1  -1   0 1121.45 39.2950   5
   1  -1   0 1030.76 39.0487   7
  -1  -1  -1 203.499 8.17293   9
   1  -1   1 202.748 8.36874   9
  -1  -1  -1 202.489 8.37779   6
   1  -1   1 197.661 8.12483   5
  -1  -1  -1 192.091 8.51797   2
  -1  -1  -2 275.256 11.1819   6
   1  -1   2 276.316 10.6946   6
   1  -1   2 266.426 10.6570   5
  -1  -1  -2 267.136 10.9631   5
   1  -1   2 262.881 11.1212   9
  -1  -1  -2 271.931 11.0669   9
  -1  -1  -3 1109.38 40.3668   6
  -1  -1  -3 1095.28 40.3067   9
   1  -1   3 1060.77 40.2628   9
   1  -1   3 1014.42 39.7014   6
  -1  -1  -3 1005.59 39.8452   5
   1  -1   4 27.2717 2.19697   6
  -1  -1  -4 24.0968 2.37245   6
  -1  -1  -4 17.7645 1.72224   5
   1  -1   4 19.7789 2.69007   9
  -1  -1  -4 18.2846 2.24664   9
   1  -1   5 180.042 7.03665   6
  -1  -1  -5 156.967 6.65945   5
  -1  -1  -5 168.687 7.76106   3
  -1  -1  -5 179.802 7.70144   9
   1  -1   5 173.002 7.62779   9
   1  -1   6 199.669 5.23343   6
  -1  -1  -6 149.959 3.89248   5
  -1  -1  -6 179.926 6.02388   3
  -1  -1  -6 168.652 5.56688   9
   1  -1   6 195.057 6.29052   9
   1  -1   7 269.442 8.43361   6
  -1  -1  -7 284.279 9.65226   3
   1  -1   7 268.267 9.37409   9
  -1  -1  -7 210.725 7.21720   5
   1  -1   8 154.929 7.79481   6
  -1  -1  -8 159.367 8.54560   3
   1  -1   8 154.699 8.59508   9
  -1  -1  -9 55.5655 4.57585   3
   1  -1   9 52.4316 4.69249   9
   1  -1   9 46.0893 3.86818   6
   1  -1  10 451.314 19.4184   6
   1  -1  10 432.784 20.2365   9
  -1  -1 -10 475.702 20.4544   3
   1  -1  11 121.967 6.95568   6
   1  -1  11 103.691 7.43217   9
  -1  -1 -11 102.328 7.29549   3
   1  -1  12 156.992 9.78533   9
  -1  -1 -12 147.767 9.31861   3
  -1  -1 -13 2.58785 2.58229   3
   1  -1  13 0.51721 3.11717   9
  -1  -1 -14-0.55905 2.82655   3
   1  -1  14 5.59056 3.66789   9
  -1  -1 -15 13.2157 3.67406   3
   1  -1  15 22.8554 4.61677   9
  -1  -1 -16 7.71533 3.30820   3
   1  -1  16 10.3076 4.27117   9
  -1  -1 -17 1.36649 2.91443   3
   1  -1  17 8.94653 4.33674   9
   1  -1  18 3.65181 4.44351   9
   1  -1  19 13.1345 5.13103   9
   1  -1  20 20.2225 6.19686   9
  -1   0  22-3.41145 4.42478   9
  -1   0  21 13.9199 5.05103   9
  -1   0  20-1.57606 4.13793   9
  -1   0  19 115.455 9.87083   9
  -1   0  18 84.3221 8.15827   9
  -1   0  17 4.00678 4.02664   9
  -1   0  16 10.0089 3.95755   9
  -1   0  15 125.990 8.26355   6
  -1   0  15 111.919 8.78202   9
  -1   0  14 19.3574 4.33057   9
  -1   0  14 29.4429 3.82525   6
  -1   0  13 23.6998 4.23065   9
  -1   0  13 25.5965 3.62924   6
  -1   0  12 0.45117 2.50941   9
  -1   0  12 1.49113 2.16176   6
  -1   0  11 66.7734 5.07972   6
  -1   0  11 71.3907 5.76610   9
   1   0 -11 72.5890 5.63212   3
  -1   0  10 100.939 6.39192   6
   1   0 -10 102.740 6.59203   3
  -1   0  10 116.021 7.09692   9
  -1   0   9 766.151 29.3088   9
   1   0  -9 737.126 27.6115   7
   1   0  -9 773.192 28.3438   6
  -1   0   9 741.771 28.6914   6
   1   0  -9 728.500 28.9246   3
  -1   0   9 611.142 26.9669   5
   1   0  -8 320.218 13.3366   7
  -1   0   8 320.274 12.8474   5
   1   0  -8 319.425 13.8211   6
  -1   0   8 340.594 14.3115   6
   1   0  -8 344.105 14.5080   3
  -1   0   8 295.296 13.8032   3
  -1   0   8 337.385 14.6805   9
   1   0  -7 465.808 18.5521   7
  -1   0   7 456.530 19.2149   6
   1   0  -7 488.891 19.1018   6
  -1   0   7 474.469 18.1371   5
  -1   0   7 460.737 19.0707   3
   1   0  -7 435.906 19.2842   3
  -1   0   7 464.569 19.5797   9
   1   0  -6 532.088 21.3803   7
  -1   0   6 558.253 22.0006   6
   1   0  -6 545.896 21.7656   6
  -1   0   6 562.689 21.1414   4
  -1   0   6 552.660 21.0535   5
  -1   0   6 540.627 22.2283   9
  -1   0   6 533.951 21.8055   3
   1   0  -6 523.559 21.9932   3
   1   0  -5 3.00961 1.28398   6
  -1   0   5 3.63495 0.94234   5
  -1   0   5 3.33952 0.87643   4
  -1   0   5 1.75655 1.36305   6
  -1   0   5 2.49417 1.70155   9
   1   0  -5 0.29987 0.93472   7
   1   0  -5 6.05510 1.43095   3
  -1   0   5 7.50971 1.40880   3
  -1   0   4 33.1659 2.27822   6
   1   0  -4 31.4136 2.17134   6
   1   0  -4 27.1548 2.17840   3
  -1   0   4 30.6375 2.14158   3
  -1   0   4 31.5613 1.80547   4
  -1   0   4 28.3967 1.99725   7
   1   0  -4 28.7585 1.93077   7
  -1   0   4 32.1685 1.82714   5
  -1   0   3 45.5971 2.46301   6
  -1   0   3 42.9863 2.19889   5
  -1   0   3 39.2257 2.26504   7
  -1   0   3 43.1948 2.16329   4
  -1   0   3 39.6419 2.29595   3
   1   0  -3 43.2930 2.45770   3
   1   0  -2 1053.17 40.0105   5
  -1   0   2 1056.83 39.9926   5
  -1   0   2 1075.13 39.9741   3
  -1   0   1 1.73497 0.58302   9
   1   0  -1 0.19629 0.35800   8
   1   0  -1 0.23353 0.32537   5
   1   0   0-0.11098 0.48370   9
  -1   0  -1 187.977 6.97119   5
   1   0   1 190.380 6.97806   5
   1   0   1 167.504 7.26613   6
   1   0   1 179.074 7.39196   9
   1   0   1 179.924 7.16406   3
  -1   0  -1 155.839 7.08496   3
   1   0   2 1177.70 40.4574   9
  -1   0  -2 1102.21 40.1994   3
   1   0   2 1109.79 40.2793   6
   1   0   3 1597.41 55.2526   9
  -1   0  -3 1602.29 55.0746   3
  -1   0  -3 1558.68 54.9473   6
   1   0   3 1559.16 55.0512   6
   1   0   4 243.416 9.65315   9
  -1   0  -4 234.781 9.37363   3
  -1   0  -4 233.422 9.15803   6
   1   0   4 236.768 9.36118   6
   1   0   5 776.581 10.9295   9
   1   0   5 699.981 9.52114   6
  -1   0  -5 729.070 9.08828   6
  -1   0  -5 763.534 10.1720   3
   1   0   6 3.77206 2.23157   9
  -1   0  -6 1.28400 0.97965   9
  -1   0  -6 4.07555 1.76279   3
   1   0   6 0.96757 1.05500   3
   1   0   6 3.57346 1.88163   6
  -1   0  -6 1.98731 1.38364   6
   1   0   7 73.6674 4.78681   9
   1   0   7 60.5063 3.63179   3
  -1   0  -7 63.3309 4.10144   3
  -1   0  -7 70.2048 3.77503   6
   1   0   7 70.0722 4.29160   6
   1   0   8 63.3751 5.04180   9
   1   0   8 56.7280 4.55150   6
  -1   0  -8 59.3461 4.00596   6
  -1   0  -8 63.7794 4.63309   3
   1   0   9 7.46102 2.71977   9
   1   0   9 15.4295 2.81772   6
  -1   0  -9 12.6264 2.60180   3
   1   0  10 4.56836 3.17891   9
   1   0  10 2.05409 2.35211   6
  -1   0 -10 4.19616 2.23744   3
   1   0  11-2.75215 3.00912   9
   1   0  11 1.50318 2.48455   6
  -1   0 -11-1.26772 2.21892   3
   1   0  12 18.0617 4.02645   9
   1   0  12 24.1489 3.70244   6
  -1   0 -12 21.7750 3.40734   3
   1   0  13 16.8642 4.18044   9
  -1   0 -13 17.1980 3.37245   3
   1   0  13 14.6129 3.57165   6
   1   0  14 224.518 13.3398   9
   1   0  14 238.184 12.7447   6
   1   0  15 23.3247 4.95317   9
   1   0  16 2.69975 3.95360   9
   1   0  17 7.18192 4.33579   9
   1   0  18 6.06307 4.40011   9
   1   0  19 18.3580 5.32066   9
   1   0  20 23.4830 6.17454   9
   1   0  21 19.3188 6.02421   9
  -1   1  22 1.78894 4.52178   9
  -1   1  21-0.86539 4.91636   9
  -1   1  20 2.48198 4.44948   9
  -1   1  19-3.15685 4.48505   9
  -1   1  18 23.2163 5.55327   9
  -1   1  18 21.1014 4.78938   6
  -1   1  17 24.7821 5.41193   9
  -1   1  17 19.3687 4.28622   6
  -1   1  16 12.5886 4.28340   9
  -1   1  16 18.2723 3.84864   6
  -1   1  15 9.87707 3.95780   9
  -1   1  15 18.7858 3.82418   6
  -1   1  14 10.9033 3.95088   9
  -1   1  14 7.53072 3.31003   6
  -1   1  13 1.59571 2.82659   9
  -1   1  13-0.93435 2.76240   6
  -1   1  12 0.48673 2.82265   9
  -1   1  12 2.16354 2.50947   6
  -1   1  11 0.44250 2.66633   9
  -1   1  11-0.39655 2.25281   6
  -1   1  10 8.43541 1.51627   5
  -1   1  10 11.4966 2.81924   9
  -1   1  10 12.1989 2.87483   6
  -1   1   9 69.2211 5.13859   6
   1   1  -9 75.9622 4.24492   6
  -1   1   9 64.7897 5.36929   9
  -1   1   9 66.1010 3.95931   5
  -1   1   8 24.2079 3.13158   6
  -1   1   8 23.4162 2.17396   5
  -1   1   8 29.1454 3.54453   9
   1   1  -8 29.2208 2.40390   6
  -1   1   7 99.6673 5.22671   5
  -1   1   7 107.883 6.36112   9
  -1   1   7 102.498 6.15595   6
   1   1  -7 110.195 4.80909   5
  -1   1   6 55.9165 4.07632   9
  -1   1   6 48.0608 3.12231   5
  -1   1   6 46.4381 3.76116   6
   1   1  -6 52.3926 2.76441   5
  -1   1   5 234.939 9.93484   6
  -1   1   5 208.462 9.25530   5
   1   1  -5 210.907 8.79137   5
  -1   1   4 156.675 7.58633   6
   1   1  -4 178.217 6.99663   5
  -1   1   4 151.283 7.20973   5
   1   1  -3 848.632 32.1109   8
   1   1  -3 856.796 32.3227   5
  -1   1   3 829.398 32.5783   5
  -1   1   3 849.025 32.7624   6
   1   1  -2 981.317 37.0576   5
  -1   1   2 978.440 37.2286   5
  -1   1   2 980.797 36.9434   2
  -1   1   2 951.344 37.1928   6
   1   1  -1 461.440 18.5024   6
  -1   1   1 519.695 18.9183   5
   1   1  -1 485.743 18.8506   5
   1   1   0 1040.74 39.6149   6
  -1   1   0 1026.19 39.5037   1
   1   1   0 1067.11 39.8202   5
  -1   1   0 1123.10 39.7481   5
  -1   1   0 989.475 39.4945   7
  -1   1   0 1036.76 39.6669   9
   1   1   0 1059.68 39.3305   9
   1   1   1 197.843 8.33684   9
  -1   1  -1 203.685 8.46247   9
   1   1   1 193.566 8.51975   5
   1   1   1 200.188 8.58226   6
  -1   1  -1 214.402 8.33971   5
  -1   1  -1 207.306 8.02685   7
  -1   1  -2 261.669 9.40206   6
   1   1   2 279.762 10.2305   6
   1   1   2 279.824 9.90217   5
  -1   1  -2 270.616 9.48297   5
  -1   1  -2 265.505 9.88126   9
   1   1   2 260.827 9.96397   9
  -1   1  -3 1029.60 39.0145   5
   1   1   3 998.395 39.4553   5
   1   1   3 1079.62 40.0642   6
  -1   1  -3 1048.58 39.2214   6
  -1   1  -3 1005.61 39.6355   9
   1   1   3 1067.38 39.9583   9
   1   1   4 21.8779 2.60639   6
  -1   1  -4 19.5018 1.74367   6
   1   1   4 21.3201 1.83267   5
   1   1   4 18.5953 2.42701   9
  -1   1  -4 17.3288 2.08760   9
  -1   1  -4 22.3810 1.24562   5
   1   1   5 181.207 7.71579   5
  -1   1  -5 177.733 7.70926   6
   1   1   5 178.348 8.65979   6
   1   1   5 173.361 8.65050   9
  -1   1  -5 169.880 8.19607   9
   1   1   6 174.833 7.95705   5
   1   1   6 181.754 9.19077   6
  -1   1  -6 193.209 8.25536   6
  -1   1  -6 195.392 8.77049   9
   1   1   6 177.784 9.23252   9
   1   1   7 242.766 11.0785   5
   1   1   7 279.578 12.7245   6
  -1   1  -7 288.962 11.6297   6
   1   1   7 280.382 12.9020   9
  -1   1  -7 276.524 12.1179   9
   1   1   8 134.863 6.66582   5
   1   1   8 159.914 8.74789   9
   1   1   8 160.158 8.47873   6
  -1   1  -8 153.090 7.17766   6
   1   1   9 50.4722 4.79850   9
   1   1   9 45.5811 4.48880   6
   1   1  10 479.273 21.6932   9
   1   1  10 476.675 21.3223   6
   1   1  11 114.764 8.35789   9
   1   1  11 131.127 8.23891   6
   1   1  12 157.495 10.1975   9
   1   1  12 165.705 10.0320   6
   1   1  13-1.14566 3.54634   9
   1   1  13-0.50505 3.56261   6
   1   1  14-1.23539 3.82491   9
   1   1  14-3.23908 3.42989   6
   1   1  15 5.29855 3.77022   9
   1   1  15 7.46549 3.62486   6
   1   1  16 2.82142 4.40483   9
   1   1  16-2.42759 3.78999   6
   1   1  17 11.9423 5.08690   9
   1   1  17 0.63898 3.88968   6
   1   1  18-0.78985 4.57978   9
   1   1  19 19.9386 5.19633   9
   1   1  20 33.8404 6.48720   9
   1   1  21 9.91041 5.34001   9
  -1   2  21 5.38820 5.05228   9
  -1   2  20-1.72763 4.59325   9
  -1   2  20-6.14060 4.83720   6
  -1   2  19 14.0445 5.51995   9
  -1   2  19 9.61931 4.67996   6
  -1   2  18-7.86831 4.91722   9
  -1   2  18-2.10876 4.16064   6
  -1   2  17 7.41630 4.26285   9
  -1   2  17 4.68554 4.32767   6
  -1   2  16 0.69691 3.83648   9
  -1   2  16 6.97299 3.49027   6
  -1   2  15 13.7276 4.10986   9
  -1   2  15 11.9755 3.86414   6
  -1   2  14 44.6511 5.59844   9
  -1   2  14 24.1889 4.41511   6
  -1   2  13 63.3611 6.33505   9
  -1   2  13 62.6091 6.07797   6
  -1   2  12 3.64307 3.08856   9
  -1   2  12 11.2828 3.42329   6
  -1   2  11 0.47285 2.82337   9
  -1   2  11 2.72587 2.66110   6
  -1   2  10 78.1133 6.14690   9
  -1   2  10 74.3424 4.98422   5
  -1   2  10 92.4913 6.41781   6
  -1   2   9 94.5351 6.51428   9
  -1   2   9 88.7983 5.38930   5
  -1   2   9 92.6236 6.38480   6
  -1   2   8 278.660 13.1115   9
  -1   2   8 271.237 13.0792   6
   1   2  -8 276.225 11.2539   5
  -1   2   8 249.251 12.1136   5
   1   2  -7 176.919 7.86469   9
  -1   2   7 180.214 9.05228   9
  -1   2   7 165.967 8.88277   6
  -1   2   7 149.478 8.16923   5
   1   2  -7 168.875 7.49923   5
   1   2  -6 115.993 5.53235   9
  -1   2   6 109.434 6.56407   6
   1   2  -6 121.224 5.62577   5
  -1   2   6 106.687 6.17869   5
  -1   2   5 635.197 24.7523   2
   1   2  -5 640.888 23.7769   8
  -1   2   5 596.213 24.8943   5
   1   2  -5 629.097 24.4036   5
   1   2  -5 584.016 23.9402   9
  -1   2   5 617.954 25.2378   6
  -1   2   4 71.9582 4.46526   6
  -1   2   4 67.0540 4.36598   5
   1   2  -4 71.3017 4.03268   5
  -1   2   4 70.5521 4.10036   2
   1   2  -4 67.5648 3.26680   9
  -1   2   3 521.555 21.0329   6
  -1   2   3 507.134 20.7732   2
  -1   2   3 540.362 21.2465   5
   1   2  -3 518.984 20.8524   5
  -1   2   2 1472.51 53.8350   6
   1   2  -2 1341.16 52.9185   6
  -1   2   2 1412.71 54.1870   5
   1   2  -2 1482.80 54.0745   1
   1   2  -2 1468.70 53.9727   5
   1   2  -1 168.887 7.98223   1
   1   2  -1 177.419 8.07336   5
   1   2  -1 178.432 7.29858   6
  -1   2   1 170.991 7.57327   6
  -1   2   1 172.239 8.08370   5
  -1   2   0 1609.85 60.1949   1
  -1   2   0 1519.31 59.9504   9
   1   2   0 1540.68 59.4686   9
   1   2   0 1643.88 60.6318   5
   1   2   0 1613.25 59.9832   6
  -1   2   0 1591.61 59.7750   6
  -1   2   0 1666.15 60.5701   5
  -1   2  -1 877.500 34.2683   9
   1   2   1 880.576 34.1696   9
   1   2   1 924.978 35.0361   5
   1   2   1 916.411 34.6400   6
  -1   2  -1 892.300 34.7679   5
   1   2   2 1323.69 54.4046   2
   1   2   2 1456.21 54.5388   5
   1   2   2 1426.47 54.3614   6
  -1   2  -2 1424.76 53.8235   9
   1   2   2 1443.67 54.0312   9
  -1   2  -2 1421.93 54.1553   5
   1   2   3 488.287 20.8399   2
  -1   2  -3 516.357 19.6246   6
   1   2   3 503.705 20.8942   5
   1   2   3 517.104 21.0479   6
   1   2   3 524.942 20.7663   9
  -1   2  -3 516.459 20.3645   9
  -1   2  -3 521.072 20.4179   5
   1   2   4 768.371 29.6107   2
   1   2   4 759.195 29.8648   6
  -1   2  -4 744.300 28.1995   6
   1   2   4 698.471 29.3404   5
   1   2   4 772.237 29.6425   9
  -1   2  -4 737.378 28.9773   9
  -1   2  -4 726.567 28.7571   5
   1   2   5 11.7900 2.15304   2
  -1   2  -5 7.32447 1.33751   5
   1   2   5 8.16077 1.99843   5
  -1   2  -5 8.00350 1.67163   9
   1   2   5 12.4478 2.38853   9
   1   2   5 7.35881 2.56915   6
  -1   2  -5 9.12588 1.10299   6
   1   2   6 195.533 9.38086   5
  -1   2  -6 201.082 8.44092   5
   1   2   6 207.289 10.1697   9
  -1   2  -6 203.568 9.32575   9
   1   2   6 206.626 10.3479   6
  -1   2  -7 22.2358 2.46440   9
   1   2   7 25.8709 3.34999   9
   1   2   7 23.4254 2.64331   5
   1   2   7 22.2608 3.44492   6
   1   2   8 13.2414 3.13512   9
   1   2   8 13.3036 2.10816   5
   1   2   8 9.07593 2.91112   6
   1   2   9 42.6119 4.72658   9
   1   2   9 38.1148 3.20544   5
   1   2   9 38.1122 4.43321   6
   1   2  10 10.8594 3.29401   6
   1   2  10 7.46677 3.07976   9
   1   2  11 52.5628 5.58893   6
   1   2  11 43.5401 5.34515   9
   1   2  12 25.3718 4.53488   6
   1   2  12 29.4976 4.93501   9
   1   2  13 43.4924 5.65016   6
   1   2  13 42.0675 5.83988   9
   1   2  14-3.00921 4.21718   6
   1   2  14-0.64590 3.81998   9
   1   2  15 2.54928 3.65980   6
   1   2  15 3.45324 3.96576   9
   1   2  16-2.68680 4.15964   6
   1   2  16-2.94309 4.59595   9
   1   2  17 8.45312 4.32600   6
   1   2  17 1.55732 4.14153   9
   1   2  18 2.20841 4.51986   6
   1   2  18 6.53197 4.73683   9
   1   2  19 12.9842 5.29353   6
   1   2  19 9.42488 5.22696   9
   1   2  20 4.47623 4.81660   9
  -1   3  21 2.78092 5.09958   9
  -1   3  21-5.12058 5.19049   6
  -1   3  20 8.04121 5.13649   9
  -1   3  20 7.46532 5.09800   6
  -1   3  19 3.42644 4.60763   9
  -1   3  19 3.20835 4.60554   6
  -1   3  18 20.4301 5.64083   9
  -1   3  18 13.7646 5.05477   6
  -1   3  17-1.54689 4.39395   9
  -1   3  17 2.92210 4.31960   6
  -1   3  16 18.9894 4.84615   9
  -1   3  16 20.1418 4.68379   6
  -1   3  15 10.3262 4.01515   9
  -1   3  15 13.1562 4.16590   6
  -1   3  14-2.57623 3.38167   9
  -1   3  14 1.24241 3.01361   6
  -1   3  13 46.1659 5.65489   9
  -1   3  13 39.1079 5.34846   6
  -1   3  12 58.6381 5.89179   9
  -1   3  12 45.3055 5.39315   6
  -1   3  11 4.09013 3.02521   6
  -1   3  11 4.04704 3.26818   9
  -1   3  11 2.12408 1.86214   5
  -1   3  10 7.08767 3.10982   6
  -1   3  10 7.32527 2.35475   5
  -1   3  10 5.55384 3.02274   9
  -1   3   9 61.9352 5.13460   5
  -1   3   9 74.1856 5.83594   9
  -1   3   9 71.3043 5.79527   6
  -1   3   8 17.8548 3.20516   9
  -1   3   8 20.8713 2.91087   5
  -1   3   8 16.1884 3.19703   6
  -1   3   7 115.293 6.84150   9
  -1   3   7 103.790 6.82018   6
   1   3  -7 107.441 5.76453   5
  -1   3   7 99.1171 6.49229   5
   1   3  -6 53.0390 3.80950   5
  -1   3   6 55.4248 4.49093   5
  -1   3   6 63.9934 4.81777   6
  -1   3   5 254.685 11.2944   2
  -1   3   5 235.193 11.7137   5
   1   3  -5 242.753 11.2445   5
  -1   3   5 246.155 11.7295   6
  -1   3   4 815.012 31.6720   5
  -1   3   4 773.853 30.9151   2
   1   3  -4 747.664 30.9169   5
  -1   3   4 773.745 31.1961   6
  -1   3   3 51.9357 3.76374   6
   1   3  -3 50.7945 2.47301   6
   1   3  -3 55.6016 3.97450   5
  -1   3   3 48.4661 4.15219   5
  -1   3   2 47.9421 3.51442   6
   1   3  -2 53.4341 4.16004   1
   1   3  -2 59.7628 3.11016   6
   1   3  -2 56.0085 4.23501   5
  -1   3   2 44.9953 4.02870   5
   1   3  -1 423.677 17.1592   6
  -1   3   1 453.573 17.5768   6
   1   3  -1 413.436 18.3005   5
   1   3  -1 463.463 18.3061   1
  -1   3   1 448.525 17.9515   1
   1   3  -1 435.645 16.5098   9
   1   3  -1 427.299 16.4775   9
  -1   3   1 404.834 17.3900   9
  -1   3   1 425.961 18.4396   5
   1   3   0 163.928 7.62208   6
  -1   3   0 167.686 7.38747   6
  -1   3   0 166.723 8.00485   1
   1   3   0 170.130 8.31687   1
   1   3   0 162.880 8.50377   5
  -1   3   0 161.471 8.43483   5
  -1   3   0 168.877 7.56795   9
   1   3   0 169.158 6.99413   9
  -1   3  -1 10.3366 2.00675   1
   1   3   1 12.3509 1.58020   9
  -1   3  -1 10.4839 2.13173   5
   1   3   1 11.7549 2.71721   5
  -1   3  -1 8.80607 1.66046   9
   1   3   1 10.0641 1.90461   6
  -1   3  -1 9.71186 1.25832   6
  -1   3  -2 48.2415 2.43621   6
   1   3   2 41.6799 3.53192   6
  -1   3  -2 43.2211 3.59147   5
   1   3   2 47.4950 4.08343   5
   1   3   2 47.4588 3.11826   9
  -1   3  -2 48.2647 3.09625   9
  -1   3  -3 497.898 20.9483   5
   1   3   3 520.336 21.5738   5
  -1   3  -3 513.815 19.3737   6
   1   3   3 526.013 21.3432   6
  -1   3  -3 501.272 20.2307   9
   1   3   3 489.601 20.6971   9
   1   3   4 459.220 20.2177   5
  -1   3  -4 470.062 19.5577   5
   1   3   4 473.530 20.2453   6
  -1   3  -4 473.297 19.0506   9
   1   3   4 490.205 19.8640   9
   1   3   5 195.223 10.0197   5
  -1   3  -5 196.419 9.26949   5
   1   3   5 205.150 10.3438   6
   1   3   5 209.400 9.96510   9
  -1   3  -6 178.741 8.30178   5
   1   3   6 159.378 9.01955   5
   1   3   6 181.779 9.74966   6
   1   3   6 190.465 9.45276   9
   1   3   7 86.6330 6.01047   5
   1   3   7 114.775 6.82842   9
   1   3   7 105.222 7.00208   6
   1   3   8 5.17074 2.93745   6
   1   3   8 12.1685 2.71644   5
   1   3   8 12.5293 3.00601   9
   1   3   9 11.7031 3.53875   6
   1   3   9 14.2740 2.79175   5
   1   3   9 18.3331 3.77815   9
   1   3  10 0.49178 3.32595   9
   1   3  10 3.55365 3.25188   6
   1   3  11 92.3220 7.53013   9
   1   3  11 92.0306 7.71883   6
   1   3  12 16.3399 4.45503   9
   1   3  12 16.9983 4.52569   6
   1   3  13-2.51288 4.21669   9
   1   3  13 0.62350 3.82610   6
   1   3  14 8.06783 3.98655   9
   1   3  14 7.93492 4.24524   6
   1   3  15 8.60345 4.40871   9
   1   3  15 6.97481 4.01372   6
   1   3  16 7.60705 4.62977   9
   1   3  16 2.93221 4.21182   6
   1   3  17 27.3336 5.85437   9
   1   3  17 21.4297 5.58023   6
   1   3  18 16.0489 5.10593   9
   1   3  18 6.37691 4.82029   6
   1   3  19 3.51074 4.60826   9
   1   3  19-2.47463 4.53736   6
   1   3  20 10.9618 5.46258   9
   1   3  20 6.78687 4.92945   6
  -1   4  20-5.48077 4.97047   9
  -1   4  20-1.76575 4.74931   6
  -1   4  19 14.9816 5.80537   9
  -1   4  19 13.7121 5.28555   6
  -1   4  18 3.36753 4.52701   9
  -1   4  18-0.82328 4.72573   6
  -1   4  17 18.3956 5.27394   9
  -1   4  17 11.0243 4.86157   6
  -1   4  16 6.82396 4.44001   9
  -1   4  16-4.50990 4.81378   6
  -1   4  15 24.4002 5.13772   9
  -1   4  15 22.8493 4.97671   6
  -1   4  14 27.6507 5.16935   9
  -1   4  14 27.0591 4.81537   6
  -1   4  13 10.7248 3.99998   9
  -1   4  13 14.0605 4.08532   6
  -1   4  12 19.2956 4.21281   9
  -1   4  12 10.2160 3.69213   6
  -1   4  11 4.29974 3.12111   9
  -1   4  11 6.65936 2.70531   5
  -1   4  11 2.25024 3.16716   6
  -1   4  10 28.2155 4.11973   9
  -1   4  10 18.3275 3.40309   5
  -1   4  10 31.0074 4.52898   6
  -1   4   9 34.9483 4.13992   9
  -1   4   9 25.3110 3.63301   5
  -1   4   9 24.4560 3.92278   6
  -1   4   8 18.1649 3.38062   9
  -1   4   8 15.1416 3.15325   5
  -1   4   8 20.1946 3.66427   6
  -1   4   7 7.11630 2.42528   9
  -1   4   7 2.89506 2.28241   5
   1   4  -7 4.06740 1.98746   5
  -1   4   7 6.97097 2.79910   6
  -1   4   6 121.263 7.85479   5
   1   4  -6 128.571 7.34301   5
  -1   4   6 141.129 8.06427   6
  -1   4   5 44.7262 4.48131   5
   1   4  -5 43.3719 4.13875   5
  -1   4   5 42.1430 4.04390   6
  -1   4   4 16.5446 3.18381   5
   1   4  -4 14.7300 2.79239   5
  -1   4   4 12.6826 2.42110   6
  -1   4   3 26.2405 3.54150   5
   1   4  -3 25.4957 3.45028   5
  -1   4   3 25.6970 3.03431   6
  -1   4   2 167.121 9.41674   5
   1   4  -2 182.695 9.58064   5
  -1   4   2 176.094 8.54457   6
  -1   4   1 638.213 26.7413   5
   1   4  -1 607.696 26.6082   5
  -1   4   1 644.587 25.3922   6
  -1   4   0 342.033 16.1578   5
   1   4   0 360.772 16.4354   5
  -1   4   0 362.398 14.7783   6
   1   4   0 353.364 15.0100   6
  -1   4  -1 83.0759 5.86211   5
   1   4   1 86.2086 6.10908   5
   1   4   1 89.9749 5.22425   6
  -1   4  -2 237.693 11.8999   5
   1   4   2 254.643 11.5885   6
   1   4   2 244.488 12.3825   5
  -1   4  -3 210.512 10.8932   5
   1   4   3 218.053 11.4219   5
   1   4   3 219.517 10.8064   6
   1   4   3 229.283 10.2257   9
   1   4   4 104.379 6.82716   5
  -1   4  -4 88.2883 5.98494   5
   1   4   4 105.761 6.61012   6
   1   4   4 104.314 5.94844   9
   1   4   5 76.8751 6.14583   5
  -1   4  -5 85.2219 5.61953   5
   1   4   5 97.8953 5.85729   9
   1   4   5 90.8465 6.34209   6
   1   4   6 6.19192 2.32145   9
   1   4   6 5.70757 2.78734   6
   1   4   6 7.69806 2.77022   5
   1   4   7 3.08952 2.19428   9
   1   4   7-1.78727 2.99921   6
   1   4   7 0.82260 2.50147   5
   1   4   8 47.5652 4.57970   9
   1   4   8 38.7829 4.99271   6
   1   4   8 36.7194 4.42034   5
   1   4   9 10.3791 3.18106   9
   1   4   9 6.79968 3.57561   6
   1   4   9 7.16092 3.02646   5
   1   4  10 1.12778 3.73095   6
   1   4  10 7.21933 3.30601   9
   1   4  11 4.21978 3.83277   6
   1   4  11 5.04702 3.41456   9
   1   4  12 0.64083 4.00194   6
   1   4  12 0.60646 3.51642   9
   1   4  13 19.0217 4.91651   6
   1   4  13 22.1333 4.77635   9
   1   4  14 20.7927 5.45783   6
   1   4  14 25.7203 5.29580   9
   1   4  15 9.78987 4.46856   6
   1   4  15 10.3367 4.54598   9
   1   4  16 29.9761 6.19140   6
   1   4  16 26.5244 5.81657   9
   1   4  17 7.38990 4.94963   6
   1   4  17 1.64390 4.47291   9
   1   4  18 12.7752 5.15697   6
   1   4  18 14.6258 5.44253   9
   1   4  19 7.12994 5.16783   9
   1   4  19-2.63300 4.93410   6
  -1   5  19-5.34703 5.32362   9
  -1   5  18-1.74745 5.01602   6
  -1   5  18 7.71350 5.06869   9
  -1   5  17 3.35618 4.81656   6
  -1   5  17 0.81781 4.69470   9
  -1   5  16-4.81339 5.09598   6
  -1   5  16 1.55759 4.23666   9
  -1   5  15 2.29652 4.30813   6
  -1   5  15 8.14119 3.93829   9
  -1   5  14-0.72852 3.37967   6
  -1   5  14-2.10029 3.63112   9
  -1   5  13 18.6193 4.41066   6
  -1   5  13 22.9668 4.75311   9
  -1   5  12-1.95492 3.46341   6
  -1   5  12-1.22531 3.13786   9
  -1   5  11 35.5898 5.27597   6
  -1   5  11 26.0069 4.33823   5
  -1   5  11 30.6432 4.74046   9
  -1   5  10 6.89808 3.27629   6
  -1   5  10 9.09799 3.49310   5
  -1   5  10 5.75090 3.01242   9
  -1   5   9 12.3374 3.74455   6
  -1   5   9 12.6586 3.50099   5
  -1   5   9 18.3109 3.72400   9
  -1   5   8 29.8595 4.25248   6
  -1   5   8 25.9007 4.14198   5
  -1   5   8 28.7768 3.94902   9
  -1   5   7 41.7741 5.13877   5
  -1   5   7 54.3870 5.14592   6
   1   5  -6 60.9904 5.18960   5
  -1   5   6 59.0219 5.82316   5
  -1   5   6 62.6202 5.49370   6
   1   5  -5 93.0946 6.50071   5
  -1   5   5 90.9266 6.36355   6
  -1   5   5 87.8344 6.91596   5
  -1   5   4 5.28891 2.92544   5
   1   5  -4 14.3725 3.22008   5
  -1   5   4 13.2865 2.71994   6
  -1   5   3 120.067 8.23837   5
   1   5  -3 135.522 8.33872   5
  -1   5   2 127.920 8.23341   5
   1   5  -2 122.163 8.10270   5
  -1   5   1 75.1035 6.12919   5
   1   5  -1 79.4231 6.24196   5
  -1   5   0 124.370 8.16350   5
   1   5   0 126.272 8.31687   5
   1   5   1 29.6941 4.15815   5
  -1   5  -1 22.9758 3.76855   5
  -1   5  -2 124.284 7.99318   5
   1   5   2 132.755 8.68058   5
  -1   5  -3 12.3784 3.21551   5
   1   5   3 10.5671 3.28853   5
   1   5   3 18.5982 3.24879   6
  -1   5  -4 42.3811 4.58920   5
   1   5   4 36.6631 4.94757   5
   1   5   4 46.6220 4.54219   6
   1   5   5 18.8652 3.88758   5
  -1   5  -5 29.2577 3.72583   5
   1   5   5 34.4908 4.19075   6
   1   5   6 94.9897 7.20004   6
   1   5   6 104.182 7.70893   5
   1   5   7 0.50905 3.06736   5
   1   5   7-0.49772 3.29035   6
   1   5   8 106.819 8.28035   6
   1   5   8 118.919 8.34533   5
   1   5   9 17.8482 4.32147   6
   1   5   9 24.3764 4.21945   5
   1   5  10 36.2392 5.41471   6
   1   5  10 29.1493 4.47187   5
   1   5  11 44.4674 6.12595   6
   1   5  12 13.8547 4.71238   6
   1   5  13 7.30399 4.65779   6
   1   5  13 14.7052 4.43840   9
   1   5  14 12.2797 5.04869   6
   1   5  14 8.52230 4.41278   9
   1   5  15-1.60655 4.84102   6
   1   5  15-3.00628 4.08883   9
   1   5  16 16.7230 5.64631   6
   1   5  16 16.6383 5.19380   9
   1   5  17 29.4986 6.31313   6
   1   5  17 21.6057 5.89731   9
   1   5  18 7.79300 5.27357   9
  -1   6  17-5.28182 5.64112   6
  -1   6  16-5.93979 4.82562   6
  -1   6  15 1.62303 4.36391   6
  -1   6  14-4.63596 4.86958   6
  -1   6  13-3.68099 4.09657   6
  -1   6  12 7.67304 4.28980   6
  -1   6  11 3.19845 3.15099   5
  -1   6  11 5.26771 3.41829   6
  -1   6  10 12.6924 3.82721   5
  -1   6  10 16.7165 4.00215   6
  -1   6   9 20.7323 4.43863   5
  -1   6   9 29.5868 4.68018   6
  -1   6   8 9.92592 3.80277   5
  -1   6   8 15.7007 3.74496   6
  -1   6   7-0.61222 3.09468   5
  -1   6   6 37.9995 5.19862   5
   1   6  -6 39.3316 4.83964   5
  -1   6   5 49.2783 5.81884   5
   1   6  -5 48.2398 5.40265   5
   1   6  -4 32.1947 4.60934   5
  -1   6   4 38.5464 5.40377   5
  -1   6   3 69.5044 6.72941   5
   1   6  -3 69.4688 6.37876   5
   1   6  -2 6.33639 3.74429   5
  -1   6   2 14.1015 3.66199   5
   1   6  -1 1.61532 3.18731   5
  -1   6   1 6.64269 3.24502   5
  -1   6   0 219.779 12.2518   5
   1   6   0 190.401 11.9185   5
  -1   6  -1 39.4193 5.20473   5
   1   6   1 34.6504 5.32595   5
   1   6   2 1.13753 3.19734   5
  -1   6  -2-1.04119 3.41503   5
  -1   6  -3 4.56230 2.94840   5
   1   6   3 8.67310 3.52385   5
  -1   6  -4 33.9678 4.52248   5
   1   6   4 32.8152 5.19111   5
   1   6   5 29.6709 4.91786   5
   1   6   6-1.20040 3.48034   5
   1   6   7 23.0426 4.76208   5
   1   6   7 35.7016 4.99740   6
   1   6   8 5.49131 3.71764   5
   1   6   8 6.96679 3.66400   6
   1   6   9 11.6716 4.07087   5
   1   6   9 4.34050 3.78133   6
   1   6  10 19.0646 4.38307   5
   1   6  10 14.4974 4.53207   6
   1   6  11 6.97942 4.32857   6
   1   6  12 5.15150 4.43856   6
   1   6  13 11.6028 4.72367   6
   1   6  14-0.80842 4.78026   6
   1   6  15 5.89703 4.88948   6
   1   6  16 15.7248 5.71577   6
  -1   7  15-1.68385 4.68269   6
  -1   7  14-4.85869 5.14655   6
  -1   7  13 5.42120 4.58378   6
  -1   7  11 5.87319 4.08873   5
  -1   7  10 0.73103 3.74356   5
  -1   7   9-0.72680 3.72187   5
  -1   7   8 6.48680 3.97193   5
  -1   7   7 10.6839 4.50369   5
  -1   7   6 2.11190 3.51208   5
  -1   7   5 9.73205 4.35967   5
   1   7  -5 11.6471 3.81152   5
   1   7  -4 1.78483 3.37989   5
  -1   7   4-0.68637 3.81717   5
   1   7  -3 10.9169 3.70412   5
  -1   7   3 7.43632 3.81578   5
  -1   7   2 37.2326 5.63969   5
   1   7  -2 40.2332 5.39744   5
   1   7  -1 1.26387 3.62794   5
  -1   7   1 2.61467 3.75264   5
   1   7   0 11.5780 4.05627   5
  -1   7   0 19.2470 4.31097   5
  -1   7  -1 7.52560 3.92150   5
   1   7   1 3.27161 3.94783   5
   1   7   2 1.32619 3.56576   5
  -1   7  -2 1.22727 3.29984   5
   1   7   3 8.07474 3.75465   5
  -1   7  -3 8.34936 4.01444   5
   1   7   4 7.48783 3.99586   5
   1   7   5 1.37528 3.65454   5
   1   7   6 6.93668 4.14892   5
   1   7   7 2.09760 3.48832   5
   1   7   8 4.92278 3.87265   5
   1   7   9 14.0895 4.75729   5
   1   7  10 14.1015 4.31964   5
   1   7  12 16.1270 5.18917   6
   1   7  13 24.9028 5.96403   6
   1   7  14 2.50659 4.59687   6
  -1   8  11 1.62739 3.94775   5
  -1   8  10 1.62855 4.00659   5
  -1   8   9 21.9204 5.54988   5
  -1   8   8 1.61832 3.98143   5
  -1   8   7 4.81727 4.16760   5
  -1   8   6 6.36637 4.33493   5
  -1   8   5 13.3978 4.64187   5
   1   8  -4 2.04697 3.58291   5
  -1   8   4 0.77734 3.98096   5
  -1   8   3-3.06998 3.87965   5
   1   8  -3 0.69550 3.27632   5
   1   8  -2 3.53915 3.76596   5
  -1   8   2 6.80288 4.34252   5
   1   8  -1 23.7150 5.10707   5
  -1   8   1 22.3384 5.10723   5
   1   8   0 29.1828 5.40525   5
  -1   8   0 23.3546 5.13535   5
   1   8   1 8.89471 4.35586   5
  -1   8  -1 10.7199 4.28184   5
   1   8   2 18.8206 4.69555   5
  -1   8  -2 12.5489 4.27801   5
   1   8   3-3.80498 4.14179   5
  -1   8  -3-4.08297 3.57593   5
   1   8   4 13.0590 4.61135   5
   1   8   5 1.54867 3.81008   5
   1   8   6 4.67826 4.09752   5
   1   8   7 5.48677 4.36393   5
   1   8   8 3.92927 4.17865   5
   1   8   9 12.5842 4.76228   5
   1   8  10 1.56366 3.90001   5
  -1   9   7-3.49886 4.53815   5
  -1   9   6-3.47984 4.56951   5
  -1   9   5-0.86300 4.00319   5
  -1   9   4-0.85234 4.19353   5
   1   9  -3 5.40223 4.10804   5
  -1   9   3 7.58983 4.48777   5
   1   9  -2 8.65696 4.33942   5
  -1   9   2 7.47292 4.57721   5
   1   9  -1 7.19986 4.15666   5
  -1   9   1 6.55006 4.40991   5
   1   9   0 3.24327 3.98935   5
  -1   9   0-0.80390 4.11679   5
   1   9   1 5.74834 4.76532   5
  -1   9  -1 4.72915 4.43505   5
   1   9   2-0.82981 4.13888   5
  -1   9  -2 1.53974 3.94235   5
   1   9   3-3.34939 4.60761   5
   1   9   4 10.1228 4.70648   5
   1   9   5 3.39374 4.23367   5
   1   9   6 7.66634 4.64192   5
  -2  -9   5 13.8560 5.61509   2
  -2  -9   4 9.48178 5.05993   2
  -2  -9   3-0.85606 4.03254   2
  -2  -9   2 5.08211 4.34151   2
  -2  -9   1-2.52577 4.31234   2
  -2  -9   0 1.68172 4.57398   2
  -2  -9  -1 1.68512 4.36997   2
  -2  -9  -2 1.69777 4.29133   2
  -2  -9  -3 1.71118 4.49267   2
  -2  -8   3 0.77951 4.19153   2
  -2  -8   2 4.65802 4.12916   2
  -2  -8   1 6.94319 4.69850   2
  -2  -8   0 3.82826 4.21396   2
  -2  -8  -1 6.13856 4.45489   2
  -2  -8  -2 28.5682 5.72678   2
  -2  -8  -3-4.69249 4.58307   2
  -2  -8  -4 8.69326 5.07159   2
  -2  -7  15 5.28565 4.15427   1
  -2  -7  14 6.87517 4.62803   1
  -2  -7  13 10.0498 4.57050   1
  -2  -7  12 11.3950 4.83138   1
  -2  -7  11 9.47730 4.26122   1
  -2  -7  10 21.6344 4.80900   1
  -2  -7   2 8.23975 4.22452   2
  -2  -7   1 15.0540 4.55820   2
  -2  -7   0 6.14248 4.37686   2
  -2  -7  -1 23.7916 4.87588   2
  -2  -7  -2 9.60354 3.95354   2
  -2  -7  -3 29.1383 5.32536   2
  -2  -7  -4 0.70694 3.71182   2
  -2  -7 -12 6.67475 3.93796   3
  -2  -7 -13 36.5644 6.07081   3
  -2  -6  17 2.60488 4.09119   1
  -2  -6  16 5.91023 4.43850   1
  -2  -6  15-1.63777 3.97294   1
  -2  -6  14 3.17517 3.96100   1
  -2  -6  13 0.76855 3.67474   1
  -2  -6  12 7.42840 4.18502   1
  -2  -6  11 5.76351 3.69544   1
  -2  -6  10 4.18584 3.75443   1
  -2  -6   9 28.9835 5.08979   1
  -2  -6   8 0.65152 3.50329   1
  -2  -6   7 88.2972 7.89561   1
   2  -6  -5 52.3705 5.58816   2
   2  -6  -4 38.4172 4.81562   2
   2  -6  -3 30.2426 4.49096   2
   2  -6  -2 47.4558 5.31976   2
   2  -6  -1 17.8825 4.01953   2
  -2  -6   1 18.2428 4.34116   2
  -2  -6   0 75.3985 7.04479   2
  -2  -6  -1 12.9149 4.25120   2
  -2  -6  -2 65.6545 6.58541   2
  -2  -6  -3 33.6558 5.34087   2
  -2  -6  -4 24.6679 4.69748   2
   2  -6   5 50.3390 5.76657   1
   2  -6   6 8.99048 3.40230   1
   2  -6   7 9.96870 3.71192   1
   2  -6   8 8.53749 3.65419   1
   2  -6   9 0.63339 3.32565   1
   2  -6  10 22.4339 4.60296   1
   2  -6  11 19.8609 4.41222   1
  -2  -6 -12 0.77362 3.41649   3
   2  -6  12 2.13661 3.50435   1
  -2  -6 -13 38.1936 5.94622   3
   2  -6  13 40.6750 5.93709   1
  -2  -6 -14 3.25940 3.66080   3
   2  -6  14 1.53030 3.81746   1
  -2  -6 -15-1.67178 3.35842   3
  -2  -5  19 7.91158 4.51111   1
  -2  -5  18 9.36857 4.64555   1
   2  -5 -17 13.3534 4.02164   3
  -2  -5  17 12.3248 5.01980   1
   2  -5 -16 7.40662 3.50838   3
  -2  -5  16 11.8733 4.41521   1
   2  -5 -15 5.15923 3.22111   3
  -2  -5  15 3.79649 3.68733   1
   2  -5 -14 6.18392 2.96143   3
  -2  -5  14 2.17694 3.57403   1
   2  -5 -13 52.4604 5.58475   3
  -2  -5  13 38.8647 5.80415   1
   2  -5 -12 10.1438 3.12139   3
  -2  -5  12 9.31823 4.10055   1
   2  -5 -11 21.5091 3.94332   3
  -2  -5  11 19.1474 4.41346   1
  -2  -5  10 3.68055 3.45110   1
  -2  -5   9 113.748 8.70800   1
  -2  -5   8 10.2317 3.66021   1
  -2  -5   7 67.3884 6.60473   1
  -2  -5   6 50.0035 5.75143   1
   2  -5  -5 143.293 8.57653   2
  -2  -5   5 127.907 8.93980   1
   2  -5  -4-1.19806 2.59954   2
   2  -5  -3 100.702 6.83061   2
   2  -5  -2 23.5620 3.63470   2
   2  -5  -1 93.8590 6.60403   2
  -2  -5   0 8.85681 3.43936   2
  -2  -5  -1 68.1468 6.35356   2
  -2  -5  -2 29.3276 4.70355   2
  -2  -5  -3 9.65303 3.37901   2
   2  -5   3 10.1846 3.07573   1
  -2  -5  -4 27.8157 4.41599   2
   2  -5   4 30.1028 4.16818   1
   2  -5   5 4.63950 3.16480   1
   2  -5   6 12.1308 3.33572   1
   2  -5   7 30.0032 4.37667   1
   2  -5   8 29.4107 4.54045   1
   2  -5   9 32.6151 4.87818   1
   2  -5  10 47.6511 5.84414   1
  -2  -5 -11 149.074 10.5311   3
   2  -5  11 149.449 10.4172   1
  -2  -5 -12 57.2245 6.61784   3
  -2  -5 -13 16.0911 4.19805   3
  -2  -5 -14 75.1322 7.65132   3
  -2  -5 -15 13.3249 4.43405   3
  -2  -5 -16 21.0110 5.06352   3
  -2  -5 -17 7.50354 3.87732   3
   2  -4 -20 0.76632 3.55469   3
   2  -4 -19 0.73588 3.19304   3
   2  -4 -18 2.11223 3.00093   3
   2  -4 -17 22.6811 4.45664   3
   2  -4 -16 10.7558 3.54134   3
   2  -4 -15 55.6935 5.94970   3
   2  -4 -14 30.5260 4.39753   3
   2  -4 -13 16.5658 3.63924   3
   2  -4 -12 21.6281 3.82045   3
   2  -4 -11 7.09686 2.94086   3
   2  -4 -10 110.914 7.40941   3
  -2  -4  10 95.2735 7.82939   1
  -2  -4   9 78.7466 6.61095   1
  -2  -4   8 139.770 9.06114   1
  -2  -4   7 99.6034 7.26833   1
  -2  -4   6 172.879 10.0542   1
  -2  -4   5 52.9177 5.08006   1
   2  -4  -4 36.4615 3.68216   2
  -2  -4   4 40.3595 4.42081   1
   2  -4  -3 67.4969 4.93888   2
   2  -4  -2 116.796 6.88799   2
   2  -4   0 3.77331 1.47277   7
  -2  -4   0 0.78939 2.57121   2
  -2  -4  -1 211.516 10.7858   2
  -2  -4  -1 185.247 8.97394   6
   2  -4   2 31.7479 3.00140   9
  -2  -4  -2 40.3916 4.39656   2
   2  -4   2 44.6124 4.04517   1
   2  -4   3 12.5896 2.30085   9
   2  -4   3 16.4554 3.13809   1
  -2  -4  -3 15.8633 3.30890   2
   2  -4   4 2.80265 1.99495   9
  -2  -4  -4 1.30640 2.85797   2
   2  -4   4 2.53056 2.29786   1
   2  -4   5 13.4140 2.90624   1
   2  -4   6 144.148 8.70750   1
  -2  -4 -10 1.74581 2.86381   3
  -2  -4 -11 25.0640 4.52423   3
  -2  -4 -12 3.20093 3.19531   3
  -2  -4 -13 22.8476 4.45540   3
  -2  -4 -14 25.9290 4.62633   3
  -2  -4 -15 19.0350 4.58731   3
  -2  -4 -16 35.1359 5.64926   3
  -2  -4 -17 2.38258 3.68495   3
  -2  -4 -18 16.4991 4.52884   3
   2  -3 -21 3.89570 3.56009   3
   2  -3 -20 30.6619 5.25589   3
   2  -3 -19 14.2558 4.04190   3
   2  -3 -18-0.67632 2.82789   3
   2  -3 -17 0.63903 2.62008   3
   2  -3 -16-0.60187 2.61159   3
   2  -3 -15 26.3485 4.17651   3
   2  -3 -14 55.5014 5.48364   3
   2  -3 -13 23.3592 3.82214   3
   2  -3 -12 20.7483 3.37673   3
   2  -3 -11 28.0851 3.80027   3
   2  -3 -10 17.7238 3.24290   3
   2  -3  -9 16.6968 2.87705   3
   2  -3  -8 6.19351 2.11724   3
  -2  -3   7 0.75603 2.25977   1
  -2  -3   7 4.24390 1.46068   5
  -2  -3   6 336.733 13.9393   5
  -2  -3   6 314.342 12.6884   9
  -2  -3   6 313.378 14.9824   1
  -2  -3   5 348.730 14.7445   5
  -2  -3   5 354.739 15.8212   1
  -2  -3   5 338.679 13.1437   9
   2  -3  -4 276.416 11.8684   2
  -2  -3   4 251.393 10.2991   6
  -2  -3   4 258.692 12.4675   1
  -2  -3   4 263.056 11.6455   5
   2  -3  -4 260.927 11.6845   7
   2  -3  -3 577.371 23.6501   7
  -2  -3   3 576.490 22.5820   6
   2  -3  -3 582.830 23.7338   2
   2  -3  -3 617.464 23.9457   5
  -2  -3   3 575.366 24.5081   1
  -2  -3   3 580.403 23.7696   5
  -2  -3   2 32.3772 2.35306   6
   2  -3  -2 35.4383 2.88458   7
   2  -3  -2 37.0754 3.18855   2
  -2  -3   2 41.1221 3.28435   5
   2  -3  -2 39.2976 3.20263   5
  -2  -3   1 8.64702 1.47365   6
   2  -3  -1 8.40470 1.72244   5
  -2  -3   1 8.99230 2.00037   5
   2  -3  -1 8.91983 1.66032   7
  -2  -3   0 170.668 8.79289   2
  -2  -3   0 155.937 7.34713   6
   2  -3   0 174.404 7.93866   5
  -2  -3   0 161.905 7.96045   5
   2  -3   0 145.822 7.28245   7
   2  -3   1 28.8628 2.28057   7
   2  -3   1 27.7837 2.74698   9
  -2  -3  -1 29.6702 3.75642   2
   2  -3   1 29.7770 2.99249   1
  -2  -3  -1 39.5728 2.85025   6
   2  -3   1 38.1730 2.91892   5
  -2  -3  -1 22.6868 2.54154   5
   2  -3   2 51.8225 3.98332   1
  -2  -3  -2 61.9638 4.77115   2
   2  -3   2 63.4523 3.80134   5
  -2  -3  -2 49.3505 3.67576   5
   2  -3   2 54.8923 3.87754   9
   2  -3   2 58.9386 3.23049   7
  -2  -3  -2 55.3907 3.76457   6
   2  -3   3 147.001 7.08051   5
  -2  -3  -3 151.232 8.35397   2
   2  -3   3 132.137 7.34706   9
   2  -3   3 154.281 7.73665   1
  -2  -3  -3 143.456 7.36751   6
   2  -3   4 158.319 7.45367   5
   2  -3   4 155.771 8.06080   9
   2  -3   5 22.8346 2.96330   9
   2  -3   6 56.9728 4.60340   9
   2  -3   7 39.1490 4.09863   9
   2  -3   8 331.789 15.4637   9
  -2  -3  -9 66.4052 5.79211   3
   2  -3   9 47.7423 5.19706   9
   2  -3  10 300.411 14.3439   9
  -2  -3 -10 262.538 14.6212   3
   2  -3  11 159.042 10.0861   9
  -2  -3 -11 170.179 10.4706   3
  -2  -3 -12 122.764 8.94637   3
  -2  -3 -13 73.8107 6.87197   3
  -2  -3 -14 20.1693 4.16602   3
  -2  -3 -15 8.23754 3.82996   3
  -2  -3 -16-1.44753 3.19640   3
  -2  -3 -17 9.14434 3.86682   3
  -2  -3 -18 3.97293 3.74577   3
  -2  -3 -19 8.25634 4.07363   3
   2  -2 -19 3.48169 3.02414   3
   2  -2 -18 0.65648 2.79719   3
   2  -2 -17 31.4769 4.78392   3
   2  -2 -16 45.5206 5.54733   3
   2  -2 -15 180.665 10.9791   3
  -2  -2  14 10.5176 3.32810   9
   2  -2 -14 6.94336 2.94962   3
  -2  -2  13 65.3248 5.57465   9
   2  -2 -13 70.1535 5.81503   3
  -2  -2  12 111.736 7.26237   9
   2  -2 -12 114.980 7.45975   3
  -2  -2  11 20.4090 2.97229   9
   2  -2 -11 30.5724 3.52488   3
   2  -2 -10 66.7272 4.89779   3
  -2  -2  10 57.0000 4.50834   9
  -2  -2   9 29.8605 2.93994   9
  -2  -2   9 29.3902 2.45763   6
   2  -2  -9 28.1640 3.22656   3
   2  -2  -9 33.2354 2.65733   4
   2  -2  -8 628.834 26.2071   4
  -2  -2   8 651.247 26.3001   9
  -2  -2   8 660.587 25.8468   5
   2  -2  -8 696.439 27.0301   3
  -2  -2   8 654.959 25.7213   6
   2  -2  -7 597.672 25.8161   4
  -2  -2   7 632.329 25.4581   5
  -2  -2   7 666.308 25.1881   6
  -2  -2   7 667.939 25.6495   9
   2  -2  -7 660.122 26.2899   3
   2  -2  -6 223.239 9.78230   3
  -2  -2   6 207.080 9.19158   5
  -2  -2   6 202.076 8.93036   9
   2  -2  -6 206.776 9.64115   7
  -2  -2   5 166.234 7.73688   5
   2  -2  -5 170.264 8.16043   7
  -2  -2   5 172.503 7.21532   9
  -2  -2   4 354.223 14.5278   5
  -2  -2   4 366.162 15.2555   1
  -2  -2   4 332.766 13.8112   6
   2  -2  -4 355.806 14.7556   7
  -2  -2   4 355.116 13.5930   9
  -2  -2   3 360.314 14.6667   6
   2  -2  -3 369.422 15.4284   7
   2  -2  -3 393.522 15.2867   2
  -2  -2   3 380.286 15.4117   5
  -2  -2   3 374.243 15.9019   1
   2  -2  -2 102.424 5.07167   7
  -2  -2   2 95.0037 4.58381   6
  -2  -2   2 100.736 5.57164   1
  -2  -2   2 93.9365 5.13115   5
   2  -2  -2 103.202 4.93739   2
  -2  -2   1 12.5129 1.91705   5
  -2  -2   1 16.0387 1.69665   6
  -2  -2   1 14.3012 1.11730   9
   2  -2  -1 15.1103 1.72387   7
  -2  -2   0 100.129 5.81911   2
   2  -2   0 104.168 5.08742   1
  -2  -2   0 106.577 5.18573   6
  -2  -2   0 102.469 5.36094   5
   2  -2   0 108.064 4.94122   7
  -2  -2   0 100.737 4.62314   9
   2  -2   0 99.3740 5.43299   9
  -2  -2  -1 266.363 11.2647   6
  -2  -2  -1 264.799 11.8120   2
  -2  -2  -1 266.385 10.8456   9
   2  -2   1 266.952 11.4743   9
   2  -2   1 250.278 11.0856   1
   2  -2   2 257.593 11.6755   9
  -2  -2  -2 271.407 11.2428   9
  -2  -2  -2 267.231 11.5573   6
  -2  -2  -2 265.992 12.0712   2
  -2  -2  -3 7.06520 1.81642   6
   2  -2   3 7.16740 2.07284   9
  -2  -2  -3 4.39805 1.38314   5
  -2  -2  -3 4.29957 1.45166   9
  -2  -2  -4 64.4972 4.18650   9
   2  -2   4 67.2837 4.77928   9
  -2  -2  -4 67.6976 4.09664   5
  -2  -2  -4 71.0628 4.47849   6
  -2  -2  -5 14.2362 1.94783   5
   2  -2   5 18.0634 2.98953   9
  -2  -2  -5 17.3195 2.34821   9
   2  -2   5 19.5063 2.10227   3
   2  -2   5 19.9565 2.08692   6
   2  -2   5 18.8405 1.51450   4
   2  -2   6 8.23569 2.77079   9
   2  -2   6 8.00030 1.81491   6
  -2  -2  -6 7.64405 1.56079   5
  -2  -2  -7 132.707 7.85483   3
   2  -2   7 125.186 7.57249   9
   2  -2   7 124.413 6.39914   6
  -2  -2  -8 45.8345 4.48067   3
   2  -2   8 44.3828 4.58631   9
   2  -2   8 49.0828 3.64923   6
  -2  -2  -9 50.5916 4.87319   3
   2  -2   9 61.1124 5.62523   9
  -2  -2 -10-0.91900 2.35304   3
   2  -2  10 0.84900 3.37481   9
  -2  -2 -11 28.6866 4.02312   3
   2  -2  11 31.0716 4.77119   9
  -2  -2 -12 28.2150 4.14513   3
   2  -2  12 30.6859 5.26486   9
  -2  -2 -13 15.9851 3.80310   3
   2  -2  13 8.70243 4.06567   9
  -2  -2 -14 83.7678 7.25126   3
   2  -2  14 66.4536 7.34763   9
  -2  -2 -15 35.8831 5.12856   3
   2  -2  15 40.4569 6.02978   9
  -2  -2 -16 4.83931 3.05790   3
   2  -2  16 4.62937 4.54056   9
  -2  -2 -17 0.73008 3.05266   3
  -2  -2 -18 5.36915 3.67278   3
  -2  -2 -19 8.81100 4.11483   3
  -2  -2 -20 1.66738 3.34957   3
  -2  -1  19 15.7105 4.78841   9
  -2  -1  18 56.7163 6.62062   9
  -2  -1  17 45.9910 5.65525   9
  -2  -1  16 10.1787 3.68842   9
   2  -1 -16 18.6685 3.99779   3
  -2  -1  15 9.92811 3.59463   9
   2  -1 -15 5.22173 2.97831   3
  -2  -1  14 82.1203 6.80802   9
   2  -1 -14 77.8875 6.40278   3
  -2  -1  13 30.7508 4.17545   9
   2  -1 -13 36.0385 4.20813   3
  -2  -1  13 35.0163 3.62013   6
  -2  -1  12 15.5936 3.17895   9
   2  -1 -12 16.7288 3.01181   3
  -2  -1  12 14.1603 2.49992   6
  -2  -1  11 52.9857 4.60624   9
   2  -1 -11 52.3531 4.58408   3
  -2  -1  11 52.1516 4.10253   6
  -2  -1  10 49.4795 3.01494   4
  -2  -1  10 48.9012 3.78118   6
  -2  -1  10 51.6301 4.37016   9
   2  -1 -10 56.8421 4.34430   3
  -2  -1   9 49.8469 3.23593   7
   2  -1  -9 54.1907 3.55057   7
  -2  -1   9 46.2817 3.58256   6
  -2  -1   9 53.3695 2.94226   5
   2  -1  -9 51.3923 3.13207   4
  -2  -1   9 48.7177 2.92015   4
  -2  -1   9 45.0193 2.97148   8
  -2  -1   9 46.5327 3.85243   9
   2  -1  -9 47.2598 3.88985   3
  -2  -1   8 22.5812 2.05564   7
   2  -1  -8 18.5464 2.17218   7
   2  -1  -8 18.9406 2.57798   3
  -2  -1   8 17.1967 2.21383   3
  -2  -1   8 19.7539 2.22081   6
  -2  -1   8 23.4856 1.90434   5
  -2  -1   8 22.5078 2.66672   9
  -2  -1   8 21.8966 1.86718   8
   2  -1  -8 23.2812 2.00239   4
   2  -1  -7 74.6393 4.15781   7
  -2  -1   7 68.5627 3.71795   7
  -2  -1   7 65.7885 4.00828   6
   2  -1  -7 67.7048 3.75712   4
  -2  -1   7 65.8440 3.57779   8
  -2  -1   7 64.8752 4.22136   9
  -2  -1   7 67.4074 3.58195   5
   2  -1  -7 65.3448 4.27104   3
  -2  -1   6 300.469 12.3759   6
   2  -1  -6 301.138 12.3607   4
  -2  -1   6 302.643 12.1121   5
  -2  -1   6 287.813 12.6187   9
  -2  -1   6 295.162 12.0631   8
   2  -1  -6 287.286 12.5501   3
  -2  -1   5 150.488 6.63845   8
   2  -1  -5 155.098 6.97633   3
  -2  -1   5 151.261 6.70202   5
   2  -1  -5 153.951 6.91772   4
  -2  -1   4 526.156 17.4062   8
   2  -1  -4 536.941 17.4626   3
  -2  -1   4 503.026 17.4793   5
   2  -1  -3 1089.56 41.4253   3
  -2  -1   3 1072.42 41.7469   5
  -2  -1   3 1098.81 42.0042   1
   2  -1  -3 1122.99 41.9245   7
   2  -1  -2 527.562 20.8430   4
  -2  -1   2 540.626 20.4860   9
  -2  -1   2 545.306 20.8909   5
  -2  -1   2 529.830 20.9789   1
  -2  -1   2 516.648 20.6849   6
  -2  -1   1 37.2130 2.55079   5
  -2  -1   1 36.5882 2.25446   9
   2  -1  -1 42.4863 2.89757   9
   2  -1  -1 42.1533 2.43494   4
  -2  -1   1 34.8397 2.60066   6
   2  -1   0 374.547 14.0857   4
  -2  -1   0 347.532 14.2240   6
   2  -1   0 357.057 14.5091   9
  -2  -1   0 348.833 13.9999   9
  -2  -1   0 334.706 14.3161   2
   2  -1   1 240.318 9.61448   4
  -2  -1  -1 241.678 10.1127   2
  -2  -1  -1 243.032 9.86675   5
  -2  -1  -1 224.661 9.78466   9
   2  -1   1 231.159 10.2379   9
  -2  -1  -1 234.250 10.0058   6
   2  -1   2 613.276 23.7308   8
  -2  -1  -2 604.439 24.4601   6
   2  -1   2 616.091 23.8109   4
   2  -1   2 647.720 24.2145   6
  -2  -1  -2 611.523 24.1365   5
   2  -1   2 611.957 24.6717   9
  -2  -1  -2 629.911 24.3799   9
   2  -1   2 627.527 24.0314   3
   2  -1   3 159.031 6.66682   8
  -2  -1  -3 153.378 7.57311   6
   2  -1   3 171.259 6.72329   4
  -2  -1  -3 151.985 7.09551   5
   2  -1   3 172.778 7.28852   3
   2  -1   3 170.445 7.41520   6
  -2  -1  -3 155.980 7.56303   9
   2  -1   3 163.949 7.94945   9
   2  -1   4 311.210 12.5236   6
   2  -1   4 290.633 12.3977   3
  -2  -1  -4 286.818 12.7262   6
  -2  -1  -4 288.372 12.0823   5
   2  -1   4 295.096 11.6138   8
   2  -1   4 310.149 13.1788   9
  -2  -1  -4 291.850 12.7697   9
   2  -1   5 33.4858 2.91384   6
  -2  -1  -5 9.08628 1.80502   6
  -2  -1  -5 30.0112 2.83153   9
   2  -1   5 22.6233 3.36442   9
   2  -1   5 30.0894 2.42095   3
  -2  -1  -5 29.8169 2.94151   3
  -2  -1  -5 27.0277 2.03224   5
   2  -1   6 147.823 6.50982   9
   2  -1   6 168.574 5.71367   6
  -2  -1  -6 127.822 4.30305   5
   2  -1   6 161.650 5.52322   3
  -2  -1  -6 163.912 6.34546   3
   2  -1   7 111.859 6.95007   9
   2  -1   7 101.402 5.92784   6
  -2  -1  -7 107.546 6.51826   3
   2  -1   8 67.3598 5.45812   9
  -2  -1  -8 66.2337 5.05955   3
   2  -1   8 67.6896 4.70747   6
   2  -1   9 47.1247 4.89531   9
  -2  -1  -9 42.0506 4.19465   3
   2  -1   9 51.8261 4.21588   6
  -2  -1 -10 128.241 8.23526   3
   2  -1  10 130.378 8.63143   9
   2  -1  10 144.440 7.84551   6
  -2  -1 -11 134.172 8.63667   3
   2  -1  11 125.787 8.86250   9
   2  -1  11 147.240 8.18190   6
   2  -1  12 100.211 8.02400   9
  -2  -1 -12 116.118 7.97580   3
   2  -1  13 236.898 13.1591   9
  -2  -1 -13 213.602 12.5468   3
   2  -1  14 47.3769 5.97336   9
  -2  -1 -14 45.0382 5.35733   3
   2  -1  15 9.75756 4.48032   9
  -2  -1 -15 11.2694 3.72312   3
   2  -1  16 2.07674 4.68117   9
  -2  -1 -16 1.33532 3.19280   3
   2  -1  17 11.0154 5.63210   9
  -2  -1 -17 11.3131 3.78055   3
   2  -1  18 1.54756 5.03639   9
   2  -1  19-8.90462 5.52375   9
   2  -1  20 10.0959 6.02586   9
  -2   0  23 0.86101 4.62973   9
  -2   0  22 5.86270 4.61208   9
  -2   0  21 6.43826 4.71876   9
  -2   0  20 3.84809 4.32878   9
  -2   0  19 17.5518 4.95178   9
  -2   0  18 33.9513 5.65139   9
  -2   0  17 87.6485 8.11787   9
  -2   0  16 7.87434 3.99268   9
  -2   0  16 12.4602 3.41732   6
  -2   0  15 15.2243 3.77251   9
  -2   0  15 15.9052 3.50068   6
  -2   0  14 0.52255 2.77694   9
  -2   0  14 0.43428 2.28023   6
  -2   0  13 11.9915 3.15693   9
  -2   0  13 13.1628 2.94472   6
  -2   0  12-0.43573 2.37085   9
  -2   0  12-2.57264 2.23586   6
  -2   0  11 12.5239 2.97379   9
  -2   0  11 5.70883 2.15380   6
  -2   0  10 81.9610 5.78367   9
  -2   0  10 71.9269 5.21350   6
  -2   0   9 446.998 18.5482   9
  -2   0   9 418.700 16.9320   4
  -2   0   9 404.331 16.7518   5
  -2   0   9 423.873 18.0643   6
  -2   0   8 15.4732 1.95109   7
  -2   0   8 16.2770 2.07681   3
  -2   0   8 15.0713 2.33704   6
  -2   0   8 19.0653 1.71659   5
  -2   0   8 14.9054 1.65209   4
  -2   0   8 18.5457 2.71623   9
  -2   0   7 5.60075 1.15172   4
  -2   0   7 3.50000 1.28449   3
  -2   0   7 4.68422 1.19568   5
  -2   0   7 2.80158 1.24446   7
  -2   0   7 3.22173 1.56287   6
  -2   0   6 229.224 9.46940   6
  -2   0   6 210.987 8.78445   4
  -2   0   6 203.455 9.00261   7
  -2   0   6 194.086 8.64915   5
  -2   0   6 193.976 8.92159   3
  -2   0   5 685.557 27.2759   4
  -2   0   5 718.341 27.5051   7
  -2   0   5 716.222 27.3905   3
  -2   0   5 700.938 27.1975   5
  -2   0   4 7.75305 1.09961   4
  -2   0   4 6.28887 1.07294   3
  -2   0   4 4.86993 1.11921   5
   2   0  -3 740.889 28.4376   5
  -2   0   3 736.077 28.3507   5
  -2   0   2 469.887 17.9648   5
   2   0  -2 453.857 18.0077   5
  -2   0   2 467.067 18.0179   8
   2   0  -2 457.392 18.0862   8
  -2   0   2 451.372 18.0767   9
  -2   0   1-1.97559 1.56646   9
   2   0  -1-0.74183 1.36022   9
   2   0  -1 0.35315 1.06156   5
   2   0  -1 0.36801 1.11646   8
   2   0   0 688.697 26.8039   9
  -2   0   0 728.737 26.7849   9
  -2   0   0 706.566 26.4233   5
   2   0   0 694.327 26.4770   5
   2   0   0 685.523 26.5570   8
   2   0   0 716.991 26.7752   6
   2   0   0 653.802 26.1804   2
  -2   0  -1 3765.32 143.095   5
   2   0   1 3780.34 143.128   5
   2   0   1 3930.11 143.622   6
   2   0   1 3930.23 143.710   9
  -2   0  -1 3875.01 143.600   9
  -2   0  -1 3799.28 143.173   3
   2   0   2 1016.93 38.2688   5
  -2   0  -2 1005.06 38.2455   5
   2   0   2 1061.92 39.0157   6
   2   0   2 1083.52 39.1906   9
  -2   0  -2 975.721 38.9416   9
  -2   0  -2 958.948 38.5985   3
   2   0   3 646.938 24.3593   5
  -2   0  -3 639.488 24.3391   5
   2   0   3 666.648 25.3321   6
   2   0   3 608.652 24.9854   3
  -2   0  -3 606.186 25.0315   3
   2   0   3 632.942 25.5103   9
  -2   0  -3 668.663 25.3461   9
   2   0   4 554.942 21.7305   6
  -2   0  -4 546.802 21.4989   6
  -2   0  -4 503.867 21.4790   3
   2   0   4 543.088 21.4226   3
   2   0   4 535.015 21.9873   9
  -2   0  -4 534.516 21.7247   9
  -2   0  -4 516.330 20.4477   5
   2   0   4 551.963 20.4612   5
  -2   0  -5 229.769 10.2503   6
   2   0   5 229.159 10.5455   6
   2   0   5 236.244 9.06696   5
  -2   0  -5 219.107 9.06481   5
  -2   0  -5 231.896 10.6151   9
   2   0   5 249.992 11.0451   9
  -2   0  -5 231.107 10.4857   3
  -2   0  -6 50.7735 3.76636   3
  -2   0  -6 37.9363 2.11842   5
   2   0   6 49.8222 2.17108   5
   2   0   6 47.4434 4.30606   9
  -2   0  -6 51.0052 3.68360   9
  -2   0  -6 50.2323 3.43433   6
   2   0   6 50.7419 4.08508   6
  -2   0  -7 404.635 16.8257   6
   2   0   7 408.359 17.2677   6
  -2   0  -7 412.870 17.3528   3
   2   0   7 406.174 17.7126   9
   2   0   7 388.083 15.0066   5
  -2   0  -8 102.118 6.29293   3
   2   0   8 96.3391 6.21455   6
   2   0   8 91.3447 6.51335   9
   2   0   9 3.27332 2.74699   9
   2   0   9 1.01341 2.26818   6
  -2   0  -9 1.45422 1.95588   3
  -2   0 -10 106.142 6.94951   3
   2   0  10 99.6426 6.84047   6
   2   0  10 91.0737 7.03745   9
   2   0  11 5.42009 3.42607   9
   2   0  11 12.4966 3.24462   6
  -2   0 -11 12.0136 2.82869   3
  -2   0 -12 87.4382 6.81563   3
   2   0  12 98.6247 7.75483   9
   2   0  12 85.0145 6.70360   6
  -2   0 -13 149.383 9.54389   3
   2   0  13 150.874 9.56547   6
   2   0  13 143.575 10.0907   9
  -2   0 -14 32.6041 4.66783   3
   2   0  14 26.7627 5.16083   9
   2   0  14 25.5231 4.48759   6
   2   0  15 38.6823 6.28133   9
   2   0  16 17.8181 4.93435   9
   2   0  17 11.3608 4.98628   9
   2   0  18 8.00692 5.21974   9
   2   0  19 3.36165 5.15844   9
   2   0  20-7.02570 5.98746   9
  -2   1  22 2.64549 4.74260   9
  -2   1  21 11.9052 5.19015   9
  -2   1  20 26.0642 5.71059   9
  -2   1  19 7.75407 4.50517   9
  -2   1  18 52.0211 6.90906   9
  -2   1  18 55.8974 6.29283   6
  -2   1  17 37.9567 5.76595   9
  -2   1  17 41.1784 5.27324   6
  -2   1  16 19.4693 4.66989   9
  -2   1  16 20.8551 3.96682   6
  -2   1  15 7.86841 3.69253   9
  -2   1  15 7.99570 3.13539   6
  -2   1  14 86.3599 7.21590   9
  -2   1  14 69.3804 6.28204   6
  -2   1  13 35.5287 4.74538   9
  -2   1  13 33.9192 4.34695   6
  -2   1  12 18.3144 3.70726   9
  -2   1  12 21.2319 3.43843   6
  -2   1  11 45.5842 3.54640   5
  -2   1  11 55.1901 5.09688   9
  -2   1  11 59.0531 4.94520   6
  -2   1  10 43.2121 3.33081   5
  -2   1  10 54.1013 4.84549   9
  -2   1  10 57.8696 4.81685   6
  -2   1   9 42.2258 3.30016   5
  -2   1   9 44.8712 4.39832   9
  -2   1   9 57.3936 4.46535   6
  -2   1   8 15.8730 2.21597   5
   2   1  -8 19.9811 1.89392   5
  -2   1   8 26.8900 2.45238   3
  -2   1   8 20.4309 2.90244   6
   2   1  -7 70.1376 3.80950   5
  -2   1   7 70.6546 4.15677   3
  -2   1   7 73.6815 4.92815   6
  -2   1   6 323.686 13.5440   6
   2   1  -6 293.661 12.4859   5
  -2   1   5 141.238 7.30555   6
  -2   1   5 162.565 7.35892   7
   2   1  -5 145.009 6.69133   5
   2   1  -4 517.493 20.2040   8
  -2   1   4 525.391 20.7009   7
   2   1  -4 503.145 20.2747   5
   2   1  -3 1096.01 42.3280   8
   2   1  -3 1113.53 42.4364   5
  -2   1   3 1123.91 42.6483   7
   2   1  -2 531.416 21.1869   1
  -2   1   2 534.447 20.6098   2
   2   1  -2 556.453 21.2710   5
  -2   1   2 550.297 21.2853   7
   2   1  -1 43.2577 2.74426   5
   2   1  -1 39.3062 2.72902   6
  -2   1   1 39.2332 2.44084   7
   2   1  -1 38.6812 2.36669   9
  -2   1   1 40.0873 1.94593   1
   2   1  -1 38.0308 2.58938   1
   2   1   0 363.577 14.4956   5
   2   1   0 373.538 14.6911   6
   2   1   0 346.270 14.2879   9
   2   1   1 230.721 9.74271   5
  -2   1  -1 236.190 9.34006   8
  -2   1  -1 237.458 9.62605   6
   2   1   1 219.011 9.97627   6
   2   1   1 228.965 9.82182   9
   2   1   2 634.833 24.9542   9
   2   1   2 610.691 24.6415   5
   2   1   2 625.180 25.0978   6
  -2   1  -2 661.034 24.5575   6
  -2   1  -2 626.247 24.1224   8
  -2   1  -3 164.452 7.11055   6
   2   1   3 168.216 7.86545   6
   2   1   3 154.444 7.67298   9
   2   1   3 153.502 7.09563   5
  -2   1  -4 275.972 11.2219   5
   2   1   4 276.133 11.7727   5
  -2   1  -4 292.658 11.1721   5
  -2   1  -4 287.627 11.9030   6
   2   1   4 298.979 12.8262   6
   2   1   4 288.693 12.7364   9
  -2   1  -5 26.7187 1.44080   5
   2   1   5 29.5013 3.37489   6
  -2   1  -5 27.7302 2.45101   6
   2   1   5 26.2270 2.20082   5
   2   1   5 32.6275 3.46693   9
  -2   1  -5 27.4458 1.50711   5
   2   1   6 137.640 6.72604   5
   2   1   6 160.495 8.38509   9
   2   1   6 156.715 8.32336   6
  -2   1  -6 159.565 7.22044   6
   2   1   7 89.5892 4.87061   5
   2   1   7 104.921 6.64777   9
   2   1   7 109.710 6.65768   6
  -2   1  -7 103.840 5.40325   6
   2   1   8 62.8600 5.41267   9
   2   1   8 65.3832 5.27656   6
   2   1   9 45.8082 4.89360   9
   2   1   9 39.9187 4.43877   6
   2   1  10 131.216 8.27316   6
   2   1  10 125.963 8.51688   9
   2   1  11 135.992 8.57517   6
   2   1  11 117.188 8.68027   9
   2   1  12 101.171 7.89412   6
   2   1  12 118.008 8.58110   9
   2   1  13 215.667 12.4324   6
   2   1  13 214.109 12.9064   9
   2   1  14 47.8758 6.22803   9
   2   1  14 54.1246 6.11373   6
   2   1  15 16.6080 5.00720   9
   2   1  15 12.5397 4.21677   6
   2   1  16 10.2941 4.63759   9
   2   1  16 3.77425 4.00282   6
   2   1  17 12.4327 5.00682   9
   2   1  17 17.1522 4.95894   6
   2   1  18 3.27718 4.45794   9
   2   1  19-0.86466 4.70313   9
   2   1  20 13.5479 5.75876   9
  -2   2  22-4.60620 5.29057   9
  -2   2  21 6.27282 4.36350   6
  -2   2  21 1.77940 4.73055   9
  -2   2  20 7.55568 4.60993   6
  -2   2  20 13.6584 5.52430   9
  -2   2  19 1.45082 3.36506   6
  -2   2  19-4.06258 4.89607   9
  -2   2  18-0.69354 3.41296   6
  -2   2  18 7.71654 4.65030   9
  -2   2  17 25.1163 4.85050   6
  -2   2  17 35.8249 5.79225   9
  -2   2  16 46.3564 5.89564   6
  -2   2  16 44.0391 6.07431   9
  -2   2  15 201.874 12.5544   9
  -2   2  15 189.044 11.8323   6
  -2   2  14 8.32823 3.35546   6
  -2   2  14 5.36731 3.56940   9
  -2   2  13 78.8121 6.48905   6
  -2   2  13 61.5513 6.37935   9
  -2   2  12 118.631 8.18230   9
  -2   2  12 103.240 7.69148   6
  -2   2  11 25.8480 3.87975   6
  -2   2  11 17.7098 2.74634   5
  -2   2  11 24.6466 4.02346   9
  -2   2  10 73.3664 4.83614   5
  -2   2  10 64.4778 5.56277   6
  -2   2  10 68.6817 5.71485   9
  -2   2   9 36.7685 4.01723   6
   2   2  -9 30.5640 2.47648   5
  -2   2   9 32.0163 3.94845   9
  -2   2   9 22.4874 2.86575   5
   2   2  -8 656.403 25.7033   5
  -2   2   8 693.178 27.3841   6
  -2   2   8 604.297 26.2621   5
   2   2  -7 624.430 25.5443   5
  -2   2   7 679.221 26.9406   6
  -2   2   7 648.482 26.2221   5
   2   2  -6 230.303 9.47667   8
   2   2  -6 218.045 9.83577   5
  -2   2   6 242.856 10.9251   6
  -2   2   6 198.773 10.2276   5
  -2   2   5 167.020 7.92206   2
   2   2  -5 168.326 7.64312   8
  -2   2   5 184.683 8.53823   5
   2   2  -5 177.684 8.08464   5
  -2   2   5 178.848 8.75691   6
  -2   2   4 341.082 15.0906   5
  -2   2   4 337.898 14.4736   2
   2   2  -4 369.149 14.9029   5
  -2   2   4 376.315 15.2658   6
  -2   2   3 340.079 14.1039   2
  -2   2   3 354.720 14.6182   6
  -2   2   3 340.391 14.7716   5
   2   2  -3 348.634 14.5811   5
  -2   2   2 97.7298 3.61837   9
   2   2  -2 89.7988 3.83014   5
  -2   2   2 95.5262 3.99220   5
   2   2  -2 103.668 3.18166   6
   2   2  -1 16.4105 2.15284   5
   2   2  -1 15.8826 2.00496   6
  -2   2   1 16.9069 2.08193   5
   2   2  -1 11.0555 1.09143   9
  -2   2   1 11.1150 1.87795   9
  -2   2   1 11.8588 1.39439   1
   2   2  -1-0.17884 0.43547   1
   2   2   0 96.8170 5.62843   5
  -2   2   0 100.366 5.30013   9
   2   2   0 102.147 4.75127   9
  -2   2   0 110.300 5.49294   5
   2   2   0 106.677 5.41316   6
   2   2   1 262.676 11.6439   6
   2   2   1 275.099 11.8041   5
  -2   2  -1 266.606 11.4795   5
  -2   2  -1 273.293 11.4549   9
   2   2   1 263.150 11.1126   9
  -2   2  -2 270.286 9.50454   6
   2   2   2 277.491 10.6972   6
   2   2   2 241.269 10.3967   5
  -2   2  -2 279.290 10.0938   5
   2   2   2 273.551 10.1482   9
  -2   2  -2 260.926 10.1417   9
  -2   2  -3 5.19579 0.82242   8
   2   2   3 6.59408 1.97279   9
   2   2   3 9.40529 2.02496   5
  -2   2  -3 7.26598 1.50190   5
  -2   2  -3 6.21802 1.37894   6
   2   2   3 4.56096 2.35682   6
   2   2   3 6.78225 1.79560   2
  -2   2  -3 7.27082 2.06414   9
   2   2   4 60.5820 4.24851   2
   2   2   4 63.6946 4.84392   6
  -2   2  -4 68.9607 3.59388   6
   2   2   4 63.5423 4.34316   5
   2   2   4 66.6996 4.60999   9
  -2   2  -4 65.7490 4.24260   9
  -2   2  -4 74.4388 3.82009   5
   2   2   5 17.1120 3.12197   6
  -2   2  -5 16.4554 1.82250   6
   2   2   5 17.3233 2.94892   9
   2   2   5 20.6328 2.44780   5
  -2   2  -5 18.2164 1.68175   5
  -2   2  -5 19.7933 2.43037   9
   2   2   6 5.60109 1.83276   5
  -2   2  -6 6.34695 1.77066   9
   2   2   6 8.65333 2.61144   9
   2   2   6 4.07288 2.56079   6
   2   2   7 115.142 6.29122   5
   2   2   7 121.774 7.51679   9
   2   2   7 126.822 7.69931   6
   2   2   8 37.9685 3.19012   5
   2   2   8 41.6993 4.61246   9
   2   2   8 42.9924 4.62307   6
   2   2   9 58.7386 5.54166   9
   2   2   9 50.3062 5.28515   6
   2   2  10-0.49227 3.15284   9
   2   2  10 2.88812 3.15784   6
   2   2  11 26.3394 4.58451   9
   2   2  11 22.2385 4.45819   6
   2   2  12 23.8580 4.84174   9
   2   2  12 27.1274 4.70414   6
   2   2  13 13.7648 4.67609   9
   2   2  13 14.7523 4.41371   6
   2   2  14 68.9128 7.51046   9
   2   2  14 67.5988 7.32092   6
   2   2  15 36.4183 5.96351   9
   2   2  15 38.9437 6.01980   6
   2   2  16 7.59287 4.66455   9
   2   2  16 4.85204 4.10474   6
   2   2  17 5.61873 4.60843   9
   2   2  17 0.72489 3.94413   6
   2   2  18 5.05622 4.74288   9
   2   2  18 7.54500 5.14428   6
   2   2  19 11.4623 5.70338   9
   2   2  19 7.80795 4.80364   6
   2   2  20 6.43936 5.06572   9
  -2   3  21 10.1433 5.29660   9
  -2   3  21 1.69095 4.65491   6
  -2   3  20 15.9235 5.76808   9
  -2   3  20 4.90134 4.74920   6
  -2   3  19 15.2274 5.26540   9
  -2   3  19 14.1608 4.77160   6
  -2   3  18-0.80695 3.74305   9
  -2   3  18 0.75457 3.50008   6
  -2   3  17 3.07416 3.88632   9
  -2   3  17 2.88469 3.44989   6
  -2   3  16 4.34461 3.80398   9
  -2   3  16 2.74545 3.23557   6
  -2   3  15 28.4744 5.26768   9
  -2   3  15 22.1456 4.71756   6
  -2   3  14 55.5045 6.18831   9
  -2   3  14 46.1171 5.76766   6
  -2   3  13 16.4212 4.00727   9
  -2   3  13 25.2308 4.62018   6
  -2   3  12 15.7656 4.05703   9
  -2   3  12 16.5960 3.82409   6
  -2   3  11 32.0575 3.87814   5
  -2   3  11 36.5852 4.65289   9
  -2   3  11 38.9396 4.76112   6
  -2   3  10 9.63806 2.67222   5
  -2   3  10 9.22846 3.18429   9
  -2   3  10 8.80574 3.08323   6
  -2   3   9 10.8651 2.53709   5
  -2   3   9 14.5457 3.15993   6
  -2   3   9 18.1975 3.36778   9
   2   3  -8 6.22651 1.69117   5
  -2   3   8 5.28169 2.37828   5
  -2   3   8 13.3367 3.04604   6
   2   3  -7 3.78412 1.75605   5
  -2   3   7 2.50524 2.20457   6
  -2   3   6 340.255 15.1585   6
  -2   3   6 320.286 15.0455   5
   2   3  -6 333.487 14.4269   5
  -2   3   6 324.908 14.2259   2
   2   3  -6 321.973 13.5788   8
  -2   3   5 374.181 16.4025   5
   2   3  -5 366.319 15.8032   5
  -2   3   5 369.428 15.5488   2
  -2   3   5 345.855 16.0329   6
  -2   3   4 273.612 12.7121   5
   2   3  -4 267.747 12.2438   5
  -2   3   4 263.799 12.2634   6
  -2   3   3 581.210 23.7904   6
   2   3  -3 619.412 24.1242   1
  -2   3   3 542.969 24.2227   5
   2   3  -3 576.869 22.7089   6
   2   3  -3 603.238 24.1609   5
  -2   3   2 36.5875 2.93544   1
   2   3  -2 34.3207 3.34016   1
  -2   3   2 30.9180 2.79832   9
  -2   3   2 38.4876 3.06181   6
   2   3  -2 27.6796 3.34051   5
  -2   3   2 48.0876 3.80908   5
   2   3  -2 35.6654 2.71881   6
   2   3  -1 6.56568 2.01364   6
  -2   3   1 6.83672 1.84247   1
   2   3  -1 11.2988 2.18037   1
   2   3  -1 11.1102 2.61782   5
  -2   3   1 4.68918 2.11861   5
  -2   3   1 8.97742 1.71894   6
   2   3  -1 8.62959 1.08779   9
  -2   3   1 6.21434 1.79898   9
   2   3   0 156.683 7.97755   6
  -2   3   0 178.605 7.73238   6
  -2   3   0 204.072 8.33838   1
   2   3   0 157.787 8.63656   5
  -2   3   0 208.219 8.65942   9
   2   3   0 151.401 7.15259   9
  -2   3   0 169.150 8.62585   5
   2   3   1 34.2380 3.13752   6
   2   3   1 23.0901 3.27105   5
  -2   3  -1 31.9637 3.14709   5
   2   3   1 32.8263 2.44448   9
  -2   3  -1 36.0140 2.92344   9
  -2   3  -2 56.6076 4.15532   5
   2   3   2 51.5046 4.27011   6
  -2   3  -2 62.0614 3.98442   9
   2   3   2 61.3123 3.79663   9
   2   3   2 59.4860 4.60662   5
  -2   3  -3 144.299 7.27046   5
   2   3   3 144.335 7.77741   6
   2   3   3 127.551 7.01584   9
  -2   3  -3 148.041 7.09544   9
   2   3   3 135.797 7.72883   5
  -2   3  -4 151.211 7.54270   5
   2   3   4 149.572 8.22428   5
   2   3   4 155.089 8.51911   6
   2   3   4 161.693 8.02777   9
  -2   3  -4 150.115 7.50171   9
   2   3   5 23.1545 2.92615   5
  -2   3  -5 20.4998 2.30971   5
   2   3   5 20.4989 3.46043   6
   2   3   5 22.0208 3.03482   9
   2   3   6 50.7029 4.30473   5
   2   3   6 38.5008 4.56372   6
   2   3   6 55.7089 4.62491   9
   2   3   7 43.4003 4.01269   5
   2   3   7 48.1938 4.73664   9
   2   3   7 51.8436 5.06369   6
   2   3   8 300.585 14.4355   5
   2   3   8 344.313 16.0715   6
   2   3   8 319.677 15.5607   9
   2   3   9 58.2707 5.71414   9
   2   3   9 56.8348 5.90234   6
   2   3  10 255.180 14.0614   6
   2   3  10 253.454 13.9349   9
   2   3  11 154.891 10.5987   6
   2   3  11 156.470 10.3260   9
   2   3  12 103.877 8.46695   9
   2   3  12 115.411 8.96900   6
   2   3  13 75.1253 7.80542   6
   2   3  13 78.6550 7.70253   9
   2   3  14 18.4861 5.03436   6
   2   3  14 17.3671 5.04276   9
   2   3  15 2.87744 4.08670   6
   2   3  15-2.94830 4.14349   9
   2   3  16 0.75319 4.36708   6
   2   3  16-0.77850 4.23436   9
   2   3  17 12.5539 5.36289   6
   2   3  17 11.5038 5.10646   9
   2   3  18 6.51697 4.67947   6
   2   3  18 3.44888 4.63983   9
   2   3  19 12.6167 5.66483   6
   2   3  19 12.5728 5.81724   9
  -2   4  20-4.54361 5.37580   9
  -2   4  20-4.35033 5.09766   6
  -2   4  19 4.36022 4.79685   9
  -2   4  19-4.20881 5.11895   6
  -2   4  18 3.34250 4.22896   9
  -2   4  18 8.09047 4.45511   6
  -2   4  17 15.9799 4.74590   9
  -2   4  17 9.31242 4.04970   6
  -2   4  16 9.81856 4.49051   9
  -2   4  16 15.5709 4.61419   6
  -2   4  15 61.8039 7.05620   9
  -2   4  15 58.5350 6.81672   6
  -2   4  14 39.8343 5.67361   9
  -2   4  14 35.4974 5.61420   6
  -2   4  13 13.6443 3.93699   9
  -2   4  13 12.6842 4.25327   6
  -2   4  12 16.1832 4.13874   9
  -2   4  12 11.7733 3.11095   5
  -2   4  12 17.1869 4.26988   6
  -2   4  11 10.7415 3.25158   9
  -2   4  11 8.42496 2.88940   5
  -2   4  11 6.05653 3.45283   6
  -2   4  10 112.049 7.90613   6
  -2   4  10 101.745 7.56513   9
  -2   4  10 89.9930 6.96365   5
  -2   4   9 80.3628 6.43245   9
  -2   4   9 75.2871 6.10344   5
  -2   4   9 81.7182 6.47641   6
  -2   4   8 130.201 8.45208   5
  -2   4   8 137.493 8.67819   6
   2   4  -8 142.224 7.81120   5
  -2   4   7 96.7670 6.99672   5
  -2   4   7 102.849 6.94730   6
   2   4  -7 104.173 6.43708   5
  -2   4   6 181.678 9.98290   5
   2   4  -6 166.199 9.10452   5
  -2   4   6 170.408 9.48290   6
  -2   4   5 49.4332 4.37612   6
  -2   4   5 48.3824 4.78732   5
   2   4  -5 52.5282 4.46377   5
  -2   4   4 32.3410 3.40454   6
   2   4  -4 41.3283 4.01861   5
  -2   4   4 42.2627 4.36508   5
  -2   4   3 60.8763 5.24651   5
   2   4  -3 65.8597 5.17554   5
  -2   4   3 69.8669 4.70088   6
   2   4  -2 101.575 6.69624   5
  -2   4   2 99.4086 5.69030   6
  -2   4   2 96.9234 6.56040   5
   2   4  -1 219.838 10.3119   6
  -2   4   1 226.891 11.6588   5
   2   4  -1 242.844 11.8446   5
  -2   4   1 237.492 10.4723   6
  -2   4   0 3.18818 2.07922   5
   2   4   0 2.92543 2.36526   5
   2   4   0 4.96517 1.96362   6
  -2   4  -1 172.091 9.63377   5
   2   4   1 196.155 10.1663   5
   2   4   1 190.686 9.27229   6
   2   4   2 38.4916 3.59411   6
   2   4   2 33.5557 4.00836   5
  -2   4  -2 30.0331 3.50346   5
   2   4   3 17.1300 2.94848   6
  -2   4  -3 11.2973 2.30826   5
   2   4   3 11.2303 2.96653   5
   2   4   4 1.36546 2.03062   9
   2   4   4 4.01381 2.50563   6
  -2   4  -4 3.02336 1.85830   5
   2   4   4 4.72924 2.68650   5
   2   4   5 17.3534 2.87961   9
   2   4   5 12.7905 3.11005   5
   2   4   5 15.6562 3.32478   6
   2   4   6 163.764 8.76548   9
   2   4   6 129.528 8.43797   5
   2   4   6 149.384 9.10717   6
   2   4   7 91.5791 6.29498   9
   2   4   7 75.5301 6.05066   5
   2   4   7 73.6789 6.56593   6
   2   4   8 201.406 10.6994   5
   2   4   8 169.825 11.1290   6
   2   4   8 204.731 11.0759   9
   2   4   9 49.1899 4.78196   5
   2   4   9 46.9582 5.37092   9
   2   4   9 45.1893 5.66594   6
   2   4  10-1.60070 3.36101   9
   2   4  10-1.17865 4.12908   6
   2   4  11 13.2934 4.12601   9
   2   4  11 9.40341 4.13396   6
   2   4  12-4.35836 3.98931   9
   2   4  12-1.33037 4.08354   6
   2   4  13 17.3757 4.47407   9
   2   4  13 21.0886 5.13940   6
   2   4  14 10.6819 4.28077   9
   2   4  14 17.7540 5.20702   6
   2   4  15 11.3011 4.56109   9
   2   4  15 12.3929 4.55705   6
   2   4  16 27.7669 5.69314   9
   2   4  16 40.3727 6.57002   6
   2   4  17 0.83441 4.48683   9
   2   4  17 1.67735 4.61346   6
   2   4  18 14.8491 5.76269   9
   2   4  18 18.2179 5.85493   6
  -2   5  19-2.66338 5.04670   9
  -2   5  19-7.09750 5.29910   6
  -2   5  18 5.97902 4.38193   9
  -2   5  18 8.57985 4.93186   6
  -2   5  17 27.9165 5.72568   9
  -2   5  17 15.6762 4.89314   6
  -2   5  16 21.8401 5.26180   9
  -2   5  16 9.48852 4.13446   6
  -2   5  15 6.64317 4.01874   9
  -2   5  15 3.02138 3.92128   6
  -2   5  14 15.2613 4.32453   9
  -2   5  14 12.2165 4.15603   6
  -2   5  13 40.9248 5.46230   9
  -2   5  13 40.8689 5.89564   6
  -2   5  12 6.69448 3.18711   5
  -2   5  12 12.7708 3.64587   9
  -2   5  12 8.37839 3.75199   6
  -2   5  11 18.7317 3.81044   5
  -2   5  11 28.3925 4.70170   9
  -2   5  11 19.4624 4.27794   6
  -2   5  10 11.9492 3.41167   5
  -2   5  10 11.0719 3.39648   9
  -2   5  10 6.80179 3.30697   6
  -2   5   9 100.840 7.46553   9
  -2   5   9 95.1229 7.60874   5
  -2   5   9 106.367 7.91608   6
  -2   5   8 7.80304 2.85354   6
  -2   5   8 12.7146 3.52319   5
  -2   5   8 11.3345 3.02164   9
  -2   5   7 55.6059 5.66658   5
  -2   5   7 62.2998 5.61228   6
   2   5  -7 73.0678 5.70350   5
  -2   5   6 47.3870 5.33390   5
   2   5  -6 50.9976 5.01004   5
  -2   5   6 59.0111 5.06624   6
   2   5  -5 138.367 8.31726   5
  -2   5   5 125.197 8.53029   5
  -2   5   5 120.111 7.66452   6
   2   5  -4 1.71322 2.72058   5
  -2   5   4-0.48807 2.59383   5
  -2   5   4 1.37803 2.09523   6
   2   5  -3 94.7552 6.99913   5
  -2   5   3 101.139 7.36421   5
   2   5  -2 25.7474 4.04907   5
  -2   5   2 25.0848 3.77370   5
   2   5  -1 104.634 7.36883   5
  -2   5   1 98.4107 7.13782   5
   2   5   0 7.34486 3.07293   5
  -2   5   0 8.80289 2.85785   5
  -2   5  -1 67.4990 5.59092   5
   2   5   1 58.4545 5.84844   5
  -2   5  -2 28.0818 3.73021   5
   2   5   2 19.5109 3.98468   5
   2   5   3 6.30917 2.96392   6
  -2   5  -3 7.33840 2.60477   5
   2   5   3 9.67171 3.39968   5
   2   5   4 16.3720 3.30295   6
   2   5   4 19.5945 4.05059   5
  -2   5  -4 17.7981 3.14645   5
   2   5   5 4.91397 3.00292   6
   2   5   5 3.96597 3.10027   5
   2   5   6 14.5343 3.65536   6
   2   5   6 13.0253 3.66404   5
   2   5   7 23.5338 4.37375   6
   2   5   7 22.7672 4.11320   5
   2   5   8 30.3269 4.96455   6
   2   5   8 21.8495 4.27260   5
   2   5   9 31.2074 5.19523   6
   2   5   9 35.6376 4.81380   5
   2   5  10 41.5243 5.82604   6
   2   5  11 146.959 10.6952   6
   2   5  12 61.5316 7.23847   6
   2   5  13 12.0440 4.91963   6
   2   5  14 74.0755 8.33014   6
   2   5  15 2.46674 4.81583   6
   2   5  16 5.12554 5.24535   6
   2   5  17 0.88335 4.96588   6
  -2   6  17-2.59335 5.20973   6
  -2   6  16 4.15804 4.67745   6
  -2   6  15 6.37601 4.19133   6
  -2   6  14 3.80444 3.89891   6
  -2   6  13 0.72457 3.41315   6
  -2   6  12 11.7584 3.64863   5
  -2   6  12 6.18529 3.79539   6
  -2   6  11 6.47709 3.53637   5
  -2   6  11 10.3858 3.85048   6
  -2   6  10 5.11843 3.67249   5
  -2   6  10-3.66589 3.36088   6
  -2   6   9 18.3328 4.11633   5
  -2   6   9 21.7404 4.20946   6
  -2   6   8 1.24599 3.02219   5
  -2   6   8-1.07071 2.91186   6
  -2   6   7 73.6334 6.81843   5
  -2   6   6 6.03864 3.43658   5
   2   6  -6 4.95765 3.25850   5
   2   6  -5 42.6246 5.22449   5
  -2   6   5 49.2555 5.65766   5
   2   6  -4 26.4980 4.45294   5
  -2   6   4 20.9812 4.23073   5
  -2   6   3 24.6006 4.54098   5
   2   6  -3 30.1752 4.62439   5
   2   6  -2 32.2809 4.78585   5
  -2   6   2 47.2293 5.41171   5
   2   6  -1 22.3770 4.58069   5
  -2   6   1 24.2233 4.39298   5
  -2   6   0 76.1354 6.66125   5
   2   6   0 76.9588 6.99388   5
  -2   6  -1 17.4589 3.80918   5
   2   6   1 7.31529 3.69051   5
  -2   6  -2 40.3016 5.02019   5
   2   6   2 50.3370 5.62001   5
   2   6   3 27.2065 4.66168   5
  -2   6  -3 26.7026 4.25101   5
   2   6   4 22.8234 4.58092   5
   2   6   5 34.4027 5.39248   5
   2   6   6 6.55890 3.60113   5
   2   6   7 6.00623 3.56271   5
   2   6   7 9.61162 3.99813   6
   2   6   8 16.9129 4.19901   5
   2   6   8 8.46381 3.96183   6
   2   6   9 1.20737 3.17166   5
   2   6   9 6.43314 4.05345   6
   2   6  10 18.4191 5.20259   6
   2   6  11 20.8929 5.00334   6
   2   6  12-0.75776 4.34952   6
   2   6  13 34.0833 6.36172   6
   2   6  14 13.2321 5.48937   6
   2   6  15-2.57868 4.88410   6
  -2   7  15-5.78630 5.29823   6
  -2   7  14 0.79346 4.55447   6
  -2   7  13 1.51499 4.25863   6
  -2   7  12 6.71317 3.62706   5
  -2   7  11 12.6345 4.29174   5
  -2   7  10 15.5071 4.60769   5
  -2   7   9 5.85095 3.70326   5
  -2   7   8 5.79166 3.61735   5
  -2   7   7 2.14691 3.26819   5
   2   7  -6 4.65799 3.41494   5
  -2   7   6 5.64915 3.43092   5
  -2   7   5 37.5751 5.72223   5
   2   7  -5 35.1245 5.20348   5
   2   7  -4 5.48139 3.74812   5
  -2   7   4 10.2780 4.06163   5
  -2   7   3 8.76903 3.73041   5
   2   7  -3 12.4428 4.22442   5
  -2   7   2 1.98868 3.35209   5
   2   7  -2 3.15916 3.39869   5
  -2   7   1 12.3719 4.22141   5
   2   7  -1 8.32726 3.98375   5
  -2   7   0 3.83118 3.47649   5
   2   7   0 4.54454 3.80487   5
  -2   7  -1 15.6778 4.32283   5
   2   7   1 20.3692 4.61981   5
   2   7   2 0.66499 3.73870   5
  -2   7  -2 2.44888 3.40530   5
  -2   7  -3 19.6450 4.17323   5
   2   7   3 18.1355 4.62916   5
   2   7   4 2.03421 3.56097   5
   2   7   5 26.7357 5.15596   5
   2   7   6 6.19086 3.99503   5
   2   7   7 13.1412 4.52795   5
   2   7   8 9.71303 4.15734   5
   2   7   9 6.93832 3.90892   5
   2   7  12 3.93511 4.51978   6
   2   7  13 25.4500 6.27820   6
  -2   8  12-1.65448 4.01347   5
  -2   8  11 4.14112 4.18926   5
  -2   8  10 9.09615 4.19353   5
  -2   8   9 15.6359 5.25924   5
  -2   8   8-1.63498 4.13261   5
  -2   8   7 10.5145 4.61147   5
  -2   8   6 0.80051 4.09935   5
  -2   8   5 2.37599 4.10813   5
   2   8  -5 2.03622 3.81641   5
  -2   8   4 8.60226 4.44889   5
   2   8  -4 4.85506 3.55943   5
  -2   8   3 3.85506 4.09903   5
   2   8  -3 2.82882 3.57679   5
   2   8  -2 8.64083 4.05741   5
  -2   8   2 6.06727 4.44981   5
   2   8  -1 5.85302 4.20858   5
  -2   8   1 8.93604 4.05984   5
   2   8   0 8.88619 4.22753   5
  -2   8   0 13.8673 4.49795   5
   2   8   1 4.49317 4.16471   5
  -2   8  -1-2.85682 3.70388   5
   2   8   2 14.3763 4.80465   5
  -2   8  -2 18.1482 4.43854   5
   2   8   3 6.10653 4.25117   5
   2   8   4 3.07617 3.78534   5
   2   8   5 14.7101 4.69713   5
   2   8   6 12.4400 4.70773   5
   2   8   7 9.35173 4.62116   5
   2   8   8 11.7009 4.58861   5
   2   8   9 4.66505 4.13540   5
  -2   9   7 7.95200 4.59168   5
  -2   9   6 2.63252 4.55182   5
  -2   9   5 13.0391 5.11337   5
   2   9  -4 6.12722 3.97436   5
  -2   9   4 0.85963 4.28984   5
   2   9  -3 3.90655 3.95064   5
  -2   9   3 1.69552 3.99467   5
   2   9  -2 8.74204 4.66169   5
  -2   9   2 5.85269 4.60702   5
   2   9  -1-0.80788 3.91959   5
  -2   9   1-2.46075 4.41092   5
   2   9   0 3.27909 4.09253   5
  -2   9   0 6.43005 4.56946   5
   2   9   1 2.48535 4.18973   5
  -2   9  -1 4.71575 4.12882   5
   2   9   2 8.37659 4.76893   5
   2   9   3 5.05872 4.26588   5
   2   9   4 4.23955 4.56192   5
   2   9   5 14.4769 5.39056   5
  -3  -9   6 10.7184 4.98343   2
  -3  -9   5 2.66108 4.42538   2
  -3  -9   4 10.5943 5.18488   2
  -3  -9   3 5.27757 4.27150   2
  -3  -9   2 10.4289 5.15346   2
  -3  -9   1-9.52206 4.66800   2
  -3  -9   0-1.73718 4.44833   2
  -3  -9  -1 0.87079 4.51606   2
  -3  -9  -2 8.77785 5.04894   2
  -3  -9  -3 3.53055 4.69225   2
  -3  -8   4 19.3764 5.50647   2
  -3  -8   3 12.8439 4.67890   2
  -3  -8   2 3.20069 4.15142   2
  -3  -8   1-0.79240 4.31008   2
  -3  -8   0 3.16407 4.05234   2
  -3  -8  -1-3.97982 4.52430   2
  -3  -8  -2 35.2589 6.12835   2
  -3  -8  -3-0.81158 4.36393   2
  -3  -7  15 3.54584 4.42342   1
  -3  -7  14 6.91581 4.70904   1
  -3  -7  13 22.7640 5.63770   1
  -3  -7  12 5.74239 4.31246   1
  -3  -7  11 4.01313 3.84048   1
  -3  -7   2 17.7666 5.12295   2
  -3  -7   1 7.79776 4.32060   2
  -3  -7   0 2.81863 4.00453   2
  -3  -7  -1 22.5886 5.11554   2
  -3  -7  -2-2.85072 3.65103   2
  -3  -7  -3 28.2864 5.77010   2
  -3  -7  -4 30.9547 5.68952   2
  -3  -7 -12 13.8106 4.77564   3
  -3  -6  17 35.7274 6.48850   1
  -3  -6  16 18.6647 5.20575   1
  -3  -6  15-0.82436 4.38082   1
  -3  -6  14 53.5248 7.09290   1
  -3  -6  13 1.54935 3.75845   1
  -3  -6  12 0.75173 3.54108   1
  -3  -6  11 8.74267 4.19445   1
  -3  -6  10 4.22923 3.92322   1
  -3  -6   9 10.2234 4.19942   1
  -3  -6   8 3.99008 3.53706   1
  -3  -6   1 23.2644 4.86646   2
  -3  -6   0 94.8339 8.12764   2
  -3  -6  -1 12.8538 4.10539   2
  -3  -6  -2 11.1705 4.30789   2
  -3  -6  -3 69.5161 7.21598   2
  -3  -6  -4 34.8975 5.60814   2
  -3  -6 -11 3.90513 3.39194   3
  -3  -6 -12 4.01581 4.27068   3
  -3  -6 -13-2.46962 3.75945   3
  -3  -6 -14 10.9437 4.32998   3
  -3  -5  19 15.7519 5.35383   1
  -3  -5  18 24.5762 5.63388   1
  -3  -5  17 20.3922 5.10637   1
  -3  -5  16 32.2190 5.74391   1
  -3  -5  15 9.80823 4.25698   1
  -3  -5  14 0.72405 3.75505   1
  -3  -5  13 11.1529 4.25915   1
  -3  -5  12 18.7400 4.51268   1
  -3  -5  11 15.4710 4.61368   1
  -3  -5  10 39.7071 5.58294   1
  -3  -5   9 8.38536 3.65567   1
  -3  -5   8 39.8572 5.45835   1
  -3  -5   7 0.55524 3.25146   1
  -3  -5   6 14.6300 3.98643   1
   3  -5  -5 72.3979 5.60407   2
   3  -5  -4 6.61191 2.70525   2
   3  -5  -3 69.4700 5.46169   2
   3  -5  -2 23.6936 3.55798   2
  -3  -5   1 37.9853 5.09060   2
  -3  -5   0 184.713 11.1681   2
  -3  -5  -1 60.8482 5.95976   2
  -3  -5  -2 118.713 8.51849   2
  -3  -5  -3 24.7645 4.62190   2
   3  -5   3 35.0961 4.14619   1
  -3  -5  -4 4.99200 3.44319   2
   3  -5   4 8.17207 2.94060   1
   3  -5   5 49.7097 5.31728   1
   3  -5   6 11.4131 3.19620   1
   3  -5   7 5.00795 3.21263   1
   3  -5   8 11.0725 3.42913   1
   3  -5   9 7.25712 3.31188   1
   3  -5  10 16.5838 4.10988   1
   3  -5  11 11.8623 3.67705   1
  -3  -5 -11 27.0654 4.85909   3
  -3  -5 -12 59.6227 6.94782   3
  -3  -5 -13 46.4327 6.23100   3
  -3  -5 -14 7.88166 3.94210   3
  -3  -5 -15 12.9710 4.58278   3
  -3  -5 -16-0.83435 3.55510   3
   3  -4 -15 16.2824 3.55816   3
   3  -4 -14 9.49939 2.98769   3
   3  -4 -13 31.2782 4.23409   3
  -3  -4  12 2.98396 3.20948   1
   3  -4 -12 0.93088 2.22619   3
  -3  -4  11 33.2754 5.21714   1
   3  -4 -11 48.3762 4.68501   3
  -3  -4  10 46.5275 5.38659   1
   3  -4 -10 49.8224 4.69947   3
  -3  -4   9 20.9392 3.89394   1
  -3  -4   8 16.6348 3.68521   1
  -3  -4   7 10.7821 3.12496   1
  -3  -4   6 43.3209 4.79566   1
  -3  -4   5 82.9586 6.38191   1
   3  -4  -4 37.7436 3.55516   2
   3  -4  -3 47.0990 3.95201   2
   3  -4  -2 8.83854 2.20873   2
  -3  -4   0 50.6424 5.03376   2
   3  -4   1 27.1660 3.20357   9
  -3  -4  -1 27.3300 4.05941   2
   3  -4   2 45.1685 4.05261   9
   3  -4   2 54.5373 4.34248   1
  -3  -4  -2 55.6663 5.27883   2
   3  -4   3 26.5683 3.22369   9
  -3  -4  -3 30.8595 4.28095   2
   3  -4   3 28.7897 3.31332   1
   3  -4   4 26.8520 3.49432   9
   3  -4   4 32.7846 3.67423   1
   3  -4   5 49.0006 4.64659   1
   3  -4   5 54.8092 4.66227   9
   3  -4   6 4.89092 2.55173   1
  -3  -4 -10 3.07010 2.93802   3
  -3  -4 -11 17.3154 4.12395   3
  -3  -4 -12 4.02304 3.06483   3
  -3  -4 -13 5.61874 3.36459   3
  -3  -4 -14 13.8714 4.30624   3
  -3  -4 -15 8.35995 3.69989   3
  -3  -4 -16 10.2783 4.21889   3
  -3  -4 -17 16.3779 4.69187   3
   3  -3 -20 9.98714 3.76388   3
   3  -3 -19 5.43661 3.34955   3
   3  -3 -18 26.9714 4.69894   3
   3  -3 -17 41.7529 5.31636   3
   3  -3 -16 13.6154 3.51776   3
   3  -3 -15 25.3723 4.17411   3
   3  -3 -14 2.44676 2.53942   3
   3  -3 -13 15.8475 3.33160   3
   3  -3 -12 75.0142 5.80625   3
   3  -3 -11 62.1557 5.09261   3
   3  -3 -10 11.2449 2.41265   3
   3  -3  -9 82.3502 5.52994   3
  -3  -3   8 152.118 8.99670   1
   3  -3  -8 148.877 8.06133   3
  -3  -3   7 51.4786 4.69555   1
  -3  -3   6 58.6524 5.02084   1
  -3  -3   5 236.629 11.8341   1
  -3  -3   4 83.8699 5.83640   1
  -3  -3   4 86.4125 4.37152   6
   3  -3  -4 86.6364 4.96301   2
   3  -3  -3 245.629 10.9494   2
  -3  -3   3 244.194 10.4933   6
   3  -3  -3 255.935 11.1927   7
  -3  -3   2 185.776 7.53444   9
  -3  -3   2 191.339 8.50795   6
   3  -3  -2 204.132 8.91677   2
   3  -3  -2 190.092 8.81993   7
  -3  -3   1 271.930 11.5310   6
  -3  -3   1 261.834 10.6657   9
   3  -3  -1 268.842 11.5451   7
  -3  -3   0 66.0486 3.47140   9
   3  -3   0 66.7473 4.59462   9
   3  -3   0 64.6583 3.83686   7
  -3  -3   0 70.5660 5.19723   2
  -3  -3   0 64.3141 4.13168   6
   3  -3   1 109.870 6.27939   1
  -3  -3  -1 118.253 6.33966   6
  -3  -3  -1 124.839 5.82719   9
   3  -3   1 122.710 6.81154   9
  -3  -3  -1 132.334 7.44516   2
   3  -3   2 226.944 10.5716   9
  -3  -3  -2 210.137 9.57942   9
  -3  -3  -2 221.405 11.1237   2
   3  -3   2 214.907 10.1056   1
   3  -3   3 60.4056 4.92823   9
  -3  -3  -3 80.0420 4.50050   9
   3  -3   3 72.6998 4.84704   1
  -3  -3  -4 239.066 10.8635   9
   3  -3   4 234.286 11.5300   9
   3  -3   5 62.2285 4.94123   9
   3  -3   6 136.518 8.06355   9
   3  -3   7 101.439 6.93271   9
  -3  -3  -8 111.432 7.98719   3
   3  -3   8 108.924 7.43227   9
   3  -3   9 77.2847 6.73416   9
  -3  -3  -9 85.9871 6.86791   3
   3  -3  10 61.9787 6.39546   9
  -3  -3 -10 68.7141 6.31770   3
   3  -3  11 26.2211 4.91903   9
  -3  -3 -11 21.9456 4.05864   3
   3  -3  12 99.2725 8.32908   9
  -3  -3 -12 103.114 8.23084   3
  -3  -3 -13 47.5823 5.80630   3
  -3  -3 -14 27.1482 4.86104   3
  -3  -3 -15-7.14308 3.52435   3
  -3  -3 -16 0.74996 3.36835   3
  -3  -3 -17 5.50325 4.03105   3
  -3  -3 -18 12.2572 4.20920   3
   3  -2 -18 8.13856 3.30092   3
   3  -2 -17 3.51534 2.92520   3
   3  -2 -16 14.2001 3.39271   3
   3  -2 -15 81.3818 6.67508   3
   3  -2 -14 45.1608 4.80429   3
  -3  -2  13 4.57209 2.23470   9
   3  -2 -13 2.13149 2.32215   3
  -3  -2  12 14.4637 2.65104   9
   3  -2 -12 12.3754 2.71846   3
  -3  -2  11 7.63328 2.23854   9
   3  -2 -11 11.4687 2.44313   3
  -3  -2  10 12.0030 2.31793   9
   3  -2 -10 12.4352 2.40724   3
   3  -2  -9 76.2245 5.00263   3
  -3  -2   9 72.0067 4.35032   6
  -3  -2   9 75.2510 4.73896   9
   3  -2  -8 251.108 10.9948   3
  -3  -2   8 225.645 10.3179   5
  -3  -2   8 233.950 10.5003   9
  -3  -2   8 234.791 10.3112   6
   3  -2  -7 20.3429 2.23839   3
  -3  -2   7 18.0671 1.96333   9
  -3  -2   7 19.5365 2.05150   5
   3  -2  -7 17.3749 2.03381   4
  -3  -2   6 23.7758 2.31170   5
   3  -2  -6 28.1138 2.39168   3
  -3  -2   6 26.7591 3.15336   1
   3  -2  -6 28.6704 2.68800   7
  -3  -2   5 216.408 5.41652   5
  -3  -2   5 186.214 6.16421   1
   3  -2  -5 195.667 5.51979   7
   3  -2  -4 28.3855 2.53059   4
  -3  -2   4 28.3301 2.01996   9
  -3  -2   4 36.3490 2.89152   5
  -3  -2   4 41.9814 3.63100   1
   3  -2  -4 34.2986 2.71834   7
  -3  -2   4 35.4487 2.58333   6
   3  -2  -3 72.4824 4.23406   4
  -3  -2   3 74.0082 3.45740   9
  -3  -2   3 74.6511 4.30494   5
  -3  -2   3 77.4999 4.76135   1
  -3  -2   3 63.0569 3.92776   6
   3  -2  -3 70.6079 4.14803   7
   3  -2  -2 63.6253 3.89524   4
   3  -2  -2 61.2887 3.40519   2
  -3  -2   2 64.9993 4.14035   5
  -3  -2   2 71.5989 3.94658   6
  -3  -2   2 68.6470 3.32591   9
  -3  -2   1 244.436 10.5125   5
   3  -2  -1 231.473 10.2532   4
  -3  -2   1 225.986 10.1558   6
  -3  -2   1 232.186 9.65125   9
   3  -2  -1 249.017 10.9423   9
  -3  -2   0 313.946 7.44663   2
   3  -2   0 321.935 5.38610   1
   3  -2   0 338.035 6.31502   4
  -3  -2   0 318.652 6.43084   6
  -3  -2   0 311.929 5.25506   9
   3  -2   0 303.682 7.31570   9
  -3  -2  -1 9.43473 1.97443   6
   3  -2   1 7.75376 1.31057   4
  -3  -2  -1 6.64135 1.55341   9
  -3  -2  -1 9.66069 2.40236   2
   3  -2   1 6.67667 2.33988   9
  -3  -2  -2 4.88130 1.56591   9
  -3  -2  -2 3.75896 1.63658   5
   3  -2   2 3.93445 1.12362   4
  -3  -2  -2 3.40244 1.76684   6
  -3  -2  -2 2.33082 2.01967   2
   3  -2   2 4.02288 2.34597   9
   3  -2   3 291.554 12.0280   4
   3  -2   3 303.216 13.3544   9
  -3  -2  -3 301.635 12.6638   9
  -3  -2  -3 295.272 12.6021   5
  -3  -2  -3 318.056 13.0700   6
   3  -2   3 252.498 12.0815   3
   3  -2   4 87.7076 4.35029   4
  -3  -2  -4 81.7452 4.83667   5
  -3  -2  -4 92.9472 5.25524   9
   3  -2   4 95.3352 6.01588   9
   3  -2   4 85.6832 4.80593   3
  -3  -2  -5 101.206 5.72301   5
   3  -2   5 108.636 5.81348   3
   3  -2   5 104.324 6.86356   9
   3  -2   5 122.156 5.97622   6
   3  -2   6 141.721 8.44280   9
   3  -2   6 154.735 7.56575   6
   3  -2   7 53.0534 4.21193   6
   3  -2   7 67.1385 5.50183   9
  -3  -2  -7 64.3044 5.15463   3
  -3  -2  -8 139.224 8.36834   3
   3  -2   8 132.335 8.46350   9
  -3  -2  -9 59.0052 5.38190   3
   3  -2   9 63.5204 6.07716   9
  -3  -2 -10 17.0854 3.47394   3
   3  -2  10 15.2496 4.44571   9
  -3  -2 -11 94.6724 7.23894   3
   3  -2  11 90.7947 7.59975   9
  -3  -2 -12 29.7168 4.51838   3
   3  -2  12 41.3415 5.78560   9
  -3  -2 -13 26.3248 4.32891   3
   3  -2  13 25.3161 5.17678   9
  -3  -2 -14 3.19098 2.77385   3
   3  -2  14 7.53130 4.54797   9
  -3  -2 -15-0.67881 3.09912   3
   3  -2  15 3.99309 4.56576   9
  -3  -2 -16 30.8132 5.16804   3
   3  -2  16 36.6306 6.64919   9
  -3  -2 -17 7.53578 3.71732   3
   3  -2  17 6.66280 5.33359   9
  -3  -2 -18 2.36631 3.29911   3
  -3  -2 -19 5.74320 3.81170   3
  -3  -1  18 23.8890 4.86236   9
  -3  -1  17 7.64309 3.80663   9
  -3  -1  16 37.7924 4.97691   9
  -3  -1  15 9.18187 3.31118   9
   3  -1 -14 37.7542 4.41211   3
  -3  -1  14 45.8883 5.00580   9
  -3  -1  13 5.52441 2.15599   6
  -3  -1  13 3.83557 2.63021   9
  -3  -1  12 5.42246 1.90862   6
   3  -1 -12 2.98964 2.05979   3
  -3  -1  12 1.53469 2.25056   9
  -3  -1  11 59.6932 4.38387   6
  -3  -1  11 51.6464 4.65190   9
  -3  -1  11 65.2983 4.14383   7
   3  -1 -11 57.1059 4.60906   3
  -3  -1  10 108.641 6.23912   6
  -3  -1  10 99.6287 5.48704   4
  -3  -1  10 106.133 6.53769   9
   3  -1 -10 119.357 6.60547   3
  -3  -1  10 115.759 5.93416   7
  -3  -1   9 95.2795 5.23236   7
  -3  -1   9 100.148 5.64096   6
   3  -1  -9 87.6952 4.96325   4
  -3  -1   9 104.198 5.12630   8
  -3  -1   9 93.9519 4.95083   5
  -3  -1   9 97.0422 5.80634   9
   3  -1  -9 96.2693 5.65783   3
  -3  -1   8 87.5735 5.32024   6
   3  -1  -8 97.1616 5.07046   4
   3  -1  -8 97.1961 5.39514   3
  -3  -1   8 99.3728 4.99856   5
  -3  -1   8 93.2267 4.94332   8
   3  -1  -8 97.3373 5.32691   7
   3  -1  -7 7.69011 1.38646   4
   3  -1  -7 9.88121 1.65059   3
  -3  -1   7 14.1065 1.72600   5
  -3  -1   7 9.36042 1.51281   8
   3  -1  -6 140.838 6.88486   4
  -3  -1   6 147.651 6.81288   5
   3  -1  -6 148.031 6.80917   3
  -3  -1   6 151.045 6.83621   8
  -3  -1   5 404.037 17.0289   5
  -3  -1   5 429.090 17.0649   8
   3  -1  -5 433.592 16.8154   3
  -3  -1   4 207.959 4.41095   9
  -3  -1   4 205.746 4.67864   5
  -3  -1   4 204.525 4.99908   1
   3  -1  -4 196.499 3.36127   3
   3  -1  -3 914.526 35.8286   4
  -3  -1   3 917.439 35.5576   9
  -3  -1   3 921.223 35.8061   5
  -3  -1   3 914.410 35.8044   1
   3  -1  -3 938.338 34.8871   3
  -3  -1   2 264.943 11.0393   5
   3  -1  -2 272.396 11.6369   9
  -3  -1   2 260.967 10.8078   9
  -3  -1   2 243.204 11.1341   6
   3  -1  -2 265.792 10.9942   4
   3  -1  -1 133.001 3.66393   4
  -3  -1   1 126.499 3.77183   2
  -3  -1   1 133.084 4.05787   6
   3  -1  -1 139.691 4.78092   9
  -3  -1   1 130.541 3.65614   9
   3  -1   0 271.096 11.2166   4
   3  -1   0 287.308 12.1128   9
  -3  -1   0 270.323 11.3924   9
  -3  -1   0 265.149 11.6301   6
  -3  -1   0 273.277 11.4540   2
   3  -1   0 268.932 10.5860   3
   3  -1   1 428.262 17.0331   4
  -3  -1  -1 425.621 17.3391   5
   3  -1   1 443.002 16.7781   3
   3  -1   1 445.360 18.0934   9
  -3  -1  -1 414.364 17.3918   9
  -3  -1  -1 415.675 17.5714   6
   3  -1   2 63.9336 3.45911   8
  -3  -1  -2 65.8010 3.69934   5
   3  -1   2 61.2763 3.34793   3
   3  -1   2 67.4775 4.68149   9
  -3  -1  -2 63.3362 3.98617   9
  -3  -1  -2 70.9932 4.24729   6
  -3  -1  -3 885.241 33.7275   6
   3  -1   3 835.864 32.7583   8
  -3  -1  -3 819.384 32.9606   5
   3  -1   3 906.099 33.5605   6
  -3  -1  -3 857.525 33.6088   9
   3  -1   3 858.355 34.1006   9
   3  -1   3 842.748 32.9958   3
  -3  -1  -4 405.126 17.2795   6
   3  -1   4 402.404 16.2484   8
   3  -1   4 415.874 17.1918   6
  -3  -1  -4 409.879 16.5185   5
   3  -1   4 406.807 16.7528   3
  -3  -1  -4 396.498 17.4309   3
  -3  -1  -4 421.634 17.3389   9
   3  -1   4 421.332 17.9002   9
   3  -1   5 201.139 8.40539   8
  -3  -1  -5 186.583 8.56453   5
   3  -1   5 208.006 10.3513   9
   3  -1   5 196.282 9.40945   6
   3  -1   5 198.633 9.04549   3
  -3  -1  -5 196.018 9.71805   3
   3  -1   6 2.86696 1.18832   3
  -3  -1  -6 3.02355 1.90591   3
   3  -1   6-0.24690 2.27381   6
   3  -1   6 0.67343 2.87037   9
   3  -1   7 64.4071 4.74203   6
   3  -1   7 62.9607 5.48786   9
  -3  -1  -7 55.8038 4.64708   3
   3  -1   8 14.7382 3.66380   9
   3  -1   8 9.87656 2.76520   6
  -3  -1  -8 15.5812 2.83044   3
   3  -1   9 48.4073 5.58098   9
  -3  -1  -9 50.2092 4.74615   3
   3  -1   9 53.3964 4.73536   6
   3  -1  10 417.310 19.2854   6
  -3  -1 -10 455.685 20.1901   3
   3  -1  10 433.245 20.5545   9
   3  -1  11 380.278 17.8858   6
   3  -1  11 388.309 19.2572   9
  -3  -1 -11 402.001 18.8203   3
   3  -1  12 17.6704 4.93870   9
  -3  -1 -12 15.3186 3.59579   3
   3  -1  13 98.4116 8.65718   9
  -3  -1 -13 98.3722 7.75499   3
   3  -1  14 26.1217 5.85150   9
  -3  -1 -14 32.9035 4.76796   3
   3  -1  15 14.5749 5.34226   9
  -3  -1 -15 2.60011 2.87708   3
   3  -1  16 1.46711 4.88715   9
  -3  -1 -16 2.07191 2.94349   3
   3  -1  17-4.62690 5.44027   9
  -3  -1 -17-1.45766 3.27462   3
   3  -1  18 12.1198 5.83117   9
   3  -1  19 5.04640 5.77316   9
   3  -1  20 6.07693 6.08627   9
  -3   0  22-2.46873 5.00507   9
  -3   0  21 14.2427 4.92705   9
  -3   0  20 37.0668 6.07574   9
  -3   0  19 19.3345 5.06819   9
  -3   0  18 200.162 12.6487   9
  -3   0  17 65.6259 6.80865   9
  -3   0  16 130.716 8.94121   6
  -3   0  16 144.130 9.83020   9
  -3   0  15 52.5338 5.87566   9
  -3   0  15 48.4085 5.04714   6
  -3   0  14 68.9747 6.25928   9
  -3   0  14 71.4308 5.91837   6
  -3   0  13 1.39520 2.85386   9
  -3   0  13 0.40429 2.29691   6
  -3   0  12 7.65112 2.81646   9
  -3   0  12 3.75829 2.05299   6
  -3   0  11 68.0611 4.26471   4
  -3   0  11 73.8370 5.25002   6
  -3   0  11 81.5640 5.90171   9
  -3   0  10 62.3441 3.92471   4
  -3   0  10 62.7077 5.16105   9
  -3   0  10 61.6791 4.40298   7
  -3   0  10 73.9774 4.98020   6
  -3   0   9 43.8678 3.06196   4
  -3   0   9 45.0211 3.26455   3
  -3   0   9 45.5826 3.48258   7
  -3   0   9 37.1146 3.56398   6
  -3   0   9 39.3828 2.84328   5
  -3   0   8 17.5454 1.93046   4
  -3   0   8 18.8193 2.04654   3
  -3   0   8 17.4974 1.97481   5
  -3   0   8 14.6842 2.03093   7
  -3   0   8 13.3380 2.24123   6
  -3   0   7 639.780 24.7236   4
  -3   0   7 602.972 24.5489   3
  -3   0   7 612.789 24.8664   7
  -3   0   7 624.151 24.4929   5
  -3   0   6 11.9867 1.50487   5
  -3   0   6 9.30390 1.45819   4
  -3   0   6 11.3599 1.79060   7
  -3   0   6 10.5520 1.39263   3
  -3   0   5 534.403 21.1484   5
  -3   0   5 522.310 21.2678   8
  -3   0   5 525.787 20.8381   3
  -3   0   5 550.230 21.2899   4
  -3   0   4 109.471 5.56942   8
   3   0  -4 123.026 5.73784   5
  -3   0   4 114.372 5.52889   5
  -3   0   3 536.172 21.1950   8
  -3   0   3 523.481 21.3071   9
   3   0  -3 543.625 21.2982   5
  -3   0   3 537.760 21.1312   5
  -3   0   2 96.0774 4.81156   8
   3   0  -2 98.8058 4.96260   8
   3   0  -2 89.5329 5.06534   9
  -3   0   2 102.165 5.08221   9
   3   0  -2 97.0883 4.87799   5
  -3   0   2 98.6586 4.78107   5
   3   0  -1 322.722 13.8127   8
   3   0  -1 324.887 13.7214   5
  -3   0   1 334.312 13.0449   2
  -3   0   1 359.466 14.0202   9
   3   0  -1 355.584 14.1759   9
  -3   0   0 13.5204 2.28210   6
   3   0   0 35.2225 3.03896   9
   3   0   0 39.0076 2.63583   8
   3   0   0 39.6222 2.47162   5
  -3   0   0 35.2022 2.29007   5
   3   0   0 33.5681 1.95310   2
  -3   0   0 42.3692 3.10403   9
  -3   0  -1 4.95936 2.10088   9
   3   0   1 4.15318 2.24816   9
   3   0   1 3.00255 1.92164   6
   3   0   1 3.29565 1.29263   5
  -3   0  -1 4.84742 1.12716   5
  -3   0  -1 3.72492 1.12054   3
  -3   0  -2 706.565 26.9136   5
   3   0   2 694.766 27.0025   5
  -3   0  -2 685.791 27.1749   3
   3   0   2 701.744 27.9763   9
  -3   0  -2 682.868 27.6496   9
   3   0   2 715.372 27.8527   6
  -3   0  -3 657.701 25.5991   5
   3   0   3 643.575 25.6601   5
  -3   0  -3 683.439 26.2792   3
   3   0   3 673.681 27.0062   9
  -3   0  -3 661.243 26.5819   9
   3   0   3 693.496 26.8120   6
   3   0   4 2073.83 77.7431   5
  -3   0  -4 2003.82 77.6854   5
  -3   0  -4 2053.76 78.6800   3
   3   0   4 2080.59 79.3598   9
  -3   0  -4 2148.77 78.9831   9
   3   0   4 2113.96 79.0612   6
   3   0   5 239.299 10.8741   6
   3   0   5 229.543 9.18261   5
  -3   0  -5 216.207 9.11272   5
  -3   0  -5 211.086 10.2159   6
  -3   0  -5 207.808 10.4514   9
   3   0   5 232.980 11.2897   9
  -3   0  -5 235.320 10.4753   3
   3   0   6 107.565 6.31436   6
   3   0   6 95.0944 4.32243   5
   3   0   6 81.8342 6.40641   9
  -3   0  -6 93.7219 5.56815   6
  -3   0  -6 103.480 5.92084   3
   3   0   7 305.995 14.6468   9
  -3   0  -7 270.073 13.6081   3
   3   0   7 332.457 14.2582   6
   3   0   8 124.725 7.58210   6
  -3   0  -8 117.836 7.25755   3
   3   0   8 127.341 8.17698   9
   3   0   9 5.50555 3.32977   9
   3   0   9 6.37550 2.95774   6
  -3   0  -9 5.79018 2.29299   3
   3   0  10 14.5123 3.84444   9
  -3   0 -10 6.81525 2.56836   3
   3   0  10 10.9703 3.19872   6
   3   0  11 171.597 10.1247   6
   3   0  11 170.933 10.9658   9
  -3   0 -11 173.881 10.1872   3
   3   0  12 78.5152 7.36099   9
   3   0  12 68.9672 6.19566   6
  -3   0 -12 66.6422 6.07993   3
   3   0  13 52.8678 6.69153   9
   3   0  13 50.5178 5.63504   6
  -3   0 -13 48.3856 5.37616   3
   3   0  14 4.04279 4.88106   9
  -3   0 -14 2.96837 2.88249   3
   3   0  15-2.15030 5.15798   9
   3   0  16 4.56193 5.02928   9
   3   0  17 3.20788 5.26216   9
   3   0  18 18.4781 6.12127   9
   3   0  19-3.49803 5.73811   9
   3   0  20 9.95645 6.17622   9
  -3   1  23 9.01476 5.18521   9
  -3   1  22 5.23711 4.85818   9
  -3   1  21-1.67904 4.71978   9
  -3   1  20 3.20426 4.40796   9
  -3   1  19 51.8750 6.76620   9
  -3   1  19 49.2491 6.21306   6
  -3   1  18 34.1018 5.56595   9
  -3   1  18 33.9199 5.09975   6
  -3   1  17 10.9090 4.15782   9
  -3   1  17 6.57157 3.47782   6
  -3   1  16 36.3201 5.52749   9
  -3   1  16 37.4319 4.95524   6
  -3   1  15 5.91243 3.53482   9
  -3   1  15 4.74558 2.97052   6
  -3   1  14 37.8101 5.19368   9
  -3   1  14 37.1161 4.78040   6
  -3   1  13 10.1335 3.34403   9
  -3   1  13 9.69150 3.04966   6
  -3   1  12 3.71765 2.75100   9
  -3   1  12 3.42868 2.72542   6
  -3   1  11 55.9569 5.35180   9
  -3   1  11 62.1067 5.19014   6
  -3   1  10 101.853 6.69516   6
   3   1  -9 99.0192 5.18227   5
  -3   1   9 96.7047 6.30660   6
  -3   1   9 88.6512 5.24566   3
  -3   1   8 96.8362 6.20374   6
  -3   1   8 100.350 5.31561   3
  -3   1   8 101.365 5.95261   7
   3   1  -8 99.3381 5.29804   5
  -3   1   7 9.56328 1.46572   3
   3   1  -7 10.4446 1.77795   5
  -3   1   7 10.2393 2.13433   7
  -3   1   7 13.6647 2.47553   6
  -3   1   6 147.353 6.58496   3
  -3   1   6 135.419 7.02540   4
  -3   1   6 140.661 7.31692   7
   3   1  -6 152.009 7.01428   5
  -3   1   5 427.170 17.5902   4
  -3   1   5 420.073 17.7157   7
   3   1  -5 417.443 17.3743   5
   3   1  -5 438.104 17.4266   8
  -3   1   4 191.503 8.84685   4
   3   1  -4 199.833 8.76492   8
  -3   1   4 204.602 9.02071   7
   3   1  -4 185.682 8.72098   5
  -3   1   3 927.959 34.1402   2
  -3   1   3 868.623 35.1839   4
   3   1  -3 884.593 35.1346   8
   3   1  -3 911.508 35.2040   5
  -3   1   3 880.689 35.1867   7
  -3   1   3 905.467 35.4014   9
   3   1  -2 272.424 11.4121   5
   3   1  -2 277.037 11.1876   9
  -3   1   2 229.326 11.3406   9
  -3   1   2 280.557 11.4143   4
   3   1  -2 271.565 11.1180   1
  -3   1   1 135.428 5.54157   4
   3   1  -1 125.752 5.84245   6
   3   1  -1 138.070 5.70086   5
   3   1  -1 123.479 5.53095   9
  -3   1   1 131.715 5.38415   8
  -3   1   0 271.454 11.3748   4
   3   1   0 293.076 12.0656   6
   3   1   0 265.828 11.5081   5
   3   1   0 277.169 11.6387   9
  -3   1   0 260.577 11.1805   8
   3   1   1 394.474 17.1191   2
  -3   1  -1 432.928 17.0089   4
  -3   1  -1 423.695 17.2180   6
   3   1   1 423.004 17.6808   6
   3   1   1 440.210 17.2387   5
   3   1   1 442.809 17.5548   9
  -3   1  -1 420.776 16.8316   8
  -3   1  -2 75.4193 3.67409   4
   3   1   2 67.8550 4.07094   2
   3   1   2 71.1591 3.95935   5
  -3   1  -2 68.1611 3.56725   5
   3   1   2 64.1182 4.56702   9
   3   1   2 74.6301 4.83959   6
  -3   1  -2 64.6016 4.03454   6
  -3   1  -3 870.683 31.9650   4
   3   1   3 814.229 32.6110   2
  -3   1  -3 812.936 31.8180   5
   3   1   3 821.085 32.2925   5
   3   1   3 840.772 33.2528   6
  -3   1  -3 826.056 32.4315   6
   3   1   3 820.331 33.1282   9
  -3   1  -4 402.862 16.7513   6
   3   1   4 395.097 16.4848   5
  -3   1  -4 398.877 15.9310   5
  -3   1  -4 416.799 16.0552   4
   3   1   4 420.048 17.7308   6
   3   1   4 411.564 17.7371   9
   3   1   5 201.570 8.91802   5
   3   1   5 203.593 10.3993   9
   3   1   5 216.955 10.4721   6
  -3   1  -5 200.836 9.33186   6
   3   1   6 4.62026 2.77414   6
  -3   1  -6 2.54892 1.41737   6
   3   1   6 1.73405 1.11459   5
   3   1   6 1.38048 2.71561   9
   3   1   7 65.5492 5.46723   9
   3   1   7 60.0288 5.16394   6
   3   1   7 62.2684 3.55639   5
   3   1   8 15.6896 3.52217   9
   3   1   8 14.5858 3.29681   6
   3   1   9 64.2917 5.90908   9
   3   1   9 53.4075 5.44291   6
   3   1  10 438.849 20.1349   9
   3   1  10 395.742 19.4081   6
   3   1  11 396.364 19.9949   9
   3   1  11 428.682 19.8495   6
   3   1  12 23.2350 4.82759   9
   3   1  12 26.9307 4.77576   6
   3   1  13 95.7420 8.58674   9
   3   1  13 115.703 8.67459   6
   3   1  14 35.0464 5.29187   6
   3   1  14 34.3336 5.99249   9
   3   1  15 18.1390 4.78196   6
   3   1  15 8.80183 4.60710   9
   3   1  16 5.24610 4.30630   6
   3   1  16 5.45419 4.61150   9
   3   1  17 13.9831 5.33616   9
   3   1  18 6.04294 5.71147   9
   3   1  19-1.80368 6.00802   9
  -3   2  22 0.91429 5.02927   9
  -3   2  21-0.87964 4.78530   9
  -3   2  21 4.65930 3.97750   6
  -3   2  20 1.68520 3.84757   9
  -3   2  20 2.25206 3.84481   6
  -3   2  19 5.64626 4.02556   9
  -3   2  19 2.16633 3.65271   6
  -3   2  18 24.5047 5.18517   9
  -3   2  18 14.5422 4.15155   6
  -3   2  17 5.06025 3.84636   9
  -3   2  17 5.28363 3.34397   6
  -3   2  16 10.7955 4.00933   9
  -3   2  16 10.5704 4.00186   6
  -3   2  15 82.0298 7.51395   9
  -3   2  15 75.6084 6.99716   6
  -3   2  14 64.1456 6.41246   9
  -3   2  14 54.6958 5.77246   6
  -3   2  13 5.45908 3.07127   9
  -3   2  13 1.55270 2.75312   6
  -3   2  12 18.3167 3.79800   6
  -3   2  12 13.6680 3.55170   9
  -3   2  12 9.37776 2.37119   5
  -3   2  11 8.22385 2.11146   5
  -3   2  11 7.21767 2.88015   6
  -3   2  10 6.73448 2.11094   5
  -3   2  10 13.6787 3.15091   6
   3   2  -9 73.4871 4.44715   5
  -3   2   9 69.0861 5.00648   5
  -3   2   9 73.1720 5.65215   6
   3   2  -8 237.960 10.6738   5
  -3   2   8 257.451 12.0365   6
  -3   2   8 216.681 11.0500   5
  -3   2   7 15.2253 2.47258   5
   3   2  -7 19.3288 2.11732   8
   3   2  -7 22.0442 2.41570   5
  -3   2   7 13.4018 2.78769   6
  -3   2   6 19.6139 2.78181   5
  -3   2   6 23.3137 2.29015   2
  -3   2   6 23.6402 3.09330   6
   3   2  -6 28.0841 2.66364   5
   3   2  -6 24.6711 2.31313   8
  -3   2   5 228.014 10.4972   6
  -3   2   5 220.300 9.38864   2
   3   2  -5 211.129 9.64424   8
  -3   2   5 204.596 10.2027   5
   3   2  -5 220.086 10.0055   5
  -3   2   4 31.9463 2.36968   2
  -3   2   4 36.3799 3.29967   5
  -3   2   4 31.8677 3.10682   7
   3   2  -4 33.6895 3.14259   5
   3   2  -3 70.3166 4.52490   5
  -3   2   3 69.4347 4.44768   7
  -3   2   3 78.2156 4.73698   5
  -3   2   2 65.1519 4.17665   5
   3   2  -2 67.4469 4.24985   5
   3   2  -2 60.4391 3.23436   9
   3   2  -2 60.3061 3.96464   6
  -3   2   2 64.5119 3.99466   7
  -3   2   2 57.1648 3.17049   1
  -3   2   1 236.243 10.6543   9
   3   2  -1 230.329 9.86011   9
   3   2  -1 240.912 10.7858   5
  -3   2   1 253.768 10.7795   5
   3   2  -1 219.107 10.5016   6
  -3   2   1 243.252 10.4042   7
  -3   2   0 320.523 13.8618   9
   3   2   0 326.829 13.3669   9
   3   2   0 317.436 14.0713   5
  -3   2   0 334.997 13.8495   5
  -3   2   0 315.536 13.3696   7
   3   2   0 321.928 13.9526   6
  -3   2  -1 8.04192 1.74863   5
   3   2   1 8.67178 2.49914   6
  -3   2  -1 13.5428 2.31626   9
   3   2   1 6.78972 2.04605   9
   3   2   1 6.77477 2.11786   5
  -3   2  -1 10.9998 1.49106   7
  -3   2  -2 4.57835 1.10268   7
  -3   2  -2 4.18045 1.66061   6
   3   2   2 7.07889 2.72427   6
  -3   2  -2 4.89867 1.43063   5
  -3   2  -2 4.45243 1.05885   8
   3   2   2 2.87058 2.29949   9
  -3   2  -2 5.69668 2.19519   9
   3   2   2 4.85335 1.83509   5
  -3   2  -3 321.299 12.6577   7
  -3   2  -3 325.146 13.1714   6
  -3   2  -3 302.629 13.1479   5
   3   2   3 291.632 14.2363   6
   3   2   3 311.381 13.7471   5
  -3   2  -3 323.158 12.6351   8
  -3   2  -3 299.344 13.6667   9
   3   2   3 322.140 13.9503   9
  -3   2  -4 91.1733 4.01787   7
  -3   2  -4 87.4457 4.69624   6
  -3   2  -4 80.2844 4.46024   5
   3   2   4 75.2042 4.97978   5
  -3   2  -4 83.8164 5.31124   9
   3   2   4 88.9112 5.64174   9
   3   2   4 94.2254 6.13084   6
   3   2   5 116.504 6.38914   5
   3   2   5 128.160 7.30143   9
   3   2   5 115.209 7.38194   6
   3   2   6 131.615 7.13959   5
   3   2   6 140.738 8.40856   6
   3   2   6 154.619 8.47020   9
   3   2   7 61.7645 5.27771   9
   3   2   7 54.8640 3.93598   5
   3   2   7 55.7119 5.21990   6
   3   2   8 138.821 8.90844   9
   3   2   8 149.577 9.16802   6
   3   2   9 61.7399 6.00337   6
   3   2   9 52.4223 5.71111   9
   3   2  10 17.9877 4.29365   6
   3   2  10 12.6017 4.19053   9
   3   2  11 88.4752 7.59579   6
   3   2  11 84.8557 7.45160   9
   3   2  12 35.1102 5.34622   6
   3   2  12 28.8326 5.33752   9
   3   2  13 26.6770 5.20294   6
   3   2  13 32.2572 5.42736   9
   3   2  14 11.7903 4.21686   6
   3   2  14 11.2386 4.83798   9
   3   2  15 1.37626 4.03040   6
   3   2  15 2.98856 4.11052   9
   3   2  16 19.4314 5.63125   6
   3   2  16 38.8784 6.49029   9
   3   2  17 14.9777 5.09455   6
   3   2  17 15.0856 5.52610   9
   3   2  18 13.1770 5.32990   6
   3   2  18 6.16710 5.36971   9
   3   2  19 0.91837 5.05169   9
  -3   3  22 0.86107 4.78885   6
  -3   3  21 7.30073 5.13758   9
  -3   3  21 7.53878 4.71692   6
  -3   3  20 10.5496 4.96034   9
  -3   3  20 12.1723 4.48391   6
  -3   3  19 8.45053 4.33305   9
  -3   3  19 3.91414 3.96321   6
  -3   3  18 20.1024 5.20416   9
  -3   3  18 20.2699 4.78774   6
  -3   3  17 58.4928 7.02986   9
  -3   3  17 41.1170 6.06911   6
  -3   3  16 22.8034 4.95858   9
  -3   3  16 21.8349 4.58642   6
  -3   3  15 22.1022 4.83329   9
  -3   3  15 33.3796 5.09669   6
  -3   3  14 4.39749 3.45743   9
  -3   3  14 1.82086 3.34056   6
  -3   3  13 23.4008 4.47145   9
  -3   3  13 20.6064 4.17212   6
  -3   3  12 69.9112 6.45571   9
  -3   3  12 59.8637 5.30558   5
  -3   3  12 62.7976 6.17360   6
  -3   3  11 50.0535 5.42300   6
  -3   3  11 56.6868 5.14476   5
  -3   3  10 12.0986 2.79892   5
  -3   3  10 15.9259 3.49353   6
  -3   3   9 87.9855 6.35708   5
  -3   3   9 105.730 7.05142   6
   3   3  -9 95.6914 5.75118   5
  -3   3   8 142.360 8.52024   5
  -3   3   8 149.798 8.88793   6
   3   3  -8 163.164 8.09512   5
  -3   3   7 63.0812 4.25230   2
  -3   3   7 72.5630 5.36915   6
  -3   3   7 61.2759 5.04974   5
   3   3  -7 62.5187 4.06280   8
   3   3  -7 76.3773 4.80770   5
  -3   3   6 55.1012 4.52819   5
   3   3  -6 58.5151 4.29964   5
  -3   3   6 50.4826 4.49509   6
  -3   3   6 46.3108 3.53554   2
   3   3  -6 58.3410 3.86024   8
  -3   3   5 242.525 11.6047   6
   3   3  -5 232.697 11.3063   5
  -3   3   5 250.583 11.9396   5
  -3   3   4 83.9809 5.44038   6
  -3   3   4 82.3077 5.65317   5
   3   3  -4 92.0154 5.71514   5
  -3   3   3 259.224 11.7727   6
   3   3  -3 262.327 12.1393   5
  -3   3   3 255.980 12.2445   5
  -3   3   3 252.514 11.6697   9
  -3   3   2 182.353 8.44271   1
   3   3  -2 182.593 7.49446   9
  -3   3   2 188.463 9.02995   9
   3   3  -2 191.481 9.52270   5
  -3   3   2 206.074 9.63115   5
   3   3  -2 186.492 8.76550   6
  -3   3   1 270.591 11.3902   1
   3   3  -1 279.872 12.5486   5
  -3   3   1 259.920 11.8251   9
   3   3  -1 253.003 10.7000   9
   3   3  -1 262.239 11.7876   6
  -3   3   1 275.792 12.3988   5
   3   3   0 69.1952 5.11172   5
   3   3   0 71.6268 3.97047   9
  -3   3   0 70.5441 4.53660   9
   3   3   0 66.5703 4.76615   6
  -3   3   0 74.5504 4.93801   5
   3   3   1 131.497 7.24158   5
  -3   3  -1 122.960 6.51593   9
   3   3   1 111.466 6.08642   9
   3   3   1 120.719 6.98557   6
  -3   3  -1 138.330 7.03448   5
   3   3   2 233.594 10.8713   6
  -3   3  -2 205.876 10.1635   5
  -3   3  -2 233.607 10.2225   9
   3   3   2 207.569 9.86621   9
   3   3   2 203.298 10.5708   5
   3   3   3 78.5754 5.68261   6
  -3   3  -3 76.0259 4.80653   5
  -3   3  -3 76.7346 4.94441   9
   3   3   3 82.9331 4.98883   9
   3   3   3 67.7907 5.27590   5
   3   3   4 229.027 11.7504   6
   3   3   4 215.431 11.2374   5
  -3   3  -4 251.260 10.8251   5
  -3   3  -4 241.397 10.9444   9
   3   3   4 220.557 11.0889   9
   3   3   5 53.0595 4.46395   9
   3   3   5 49.0326 4.45241   5
   3   3   5 52.9647 4.92770   6
   3   3   6 126.333 7.49606   5
   3   3   6 148.803 8.26522   9
   3   3   6 128.802 8.46235   6
   3   3   7 99.2600 6.44348   5
   3   3   7 110.811 7.40340   9
   3   3   7 119.283 7.98238   6
   3   3   8 108.928 7.66216   9
   3   3   8 109.772 8.14561   6
   3   3   9 68.4235 6.36445   9
   3   3   9 66.3442 6.51664   6
   3   3  10 78.8453 6.85528   9
   3   3  10 60.1386 6.58728   6
   3   3  11 26.9139 4.79363   9
   3   3  11 23.5570 4.84267   6
   3   3  12 109.736 8.87526   9
   3   3  12 99.2889 8.89553   6
   3   3  13 43.9407 6.11207   9
   3   3  13 43.3067 6.46026   6
   3   3  14 26.6429 5.54263   9
   3   3  14 19.9467 5.23005   6
   3   3  15 10.6804 4.68600   9
   3   3  15 1.49327 4.29079   6
   3   3  16 0.80641 4.43595   9
   3   3  16 1.55761 4.37829   6
   3   3  17-4.25271 4.78180   9
   3   3  17 8.88891 4.95899   6
   3   3  18 6.24213 4.91968   9
   3   3  18 15.0139 5.44191   6
   3   3  19 14.5641 5.90234   6
  -3   4  20 5.18346 4.70886   6
  -3   4  20 11.7803 5.10325   9
  -3   4  19 7.52361 4.45855   6
  -3   4  19 13.9748 5.27661   9
  -3   4  18 8.85727 4.58445   6
  -3   4  18 7.52124 4.39825   9
  -3   4  17 25.4674 5.36347   6
  -3   4  17 20.6086 5.38873   9
  -3   4  16 8.89524 4.12465   6
  -3   4  16-0.74741 3.73031   9
  -3   4  15 14.0229 4.53686   6
  -3   4  15 21.1369 4.73803   9
  -3   4  14 14.5054 4.15613   6
  -3   4  14 15.9364 4.22036   9
  -3   4  13 27.4556 4.73096   6
  -3   4  13 31.0923 5.03552   9
  -3   4  12 2.35456 3.44872   6
  -3   4  12 1.00170 2.50052   5
  -3   4  12 6.99326 3.34683   9
  -3   4  11 49.1391 5.62133   6
  -3   4  11 36.6939 4.52987   5
  -3   4  11 44.7245 5.28172   9
  -3   4  10 40.2244 5.05143   6
  -3   4  10 40.7604 4.77858   5
  -3   4   9 19.1715 3.70511   6
  -3   4   9 16.9106 3.35785   5
   3   4  -8 19.4959 2.99732   5
  -3   4   8 24.6224 3.62760   6
  -3   4   8 20.6703 3.56173   5
   3   4  -7 7.52828 2.27063   5
  -3   4   7 13.5711 3.09112   6
  -3   4   7 8.06141 2.91174   5
   3   4  -6 42.1330 4.13608   5
  -3   4   6 40.1449 4.38757   5
  -3   4   6 41.2407 4.24740   6
   3   4  -5 87.6928 6.05277   5
  -3   4   5 86.6689 5.92274   6
  -3   4   5 81.5141 6.31840   5
   3   4  -4 29.1743 3.67877   5
  -3   4   4 31.3741 3.82277   5
  -3   4   4 31.9860 3.39184   6
   3   4  -3 35.1651 4.08700   5
  -3   4   3 48.1266 4.50483   5
  -3   4   3 43.7402 3.74755   6
   3   4  -2 10.4068 2.91697   5
  -3   4   2 8.17540 2.56482   5
  -3   4   2 4.34755 1.66821   6
   3   4  -1 9.45123 2.84116   5
  -3   4   1 5.65515 2.37470   5
   3   4  -1 7.62816 2.46101   6
  -3   4   1 10.0417 1.94251   6
   3   4   0 51.0358 4.92629   5
  -3   4   0 49.6357 4.51244   5
   3   4   0 59.8085 4.58833   6
   3   4   1 30.3482 3.81371   5
  -3   4  -1 31.2251 3.60006   5
   3   4   1 23.9185 3.47959   6
   3   4   2 57.3966 4.72056   6
   3   4   2 51.1817 5.05002   5
  -3   4  -2 51.2386 4.47353   5
   3   4   3 32.9158 4.10781   6
  -3   4  -3 33.2647 3.54674   5
   3   4   3 32.2489 4.15556   5
   3   4   4 28.4432 4.00529   6
   3   4   4 36.6120 4.27044   5
  -3   4  -4 30.4860 3.22812   5
   3   4   5 57.0569 5.57160   6
   3   4   5 56.4369 5.13570   5
   3   4   5 47.7169 4.54462   9
   3   4   6 5.18306 3.44141   6
   3   4   6 4.91218 2.47676   5
   3   4   6 7.95128 2.75117   9
   3   4   7 13.1978 3.94262   6
   3   4   7 11.1153 2.90581   5
   3   4   7 5.48493 3.07591   9
   3   4   8 7.07863 3.87173   6
   3   4   8 7.84629 2.93918   5
   3   4   8 1.86243 3.03677   9
   3   4   9 34.6741 4.88123   9
   3   4   9 46.5373 5.90864   6
   3   4  10 4.98896 3.34729   9
   3   4  10 7.42941 4.46009   6
   3   4  11 17.3820 4.46339   9
   3   4  11 14.4498 4.85395   6
   3   4  12 6.44825 4.33127   9
   3   4  12 2.77522 4.18401   6
   3   4  13 4.13422 4.08012   9
   3   4  13 8.03346 4.52647   6
   3   4  14 9.53469 4.47693   9
   3   4  14 11.4927 4.96204   6
   3   4  15 10.8492 5.07234   9
   3   4  15 19.2123 5.78507   6
   3   4  16 16.3068 5.32456   9
   3   4  16 7.48597 5.16786   6
   3   4  17 13.6812 5.37514   9
   3   4  17 19.7957 5.72309   6
   3   4  18 16.0786 5.65780   9
  -3   5  19 7.04373 4.39498   6
  -3   5  19 2.68118 4.14921   9
  -3   5  18 17.0319 4.76671   6
  -3   5  18 12.0045 4.74734   9
  -3   5  17 32.8033 6.05056   6
  -3   5  17 39.3295 6.22939   9
  -3   5  16 25.9322 5.83578   6
  -3   5  16 34.0757 5.68391   9
  -3   5  15 8.27623 4.25040   6
  -3   5  15 14.6756 4.48201   9
  -3   5  14 3.58109 3.76232   6
  -3   5  14 2.77566 3.73304   9
  -3   5  13 18.3248 4.48715   9
  -3   5  13 14.2165 4.18565   6
  -3   5  13 10.5807 3.61128   5
  -3   5  12 19.6506 4.31255   9
  -3   5  12 20.9471 4.48350   6
  -3   5  12 21.5912 4.10517   5
  -3   5  11 25.4281 4.43412   9
  -3   5  11 23.9587 4.66919   6
  -3   5  11 14.4798 3.75595   5
  -3   5  10 25.3056 4.29138   6
  -3   5  10 21.7407 4.36289   5
  -3   5   9 5.79183 3.24086   6
  -3   5   9 7.89196 3.27834   5
   3   5  -8 34.7064 4.23063   5
  -3   5   8 33.3597 4.57200   6
  -3   5   8 29.8699 4.54061   5
   3   5  -7 6.34346 2.86223   5
  -3   5   7 3.63828 2.84276   6
  -3   5   7 0.54288 2.71061   5
   3   5  -6 12.5138 3.31617   5
  -3   5   6 7.97070 3.33413   5
  -3   5   6 6.70468 2.68121   6
  -3   5   5 71.3357 5.44543   6
   3   5  -5 70.1980 6.07655   5
  -3   5   5 62.8821 6.28959   5
   3   5  -4 8.04481 3.12364   5
  -3   5   4 5.07912 2.93025   5
  -3   5   4 9.88657 2.47439   6
  -3   5   3 77.7357 6.48293   5
   3   5  -3 78.0925 6.51906   5
  -3   5   2 24.0877 4.19414   5
   3   5  -2 22.1812 3.99464   5
   3   5  -1 24.3954 4.10896   5
  -3   5   1 35.1054 4.36138   5
  -3   5   0 171.771 10.0640   5
   3   5   0 174.584 10.3102   5
  -3   5  -1 59.4993 5.33353   5
   3   5   1 57.7466 5.67194   5
   3   5   2 88.0783 7.46882   5
  -3   5  -2 121.662 7.66542   5
   3   5   2 122.986 7.49319   6
   3   5   3 30.0684 4.24512   6
   3   5   3 41.2904 4.91141   5
  -3   5  -3 35.5041 4.05997   5
   3   5   4 10.6347 3.65973   6
   3   5   4 3.47547 3.18905   5
   3   5   5 42.7281 5.21287   6
   3   5   5 51.0637 5.62542   5
   3   5   6 15.5126 4.03473   6
   3   5   6 13.1080 3.66576   5
   3   5   7 4.99001 3.89616   6
   3   5   7 10.6451 3.49076   5
   3   5   8 10.6586 4.01747   6
   3   5   8 7.62912 3.32659   5
   3   5   9 2.51976 3.90091   6
   3   5  10 22.0376 5.05569   6
   3   5  11 16.9361 5.14907   6
   3   5  12 66.8573 7.93447   6
   3   5  13 35.8164 6.49076   6
   3   5  14 3.25415 4.81195   6
   3   5  15 12.6947 5.44055   6
   3   5  16 6.13162 5.18447   6
  -3   6  17 58.2340 7.64479   6
  -3   6  16 15.6678 5.00290   6
  -3   6  15 4.74660 4.30653   6
  -3   6  14 65.7864 7.48124   6
  -3   6  13-1.44256 3.59759   6
  -3   6  13 0.67033 3.15755   5
  -3   6  12 2.74567 3.46965   6
  -3   6  12-1.32981 3.08418   5
  -3   6  11 5.17880 3.37042   6
  -3   6  11 11.8504 3.90425   5
  -3   6  10 1.21021 3.10048   6
  -3   6  10 5.20531 3.54069   5
  -3   6   9 7.35560 3.51504   6
  -3   6   9 8.38243 3.47944   5
  -3   6   8-0.63517 3.16816   5
  -3   6   7 70.8268 6.81261   5
   3   6  -7 66.9645 6.15191   5
   3   6  -6 1.55096 2.96829   5
  -3   6   6 2.46396 3.23501   5
   3   6  -5 26.8783 4.32600   5
  -3   6   5 15.1159 4.19044   5
   3   6  -4 24.1284 4.33348   5
  -3   6   4 30.1510 4.80472   5
   3   6  -3 10.8889 3.78129   5
  -3   6   3 9.84632 3.51109   5
   3   6  -2 74.8087 6.90088   5
  -3   6   2 75.0776 6.72821   5
   3   6  -1 25.3158 4.74437   5
  -3   6   1 28.6985 4.50192   5
   3   6   0 95.7645 8.11299   5
  -3   6   0 102.146 7.74301   5
   3   6   1 10.3744 3.88914   5
  -3   6  -1 11.0825 3.37586   5
   3   6   2 15.7139 4.19850   5
  -3   6  -2 23.6847 4.02896   5
  -3   6  -3 50.6249 5.36048   5
   3   6   3 65.2217 6.40995   5
   3   6   4 34.9498 5.36873   5
   3   6   5 40.5710 5.71619   5
   3   6   6-1.80131 3.58446   5
   3   6   6 0.55757 3.45190   6
   3   6   7 13.2603 4.01220   5
   3   6   7 11.9326 4.11997   6
   3   6   8 18.7187 4.42917   5
   3   6   8 8.88768 4.12929   6
   3   6   9 8.07497 4.52647   6
   3   6  10 16.3453 5.18236   6
   3   6  11 8.22369 4.87534   6
   3   6  12 12.5354 5.35671   6
   3   6  13-3.27082 4.39847   6
   3   6  14 21.2464 6.28289   6
  -3   7  16 5.09936 4.35626   6
  -3   7  15 1.63579 3.91105   6
  -3   7  14 7.84874 4.32714   6
  -3   7  13 22.0477 4.97676   5
  -3   7  12 18.1754 4.65469   5
  -3   7  11 7.51283 4.04929   5
  -3   7  10 15.6474 4.40192   5
  -3   7   9 1.47267 3.67306   5
  -3   7   8 8.72934 3.96998   5
  -3   7   7 5.02637 3.58635   5
  -3   7   6 36.0919 5.76088   5
   3   7  -6 37.3314 5.26409   5
  -3   7   5 2.09090 3.42921   5
   3   7  -5-3.06298 3.33222   5
  -3   7   4 12.3382 4.28253   5
   3   7  -4 18.7431 4.32487   5
   3   7  -3 12.0693 4.09162   5
  -3   7   3 11.4730 3.97617   5
   3   7  -2 7.08850 3.96522   5
  -3   7   2 8.62427 3.57931   5
  -3   7   1 7.80574 3.50370   5
   3   7  -1 3.26920 3.52174   5
  -3   7   0 9.58388 3.85692   5
   3   7   0 3.31484 3.61346   5
  -3   7  -1 26.8686 4.51844   5
   3   7   1 18.7524 4.64073   5
   3   7   2-4.06340 3.64161   5
  -3   7  -2 1.82856 2.99894   5
   3   7   3 22.5244 4.98218   5
   3   7   4 17.8799 4.69732   5
   3   7   5 3.45830 3.63380   5
   3   7   6 4.16518 3.90551   5
   3   7   7 5.56705 3.74747   5
   3   7   8 16.0085 4.38712   5
   3   7  12 29.1606 6.39386   6
   3   7  13 6.72546 4.78247   6
  -3   8  13 5.03442 4.30078   5
  -3   8  12 16.7752 4.85467   5
  -3   8  11 19.2616 5.00348   5
  -3   8  10 14.1828 4.71950   5
  -3   8   9 8.28832 4.25546   5
  -3   8   8 3.28590 3.87143   5
  -3   8   7 13.0132 4.64580   5
  -3   8   6 13.6671 4.90501   5
   3   8  -6 8.86616 3.81365   5
   3   8  -5 13.8964 4.55406   5
  -3   8   5 15.0751 4.76683   5
   3   8  -4 16.9993 4.80062   5
  -3   8   4 18.7645 4.53707   5
   3   8  -3 15.1175 4.46848   5
  -3   8   3 21.5630 4.77337   5
  -3   8   2 7.57159 4.02823   5
   3   8  -2 2.91906 3.92867   5
  -3   8   1 0.74346 3.55618   5
   3   8  -1 5.17403 3.88222   5
  -3   8   0 7.30623 4.11552   5
   3   8   0 6.73530 4.21507   5
   3   8   1-1.51541 3.88129   5
  -3   8  -1-3.57183 3.93066   5
   3   8   2 38.9400 6.14562   5
   3   8   3 6.17119 4.29618   5
   3   8   4 0.77567 3.76293   5
   3   8   5 3.89318 3.88635   5
   3   8   6 8.58172 4.30319   5
   3   8   7 3.88794 4.03518   5
   3   8   8 0.77554 4.02205   5
  -3   9   7-0.89154 4.68109   5
  -3   9   6 4.41789 4.64209   5
  -3   9   5 5.24506 4.24187   5
   3   9  -5 0.76529 3.66040   5
   3   9  -4 5.45706 4.43395   5
  -3   9   4 6.04827 4.54162   5
   3   9  -3 7.91839 4.54635   5
  -3   9   3-0.85118 4.18914   5
   3   9  -2-1.60923 4.01406   5
  -3   9   2 7.53744 4.60746   5
   3   9  -1-0.81531 4.06660   5
  -3   9   1 1.64347 3.98632   5
   3   9   0-0.82402 3.99749   5
  -3   9   0-0.80434 4.17145   5
   3   9   1 7.48765 4.42988   5
   3   9   2 14.2442 5.02985   5
   3   9   3 0.84184 4.02518   5
   3   9   4 3.38685 4.33766   5
  -4  -9   6 16.3847 5.51865   2
  -4  -9   5 2.72035 4.70368   2
  -4  -9   4 7.21849 5.29061   2
  -4  -9   3 3.57506 4.63700   2
  -4  -9   2 17.7728 5.54092   2
  -4  -9   1 5.33175 4.72640   2
  -4  -9   0-0.88979 4.37779   2
  -4  -9  -1 10.7461 4.88716   2
  -4  -9  -2-0.90227 4.50041   2
  -4  -8   5 13.3145 5.13024   2
  -4  -8   4 4.97318 4.61334   2
  -4  -8   3 16.4833 5.31366   2
  -4  -8   2 1.63359 4.39231   2
  -4  -8   1 4.06776 4.67214   2
  -4  -8   0 0.81546 4.22911   2
  -4  -8  -1 4.09819 4.19995   2
  -4  -8  -2 17.4205 5.43781   2
  -4  -8  -3 0.83793 4.29099   2
  -4  -7  15 20.4537 5.69941   1
  -4  -7  14 0.86492 4.07427   1
  -4  -7  13 18.6430 5.15304   1
  -4  -7  12 4.15441 4.41809   1
  -4  -7   3 14.6704 4.80516   2
  -4  -7   2 4.39372 3.94088   2
  -4  -7   1 11.6381 4.44446   2
  -4  -7   0 8.00072 4.39276   2
  -4  -7  -1 28.6058 5.54930   2
  -4  -7  -2 2.96402 4.12250   2
  -4  -7  -3-0.75394 3.86088   2
  -4  -6  17 1.74885 4.11943   1
  -4  -6  16 8.50272 4.52948   1
  -4  -6  15 0.82582 3.94860   1
  -4  -6  14 2.40870 4.00568   1
  -4  -6  13 36.7194 5.95976   1
  -4  -6  12 2.27153 3.97642   1
  -4  -6  11 14.6571 4.56956   1
  -4  -6  10 10.6608 4.30084   1
  -4  -6   9-0.69399 3.36668   1
  -4  -6   2 62.9348 6.91883   2
  -4  -6   1-1.27156 3.72332   2
  -4  -6   0 26.5979 5.05149   2
  -4  -6  -1 0.63725 3.62032   2
  -4  -6  -2 54.2993 6.45980   2
  -4  -6  -3 3.96842 3.68128   2
  -4  -6 -11 15.3799 4.68134   3
  -4  -6 -12-1.65878 3.78705   3
  -4  -6 -13 5.92726 4.05455   3
  -4  -5  19 26.8885 5.94965   1
  -4  -5  18 5.87324 4.62037   1
  -4  -5  17 1.62090 3.93202   1
  -4  -5  16 7.81664 4.30945   1
  -4  -5  15 39.2418 6.01752   1
  -4  -5  14 7.27148 4.05299   1
  -4  -5  13 13.2924 4.35918   1
  -4  -5  12 10.8134 4.34690   1
  -4  -5  11 48.1124 6.08494   1
  -4  -5  10 22.0317 4.66037   1
  -4  -5   9 79.5462 7.34021   1
  -4  -5   8 33.2797 5.28121   1
  -4  -5   7 82.5937 7.34477   1
  -4  -5   2 8.56085 3.41331   2
  -4  -5   1 2.68141 3.43594   2
  -4  -5   0 14.4880 4.16258   2
  -4  -5  -1 85.4333 7.34443   2
  -4  -5  -2 55.1417 6.10967   2
  -4  -5  -3-1.13582 3.48506   2
  -4  -5 -10 5.71943 3.62001   3
  -4  -5 -11 1.48095 3.15546   3
  -4  -5 -12 9.15712 3.87223   3
  -4  -5 -13 3.14722 3.53566   3
  -4  -5 -14 4.06197 3.40006   3
  -4  -5 -15 0.83493 3.42327   3
  -4  -4  14 4.60915 3.78331   1
  -4  -4  13 1.25248 3.20717   1
  -4  -4  12 8.90153 3.68869   1
  -4  -4  11 5.09441 3.22129   1
  -4  -4  10 140.124 9.49491   1
  -4  -4   9 4.15068 3.27148   1
  -4  -4   8 2.49262 3.11457   1
  -4  -4   7 22.0477 3.81764   1
  -4  -4   6 36.3934 4.54627   1
  -4  -4   1 5.69595 2.94842   2
  -4  -4   0 9.22254 3.11673   2
  -4  -4  -1 10.2421 3.19802   2
   4  -4   1 6.95852 2.58593   9
  -4  -4  -2 2.29162 2.99255   2
   4  -4   2 9.94860 2.75895   9
  -4  -4  -3 15.6821 3.57971   2
   4  -4   3 10.4232 2.75176   9
   4  -4   4 21.6142 3.79065   9
   4  -4   5 133.184 8.32384   9
   4  -4   6 17.0265 3.82816   9
  -4  -4  -9 36.2382 5.11548   3
  -4  -4 -10 80.9024 7.40249   3
  -4  -4 -11 24.0974 4.61405   3
  -4  -4 -12 2.79211 3.48314   3
  -4  -4 -13 3.64138 3.27365   3
  -4  -4 -14 12.8528 3.94992   3
  -4  -4 -15-3.92662 3.58835   3
  -4  -4 -16 16.2579 4.60955   3
   4  -3 -13 43.4789 4.47314   3
   4  -3 -12 166.368 9.32698   3
   4  -3 -11 149.548 8.40971   3
   4  -3 -10 15.1458 2.54922   3
  -4  -3  10 16.6952 3.53364   1
   4  -3  -9 136.607 7.46651   3
  -4  -3   9 139.005 8.59546   1
   4  -3  -8 75.7584 4.92008   3
  -4  -3   8 81.1967 6.11644   1
   4  -3  -7 56.7211 3.99860   3
  -4  -3   7 63.6346 5.23110   1
  -4  -3   6 23.5223 3.54626   1
  -4  -3   5 32.3146 3.79704   1
  -4  -3   4 142.564 6.84537   6
   4  -3  -3 193.337 8.32860   2
  -4  -3   3 169.820 8.26822   6
   4  -3  -2 30.0037 2.53520   2
  -4  -3   2 33.2291 2.79982   6
  -4  -3   1 80.9676 5.67208   2
  -4  -3   1 72.1336 4.57413   6
   4  -3  -1 76.8566 5.49425   9
   4  -3   0 71.4309 4.36489   1
   4  -3   0 81.6614 5.44771   9
  -4  -3   0 77.2072 5.63542   2
  -4  -3   0 76.7955 4.78184   6
   4  -3   1 22.3236 3.12587   9
   4  -3   1 20.2267 2.29600   1
  -4  -3  -1 22.9942 3.37802   2
   4  -3   1 21.7466 2.25661   4
   4  -3   2 79.9220 5.62523   9
  -4  -3  -2 82.5649 4.62565   9
   4  -3   2 68.6760 4.63876   1
   4  -3   2 74.1405 4.47906   4
  -4  -3  -2 79.0420 5.81570   2
   4  -3   3 214.166 10.9833   9
  -4  -3  -3 210.094 9.88531   9
   4  -3   4 303.531 14.5918   9
   4  -3   5 69.6870 5.78040   9
   4  -3   6 118.760 7.99039   9
   4  -3   7 248.044 13.0433   9
   4  -3   8 25.1613 4.34488   9
  -4  -3  -8 18.5189 3.76204   3
   4  -3   9 102.765 8.27433   9
  -4  -3  -9 121.282 8.51750   3
  -4  -3 -10 53.2878 5.68902   3
   4  -3  10 46.0275 6.04721   9
  -4  -3 -11 7.27905 3.15018   3
   4  -3  11 0.56235 4.15337   9
  -4  -3 -12 9.56151 3.32312   3
   4  -3  12 8.34662 4.41283   9
  -4  -3 -13 8.04390 3.53220   3
  -4  -3 -14 4.93695 3.01063   3
  -4  -3 -15 10.3404 3.84967   3
  -4  -3 -16-1.54837 3.53499   3
  -4  -3 -17 0.80721 3.43947   3
   4  -2 -17 6.10342 2.85036   3
   4  -2 -16 25.7252 3.93838   3
   4  -2 -15 39.9095 4.56870   3
   4  -2 -14 41.7447 4.33734   3
   4  -2 -13 62.5324 5.20652   3
  -4  -2  12 46.3136 4.18345   9
   4  -2 -12 47.1227 4.22425   3
  -4  -2  11 1.18893 1.67249   9
   4  -2 -11 2.87677 1.81735   3
  -4  -2  10 139.729 7.30969   6
  -4  -2  10 154.262 7.70892   9
   4  -2 -10 133.423 7.52153   3
  -4  -2   9 123.759 6.50179   9
   4  -2  -9 110.594 6.31111   3
   4  -2  -8 51.6297 3.62617   3
  -4  -2   8 56.1706 3.69774   5
  -4  -2   7 162.409 8.05593   5
  -4  -2   7 168.662 8.91298   1
   4  -2  -7 171.254 7.83486   3
  -4  -2   6 70.6940 3.87536   9
  -4  -2   6 68.1228 4.30166   5
  -4  -2   6 60.6815 4.86094   1
   4  -2  -6 70.3979 3.82169   3
   4  -2  -5 170.810 7.13701   3
   4  -2  -5 161.222 7.87092   4
  -4  -2   5 153.387 7.17376   9
  -4  -2   5 167.447 7.90499   5
  -4  -2   5 163.924 8.40299   1
  -4  -2   5 149.128 7.53156   6
   4  -2  -4 170.136 8.15141   4
  -4  -2   4 165.332 7.46348   9
  -4  -2   4 173.155 8.24199   5
  -4  -2   4 172.853 8.59972   1
  -4  -2   4 167.728 7.95074   6
  -4  -2   3 198.360 9.17715   5
  -4  -2   3 199.568 8.47460   9
  -4  -2   3 179.472 8.96780   6
   4  -2  -3 208.158 9.19867   4
   4  -2  -2 133.235 6.41258   4
   4  -2  -2 126.811 7.18656   9
  -4  -2   2 113.747 5.81628   9
  -4  -2   2 123.303 6.47004   5
  -4  -2   2 126.647 6.40832   6
   4  -2  -2 125.987 5.37512   2
   4  -2  -1 71.7760 3.70023   4
  -4  -2   1 67.7023 4.01929   6
   4  -2  -1 70.0705 4.62343   9
  -4  -2   1 61.8134 3.40521   9
  -4  -2   1 68.4866 4.27743   2
  -4  -2   0 105.220 5.66395   6
   4  -2   0 91.8702 5.12305   4
   4  -2   0 104.563 6.34679   9
  -4  -2   0 95.6392 5.10878   9
   4  -2   0 92.5060 4.67852   1
  -4  -2   0 111.501 6.07558   2
   4  -2   1 241.872 10.0629   4
  -4  -2  -1 212.524 10.0160   9
   4  -2   1 220.824 11.1464   9
  -4  -2  -1 218.939 10.2644   5
  -4  -2  -1 229.123 10.5218   6
  -4  -2  -1 219.205 10.7565   2
   4  -2   1 233.127 9.53942   3
  -4  -2  -2 184.842 8.87226   5
   4  -2   2 199.731 9.96178   9
  -4  -2  -2 182.404 8.86541   9
   4  -2   2 198.005 8.35425   3
   4  -2   2 183.380 8.46497   4
  -4  -2  -3 174.734 8.44190   5
   4  -2   3 174.429 9.50214   9
  -4  -2  -3 174.050 8.59733   9
   4  -2   3 186.362 8.00715   4
   4  -2   3 171.477 8.00354   3
   4  -2   4 38.3581 4.17011   9
  -4  -2  -4 31.6154 2.92149   5
   4  -2   5 71.6033 5.80081   9
  -4  -2  -6 162.088 9.33847   3
   4  -2   6 170.431 9.76739   9
   4  -2   6 159.878 8.44388   6
  -4  -2  -7 341.585 16.0374   3
   4  -2   7 295.546 15.8929   9
   4  -2   7 345.095 14.9210   6
   4  -2   8 225.584 12.8170   9
  -4  -2  -8 249.103 12.7742   3
   4  -2   9 45.0122 5.88959   9
  -4  -2  -9 46.2710 4.83351   3
   4  -2  10 55.5879 6.35740   9
  -4  -2 -10 51.4997 5.50564   3
   4  -2  11 19.4164 4.92104   9
  -4  -2 -11 13.1990 3.30009   3
   4  -2  12-0.60781 4.37602   9
  -4  -2 -12 6.45942 3.12422   3
   4  -2  13 11.6184 5.04878   9
  -4  -2 -13 15.6114 3.76494   3
   4  -2  14 11.6078 5.19223   9
  -4  -2 -14 17.2700 4.18560   3
   4  -2  15 10.7946 5.25399   9
  -4  -2 -15 7.02984 3.79257   3
   4  -2  16-0.75524 4.87633   9
  -4  -2 -16 1.47852 3.26450   3
   4  -2  17-0.78831 5.21291   9
  -4  -2 -17 5.41475 3.70057   3
  -4  -2 -18 17.7477 4.81555   3
  -4  -1  17 6.96129 3.33980   9
  -4  -1  16 23.2086 4.07567   9
  -4  -1  15 13.9263 3.56973   9
  -4  -1  14 12.7659 3.18572   9
  -4  -1  13 150.454 9.29882   9
  -4  -1  13 165.712 8.97094   6
  -4  -1  12 64.9391 5.37351   9
  -4  -1  12 61.1985 4.86340   6
  -4  -1  12 75.3974 4.86411   7
  -4  -1  11 79.5721 4.80973   4
  -4  -1  11 82.4829 5.74953   9
  -4  -1  11 79.5022 5.34225   6
   4  -1 -11 73.0899 5.25896   3
  -4  -1  11 80.5988 5.03925   7
  -4  -1  10 200.449 9.24122   7
  -4  -1  10 183.981 8.66213   5
  -4  -1  10 189.854 9.47029   6
  -4  -1  10 173.685 8.67338   8
   4  -1 -10 194.185 9.38909   3
  -4  -1   9 38.1829 2.83419   5
  -4  -1   9 35.3557 2.87577   8
   4  -1  -9 31.6986 2.99169   3
   4  -1  -8 363.723 14.5128   4
   4  -1  -8 354.644 14.4524   3
  -4  -1   8 304.246 14.1759   8
  -4  -1   8 336.557 14.2850   5
   4  -1  -7 141.521 6.68096   4
  -4  -1   7 130.390 6.51871   5
  -4  -1   7 136.102 6.58529   8
   4  -1  -7 124.780 6.28785   3
  -4  -1   6 175.186 8.30607   5
   4  -1  -6 179.978 7.90972   3
  -4  -1   6 187.750 8.39890   8
  -4  -1   5 1443.75 13.7530   1
  -4  -1   5 1350.13 13.0870   5
  -4  -1   5 1425.15 13.2471   9
  -4  -1   5 1412.77 13.4370   8
  -4  -1   4 1310.33 51.5383   5
  -4  -1   4 1324.24 51.4782   1
  -4  -1   4 1366.94 51.4436   9
   4  -1  -4 1363.06 51.5904   4
  -4  -1   3 70.6351 4.01846   5
  -4  -1   3 68.6403 3.94701   9
  -4  -1   3 55.8081 4.15935   6
   4  -1  -3 62.6546 3.79898   4
  -4  -1   2 344.563 14.5246   5
  -4  -1   2 324.912 14.6349   6
   4  -1  -2 370.306 14.5326   4
   4  -1  -2 342.888 15.2448   9
  -4  -1   2 354.442 14.4818   9
  -4  -1   1 356.504 15.7115   6
  -4  -1   1 375.057 15.3432   2
   4  -1  -1 362.159 16.2131   9
  -4  -1   1 392.993 15.5496   9
  -4  -1   0 143.237 7.07171   6
   4  -1   0 129.294 7.46350   9
  -4  -1   0 138.237 6.89365   9
   4  -1   0 137.602 5.74944   3
  -4  -1   0 142.173 6.73783   2
   4  -1   1 136.484 6.53831   8
  -4  -1  -1 127.893 6.43009   5
  -4  -1  -1 141.263 7.09595   6
   4  -1   1 133.472 5.85727   3
   4  -1   1 133.438 7.51267   9
  -4  -1  -1 132.457 6.83834   9
   4  -1   2 1366.65 52.6085   8
  -4  -1  -2 1369.63 52.6694   5
   4  -1   2 1398.25 52.2941   3
   4  -1   2 1375.62 53.8336   9
  -4  -1  -2 1374.79 53.0979   9
  -4  -1  -2 1338.83 53.2121   6
   4  -1   3 341.562 14.2517   8
   4  -1   3 361.302 15.1789   6
  -4  -1  -3 333.545 14.2679   5
   4  -1   3 328.152 14.1611   3
   4  -1   3 379.018 15.8425   9
  -4  -1  -3 348.044 14.9763   9
   4  -1   4 377.009 15.8058   8
   4  -1   4 406.987 16.9070   6
  -4  -1  -4 376.291 15.8655   5
   4  -1   4 377.353 17.5149   9
   4  -1   4 406.031 16.1175   3
  -4  -1  -4 380.782 16.8467   3
   4  -1   5 221.912 10.2161   8
   4  -1   5 248.451 12.2978   9
   4  -1   5 257.541 11.5997   6
   4  -1   5 247.974 10.7590   3
  -4  -1  -5 227.821 11.3783   3
   4  -1   6 11.5036 3.62074   9
   4  -1   6 14.0702 2.86957   6
  -4  -1  -6 14.7760 2.54364   3
   4  -1   6 16.0894 1.80082   8
   4  -1   7 184.513 10.9135   9
  -4  -1  -7 198.419 10.3040   3
   4  -1   7 200.139 10.2159   6
   4  -1   8 57.1244 5.17401   6
  -4  -1  -8 58.6761 5.02696   3
   4  -1   8 55.7314 6.03838   9
   4  -1   9 20.1069 3.71274   6
  -4  -1  -9 21.2580 3.54063   3
   4  -1   9 24.5219 4.92092   9
   4  -1  10 80.0988 6.32851   6
   4  -1  10 88.1808 7.70352   9
  -4  -1 -10 78.7551 6.34782   3
   4  -1  11 17.2997 5.19904   9
  -4  -1 -11 10.2454 3.03290   3
   4  -1  12 70.2963 7.48071   9
  -4  -1 -12 50.8692 5.57590   3
   4  -1  13 8.53815 4.80094   9
  -4  -1 -13 10.6664 3.52331   3
   4  -1  14 32.0384 6.31495   9
  -4  -1 -14 19.6075 4.00889   3
   4  -1  15 0.73577 4.97686   9
  -4  -1 -15 4.70726 3.21794   3
   4  -1  16 3.09519 5.07806   9
  -4  -1 -16 4.26161 3.49744   3
   4  -1  17 6.49450 5.76730   9
  -4  -1 -17 3.74013 3.52748   3
   4  -1  18 2.53618 5.54646   9
   4  -1  19 2.63316 5.66789   9
  -4   0  22 33.4032 6.42371   9
  -4   0  21 6.23727 4.19862   9
  -4   0  20 8.18469 4.19383   9
  -4   0  19 0.71018 3.44523   9
  -4   0  18 4.01717 3.51850   9
  -4   0  17 70.9018 6.92731   9
  -4   0  16 43.9375 4.99403   6
  -4   0  16 46.6938 5.66901   9
  -4   0  15 40.4239 4.74280   6
  -4   0  15 49.8998 5.51518   9
  -4   0  14 43.4311 4.68229   6
  -4   0  14 57.3377 5.58723   9
  -4   0  13 8.77224 2.60477   6
  -4   0  13 7.87116 2.98159   9
  -4   0  12 26.5942 3.51107   6
  -4   0  12 26.6843 3.18380   7
  -4   0  12 29.0457 3.99768   9
  -4   0  12 26.8105 2.67439   4
  -4   0  11 13.1748 2.04947   4
  -4   0  11 10.4975 2.21658   7
  -4   0  11 9.02353 2.32936   6
  -4   0  10 160.887 7.74489   5
  -4   0  10 163.023 8.40807   7
  -4   0  10 154.721 8.01612   4
  -4   0  10 171.482 8.89033   6
  -4   0   9 22.5746 2.34548   4
  -4   0   9 20.5079 2.14323   3
  -4   0   9 20.0721 2.84251   6
  -4   0   9 21.9263 2.54882   7
  -4   0   9 25.3363 2.35152   5
  -4   0   8 1.24091 0.95450   3
  -4   0   8 1.34229 1.19851   5
  -4   0   8 1.99514 1.44687   7
  -4   0   8 1.13801 1.05691   4
  -4   0   7 1.82258 1.01553   3
  -4   0   7 2.82904 1.43021   4
  -4   0   7 1.49212 1.23611   5
  -4   0   7 4.04715 1.43004   8
  -4   0   6 490.001 19.5452   4
  -4   0   6 472.567 19.2347   5
  -4   0   6 469.351 19.3506   8
  -4   0   6 463.750 18.7343   3
   4   0  -5 199.793 9.54581   5
  -4   0   5 206.190 9.29615   5
  -4   0   5 205.908 9.55267   9
  -4   0   5 208.270 9.38727   8
  -4   0   5 216.615 9.57512   4
  -4   0   4 1144.52 44.4539   9
   4   0  -4 1154.78 44.4406   5
  -4   0   4 1159.18 44.1759   5
  -4   0   4 1166.97 44.2752   8
  -4   0   4 1120.76 43.4542   1
  -4   0   3 1.78706 0.87268   1
   4   0  -3 0.21405 1.78267   9
  -4   0   3 2.09777 1.67107   9
   4   0  -3 1.69499 1.55354   5
  -4   0   3 2.93652 1.39192   5
   4   0  -3 1.98561 1.57167   8
  -4   0   3 1.86305 1.40432   8
  -4   0   2 447.414 4.59958   2
  -4   0   2 469.418 8.15878   9
   4   0  -2 462.809 8.66191   9
   4   0  -2 424.293 4.48779   1
   4   0  -2 472.810 8.05435   8
   4   0  -2 458.150 7.70873   5
   4   0  -1-0.22409 2.15126   9
  -4   0   1 2.48662 1.99068   9
   4   0  -1 0.34874 1.36474   5
   4   0  -1 2.22945 1.59118   8
  -4   0   1 1.67739 1.73639   6
   4   0   0 346.343 13.3584   2
   4   0   0 347.305 14.2133   8
   4   0   0 347.934 14.0273   5
  -4   0   0 349.240 13.8328   5
   4   0   0 371.913 14.9010   9
  -4   0   0 351.033 14.4333   9
  -4   0   0 242.110 13.9019   6
  -4   0  -1-0.19857 0.48848   6
   4   0   1 1.40399 2.25402   6
  -4   0  -1 0.21065 2.10139   9
   4   0   1 1.25486 2.32829   9
   4   0   1 0.80478 1.28639   5
  -4   0  -1-1.13907 1.18491   5
   4   0   1 1.29370 1.53053   8
  -4   0  -1 0.86551 0.94568   3
  -4   0  -2 76.7605 3.99181   5
   4   0   2 73.9214 4.14243   5
   4   0   2 76.7508 5.31228   6
   4   0   2 69.7424 5.42798   9
  -4   0  -2 79.5776 5.01084   9
  -4   0  -2 70.3440 4.08902   3
  -4   0  -3 1401.08 52.4191   5
   4   0   3 1341.56 52.5227   5
   4   0   3 1383.17 53.7497   6
   4   0   3 1293.18 53.8649   9
  -4   0  -3 1399.14 53.4951   9
  -4   0  -3 1416.71 53.0038   3
  -4   0  -4 165.750 7.56137   5
   4   0   4 174.296 7.72507   5
   4   0   4 168.698 9.08142   6
  -4   0  -4 188.403 8.53491   3
   4   0   4 174.018 9.49004   9
   4   0   5 3.63875 1.09032   5
   4   0   5 2.79827 2.52765   6
   4   0   5 4.66841 3.25539   9
  -4   0  -5 4.07544 1.65041   3
   4   0   6 7.72489 3.00824   6
   4   0   6 7.45329 3.46782   9
  -4   0  -6 2.33413 1.64739   3
   4   0   7 13.4469 3.31320   6
   4   0   7 24.5084 4.39761   9
  -4   0  -7 13.2231 2.54805   3
   4   0   8 51.4928 5.08088   6
   4   0   8 51.5310 5.67006   9
  -4   0  -8 46.8320 4.30735   3
   4   0   9 2.95156 3.13154   6
   4   0   9 1.52603 3.89106   9
  -4   0  -9 1.22484 2.22166   3
   4   0  10 4.96584 3.68322   6
  -4   0 -10 0.89582 2.04500   3
  -4   0 -11 91.9646 6.99831   3
   4   0  11 96.4911 8.50806   9
   4   0  11 101.106 7.74598   6
  -4   0 -12 10.5892 3.36429   3
   4   0  12 13.3184 5.19342   9
   4   0  12 13.3037 4.34256   6
  -4   0 -13 1.14147 2.56331   3
   4   0  13-0.67642 4.67357   9
   4   0  13-1.08265 4.06822   6
  -4   0 -14 16.5742 3.77471   3
   4   0  14 11.4835 5.73329   9
   4   0  15 3.79512 4.98109   9
   4   0  16-1.59650 5.27748   9
   4   0  17 0.83696 5.49043   9
   4   0  18 0.87246 5.58758   9
   4   0  19 9.92661 6.11309   9
  -4   1  23 2.68257 4.63836   9
  -4   1  22 7.76507 5.06059   9
  -4   1  21 0.82970 3.96715   9
  -4   1  20 7.97869 4.25033   9
  -4   1  19 7.91739 3.75734   6
  -4   1  19 6.06095 3.93773   9
  -4   1  18 29.4237 4.85157   6
  -4   1  18 20.7353 4.92441   9
  -4   1  17 6.56919 3.40714   6
  -4   1  17 11.3957 4.30443   9
  -4   1  16 27.7699 4.55488   6
  -4   1  16 22.6250 4.56035   9
  -4   1  15 4.27939 3.05310   6
  -4   1  15 14.1118 3.98672   9
  -4   1  14 16.1880 3.59396   6
  -4   1  14 15.8414 3.95014   9
  -4   1  13 160.426 10.2027   9
  -4   1  13 165.372 9.92062   6
  -4   1  12 64.4507 5.57113   6
  -4   1  11 88.3795 6.48103   6
   4   1 -10 200.982 9.43786   5
  -4   1  10 178.483 9.96276   7
  -4   1  10 212.048 10.7129   6
  -4   1   9 37.7913 3.93567   6
   4   1  -9 34.2766 3.06054   5
  -4   1   9 37.5266 3.21350   4
  -4   1   9 36.1369 3.59740   7
  -4   1   9 31.1621 2.63472   3
  -4   1   8 358.494 16.0219   6
   4   1  -8 345.241 15.1321   5
  -4   1   8 348.200 15.3788   4
  -4   1   8 359.464 15.7515   7
  -4   1   8 352.273 14.6235   3
   4   1  -7 149.748 7.22813   5
  -4   1   7 134.290 7.14630   4
  -4   1   7 127.593 7.31915   7
  -4   1   7 137.793 6.37675   3
  -4   1   6 196.452 8.06298   3
  -4   1   6 191.667 9.06782   4
   4   1  -6 183.110 8.93510   8
  -4   1   6 179.877 9.15948   7
   4   1  -6 180.384 8.88984   5
  -4   1   5 1490.89 56.0167   4
   4   1  -5 1447.56 55.8279   5
   4   1  -5 1391.74 55.7814   8
  -4   1   5 1466.67 56.0716   7
   4   1  -4 1334.91 51.8380   5
  -4   1   4 1375.54 52.0378   9
  -4   1   4 1289.11 51.8620   4
   4   1  -4 1370.64 51.9173   8
  -4   1   3 65.6571 3.38943   4
   4   1  -3 66.3549 3.26230   9
  -4   1   3 62.7240 3.63336   9
   4   1  -3 61.2505 3.33052   5
   4   1  -3 65.4161 2.85105   1
   4   1  -3 74.4831 3.65429   8
  -4   1   2 350.788 14.6212   4
   4   1  -2 345.289 14.5619   9
  -4   1   2 346.176 14.8709   9
   4   1  -2 348.761 14.6533   5
   4   1  -2 331.399 14.0493   1
   4   1  -2 348.648 14.7459   8
   4   1  -1 371.312 15.8480   5
   4   1  -1 384.748 15.9802   9
  -4   1   1 367.260 16.0764   9
  -4   1   1 375.785 15.5607   8
  -4   1   1 391.178 15.8106   4
  -4   1   0 140.891 6.72132   4
   4   1   0 153.038 7.29178   9
  -4   1   0 135.039 7.13813   9
  -4   1   0 139.750 6.53830   5
   4   1   0 139.050 6.88484   5
  -4   1   0 132.110 6.53186   8
  -4   1   0 136.699 6.88598   6
   4   1   0 132.898 7.31687   6
   4   1   1 135.036 6.44214   2
  -4   1  -1 139.994 6.37362   4
   4   1   1 124.098 7.03510   9
  -4   1  -1 103.074 6.62471   9
  -4   1  -1 127.486 6.17154   5
   4   1   1 141.185 6.63740   5
  -4   1  -1 124.919 6.16361   8
  -4   1  -1 140.091 6.76477   6
   4   1   1 139.914 7.43875   6
  -4   1  -2 1376.79 47.6977   4
   4   1   2 1396.33 48.8463   9
  -4   1  -2 1353.30 47.5240   5
   4   1   2 1391.16 48.0136   5
  -4   1  -2 1389.30 48.1844   6
   4   1   2 1351.89 48.9424   6
   4   1   2 1252.95 47.8621   2
  -4   1  -3 338.004 11.8711   4
   4   1   3 339.825 13.5227   9
  -4   1  -3 335.938 11.7485   5
   4   1   3 343.758 12.2791   5
  -4   1  -3 351.547 12.6402   6
   4   1   3 358.610 13.7168   6
   4   1   3 324.296 12.4540   2
  -4   1  -4 395.643 15.9427   4
  -4   1  -4 390.740 16.6656   6
   4   1   4 403.499 17.7222   6
   4   1   4 391.926 17.6885   9
   4   1   4 395.869 16.3251   5
  -4   1  -5 253.868 11.2985   6
   4   1   5 247.421 10.7345   5
   4   1   5 241.066 12.2883   6
   4   1   5 237.922 12.3268   9
   4   1   6 18.5050 1.99421   5
   4   1   6 15.5045 3.71662   9
   4   1   6 15.8458 3.56007   6
   4   1   7 161.532 10.1981   9
   4   1   7 195.913 10.3767   6
   4   1   8 55.4432 5.95675   9
   4   1   8 63.6908 5.91489   6
   4   1   9 20.2647 4.76755   9
   4   1   9 26.6697 4.73304   6
   4   1  10 74.7714 7.36146   9
   4   1  10 73.9946 6.89086   6
   4   1  11 12.7133 4.74328   9
   4   1  11 17.5618 4.59094   6
   4   1  12 50.8266 6.31622   6
   4   1  12 45.4317 6.63397   9
   4   1  13 9.54736 4.41296   6
   4   1  13 5.54627 4.79869   9
   4   1  14 32.0352 5.50027   6
   4   1  14 22.8515 5.95099   9
   4   1  15 2.63265 4.67423   6
   4   1  15 0.78059 5.27856   9
   4   1  16 7.56490 4.81954   6
   4   1  16-1.64240 5.47175   9
   4   1  17 3.43851 5.94079   9
   4   1  18 4.48490 6.02270   9
  -4   2  22 14.5042 5.38727   9
  -4   2  21 9.63563 4.82305   9
  -4   2  21 3.11455 3.94154   6
  -4   2  20 15.9664 5.27564   9
  -4   2  20 13.5768 4.45001   6
  -4   2  19-0.80112 3.77412   9
  -4   2  19-2.17830 3.67071   6
  -4   2  18 3.77407 4.06079   9
  -4   2  18 3.43829 3.33852   6
  -4   2  17 0.71295 3.69821   9
  -4   2  17 3.94258 3.69470   6
  -4   2  16 31.5756 5.25287   9
  -4   2  16 27.5197 4.74294   6
  -4   2  15 34.0109 5.21756   9
  -4   2  15 34.3525 5.04385   6
  -4   2  14 37.2193 5.12089   9
  -4   2  14 26.2083 4.69532   6
  -4   2  13 57.4744 6.10621   9
  -4   2  13 44.0691 4.26711   5
  -4   2  13 59.5180 5.73531   6
  -4   2  12 31.0864 3.63459   5
  -4   2  12 45.2588 4.85735   6
  -4   2  11-1.05531 1.91338   5
  -4   2  11 1.38248 2.69858   6
  -4   2  10 128.235 8.08255   5
  -4   2  10 150.005 8.99016   6
   4   2 -10 158.397 7.83737   5
  -4   2   9 111.875 7.30353   6
   4   2  -9 112.633 6.32862   5
   4   2  -8 48.6613 3.77952   5
   4   2  -8 50.2191 3.70642   8
  -4   2   8 48.2477 4.55784   6
  -4   2   7 197.782 9.56752   6
   4   2  -7 167.576 8.34110   8
   4   2  -7 164.329 8.51391   5
  -4   2   7 162.613 9.06556   7
   4   2  -6 63.2281 4.60008   5
  -4   2   6 62.2453 3.70412   2
   4   2  -6 74.4544 4.59693   8
  -4   2   6 83.7642 5.29002   7
   4   2  -5 169.148 6.38536   5
  -4   2   5 171.081 4.81849   2
  -4   2   5 180.337 6.80665   7
   4   2  -5 173.324 6.17810   8
   4   2  -4 168.124 6.21740   5
   4   2  -4 179.818 6.16828   8
  -4   2   4 177.979 6.36695   7
   4   2  -3 196.956 8.95360   1
  -4   2   3 188.305 7.77215   1
  -4   2   3 189.089 9.09470   7
   4   2  -3 184.705 8.30670   9
   4   2  -3 186.117 9.22829   5
   4   2  -2 125.736 6.49619   1
   4   2  -2 133.342 6.92037   5
   4   2  -2 115.684 6.05348   9
   4   2  -2 118.725 6.77772   6
  -4   2   2 132.734 6.62448   7
   4   2  -1 70.8535 4.65978   5
  -4   2   1 65.0690 4.06010   7
   4   2  -1 65.6621 4.71758   6
   4   2  -1 63.9679 4.06235   9
   4   2   0 89.8145 5.75582   5
  -4   2   0 105.980 5.21990   8
   4   2   0 107.772 6.31128   6
  -4   2   0 95.6955 5.22345   7
   4   2   0 99.1544 5.63161   9
   4   2   1 238.246 10.9173   5
  -4   2  -1 222.140 9.96160   8
   4   2   1 225.593 11.3045   6
  -4   2  -1 239.071 10.4635   6
   4   2   1 237.747 10.8186   9
   4   2   2 177.926 9.13670   2
   4   2   2 190.634 9.40403   5
   4   2   2 199.029 10.0660   6
  -4   2  -2 194.066 8.98322   6
   4   2   2 185.744 9.49319   9
  -4   2  -2 201.156 8.48334   8
   4   2   3 175.862 8.71029   5
   4   2   3 163.181 9.06439   9
  -4   2  -3 186.121 8.31753   6
   4   2   3 166.721 9.34053   6
  -4   2  -3 168.919 8.08883   5
   4   2   4 29.6123 3.89690   9
  -4   2  -4 33.0826 2.61530   5
   4   2   4 33.5536 3.19253   5
   4   2   4 36.9876 4.54727   6
   4   2   5 59.2247 4.21972   5
   4   2   5 61.2416 5.29554   9
   4   2   5 67.1845 5.62353   6
   4   2   6 187.942 10.3128   9
   4   2   6 172.988 8.65807   5
   4   2   6 172.303 10.2615   6
   4   2   7 300.841 15.4708   6
   4   2   7 323.451 15.6077   9
   4   2   8 229.810 12.9064   6
   4   2   8 243.445 13.0057   9
   4   2   9 53.9135 5.98207   6
   4   2   9 48.5553 5.82774   9
   4   2  10 71.8269 6.88855   6
   4   2  10 58.2969 6.53327   9
   4   2  11 16.4234 4.37948   6
   4   2  11 19.6935 4.85969   9
   4   2  12 10.5548 4.53483   6
   4   2  12 5.94037 4.09700   9
   4   2  13 20.9374 5.08833   6
   4   2  13 8.47016 4.58722   9
   4   2  14 18.5469 5.11570   6
   4   2  14 31.4999 6.09071   9
   4   2  15 5.02718 4.67414   6
   4   2  15-4.76500 5.56387   9
   4   2  16 3.73829 5.16748   6
   4   2  16 3.35085 5.83012   9
   4   2  17 4.65174 5.20413   6
   4   2  17-0.87812 5.98155   9
   4   2  18 12.8004 5.39189   6
   4   2  18 13.7200 6.72612   9
  -4   3  22 8.59719 4.35738   6
  -4   3  21 15.0794 5.02265   6
  -4   3  21 10.0666 4.94274   9
  -4   3  20 18.6658 4.86081   6
  -4   3  20 23.7222 5.63394   9
  -4   3  19 6.30042 4.23990   6
  -4   3  19 5.03264 4.24499   9
  -4   3  18 8.97965 4.09370   6
  -4   3  18 15.9012 4.94151   9
  -4   3  17 5.71207 3.88833   6
  -4   3  17 4.51857 4.14692   9
  -4   3  16 4.08634 3.62426   6
  -4   3  16 6.41933 3.97132   9
  -4   3  15-1.29490 3.40015   6
  -4   3  15 7.38414 3.85375   9
  -4   3  14 14.0885 3.99571   6
  -4   3  14 30.3595 4.97842   9
  -4   3  13 40.5848 4.41545   5
  -4   3  13 36.9121 5.12499   6
  -4   3  12 158.017 9.79652   6
  -4   3  12 130.754 8.47925   5
  -4   3  11 159.878 9.68375   6
  -4   3  11 133.827 8.63187   5
   4   3 -10 10.3112 2.42493   5
  -4   3  10 14.2549 3.01888   5
  -4   3  10 11.4505 3.27895   6
  -4   3   9 147.775 9.09552   6
   4   3  -9 154.130 8.22311   5
  -4   3   9 144.024 8.59735   5
  -4   3   8 94.8485 6.54132   6
  -4   3   8 84.9002 6.05515   5
   4   3  -8 86.3131 5.20782   8
   4   3  -8 77.2977 5.43322   5
   4   3  -7 57.3114 4.55708   5
  -4   3   7 68.1225 5.18680   6
  -4   3   7 49.3294 4.55595   5
   4   3  -7 60.5175 4.20898   8
  -4   3   6 25.3343 3.37230   5
  -4   3   6 27.0392 3.35499   6
   4   3  -6 26.0512 2.83711   8
   4   3  -6 23.2045 3.11603   5
   4   3  -5 38.8320 3.73090   5
  -4   3   5 34.7359 3.83149   5
  -4   3   5 36.0245 3.69808   6
   4   3  -4 159.411 8.55516   5
  -4   3   4 156.634 8.72722   5
   4   3  -3 201.737 10.0773   5
  -4   3   3 194.372 10.0867   5
   4   3  -2 26.0511 3.23604   6
  -4   3   2 36.8227 3.56096   5
   4   3  -2 32.1804 3.43505   5
  -4   3   2 31.8550 3.23070   9
  -4   3   2 27.0628 2.28590   1
   4   3  -1 81.0452 5.50981   6
  -4   3   1 90.4833 5.21428   7
   4   3  -1 82.5675 4.53834   9
  -4   3   1 91.7616 5.52098   9
   4   3  -1 73.3428 5.64920   5
  -4   3   1 87.8929 5.58296   5
   4   3   0 83.7129 5.61418   6
  -4   3   0 80.0583 4.77749   7
   4   3   0 73.2038 5.43522   5
  -4   3   0 83.7556 5.22737   5
  -4   3   0 73.0923 5.03074   9
   4   3   0 74.0396 4.55193   9
   4   3   1 24.0393 3.57740   6
  -4   3  -1 26.7370 2.88801   5
  -4   3  -1 20.8446 2.25995   7
   4   3   1 18.4010 3.16123   5
   4   3   1 21.3524 2.74862   9
  -4   3  -2 78.5650 4.29781   7
   4   3   2 79.8105 5.43781   5
   4   3   2 66.3398 5.48790   6
  -4   3  -2 71.4486 4.76278   5
   4   3   2 72.2702 5.00320   9
   4   3   3 199.659 10.1449   9
   4   3   3 207.335 10.2753   5
  -4   3  -3 195.134 9.63406   5
   4   3   3 200.645 10.7742   6
   4   3   4 302.174 14.1828   5
   4   3   4 299.988 14.8895   6
   4   3   4 307.789 14.2990   9
   4   3   5 63.7833 5.36228   9
   4   3   5 66.2900 5.04913   5
   4   3   5 69.9162 6.14596   6
   4   3   6 101.154 6.60864   5
   4   3   6 121.222 7.69896   9
   4   3   6 116.242 8.05951   6
   4   3   7 226.749 11.1058   5
   4   3   7 210.660 11.8950   9
   4   3   7 222.073 12.5098   6
   4   3   8 28.8328 5.04997   6
   4   3   8 28.9933 4.45310   9
   4   3   9 96.3198 7.81659   9
   4   3   9 103.592 8.40184   6
   4   3  10 50.1909 6.40906   6
   4   3  10 49.8087 5.99466   9
   4   3  11 13.4385 4.42758   6
   4   3  11 17.4514 4.46303   9
   4   3  12 14.1809 4.92572   6
   4   3  12 17.4272 4.79619   9
   4   3  13 8.51762 4.52564   6
   4   3  13 12.8676 4.66941   9
   4   3  14 15.6136 5.34101   6
   4   3  14 12.9419 4.94350   9
   4   3  15 10.8527 4.81655   6
   4   3  15 11.2692 5.29628   9
   4   3  16 7.24031 5.33049   6
   4   3  16 12.6980 5.94164   9
   4   3  17 4.15840 5.23849   6
   4   3  17-6.20142 6.24923   9
   4   3  18 5.13084 5.34358   6
  -4   4  21 1.77572 4.54702   6
  -4   4  20 4.31959 4.48030   6
  -4   4  20-2.72660 4.40898   9
  -4   4  19 35.1718 6.01409   6
  -4   4  19 15.6765 5.27586   9
  -4   4  18 0.80722 4.08196   6
  -4   4  18 5.80115 4.29946   9
  -4   4  17 2.30562 3.98661   6
  -4   4  17 2.36448 3.93211   9
  -4   4  16 7.33007 3.85574   6
  -4   4  16 5.24641 3.89391   9
  -4   4  15 2.09719 3.75967   6
  -4   4  15 2.12617 3.58324   9
  -4   4  14 2.65649 3.31264   6
  -4   4  14-0.67041 3.47694   9
  -4   4  13 7.60227 3.56362   9
  -4   4  13 0.53253 2.47339   5
  -4   4  13 5.03113 3.38392   6
  -4   4  12 9.95630 3.04559   5
  -4   4  12 17.7885 3.94901   6
  -4   4  11 4.09957 3.09141   5
  -4   4  11 3.92820 2.98584   6
  -4   4  10 115.655 8.26351   5
  -4   4  10 136.110 8.83083   6
  -4   4   9 1.46382 2.47089   5
  -4   4   9 5.38250 2.78380   6
   4   4  -9 5.53119 2.53415   5
  -4   4   8 3.80049 2.49781   5
  -4   4   8 3.20211 2.43452   6
   4   4  -8 3.71028 2.41844   5
  -4   4   7 25.0086 3.86345   5
   4   4  -7 37.1486 3.90933   5
  -4   4   7 22.6361 3.65332   6
  -4   4   6 33.3253 4.13056   5
  -4   4   6 45.0073 4.27115   6
   4   4  -6 31.0600 3.83610   5
  -4   4   5 14.8977 2.96644   5
  -4   4   5 15.9571 2.79225   6
   4   4  -5 11.4922 3.01018   5
  -4   4   4-0.85320 2.29409   5
  -4   4   4 2.33116 1.85243   6
   4   4  -4 1.54846 2.55943   5
  -4   4   3 49.7231 4.66792   5
  -4   4   3 46.4606 3.97207   6
   4   4  -3 45.9182 4.61683   5
   4   4  -2 205.731 10.1254   6
  -4   4   2 229.356 11.2714   5
   4   4  -2 187.130 10.8297   5
   4   4  -1 3.84565 2.45530   6
  -4   4   1 3.91776 2.06355   5
   4   4  -1 5.98601 2.72312   5
   4   4   0 6.04020 2.96924   6
  -4   4   0 4.56100 2.03227   5
   4   4   0 8.85527 2.79015   5
   4   4   1 9.03644 3.11223   6
   4   4   1 6.91372 2.95742   5
  -4   4  -1 18.4154 2.97458   5
   4   4   2 12.5128 3.58056   6
   4   4   2 6.56880 2.76643   5
  -4   4  -2 4.25163 2.26368   5
   4   4   3 11.0376 3.51124   6
  -4   4  -3 16.6313 2.78244   5
   4   4   3 15.7045 3.26212   5
   4   4   4 30.7587 4.05172   5
   4   4   4 30.9112 4.80411   6
   4   4   5 128.240 8.32302   5
   4   4   5 146.610 9.18057   6
   4   4   6 22.4753 4.35271   6
   4   4   6 17.5901 3.49301   5
   4   4   7 70.4869 6.80987   6
   4   4   7 69.8155 6.16485   9
   4   4   7 62.7590 5.59423   5
   4   4   8 2.91246 3.97233   6
   4   4   8 6.99626 3.43396   9
   4   4   9 38.3411 5.80529   6
   4   4   9 43.5263 5.58496   9
   4   4  10 89.1457 8.33941   6
   4   4  10 90.5874 7.88292   9
   4   4  11 32.4784 5.76771   6
   4   4  11 32.9041 5.42945   9
   4   4  12 5.08848 4.30332   6
   4   4  12 6.09276 4.30486   9
   4   4  13 10.6638 4.82406   6
   4   4  13 16.6270 4.91423   9
   4   4  14 23.8500 5.77710   6
   4   4  14 19.9134 5.35321   9
   4   4  15 9.08940 5.42468   6
   4   4  15 3.23882 4.69965   9
   4   4  16 3.42290 4.91982   6
   4   4  16 12.7566 5.49812   9
   4   4  17-3.55273 5.96281   9
  -4   5  19 16.7046 5.34726   6
  -4   5  19 22.3491 5.33571   9
  -4   5  18 9.34485 4.77680   6
  -4   5  18-0.85639 4.21464   9
  -4   5  17-3.29148 4.37315   6
  -4   5  17 1.63189 4.12473   9
  -4   5  16 10.1986 4.28120   6
  -4   5  16 8.56773 4.10425   9
  -4   5  15 48.3848 6.44646   6
  -4   5  15 53.3370 6.88939   9
  -4   5  14 10.6527 4.05613   6
  -4   5  14 11.9310 4.44008   9
  -4   5  13 7.45058 3.23494   5
  -4   5  13 8.10268 3.92742   6
  -4   5  13 9.99775 3.91543   9
  -4   5  12 15.3514 4.11939   6
  -4   5  12 8.60948 3.76481   5
  -4   5  11 38.0556 5.22057   6
  -4   5  11 42.3049 5.31615   5
  -4   5  10 22.7134 4.23756   6
  -4   5  10 19.4925 4.09879   5
  -4   5   9 81.1081 7.15749   5
   4   5  -9 88.3049 6.56872   5
  -4   5   9 90.0655 7.21199   6
   4   5  -8 31.5758 4.12354   5
  -4   5   8 31.4921 4.41093   6
  -4   5   8 28.9685 4.63529   5
  -4   5   7 69.5355 6.55895   5
  -4   5   7 88.6322 6.67527   6
   4   5  -7 91.1707 6.64634   5
  -4   5   6 107.854 8.03088   5
   4   5  -6 101.614 7.32389   5
  -4   5   6 100.210 7.07956   6
  -4   5   5 8.81131 2.54089   6
   4   5  -5 8.36554 3.15724   5
  -4   5   5 6.92099 3.28095   5
   4   5  -4 11.3121 3.45996   5
  -4   5   4 10.9061 3.48422   5
  -4   5   3 72.9567 6.30964   5
   4   5  -3 74.6892 6.47514   5
   4   5  -2 10.1009 3.41312   5
  -4   5   2 9.88999 3.18863   5
   4   5  -1 1.46044 2.90724   5
  -4   5   1 2.90519 2.75197   5
   4   5   0 9.34755 3.64356   5
  -4   5   0 7.55473 2.80863   5
  -4   5  -1 78.0069 6.22517   5
   4   5   1 68.0063 6.39356   5
   4   5   2 52.0131 5.39858   6
  -4   5  -2 51.7882 4.92891   5
   4   5   2 40.0144 5.17047   5
   4   5   3 5.38324 3.58994   6
   4   5   3 4.54225 3.01829   5
   4   5   4 134.552 9.12174   5
   4   5   4 130.278 9.14327   6
   4   5   5 52.5544 5.76425   5
   4   5   5 65.7792 6.52480   6
   4   5   6-0.51177 2.87706   5
   4   5   6 3.87942 3.80219   6
   4   5   7 8.18790 3.55155   5
   4   5   7 10.0480 4.09747   6
   4   5   8 5.65098 3.75410   6
   4   5   9 11.9682 4.61550   6
   4   5  10 9.12073 4.68602   6
   4   5  11 3.69049 4.69008   6
   4   5  12 13.1487 5.21429   6
   4   5  13 16.1355 5.56732   6
   4   5  14 12.5914 5.48336   6
   4   5  15 5.21390 4.99162   6
  -4   6  18 12.3744 4.98421   6
  -4   6  18 8.69506 5.00624   9
  -4   6  17 2.56355 4.37813   6
  -4   6  17 4.99393 4.15387   9
  -4   6  16 15.6733 5.00469   6
  -4   6  15 9.52782 4.57114   6
  -4   6  14 9.05558 4.25553   6
  -4   6  13 36.8196 5.45518   5
  -4   6  13 23.6312 4.89478   6
  -4   6  12 2.76378 3.20624   5
  -4   6  12 2.03614 3.47673   6
  -4   6  11 13.7150 4.00230   5
  -4   6  11 10.9283 3.93588   6
  -4   6  10-0.68053 3.25391   5
  -4   6  10 2.43201 3.19242   6
  -4   6   9-0.67048 3.56302   5
  -4   6   9 1.71461 3.07318   6
   4   6  -8 11.5081 3.54970   5
  -4   6   8 4.63260 3.52960   5
   4   6  -7 61.6946 5.92147   5
  -4   6   7 55.9312 6.33154   5
   4   6  -6 31.8857 4.68701   5
  -4   6   6 21.0736 4.51920   5
   4   6  -5 8.26112 3.51645   5
  -4   6   5 11.2725 3.79058   5
  -4   6   4 32.4302 5.06955   5
   4   6  -4 45.6762 5.58961   5
   4   6  -3 4.50874 3.49010   5
  -4   6   3 0.59888 3.06796   5
   4   6  -2 62.3006 6.32778   5
  -4   6   2 59.4098 6.10555   5
   4   6  -1 0.57803 3.24956   5
  -4   6   1-1.70117 2.79000   5
   4   6   0 21.5877 4.61926   5
  -4   6   0 17.6386 3.71316   5
   4   6   1 1.76447 3.37838   5
  -4   6  -1 4.79142 3.02717   5
   4   6   2 44.5308 5.80551   5
  -4   6  -2 46.5540 5.07320   5
   4   6   3 2.98821 3.36150   5
   4   6   4 5.40650 3.69162   5
   4   6   5 24.1350 4.62257   5
   4   6   6 10.2842 3.97014   5
   4   6   6-2.96326 4.15373   6
   4   6   7 0.60534 3.10143   5
   4   6   7 6.93211 4.32455   6
   4   6   8 21.3619 4.96005   6
   4   6   9 5.63541 4.55299   6
   4   6  10 18.5139 5.33843   6
   4   6  11 17.8482 5.47706   6
   4   6  12 12.1525 5.57650   6
   4   6  13 14.3213 5.72116   6
   4   6  14 7.84582 5.54470   6
  -4   7  16-1.69236 4.04632   6
  -4   7  15 7.33658 4.28873   6
  -4   7  14-0.78256 3.79636   6
  -4   7  13 13.1449 4.18629   5
  -4   7  12-1.53778 3.78329   5
  -4   7  11 6.85731 3.80884   5
  -4   7  10 3.01904 3.55702   5
  -4   7   9 0.74600 3.29425   5
  -4   7   8-0.73674 3.62476   5
   4   7  -7 34.3305 5.25822   5
  -4   7   7 34.1202 5.34344   5
   4   7  -6 10.6227 3.96393   5
  -4   7   6 15.0202 4.17396   5
   4   7  -5 8.26649 3.83298   5
  -4   7   5-0.70322 3.05299   5
   4   7  -4 18.0248 4.59958   5
  -4   7   4 21.4231 4.66158   5
   4   7  -3 6.51966 3.93714   5
  -4   7   3 7.46254 3.78192   5
   4   7  -2 1.31817 3.62555   5
  -4   7   2 0.66624 3.23217   5
   4   7  -1 8.67039 4.20351   5
  -4   7   1 1.95755 2.88539   5
   4   7   0 5.39542 3.66940   5
  -4   7   0 0.63805 3.00682   5
   4   7   1 32.6419 5.47165   5
  -4   7  -1 23.7381 4.37330   5
   4   7   2 8.21541 3.90130   5
   4   7   3 1.37938 3.57712   5
   4   7   4 15.2434 4.32678   5
   4   7   5 13.9017 4.40838   5
   4   7   6 4.16723 4.07006   5
   4   7   7 4.16231 4.14409   5
   4   7  11-7.21172 5.73433   6
   4   7  12-0.83284 5.42052   6
  -4   8  13 5.11167 3.76677   5
  -4   8  12 5.94651 4.29968   5
  -4   8  11-1.69384 3.92896   5
  -4   8  10 2.52450 3.71702   5
  -4   8   9 2.50603 3.99510   5
  -4   8   8 8.25630 4.29274   5
  -4   8   7 2.44968 3.90526   5
  -4   8   6 16.9603 4.79350   5
   4   8  -6 7.01608 4.04844   5
  -4   8   5 19.9042 5.09969   5
   4   8  -5 15.7685 4.81997   5
  -4   8   4 3.13479 3.69506   5
   4   8  -4 5.81080 4.12953   5
   4   8  -3 17.6419 4.74936   5
  -4   8   3 16.2013 4.51710   5
   4   8  -2-1.48762 3.99950   5
  -4   8   2 0.75751 3.56825   5
   4   8  -1-3.00468 4.22286   5
  -4   8   1 0.74391 3.28510   5
   4   8   0 1.51960 3.89141   5
  -4   8   0 2.18628 3.53596   5
   4   8   1 2.30025 3.87664   5
   4   8   2 18.5059 5.25910   5
   4   8   3 7.74320 4.63132   5
   4   8   4 3.88435 4.36958   5
   4   8   5 3.88719 4.13390   5
   4   8   6 5.43924 4.46466   5
   4   8   7-0.77414 3.86135   5
  -4   9   6 4.42913 4.17588   5
  -4   9   5-1.75074 3.66002   5
   4   9  -5 3.12410 4.24812   5
  -4   9   4 12.0891 4.70748   5
   4   9  -4 5.58328 4.30050   5
  -4   9   3-0.85159 4.07195   5
   4   9  -3-1.61516 4.24041   5
  -4   9   2 15.0802 4.85776   5
   4   9  -2 22.8575 5.48145   5
  -4   9   1-3.28277 4.14838   5
   4   9  -1 2.47521 4.05927   5
   4   9   0 0.83138 4.20252   5
   4   9   1 15.0687 5.21280   5
   4   9   2 2.52460 4.31034   5
  -5  -9   4 21.9119 5.85596   2
  -5  -9   3 12.7080 5.48994   2
  -5  -9   2 9.05646 5.04790   2
  -5  -8   5 9.34010 5.12813   2
  -5  -8   4 0.84582 4.33137   2
  -5  -8   3 0.84046 4.19210   2
  -5  -8   2 10.0036 4.79942   2
  -5  -8   1 10.0074 5.17616   2
  -5  -8   0-0.83778 4.39884   2
  -5  -8  -1 0.84508 4.27175   2
  -5  -8  -2 3.41754 4.32053   2
  -5  -7  15 2.66162 4.36608   1
  -5  -7  14 3.48718 4.35024   1
  -5  -7  13 0.85576 4.21037   1
  -5  -7   4 25.6981 5.45180   2
  -5  -7   3 14.3305 5.05262   2
  -5  -7   2 6.75789 4.27313   2
  -5  -7   1 28.3760 5.67742   2
  -5  -7   0 0.75062 4.21970   2
  -5  -7  -1 6.05359 4.34919   2
  -5  -7  -2-3.07484 4.63336   2
  -5  -6  17-3.49082 4.58393   1
  -5  -6  16 9.36260 4.74635   1
  -5  -6  15 6.64724 4.42242   1
  -5  -6  14 6.45930 4.34808   1
  -5  -6  13 3.13075 3.90559   1
  -5  -6  12 4.56369 4.18728   1
  -5  -6  11 14.0219 4.51806   1
  -5  -6  10 41.1190 6.05230   1
  -5  -6   3 4.59460 3.88487   2
  -5  -6   2 41.3421 5.72430   2
  -5  -6   1 17.0007 4.46634   2
  -5  -6   0 10.4813 4.47894   2
  -5  -6  -1 17.2227 4.45896   2
  -5  -6  -2-2.02655 3.59056   2
  -5  -6  -3 11.7044 4.28446   2
  -5  -6 -11 2.49578 3.61087   3
  -5  -6 -12 11.8882 4.37078   3
  -5  -5  19 7.74913 4.58458   1
  -5  -5  18 0.83513 3.93396   1
  -5  -5  17 21.0253 5.23764   1
  -5  -5  16-0.78157 4.15341   1
  -5  -5  15 27.9271 5.24500   1
  -5  -5  14 2.92144 3.83626   1
  -5  -5  13-2.11234 3.69774   1
  -5  -5  12-2.71947 3.57104   1
  -5  -5  11 27.0011 5.05019   1
  -5  -5  10 14.5937 4.13254   1
  -5  -5   9 76.5607 7.26347   1
  -5  -5   8 16.7159 4.11360   1
  -5  -5   2 33.4348 5.05547   2
  -5  -5   1 27.2817 4.80872   2
  -5  -5   0 1.67373 3.48460   2
  -5  -5  -1 2.83060 3.53687   2
  -5  -5  -2 8.12167 3.72750   2
  -5  -5 -10 7.41933 3.80929   3
  -5  -5 -11 9.94807 3.67748   3
  -5  -5 -12 7.08345 3.93445   3
  -5  -5 -13 12.9732 4.28447   3
  -5  -5 -14 4.98916 3.73918   3
  -5  -4  18 4.69037 3.95526   1
  -5  -4  17 8.24916 3.99696   1
  -5  -4  16 7.18100 3.95901   1
  -5  -4  15 1.36692 3.40931   1
  -5  -4  14 10.4297 4.12395   1
  -5  -4  13 9.34667 4.00569   1
  -5  -4  12 58.4042 6.25374   1
  -5  -4  11 77.6768 6.97921   1
  -5  -4  10 204.103 12.0346   1
  -5  -4   9 46.4109 5.29544   1
  -5  -4   8 31.3745 4.67458   1
  -5  -4   7 6.34001 3.30608   1
  -5  -4   2 31.9364 4.39610   2
  -5  -4   1 57.9134 5.67440   2
  -5  -4   0 19.3505 3.80636   2
   5  -4   0 23.6186 3.65444   9
  -5  -4  -1 1.88183 2.75719   2
   5  -4   1 4.11966 2.70474   9
   5  -4   2 101.130 7.18513   9
  -5  -4  -2 109.939 7.80601   2
   5  -4   3 2.19738 2.49800   9
   5  -4   4 44.4265 4.98401   9
   5  -4   5 122.699 8.39059   9
   5  -4   6 21.7246 4.18760   9
   5  -4   7 8.75884 3.59960   9
  -5  -4  -9-1.92677 3.07164   3
  -5  -4 -10 12.7235 3.79413   3
  -5  -4 -11 13.9112 3.81849   3
  -5  -4 -12 29.7032 5.29540   3
  -5  -4 -13 13.5299 4.07289   3
  -5  -4 -14 0.77718 3.31149   3
  -5  -4 -15 11.2676 3.87087   3
  -5  -4 -16 3.32018 3.33664   3
  -5  -3  12 72.5712 6.57356   1
  -5  -3  11 21.1600 3.73776   1
  -5  -3  10 12.9348 3.35858   1
  -5  -3   9 87.3047 6.56976   1
  -5  -3   8 123.698 7.94342   1
  -5  -3   7 30.7809 3.92260   1
  -5  -3   6 114.638 7.37378   1
  -5  -3   4 343.109 14.7248   6
  -5  -3   3 126.022 6.72185   6
  -5  -3   2 43.8057 4.48106   2
  -5  -3   1 2.52881 2.40681   2
   5  -3  -1-0.37615 2.40919   9
  -5  -3   0 66.5661 5.30162   2
   5  -3   0 63.8651 5.37769   9
   5  -3   1 19.2862 3.40723   9
  -5  -3  -1 13.6468 3.02524   2
   5  -3   2 73.2558 5.93146   9
   5  -3   3 166.651 9.70406   9
   5  -3   4 131.722 8.47620   9
   5  -3   5 22.0487 3.99935   9
   5  -3   6 71.7739 6.41418   9
   5  -3   7 95.0716 7.51855   9
   5  -3   8 12.2327 4.06398   9
  -5  -3  -8 9.74124 3.28525   3
   5  -3   9 17.3850 4.41581   9
  -5  -3  -9 11.3825 3.40309   3
   5  -3  10 4.13162 4.10679   9
  -5  -3 -10-0.59952 2.60142   3
   5  -3  11 14.2811 4.33239   9
  -5  -3 -11 5.68776 3.21089   3
   5  -3  12 5.23017 4.61220   9
  -5  -3 -12 0.66243 3.12131   3
   5  -3  13 4.80041 4.67322   9
  -5  -3 -13 3.47643 3.12603   3
  -5  -3 -14 11.6416 4.02561   3
  -5  -3 -15 10.6393 4.00966   3
  -5  -3 -16 4.76922 3.45345   3
  -5  -3 -17 6.57855 4.10882   3
  -5  -2   9 48.9342 4.47335   1
  -5  -2   8 333.417 15.3592   1
  -5  -2   7 2.18983 2.02146   1
  -5  -2   6 133.837 7.40991   1
  -5  -2   6 125.582 6.37399   9
  -5  -2   5 19.1921 2.68071   1
  -5  -2   5 18.1292 2.53413   6
  -5  -2   5 18.4330 2.11922   9
  -5  -2   4 221.060 9.72201   9
  -5  -2   4 217.973 10.3615   6
  -5  -2   3 466.898 18.4409   9
  -5  -2   3 432.331 18.8511   6
   5  -2  -2 14.0263 2.89841   9
  -5  -2   2 20.5931 2.74678   2
  -5  -2   2 18.3165 2.37713   9
  -5  -2   2 12.4827 2.57740   6
   5  -2  -1 204.097 10.0598   9
  -5  -2   1 176.110 8.57320   9
  -5  -2   1 174.329 9.12793   2
   5  -2  -1 191.677 8.73421   4
  -5  -2   0 33.0814 3.37384   2
   5  -2   0 31.4703 3.93109   9
  -5  -2   0 30.9023 2.85352   9
   5  -2   0 27.9187 2.50043   4
  -5  -2  -1 55.2398 3.85059   9
   5  -2   1 47.3502 4.85899   9
   5  -2   1 54.6416 3.52294   4
   5  -2   2 24.4852 3.82200   9
   5  -2   3 74.2358 5.98299   9
   5  -2   4 9.65555 3.30337   9
   5  -2   5 130.975 8.52337   9
  -5  -2  -6 30.9807 3.84373   3
   5  -2   6 35.0431 4.76970   9
  -5  -2  -7 68.2683 5.75946   3
   5  -2   7 70.3862 6.77719   9
  -5  -2  -8 39.8021 4.38141   3
   5  -2   8 21.1122 4.92291   9
  -5  -2  -9 12.6893 3.37128   3
   5  -2   9 17.3919 4.85374   9
  -5  -2 -10 66.4438 6.10960   3
   5  -2  10 58.9369 7.01071   9
  -5  -2 -11 48.3584 5.44695   3
   5  -2  11 42.8397 6.21993   9
  -5  -2 -12 17.7335 3.68005   3
   5  -2  12 19.9546 5.52395   9
  -5  -2 -13 1.94437 2.96221   3
   5  -2  13 9.11652 5.17711   9
  -5  -2 -14 5.50524 3.14683   3
   5  -2  14 2.94721 5.12963   9
  -5  -2 -15 11.5702 3.86776   3
   5  -2  15 12.3325 6.01198   9
  -5  -2 -16 40.1345 5.89514   3
   5  -2  16 34.5742 6.93231   9
  -5  -2 -17 16.5764 4.66891   3
   5  -2  17 20.0206 6.73425   9
  -5  -1  17 1.14015 3.06557   9
  -5  -1  16 12.7117 3.50649   9
  -5  -1  15 0.98598 2.55691   9
  -5  -1  14 74.7413 5.77906   6
  -5  -1  14 71.5678 6.12122   9
  -5  -1  13 206.192 10.8839   6
  -5  -1  13 208.346 11.3165   9
  -5  -1  12 154.123 8.35096   6
  -5  -1  12 135.141 7.80558   7
  -5  -1  12 139.791 7.65918   4
  -5  -1  11 98.7372 6.43830   6
  -5  -1  11 113.852 6.47690   7
  -5  -1  11 100.918 6.07944   4
  -5  -1   7 201.652 9.34440   9
  -5  -1   7 194.679 9.27127   8
  -5  -1   6 461.350 18.9251   9
  -5  -1   6 444.537 18.9279   8
  -5  -1   6 462.285 18.9457   1
  -5  -1   5 514.112 20.6349   5
  -5  -1   5 519.395 20.6625   9
  -5  -1   5 474.423 20.3547   1
  -5  -1   4 276.323 12.0621   5
  -5  -1   4 269.287 12.0486   9
  -5  -1   3 1047.39 40.0647   6
  -5  -1   3 969.037 39.7433   5
  -5  -1   3 1023.51 39.8078   9
   5  -1  -3 1049.13 40.8455   9
   5  -1  -2 714.872 12.7600   9
  -5  -1   2 725.599 10.3790   9
  -5  -1   2 655.671 9.08812   2
  -5  -1   2 699.967 11.0438   6
  -5  -1   1 280.022 12.8027   6
   5  -1  -1 283.385 11.0156   2
  -5  -1   1 309.095 12.3887   2
  -5  -1   1 276.253 12.5918   9
   5  -1  -1 286.471 13.5578   9
  -5  -1   0 10.7591 2.51014   6
  -5  -1   0 5.75815 1.59359   5
   5  -1   0 7.77798 1.80610   8
   5  -1   0 6.87534 2.80320   9
  -5  -1   0 7.33141 2.44569   9
   5  -1   1 40.7724 3.32052   8
  -5  -1  -1 45.1622 3.88235   9
   5  -1   1 48.8642 4.55772   9
  -5  -1  -1 39.5859 3.06026   5
  -5  -1  -2 73.9759 4.46685   5
   5  -1   2 91.2724 6.31184   9
   5  -1   2 77.8112 4.66878   8
   5  -1   3 28.6242 4.05948   9
   5  -1   3 17.6356 2.21484   8
  -5  -1  -3 19.9124 2.16259   5
   5  -1   4 51.4785 3.60556   8
   5  -1   4 43.0340 4.32407   6
  -5  -1  -4 55.7597 4.22692   3
   5  -1   4 65.6509 5.52488   9
   5  -1   5 279.067 12.3579   8
   5  -1   5 272.985 14.2346   9
  -5  -1  -5 294.297 13.4536   3
   5  -1   5 286.174 13.5280   6
   5  -1   6 287.309 14.9349   9
  -5  -1  -6 292.427 13.9567   3
   5  -1   6 301.765 14.2623   6
  -5  -1  -7 87.5481 6.11892   3
   5  -1   7 82.5648 6.33141   6
   5  -1   7 94.2595 7.60641   9
  -5  -1  -8 52.6611 4.85415   3
   5  -1   8 50.2718 5.15097   6
   5  -1   8 43.6070 5.91152   9
  -5  -1  -9 28.8403 3.91861   3
   5  -1   9 22.4824 4.11648   6
   5  -1   9 29.7494 5.41941   9
  -5  -1 -10 27.2712 3.95475   3
   5  -1  10 25.1115 4.35989   6
   5  -1  10 24.5220 5.27883   9
  -5  -1 -11 5.90843 2.96522   3
   5  -1  11 8.90922 4.70306   9
  -5  -1 -12 5.75481 2.95169   3
   5  -1  12 1.34947 4.69766   9
  -5  -1 -13 83.6079 7.50570   3
   5  -1  13 114.155 9.54436   9
  -5  -1 -14 2.61279 2.98386   3
   5  -1  14 3.00740 5.26838   9
  -5  -1 -15 4.15050 3.11017   3
   5  -1  15 3.15835 5.22190   9
  -5  -1 -16 16.7301 4.33844   3
   5  -1  16 12.3807 6.08008   9
  -5  -1 -17 9.91272 3.92336   3
   5  -1  17 11.1642 6.11042   9
   5  -1  18 0.88902 5.83196   9
  -5   0  21 26.3342 5.36579   9
  -5   0  20 3.70012 3.59255   9
  -5   0  19-1.40505 3.55144   9
  -5   0  18 5.27572 3.63276   9
  -5   0  17 17.9695 4.24283   9
  -5   0  16 2.32688 3.16617   9
  -5   0  16 3.66010 2.68000   6
  -5   0  15-1.08468 2.88225   9
  -5   0  15 2.46256 2.48973   6
  -5   0  14 7.61509 3.04871   9
  -5   0  14 9.79134 2.97998   6
  -5   0  14 9.16669 2.40222   7
  -5   0  13 23.5187 3.11716   7
  -5   0  13 29.0194 3.81588   6
  -5   0  12 60.4720 4.80142   7
  -5   0  12 62.5126 4.53065   4
  -5   0  12 63.1638 5.28598   6
  -5   0  11 41.7031 3.78715   7
  -5   0  11 38.8370 3.38973   4
  -5   0  11 32.5183 3.77845   6
  -5   0  10 46.4319 3.96023   7
  -5   0  10 45.6412 3.66617   4
  -5   0   9 186.219 8.73759   3
  -5   0   9 192.992 9.72422   7
  -5   0   9 196.598 9.50430   4
  -5   0   8 42.3836 3.43878   4
  -5   0   8 41.1196 2.86345   3
  -5   0   7 886.146 35.7464   4
  -5   0   7 901.946 34.6835   3
  -5   0   6 457.294 18.1690   3
  -5   0   6 454.464 19.3268   4
  -5   0   6 466.156 19.0502   5
  -5   0   6 484.629 19.4468   9
  -5   0   6 436.113 19.0275   8
   5   0  -5 777.592 32.4158   5
  -5   0   5 835.109 32.1103   5
  -5   0   5 833.746 32.2161   8
  -5   0   5 854.892 32.4964   9
  -5   0   5 781.722 31.2261   1
   5   0  -4 415.363 17.6414   5
  -5   0   4 398.345 17.1933   5
  -5   0   4 441.460 17.4607   8
   5   0  -4 430.123 17.8486   8
  -5   0   4 416.681 17.6988   9
  -5   0   4 405.656 16.3081   1
   5   0  -3 357.895 15.3537   5
  -5   0   3 332.401 14.8580   5
  -5   0   3 368.205 15.1307   8
   5   0  -3 372.507 15.5736   8
  -5   0   3 370.627 15.5463   9
   5   0  -3 364.046 15.7572   9
  -5   0   3 346.592 13.9665   2
   5   0  -2 101.083 4.63225   1
   5   0  -2 110.687 5.91954   5
  -5   0   2 94.6786 5.94432   6
   5   0  -2 105.986 5.98653   8
   5   0  -2 120.533 6.65060   9
  -5   0   2 109.649 6.14464   9
   5   0  -1 7.21519 1.96229   5
   5   0  -1 4.22954 1.79396   8
   5   0  -1 2.00985 2.64759   9
  -5   0   1 4.67748 2.08051   9
  -5   0   1 2.52773 2.13781   6
   5   0   0 76.1049 4.71391   8
   5   0   0 68.5424 4.32011   5
  -5   0   0 73.2010 4.15538   5
  -5   0   0 56.3553 4.48252   6
   5   0   0 78.8509 5.46450   9
  -5   0   0 68.7410 4.83912   9
  -5   0   0 69.8360 3.66551   3
   5   0   0 66.5131 3.63905   2
   5   0   1 42.0487 2.82554   5
  -5   0  -1 40.2596 2.51019   5
   5   0   1 38.6891 3.08231   8
   5   0   1 40.1825 4.00517   9
  -5   0  -1 44.7191 3.66644   9
  -5   0  -1 45.3526 2.40979   3
   5   0   1 34.6493 2.22128   2
   5   0   2 90.8958 5.41373   8
  -5   0  -2 89.4210 4.77282   5
   5   0   2 86.8465 4.91061   5
   5   0   2 86.5094 6.12366   6
   5   0   2 93.9500 6.46625   9
  -5   0  -2 87.8324 4.81341   3
   5   0   3 256.677 11.1979   5
   5   0   3 258.379 12.5249   6
  -5   0  -3 252.672 11.3244   3
   5   0   3 251.373 12.6983   9
   5   0   4 14.7250 1.82211   5
   5   0   4 12.8365 3.60879   9
  -5   0  -4 14.9547 2.21863   3
   5   0   4 16.9222 3.29179   6
   5   0   5 210.329 11.6004   9
  -5   0  -5 217.278 10.3209   3
   5   0   5 206.108 11.1771   6
  -5   0  -6 12.5415 2.30060   3
   5   0   6 7.54710 3.04312   6
   5   0   6 6.79313 3.65726   9
  -5   0  -7 2.11226 1.82763   3
   5   0   7 0.83965 3.19355   6
   5   0   7 4.88335 3.79970   9
  -5   0  -8 1.95185 2.10102   3
   5   0   8 5.30475 3.49687   6
   5   0   8 0.52416 4.12354   9
  -5   0  -9 17.1788 3.17425   3
   5   0   9 8.44204 3.88179   6
   5   0   9 16.2781 5.02756   9
  -5   0 -10 8.44331 2.73271   3
   5   0  10 5.46917 3.85534   6
   5   0  10 6.00854 4.33150   9
  -5   0 -11 55.5921 5.55589   3
   5   0  11 65.6565 6.43053   6
   5   0  11 56.3318 7.20568   9
  -5   0 -12 4.94604 3.06805   3
   5   0  12 6.63985 4.01604   6
   5   0  12 14.9727 5.30102   9
  -5   0 -13 8.85846 3.26925   3
   5   0  13 12.9834 5.62308   9
   5   0  14 3.04546 5.07315   9
   5   0  15 13.6395 5.86944   9
   5   0  16 3.35953 5.24638   9
   5   0  17 13.1599 6.08146   9
   5   0  18 12.7353 6.34696   9
  -5   1  23 1.77208 4.53771   9
  -5   1  22 20.6360 5.42408   9
  -5   1  21 9.10398 4.56507   9
  -5   1  20 4.74533 4.15627   9
  -5   1  19 8.96985 4.20868   9
  -5   1  19 4.65520 3.41369   6
  -5   1  18 12.0354 4.17819   9
  -5   1  18 15.9543 4.21848   6
  -5   1  17-2.00779 3.42721   9
  -5   1  17 3.04250 3.11606   6
  -5   1  16 15.0989 4.03841   9
  -5   1  16 3.49105 2.87575   6
  -5   1  15 2.96181 3.07260   9
  -5   1  15 0.54814 2.77137   6
  -5   1  14 74.3465 6.49474   6
  -5   1  13 233.372 12.7410   6
  -5   1  12 142.387 8.88575   6
  -5   1  12 136.918 8.38568   7
  -5   1  11 101.666 7.29066   6
  -5   1  11 114.843 7.16807   7
  -5   1  11 107.522 6.50263   4
  -5   1  10 44.1762 4.21898   7
   5   1 -10 39.8113 3.70586   5
  -5   1  10 50.7614 4.68919   6
  -5   1  10 43.4702 3.75884   4
  -5   1   9 48.9229 4.37468   7
   5   1  -9 54.6235 4.15458   5
  -5   1   9 50.0054 4.02481   4
  -5   1   8 24.7280 3.19219   7
   5   1  -8 25.3320 2.88042   5
  -5   1   8 26.2026 2.87077   4
   5   1  -7 198.859 9.67962   5
  -5   1   7 202.774 9.79719   4
  -5   1   7 197.539 8.41345   3
  -5   1   7 182.852 9.77453   7
  -5   1   6 459.804 20.0135   4
   5   1  -6 485.999 20.1135   5
  -5   1   6 466.365 20.1533   7
   5   1  -6 481.251 20.1450   8
  -5   1   5 480.873 20.5449   5
   5   1  -5 508.119 21.0324   5
  -5   1   5 493.800 21.0265   9
  -5   1   5 498.002 20.7036   8
   5   1  -5 507.846 21.0471   8
  -5   1   5 514.663 21.0535   4
  -5   1   4 271.306 10.8391   5
   5   1  -4 256.942 11.1369   5
   5   1  -4 276.884 11.1340   9
  -5   1   4 273.738 11.3700   9
   5   1  -4 274.314 11.3326   8
  -5   1   4 277.365 11.2980   4
  -5   1   3 1013.81 13.3642   4
   5   1  -3 1074.77 13.4522   9
  -5   1   3 1071.90 14.2464   9
   5   1  -3 991.531 13.2123   5
   5   1  -3 1012.81 10.4026   1
   5   1  -3 1013.79 13.6907   8
  -5   1   2 715.925 28.8746   4
  -5   1   2 766.964 29.2716   9
   5   1  -2 761.404 29.1426   9
   5   1  -2 724.183 28.9002   5
   5   1  -2 667.261 28.0299   1
   5   1  -2 710.686 29.0587   8
  -5   1   1 300.351 12.7192   5
   5   1  -1 289.488 13.0604   5
  -5   1   1 292.774 13.3531   9
   5   1  -1 297.720 13.4044   9
  -5   1   1 291.086 12.7261   8
   5   1  -1 293.418 13.3122   8
  -5   1   1 297.251 13.0465   4
   5   1   0 6.54107 2.94862   6
  -5   1   0 8.96834 1.68602   4
  -5   1   0 6.24655 1.47374   8
   5   1   0 5.80109 2.62678   9
  -5   1   0 8.12335 2.61088   9
  -5   1   0 6.32109 1.48013   5
   5   1   0 10.7747 2.15644   5
   5   1   1 39.2656 3.13869   2
   5   1   1 46.7700 4.47612   6
  -5   1  -1 43.3397 3.67657   6
  -5   1  -1 38.9391 3.05680   4
  -5   1  -1 41.9086 2.99729   5
   5   1   1 40.1775 4.19920   9
   5   1   1 43.0717 3.34467   5
   5   1   2 70.1709 5.74957   6
  -5   1  -2 84.0660 4.56918   4
   5   1   2 78.7005 5.84177   9
  -5   1  -2 77.1886 4.29270   5
   5   1   2 76.1105 4.69766   5
  -5   1  -2 75.4076 4.94745   6
   5   1   2 73.6226 4.57668   2
   5   1   3 19.0656 3.68699   6
  -5   1  -3 19.9022 2.02953   4
   5   1   3 26.2253 3.85384   9
   5   1   3 19.8163 2.41083   2
   5   1   3 24.5552 2.58535   5
   5   1   4 60.2984 3.87586   5
  -5   1  -4 52.1421 3.78026   3
   5   1   4 52.9782 5.26791   9
   5   1   4 61.9679 5.47401   6
   5   1   5 284.036 12.3330   5
   5   1   5 278.079 14.0875   6
   5   1   5 279.319 14.2353   9
   5   1   6 275.444 14.0879   6
   5   1   6 279.977 14.3741   9
   5   1   7 106.878 7.70907   6
   5   1   7 93.8370 7.85281   9
   5   1   8 45.3035 5.69122   6
   5   1   8 56.9064 6.39105   9
   5   1   9 25.9136 4.84375   6
   5   1   9 13.0484 4.84401   9
   5   1  10 29.1555 5.21631   6
   5   1  10 34.7154 6.16699   9
   5   1  11 3.48701 4.07595   6
   5   1  11 7.16138 4.74856   9
   5   1  12 7.34483 4.29277   6
   5   1  12 2.77375 4.92833   9
   5   1  13 103.445 9.03120   6
   5   1  13 117.685 10.1580   9
   5   1  14 12.7372 4.90100   6
   5   1  14 6.99640 5.82009   9
   5   1  15 6.98090 4.69100   6
   5   1  15 4.90579 5.57377   9
   5   1  16 17.1349 6.50818   9
   5   1  17-0.89073 5.61028   9
  -5   2  22 9.06738 4.59569   9
  -5   2  21 3.14635 4.03957   6
  -5   2  21 16.6184 5.18086   9
  -5   2  20-2.25692 3.59702   6
  -5   2  20 1.66802 3.98766   9
  -5   2  19 28.3011 5.11606   6
  -5   2  19 26.1809 5.65059   9
  -5   2  18 6.28242 3.48196   6
  -5   2  18-3.01694 3.91172   9
  -5   2  17 2.00210 3.54794   6
  -5   2  17 3.57624 3.61684   9
  -5   2  16-0.63418 3.32982   6
  -5   2  16-0.67555 3.63249   9
  -5   2  15 1.21044 2.89499   6
  -5   2  15 3.83682 3.43948   9
  -5   2  14 21.1375 4.26303   6
  -5   2  13 11.4080 2.74931   5
  -5   2  13 12.4438 3.60351   6
  -5   2  12 10.3666 2.87415   5
  -5   2  12 17.9970 3.63617   6
  -5   2  11 374.772 17.4268   6
   5   2 -11 340.579 15.8402   5
  -5   2  10 148.883 9.05965   6
   5   2 -10 144.404 7.98921   5
  -5   2   9 58.7041 5.28587   6
   5   2  -9 56.5726 4.49594   5
  -5   2   9 56.4181 4.98924   7
   5   2  -8 348.927 15.4207   8
  -5   2   8 361.845 16.2483   7
   5   2  -8 327.446 15.3698   5
  -5   2   7-0.69694 2.02066   7
   5   2  -7 1.69990 1.78466   8
   5   2  -7 1.49284 1.91232   5
   5   2  -6 138.654 7.54114   8
   5   2  -6 136.647 7.72573   5
  -5   2   6 146.244 7.95208   7
   5   2  -5 23.1486 2.90580   8
  -5   2   5 19.7965 2.88882   7
   5   2  -5 23.4261 3.05058   5
   5   2  -4 217.094 10.3061   1
   5   2  -4 222.071 10.8272   8
  -5   2   4 234.400 10.9419   7
   5   2  -4 229.219 10.9429   5
   5   2  -3 447.078 19.5147   1
   5   2  -3 514.933 20.4477   5
   5   2  -3 468.118 19.5023   9
  -5   2   3 479.812 20.0747   7
   5   2  -2 14.6729 2.11199   1
  -5   2   2 16.5341 2.06287   8
  -5   2   2 15.8603 2.32608   7
   5   2  -2 16.1067 2.76758   5
   5   2  -2 19.6379 2.49568   9
   5   2  -1 185.848 9.13555   5
   5   2  -1 181.486 9.39380   6
   5   2  -1 167.761 8.66937   9
  -5   2   1 174.816 8.33829   8
  -5   2   0 27.1864 2.41590   8
   5   2   0 30.0850 3.35358   9
   5   2   0 23.1630 3.63277   6
   5   2   0 27.3711 3.09846   5
  -5   2  -1 55.8560 3.52197   8
   5   2   1 49.7989 4.92747   6
   5   2   1 59.7921 4.35251   5
   5   2   1 52.7883 4.57177   9
  -5   2  -1 52.0073 3.91453   6
  -5   2  -2 38.5320 3.35454   6
   5   2   2 28.1803 4.08322   6
   5   2   2 27.9289 3.77465   9
   5   2   2 29.2019 3.17958   5
   5   2   3 75.5444 5.06099   5
   5   2   3 73.9817 5.80228   9
   5   2   3 81.3435 6.20392   6
   5   2   4 15.6531 3.82792   6
   5   2   4 14.3017 3.66346   9
   5   2   4 13.5462 2.40338   5
   5   2   5 119.208 6.73920   5
   5   2   5 114.399 7.96246   9
   5   2   5 130.536 8.36393   6
   5   2   6 43.4725 5.25243   6
   5   2   6 26.6185 4.76361   9
   5   2   7 68.3751 6.70909   6
   5   2   7 69.7362 6.60118   9
   5   2   8 37.4223 5.62303   6
   5   2   8 28.2451 5.08838   9
   5   2   9 22.0701 5.02832   6
   5   2   9 24.1993 5.28858   9
   5   2  10 68.2476 7.25008   6
   5   2  10 61.2763 7.34731   9
   5   2  11 44.8236 6.52386   6
   5   2  11 42.3703 6.55780   9
   5   2  12 10.6279 4.74177   6
   5   2  12 16.2259 5.47879   9
   5   2  13-1.39164 4.49386   6
   5   2  13-4.49316 5.13865   9
   5   2  14-5.81367 4.98742   6
   5   2  14-0.79136 5.27349   9
   5   2  15 3.78859 5.30880   6
   5   2  15-0.83095 5.40843   9
   5   2  16 33.0132 7.02869   6
   5   2  16 35.6811 7.21413   9
   5   2  17 1.61873 5.01190   6
   5   2  17 5.43154 6.21157   9
  -5   3  22-0.86359 3.81352   6
  -5   3  21 0.91201 4.16487   9
  -5   3  21 4.23331 4.10836   6
  -5   3  20 41.8184 6.57314   9
  -5   3  20 24.4783 5.35389   6
  -5   3  19 2.50014 3.86565   9
  -5   3  19-1.56553 3.57370   6
  -5   3  18 11.9438 4.34053   9
  -5   3  18 4.51830 3.81736   6
  -5   3  17 10.6096 4.35738   9
  -5   3  17 4.33334 3.61137   6
  -5   3  16 8.62607 4.04829   9
  -5   3  16 4.82739 3.67281   6
  -5   3  15 4.78147 3.45442   9
  -5   3  15 1.31250 3.23051   6
  -5   3  14 15.6181 4.12454   6
  -5   3  14 10.9393 2.98112   5
  -5   3  13-1.17912 2.94063   6
  -5   3  13 1.40760 2.24343   5
  -5   3  12 84.8535 7.02248   6
  -5   3  12 59.7714 5.56932   5
  -5   3  11 20.1548 3.87677   6
  -5   3  11 17.0881 3.22344   5
   5   3 -10 14.5803 2.71090   5
  -5   3  10 15.8003 3.53705   6
  -5   3  10 20.2286 3.28365   5
  -5   3   9 72.9028 6.07243   6
   5   3  -9 82.8543 5.67080   5
  -5   3   9 74.7695 5.97351   5
  -5   3   8 135.529 8.44963   6
   5   3  -8 137.293 7.50825   8
   5   3  -8 132.999 7.82204   5
  -5   3   8 121.474 8.13846   5
   5   3  -7 36.2522 3.81585   5
  -5   3   7 36.0810 4.22385   6
   5   3  -7 47.7918 3.92546   8
  -5   3   7 46.9688 4.48723   5
  -5   3   6 120.168 7.69096   5
   5   3  -6 119.645 6.98975   8
   5   3  -6 119.551 7.31694   5
  -5   3   5 88.5858 6.12139   5
   5   3  -5 80.2662 5.90049   5
  -5   3   5 84.8849 5.95704   7
  -5   3   4 324.961 15.9178   5
   5   3  -4 364.715 16.0589   5
  -5   3   4 345.768 15.8185   7
  -5   3   3 126.685 7.62918   5
   5   3  -3 131.858 7.71768   5
  -5   3   3 125.462 7.28922   7
  -5   3   2 58.4663 4.59387   5
   5   3  -2 57.9036 4.71635   5
   5   3  -2 47.7413 4.56073   6
  -5   3   2 55.4774 4.24991   7
  -5   3   1 1.99148 1.82646   5
  -5   3   1 3.22047 1.66223   7
   5   3  -1-0.69841 2.02542   5
   5   3  -1-0.64956 2.69015   6
   5   3   0 60.0920 5.35909   6
  -5   3   0 68.4913 4.41977   7
   5   3   0 70.9423 5.23461   5
  -5   3   0 66.8184 4.93135   5
   5   3   0 61.8941 4.45911   9
   5   3   1 17.5343 3.62091   6
  -5   3  -1 17.1844 2.59776   5
  -5   3  -1 17.2746 2.14424   7
   5   3   1 7.69162 2.55665   5
   5   3   1 12.8900 2.75898   9
   5   3   2 73.3981 5.35162   9
   5   3   2 67.9471 5.25249   5
  -5   3  -2 62.9429 4.63843   5
   5   3   2 75.6248 6.03237   6
   5   3   3 149.907 8.49555   9
   5   3   3 162.858 8.70116   5
  -5   3  -3 144.838 7.81290   5
   5   3   3 136.887 8.95844   6
   5   3   4 126.905 7.39169   5
   5   3   4 104.095 7.49289   9
   5   3   4 128.035 8.52467   6
   5   3   5 16.9539 4.53681   6
   5   3   5 17.0783 3.03480   5
   5   3   5 16.1225 3.78052   9
   5   3   6 54.9754 5.96326   9
   5   3   6 75.2334 5.34608   5
   5   3   6 69.9611 6.72613   6
   5   3   7 87.9167 7.61696   9
   5   3   7 93.9189 7.91996   6
   5   3   8 14.5804 4.71363   9
   5   3   8 12.7467 4.65841   6
   5   3   9 16.9344 4.89774   9
   5   3   9 4.89998 4.33699   6
   5   3  10 1.88242 4.60204   9
   5   3  10-0.64641 4.49766   6
   5   3  11 8.73129 5.05496   9
   5   3  11 6.12598 4.80905   6
   5   3  12-0.71548 4.80222   9
   5   3  12 2.14266 4.61145   6
   5   3  13-1.51533 5.08564   9
   5   3  13-1.49674 4.79307   6
   5   3  14 4.79912 5.09227   9
   5   3  14 14.8063 5.54483   6
   5   3  15-0.83943 5.50812   9
   5   3  15 8.10645 5.60254   6
   5   3  16 2.63423 5.62488   9
   5   3  16 4.18855 5.45365   6
   5   3  17 10.9355 6.35286   9
   5   3  17 10.3530 5.62900   6
  -5   4  21 10.6828 4.85652   6
  -5   4  21 9.41431 4.89659   9
  -5   4  20-0.86931 4.16060   6
  -5   4  20-8.15817 4.52506   9
  -5   4  19 17.5319 4.91803   6
  -5   4  19 11.2818 4.90786   9
  -5   4  18 12.8533 4.86201   6
  -5   4  18 11.6444 4.93916   9
  -5   4  17-0.77237 3.58367   6
  -5   4  17 6.36150 4.12475   9
  -5   4  16 1.48086 3.59413   6
  -5   4  16 6.05446 4.07133   9
  -5   4  15-2.11917 3.47548   6
  -5   4  15 0.72228 3.55367   9
  -5   4  14 6.24935 2.87693   5
  -5   4  14 2.68388 3.30565   6
  -5   4  13 6.12557 3.00889   5
  -5   4  13 10.9066 3.80509   6
  -5   4  12 56.8013 5.77016   5
  -5   4  12 70.5866 6.65790   6
  -5   4  11 80.2916 6.77197   5
  -5   4  11 90.2452 7.42403   6
  -5   4  10 214.574 12.1186   6
  -5   4  10 196.908 11.6085   5
   5   4 -10 201.242 10.9530   5
   5   4  -9 49.5863 4.78566   5
  -5   4   9 37.5901 4.60576   5
  -5   4   9 39.8680 4.76085   6
   5   4  -8 23.0565 3.51973   5
  -5   4   8 30.3403 4.19227   5
  -5   4   8 28.4936 4.13086   6
  -5   4   7 1.42544 2.55611   5
  -5   4   7 1.77292 2.38458   6
   5   4  -7 2.89119 2.49002   5
   5   4  -7 2.37318 1.94761   8
   5   4  -6 23.1530 3.57611   5
  -5   4   6 17.5897 3.54444   5
  -5   4   6 21.9347 3.36392   6
  -5   4   5 187.987 10.3221   6
  -5   4   5 202.298 10.9221   5
   5   4  -5 184.467 10.4917   5
  -5   4   4 86.3238 6.33807   5
   5   4  -4 72.8138 6.03801   5
  -5   4   3 99.1828 7.08498   5
   5   4  -3 108.552 7.34207   5
   5   4  -2 28.1422 3.52748   6
  -5   4   2 34.0281 3.91310   5
   5   4  -2 25.7991 3.99746   5
   5   4  -1 58.2080 5.28062   6
  -5   4   1 63.2375 5.28317   5
   5   4  -1 59.5437 5.47488   5
   5   4   0 17.0742 3.63486   6
  -5   4   0 21.3275 3.33418   5
   5   4   0 26.0969 3.86055   5
   5   4   1 4.01538 3.14355   6
   5   4   1 0.85886 2.66164   5
  -5   4  -1 4.99406 2.18625   5
   5   4   2 101.179 7.35623   6
   5   4   2 86.8322 7.18414   5
  -5   4  -2 98.8532 6.49225   5
   5   4   3 6.06419 2.93698   5
   5   4   3 5.51911 3.70153   6
   5   4   4 39.9193 4.81040   5
   5   4   4 51.8308 5.80722   6
   5   4   5 118.813 8.77273   6
   5   4   5 111.059 7.63500   5
   5   4   6 21.2245 3.79128   5
   5   4   6 21.2138 5.05562   6
   5   4   7 10.0490 4.45812   6
   5   4   8 25.0031 5.73722   6
   5   4   9 3.29876 4.05022   6
   5   4  10-1.26326 4.39547   9
   5   4  10 6.25429 4.76814   6
   5   4  11 10.1307 4.97399   9
   5   4  11 14.5881 5.40191   6
   5   4  12 5.75040 5.05685   9
   5   4  12 21.3752 5.89018   6
   5   4  13 11.4228 5.56598   9
   5   4  13 11.1445 5.88963   6
   5   4  14-0.80180 5.46259   9
   5   4  14 7.46012 5.60610   6
   5   4  15-1.68115 5.64721   9
   5   4  15 18.0112 6.29517   6
   5   4  16 0.87543 5.56114   9
   5   4  16 4.42542 5.52797   6
  -5   5  19 7.08687 4.29947   6
  -5   5  19 0.89254 4.20638   9
  -5   5  18 8.51643 4.53911   6
  -5   5  18 10.3002 4.73430   9
  -5   5  17 22.8178 5.53357   6
  -5   5  17 22.2794 5.47754   9
  -5   5  16 3.13426 3.90829   6
  -5   5  16-3.14924 4.23340   9
  -5   5  15 24.8187 5.24122   6
  -5   5  15 36.1715 5.90161   9
  -5   5  14 1.94936 3.06090   5
  -5   5  14 0.71744 3.43037   6
  -5   5  14-0.71909 3.72932   9
  -5   5  13-0.68270 3.49596   6
  -5   5  13 0.64232 3.16013   5
  -5   5  12 1.29348 3.31238   6
  -5   5  12 1.90431 3.07990   5
  -5   5  11 40.1020 5.29971   6
  -5   5  11 35.6618 5.22000   5
  -5   5  10 13.9087 3.70926   6
  -5   5  10 23.3579 4.47178   5
  -5   5   9 77.5173 6.80962   6
   5   5  -9 68.6757 6.16277   5
  -5   5   9 79.5101 6.99484   5
  -5   5   8 7.71536 3.25267   6
   5   5  -8 10.0570 3.20350   5
  -5   5   8 5.90221 3.03636   5
  -5   5   7 65.3965 5.78871   6
  -5   5   7 50.7232 6.06115   5
   5   5  -7 59.5898 5.74820   5
  -5   5   6 2.81812 2.88902   5
   5   5  -6 4.40120 2.94943   5
  -5   5   6 3.17752 2.63506   6
  -5   5   5 82.6052 7.13476   5
  -5   5   5 90.9272 6.60952   6
   5   5  -5 105.087 7.58808   5
  -5   5   4 53.3708 5.49657   5
   5   5  -4 49.2724 5.34968   5
  -5   5   3 46.8035 5.17200   5
   5   5  -3 42.6089 5.10671   5
  -5   5   2 24.6273 3.95868   5
   5   5  -2 17.6851 4.09431   5
  -5   5   1 42.9307 4.85736   5
   5   5  -1 30.0714 4.64216   5
  -5   5   0 0.48444 2.57450   5
   5   5   0 1.02885 3.01249   5
  -5   5  -1 1.40781 2.52335   5
   5   5   1-0.51703 2.99787   5
   5   5   2 4.15572 3.14580   5
   5   5   2 15.7517 4.10353   6
   5   5   3 8.34252 3.43129   5
   5   5   3 5.96027 4.08195   6
   5   5   4 32.4150 4.74708   5
   5   5   4 40.3902 5.56882   6
   5   5   5 24.0763 4.28172   5
   5   5   5 32.2746 5.48821   6
   5   5   6-1.04582 2.84425   5
   5   5   6 4.79892 4.23133   6
   5   5   7 10.7767 5.02883   6
   5   5   8 4.01557 4.69118   6
   5   5   9 3.52012 4.79709   6
   5   5  10 3.69579 4.69681   6
   5   5  11 7.73639 5.12255   6
   5   5  12 27.4386 6.72828   6
   5   5  13 15.0940 6.13726   6
   5   5  14 4.34750 5.61629   6
  -5   6  18 0.87145 4.16679   9
  -5   6  17-3.43242 4.22291   6
  -5   6  17-1.68259 3.71621   9
  -5   6  16 9.02667 4.52501   6
  -5   6  16 8.08609 4.40961   9
  -5   6  15 4.71229 4.12861   6
  -5   6  15 6.19115 4.06837   9
  -5   6  14 3.65310 3.44422   5
  -5   6  14 0.75296 3.65519   6
  -5   6  14 7.42755 4.17761   9
  -5   6  13 5.04529 3.74506   6
  -5   6  13 7.27336 3.48533   5
  -5   6  12 1.37168 3.32992   6
  -5   6  12 6.50455 3.65577   5
  -5   6  11 18.8813 4.26160   6
  -5   6  11 7.15138 3.68994   5
  -5   6  10 38.1776 5.43621   6
  -5   6  10 38.2031 5.56416   5
   5   6  -9 8.73297 3.36123   5
  -5   6   9 6.26868 3.75594   5
   5   6  -8 2.77333 2.80555   5
  -5   6   8 2.74013 3.32473   5
   5   6  -7 8.99046 3.18134   5
  -5   6   7 12.0698 4.02070   5
   5   6  -6 26.1637 4.54524   5
  -5   6   6 23.6899 4.82541   5
   5   6  -5 13.2323 3.85238   5
  -5   6   5 8.41212 3.37848   5
   5   6  -4 4.64485 3.33292   5
  -5   6   4-1.26728 3.11777   5
   5   6  -3 3.52639 3.44383   5
  -5   6   3 3.09865 3.00884   5
   5   6  -2 35.6627 5.40376   5
  -5   6   2 19.9208 4.30982   5
   5   6  -1 10.7733 3.97198   5
  -5   6   1 8.23554 3.49564   5
   5   6   0 10.8421 4.24038   5
  -5   6   0 11.3913 3.45706   5
   5   6   1 17.5648 4.35062   5
  -5   6  -1 17.6131 3.83236   5
   5   6   2 5.47530 3.80459   5
   5   6   3 8.55938 3.76506   5
   5   6   4 1.83968 3.52051   5
   5   6   5 15.9583 4.16217   5
   5   6   6 6.73810 3.66834   5
   5   6   6 9.56519 4.53774   6
   5   6   7 6.10768 3.62466   5
   5   6   7 12.1032 4.75301   6
   5   6   8 1.41643 4.46093   6
   5   6   9 14.8459 5.63876   6
   5   6  10-2.32995 5.29069   6
   5   6  11 0.81038 5.14728   6
   5   6  12 21.8803 6.56066   6
   5   6  13-1.74285 5.29967   6
  -5   7  16 1.69375 3.92874   6
  -5   7  15 12.2950 4.63043   6
  -5   7  14 4.75099 3.84530   5
  -5   7  13 4.75876 3.90611   5
  -5   7  12 2.36514 3.65797   5
  -5   7  11 3.92196 3.46674   5
  -5   7  10 3.11717 3.72781   5
  -5   7   9 11.5469 4.30260   5
   5   7  -8 5.04543 3.62194   5
  -5   7   8 1.51818 3.41129   5
   5   7  -7-1.27912 3.14680   5
  -5   7   7-0.74792 3.35930   5
   5   7  -6 17.5356 4.55410   5
  -5   7   6 13.2445 4.17483   5
   5   7  -5-1.31460 3.40882   5
  -5   7   5 2.89346 3.55893   5
   5   7  -4 30.6072 5.16532   5
  -5   7   4 32.6647 5.55651   5
   5   7  -3 17.4991 4.45246   5
  -5   7   3 13.8744 3.98289   5
   5   7  -2 6.80812 3.99215   5
  -5   7   2 4.73888 3.33717   5
   5   7  -1 25.3827 5.20723   5
  -5   7   1 24.3760 4.48467   5
   5   7   0 2.76109 3.83894   5
  -5   7   0-0.64289 2.93520   5
   5   7   1 2.08116 3.68731   5
   5   7   2-0.69693 3.52285   5
   5   7   3 3.49958 3.76569   5
   5   7   4 16.8363 4.78461   5
   5   7   5 1.40321 3.45222   5
   5   7   6-1.39776 3.84462   5
   5   7   7 18.8022 4.86205   5
   5   7  11 2.50399 5.34622   6
  -5   8  12 6.87917 4.23833   5
  -5   8  11 1.71166 3.84426   5
  -5   8  10 4.25170 3.88542   5
  -5   8   9 2.52800 3.97044   5
  -5   8   8-1.66639 4.21202   5
   5   8  -7 10.6865 4.25903   5
  -5   8   7 2.46810 3.82292   5
   5   8  -6 13.7698 4.64645   5
  -5   8   6 1.62508 3.53231   5
   5   8  -5 11.7494 4.41184   5
  -5   8   5 15.2052 4.66671   5
   5   8  -4 3.71735 3.81032   5
  -5   8   4 4.72116 4.03234   5
   5   8  -3 4.52158 3.86063   5
  -5   8   3 1.54677 3.80663   5
   5   8  -2 7.59994 4.34298   5
  -5   8   2 18.9994 4.88968   5
   5   8  -1 2.30637 4.13538   5
  -5   8   1 3.72623 3.66834   5
   5   8   0 2.32004 4.11054   5
   5   8   1-2.33179 4.08190   5
   5   8   2 7.01976 4.15307   5
   5   8   3 5.47062 4.10836   5
   5   8   4 3.12672 4.10582   5
   5   8   5-3.12135 4.09877   5
   5   8   6 6.99403 4.51333   5
   5   9  -6 5.51067 4.28681   5
   5   9  -5 9.58873 4.45952   5
  -5   9   5 10.5264 4.73140   5
   5   9  -4 21.0567 5.46195   5
  -5   9   4 10.3807 4.23038   5
   5   9  -3 18.8465 5.19916   5
  -5   9   3 15.3075 4.71988   5
   5   9  -2 1.65541 3.90104   5
  -5   9   2 5.84226 4.22073   5
  -6  -8   6 4.34157 4.67170   2
  -6  -8   5 5.18769 5.06672   2
  -6  -8   4 11.2062 5.16272   2
  -6  -8   3 4.26651 4.64395   2
  -6  -8   2 8.51057 4.74364   2
  -6  -8   1 4.27262 4.75500   2
  -6  -8   0 10.3056 5.04357   2
  -6  -8  -1-1.73307 4.55016   2
  -6  -7  15 0.89132 4.38531   1
  -6  -7   5 5.44355 4.51348   2
  -6  -7   4 25.5579 5.65318   2
  -6  -7   3 2.30828 4.04074   2
  -6  -7   2 3.82111 4.47743   2
  -6  -7   1 29.8906 5.69545   2
  -6  -7   0-1.54372 4.19866   2
  -6  -7  -1 21.9117 5.54284   2
  -6  -7  -2 1.58320 4.20705   2
  -6  -6  17-0.87283 4.29433   1
  -6  -6  16 10.2163 4.59349   1
  -6  -6  15 3.31709 4.71271   1
  -6  -6  14 4.02866 3.91154   1
  -6  -6  13 10.9409 4.31791   1
  -6  -6  12-0.76426 4.10952   1
  -6  -6   4 0.67794 3.68748   2
  -6  -6   3 30.4140 5.17423   2
  -6  -6   2 8.73200 4.27864   2
  -6  -6   1 10.0835 4.32146   2
  -6  -6   0 8.14377 4.24883   2
  -6  -6  -1 26.1455 5.16995   2
  -6  -6  -2 19.6060 4.72121   2
  -6  -6 -10 7.50417 3.87764   3
  -6  -6 -11 4.25378 3.62831   3
  -6  -5  19 2.56213 4.08454   1
  -6  -5  18-4.98197 4.67138   1
  -6  -5  17-4.03182 4.23643   1
  -6  -5  16 7.03294 4.16086   1
  -6  -5  15 9.06491 4.21464   1
  -6  -5  14 48.9683 6.46135   1
  -6  -5  13 34.0042 5.50294   1
  -6  -5  12 30.7808 5.55722   1
  -6  -5  11 64.0568 6.81448   1
  -6  -5  10 23.0265 4.79743   1
  -6  -5   3 24.8040 4.45738   2
  -6  -5   2 18.4576 4.31172   2
  -6  -5   1 6.88961 3.43690   2
  -6  -5   0 4.65011 3.50674   2
  -6  -5  -1 17.7583 4.22737   2
  -6  -5  -2 52.6832 6.09316   2
  -6  -5  -9 15.5678 4.29434   3
  -6  -5 -10 20.6163 4.70629   3
  -6  -5 -11 0.78429 3.63804   3
  -6  -5 -12 9.66098 4.08529   3
  -6  -5 -13 14.0574 4.32012   3
  -6  -4  21 3.42782 4.03865   1
  -6  -4  20 3.31736 3.96723   1
  -6  -4  19 3.20480 3.94362   1
  -6  -4  18 0.76891 3.83524   1
  -6  -4  17 5.16365 3.87783   1
  -6  -4  16 19.7992 4.97479   1
  -6  -4  15 20.3600 4.61766   1
  -6  -4  14 30.5984 5.07975   1
  -6  -4  13 55.5116 6.29108   1
  -6  -4  12 10.1873 3.63070   1
  -6  -4  11 22.4492 4.30350   1
  -6  -4  10 80.9383 7.04048   1
  -6  -4   9 54.7599 5.91083   1
  -6  -4   8 74.5267 6.64078   1
  -6  -4   3 42.8120 5.19923   2
  -6  -4   2 27.1754 4.45200   2
   6  -4  -1 53.8224 5.33563   9
  -6  -4   1 43.7707 5.25695   2
   6  -4   0 35.7896 4.78148   9
  -6  -4   0 46.4695 5.19810   2
   6  -4   1 2.86345 2.73971   9
  -6  -4  -1-0.49673 3.02105   2
   6  -4   2 12.7411 3.62516   9
   6  -4   3 17.7665 3.91619   9
   6  -4   4 40.1859 5.13898   9
   6  -4   5 12.4070 3.98312   9
   6  -4   6 5.61055 3.82720   9
   6  -4   7 7.00013 3.77538   9
  -6  -4  -8-1.28077 3.15098   3
  -6  -4  -9 35.9753 5.23980   3
  -6  -4 -10 0.69116 2.99901   3
  -6  -4 -11 73.9222 7.50967   3
  -6  -4 -12 43.2155 5.82582   3
  -6  -4 -13 23.8511 4.88593   3
  -6  -4 -14 3.97701 3.57539   3
  -6  -4 -15 4.09913 3.43117   3
  -6  -3  14 4.64795 3.16484   1
  -6  -3  13 137.814 9.38674   1
  -6  -3  12 255.643 13.8679   1
  -6  -3  11 77.9713 6.55869   1
  -6  -3  10 186.724 10.7475   1
  -6  -3   9 37.3835 4.52163   1
  -6  -3   8 90.1388 6.63812   1
  -6  -3   7 57.6651 5.16409   1
  -6  -3   3 83.6952 6.15527   2
  -6  -3   2 27.2246 3.88853   2
   6  -3  -2 23.5944 3.87467   9
  -6  -3   1 70.8652 5.62275   2
   6  -3  -1 72.4010 6.00734   9
  -6  -3   0 14.0046 2.99674   2
   6  -3   0 11.5853 3.22112   9
   6  -3   1 91.1552 6.87056   9
  -6  -3  -1 80.3406 6.21393   2
   6  -3   2 0.47252 2.87353   9
   6  -3   3 112.856 8.11011   9
   6  -3   4 1.01762 3.61340   9
   6  -3   5 80.9295 7.10296   9
   6  -3   6 19.2935 4.53186   9
  -6  -3  -7 18.3005 3.82877   3
   6  -3   7 27.0222 5.09624   9
  -6  -3  -8 8.49245 3.64301   3
   6  -3   8 10.8167 4.19600   9
  -6  -3  -9 5.93850 3.01834   3
   6  -3   9 14.4563 4.59175   9
  -6  -3 -10 14.9965 3.89500   3
   6  -3  10 8.54063 4.49791   9
  -6  -3 -11 5.87830 3.31027   3
   6  -3  11 7.53505 4.32118   9
  -6  -3 -12-0.68378 3.01959   3
   6  -3  12 5.72123 4.54248   9
  -6  -3 -13 18.6062 4.47722   3
   6  -3  13 15.6343 5.36113   9
  -6  -3 -14 3.73248 3.24198   3
  -6  -3 -15 8.55102 3.94221   3
  -6  -3 -16 8.07373 3.98353   3
  -6  -2  10 79.7877 5.92768   1
  -6  -2   9 37.5570 3.97573   1
  -6  -2   8 43.7623 4.06223   1
  -6  -2   7 5.76068 1.99282   1
  -6  -2   6 82.6263 5.51555   1
  -6  -2   3 87.8053 5.62196   2
   6  -2  -3 90.6231 6.63026   9
  -6  -2   3 90.6771 5.23531   9
  -6  -2   2 146.877 7.87299   2
   6  -2  -2 148.033 8.82250   9
  -6  -2   2 145.981 7.48432   9
  -6  -2   1 60.5919 4.64790   2
   6  -2  -1 65.6714 5.61316   9
  -6  -2   1 63.1188 4.39235   9
  -6  -2   0 69.4043 4.88529   2
   6  -2   0 59.7659 5.65931   9
   6  -2   1 42.0637 4.80192   9
   6  -2   2 27.9559 4.19792   9
   6  -2   3 27.6617 4.53520   9
   6  -2   4 16.5913 3.96880   9
  -6  -2  -5 35.2229 4.18855   3
   6  -2   5 42.4060 5.43458   9
  -6  -2  -6 8.31525 2.70502   3
   6  -2   6 9.64171 4.01467   9
  -6  -2  -7 48.5590 4.90575   3
   6  -2   7 40.5012 5.53921   9
  -6  -2  -8 19.9594 3.76702   3
   6  -2   8 32.5301 5.38726   9
  -6  -2  -9 43.4465 5.02346   3
   6  -2   9 31.7553 5.51654   9
  -6  -2 -10 19.7168 3.91368   3
   6  -2  10 22.9779 5.82414   9
  -6  -2 -11 14.3579 3.65043   3
   6  -2  11 17.9541 5.43208   9
  -6  -2 -12 6.33552 3.48725   3
   6  -2  12-2.17539 4.83218   9
  -6  -2 -13 17.4394 4.33641   3
   6  -2  13 13.6594 5.34948   9
  -6  -2 -14 40.9939 5.71251   3
   6  -2  14 42.7788 7.22463   9
  -6  -2 -15 44.3777 5.84154   3
   6  -2  15 32.1122 6.74008   9
  -6  -2 -16 14.6424 4.16912   3
   6  -2  16 7.67742 5.91180   9
   6  -2  17 3.51562 5.90053   9
  -6  -1  16 22.8925 4.15993   9
  -6  -1  15 149.429 9.58959   9
  -6  -1  14 2.18788 2.18404   6
  -6  -1  13 130.134 7.57557   4
  -6  -1  13 128.563 7.76900   7
  -6  -1  13 130.265 8.14304   6
  -6  -1  12 84.3494 5.70541   4
  -6  -1  12 90.4661 6.01642   7
  -6  -1  11 423.064 18.6745   4
  -6  -1   8 292.146 13.1946   1
  -6  -1   7 207.192 9.99271   1
  -6  -1   7 221.625 10.2925   9
  -6  -1   6 129.961 6.66148   1
  -6  -1   6 126.411 6.92175   9
  -6  -1   5 30.7928 3.12177   9
  -6  -1   4 183.857 9.03610   9
  -6  -1   3 59.3403 3.94430   2
  -6  -1   3 66.6822 4.58750   9
   6  -1  -3 68.4489 5.45154   9
  -6  -1   2 112.575 5.72218   2
  -6  -1   2 97.1274 6.08431   9
   6  -1  -2 114.951 7.22006   9
   6  -1  -1 54.7759 4.98700   9
   6  -1   0 168.045 9.53570   9
   6  -1   0 156.666 8.29003   8
   6  -1   1 56.5058 5.36777   9
   6  -1   1 53.6644 4.01618   8
   6  -1   2 195.181 9.38758   8
   6  -1   2 181.452 10.6260   9
   6  -1   3 10.3702 1.94782   8
  -6  -1  -3 8.82770 2.17203   3
   6  -1   3 11.6156 3.39775   9
   6  -1   4 45.5263 3.69642   8
  -6  -1  -4 46.9325 4.08135   3
   6  -1   4 58.9447 5.66311   9
  -6  -1  -5 18.9008 2.87966   3
   6  -1   5 17.0213 3.76578   6
   6  -1   5 30.6312 4.55814   9
  -6  -1  -6 60.8362 4.97693   3
   6  -1   6 58.9033 5.51218   6
   6  -1   6 61.6732 6.40675   9
  -6  -1  -7 63.3347 5.21645   3
   6  -1   7 43.2081 5.23559   6
   6  -1   7 54.4277 6.42685   9
  -6  -1  -8 13.7672 2.94432   3
   6  -1   8 7.81903 3.99630   6
   6  -1   8 10.6015 4.65185   9
  -6  -1  -9 41.7889 4.65742   3
   6  -1   9 31.4453 4.80356   6
   6  -1   9 50.5081 6.76792   9
  -6  -1 -10-0.51861 2.47964   3
   6  -1  10 5.27367 4.64992   9
  -6  -1 -11 15.0712 3.43968   3
   6  -1  11 14.6028 5.55610   9
  -6  -1 -12 3.57536 2.85023   3
   6  -1  12-1.46491 5.16715   9
  -6  -1 -13 5.06777 2.90820   3
   6  -1  13 22.3364 6.13090   9
  -6  -1 -14 16.7696 3.95515   3
   6  -1  14 26.6155 6.61939   9
  -6  -1 -15 26.8546 4.72282   3
   6  -1  15 33.6441 7.27997   9
  -6  -1 -16 31.8115 5.08874   3
   6  -1  16 26.1758 7.09789   9
   6  -1  17 8.11396 6.14813   9
  -6   0  20 38.8443 5.85085   9
  -6   0  19 27.7693 5.03700   9
  -6   0  18 0.65918 3.41860   9
  -6   0  17-2.48714 3.45855   9
  -6   0  17-1.13127 2.78356   6
  -6   0  16 243.126 14.1108   9
  -6   0  16 263.594 13.9779   6
  -6   0  15 213.806 12.1080   6
  -6   0  15 206.290 11.4467   7
  -6   0  14 195.430 11.2945   6
  -6   0  14 198.310 10.9370   7
  -6   0  13 113.342 6.76787   4
  -6   0  13 94.6200 6.79746   7
  -6   0  13 105.968 7.36890   6
  -6   0  12 13.7538 2.78978   7
  -6   0  12 15.8081 2.43915   4
  -6   0  12 14.8202 3.12420   6
  -6   0  11 5.90772 1.85992   4
  -6   0  11 6.00058 2.22859   7
  -6   0  10 2.36145 1.70792   4
  -6   0  10 2.86748 1.90718   7
  -6   0   9 0.98242 1.54298   4
  -6   0   8 279.048 13.1018   4
  -6   0   7 11.9789 2.24042   4
  -6   0   6 5.66058 1.91465   4
  -6   0   6 3.73722 1.22229   1
   6   0  -5 309.248 14.1484   5
   6   0  -4 55.2973 4.23890   5
   6   0  -4 45.0282 4.21497   9
   6   0  -4 54.2583 4.25913   8
  -6   0   4 43.1333 2.60284   2
   6   0  -3 590.558 25.0503   8
   6   0  -3 637.589 25.6149   9
   6   0  -3 596.117 24.8822   5
  -6   0   3 596.000 23.1629   2
   6   0  -2 0.27180 1.66803   5
   6   0  -2 0.57911 1.82392   8
   6   0  -2 1.71157 2.33174   9
   6   0  -1 10.9180 2.98129   9
   6   0  -1 8.28011 2.20110   8
   6   0  -1 10.5571 2.23648   5
   6   0   0 70.0615 4.82037   8
   6   0   0 65.8473 4.52681   5
  -6   0   0 63.1327 4.15792   5
   6   0   0 70.5696 5.59463   9
  -6   0   0 71.1421 3.77615   3
  -6   0  -1 1.85934 1.17762   5
   6   0   1 2.30067 2.70644   9
  -6   0  -1 3.64560 1.18070   3
   6   0   1 1.98504 1.57897   5
   6   0   1 2.82670 1.92777   8
   6   0   2 19.5956 2.64596   8
   6   0   2 28.2393 4.12506   9
   6   0   2 19.9717 3.60808   6
   6   0   2 22.5434 2.49190   5
  -6   0  -2 18.9869 2.11948   3
  -6   0  -3 70.4327 4.43475   3
   6   0   3 71.4996 6.07245   9
   6   0   3 72.7051 4.51956   5
   6   0   3 64.2968 5.59326   6
   6   0   3 66.5420 4.80620   8
   6   0   4 3.19471 1.87523   8
   6   0   4-1.80994 3.48061   9
  -6   0  -4-0.52371 1.45637   3
   6   0   4-2.85605 3.17394   6
   6   0   4-1.10564 1.47314   5
   6   0   5 0.43133 3.14374   6
  -6   0  -5 0.89137 1.65264   3
   6   0   5 0.48364 3.67784   9
   6   0   6-2.28389 3.57303   6
  -6   0  -6-0.33531 1.64980   3
   6   0   6 1.03123 3.92090   9
   6   0   7 30.8984 4.75092   6
  -6   0  -7 20.1147 3.12146   3
   6   0   7 26.3859 5.27349   9
   6   0   8 20.8015 4.54019   6
  -6   0  -8 9.03283 2.51227   3
   6   0   8 11.7117 4.77344   9
   6   0   9 56.4451 6.44124   6
  -6   0  -9 66.4910 5.64741   3
   6   0   9 74.7279 7.78414   9
   6   0  10 5.02282 3.91072   6
  -6   0 -10 0.97718 2.08322   3
   6   0  10 3.96620 5.36644   9
   6   0  11-3.51070 4.09982   6
  -6   0 -11 3.69876 2.87477   3
   6   0  11 4.19711 4.69552   9
   6   0  12 1.82950 3.87339   6
  -6   0 -12-1.13465 2.50517   3
   6   0  12 2.95552 4.95924   9
  -6   0 -13-1.82410 2.77674   3
   6   0  13-1.55579 5.18242   9
   6   0  14 1.63202 5.47726   9
   6   0  15 75.0409 9.24838   9
   6   0  16 15.9787 6.33179   9
   6   0  17-0.91960 5.84099   9
  -6   1  23 1.77452 4.17990   9
  -6   1  22-0.85766 3.97838   9
  -6   1  21 12.3209 4.49114   9
  -6   1  20 3.92140 4.21958   9
  -6   1  19 4.75431 3.69602   6
  -6   1  19 1.49507 3.67961   9
  -6   1  18 7.83395 3.67759   6
  -6   1  18 4.98030 3.65106   9
  -6   1  17 57.5300 6.39181   6
  -6   1  17 76.1684 7.46207   9
  -6   1  16 28.7011 4.72695   6
  -6   1  16 23.6880 4.70844   9
  -6   1  15 168.966 10.7216   6
  -6   1  14 0.96637 2.27608   7
  -6   1  14-2.17217 2.78086   6
  -6   1  13 123.971 8.20333   7
  -6   1  13 125.327 8.59766   6
  -6   1  12 98.8021 6.84378   7
  -6   1  12 90.0134 6.20767   4
  -6   1  12 87.4008 6.97863   6
  -6   1  11 359.003 17.7131   4
  -6   1  11 420.250 18.8852   6
  -6   1  11 423.498 18.6220   7
  -6   1  10 31.8277 3.45255   4
   6   1 -10 27.3328 3.32668   5
  -6   1  10 35.9743 3.99367   7
  -6   1   9 13.1832 2.37130   4
   6   1  -9 11.6082 2.48835   5
  -6   1   9 11.2211 2.53169   7
  -6   1   8 285.908 13.8712   4
   6   1  -8 296.865 13.9089   5
  -6   1   8 310.705 14.2813   7
  -6   1   7 209.842 10.9115   4
  -6   1   7 234.168 11.3068   7
   6   1  -7 223.691 11.0398   5
   6   1  -6 123.327 7.29608   5
  -6   1   6 139.097 7.52232   4
   6   1  -6 123.473 7.37924   8
   6   1  -5 39.1270 3.75073   8
   6   1  -5 43.5949 3.90519   5
  -6   1   5 29.1723 3.28914   4
   6   1  -4 186.629 9.87348   5
   6   1  -4 203.657 10.0887   8
  -6   1   4 198.883 9.94736   4
   6   1  -4 199.049 9.92004   9
   6   1  -3 60.6664 4.59607   5
   6   1  -3 64.8003 4.88835   8
  -6   1   3 64.4037 4.60356   4
   6   1  -3 65.1068 4.96188   9
   6   1  -2 108.020 6.38008   5
   6   1  -2 109.524 6.54690   8
  -6   1   2 104.653 6.20302   4
   6   1  -2 102.776 6.54241   9
   6   1  -1 65.4755 4.63892   5
   6   1  -1 59.0016 4.66695   8
  -6   1   1 64.4355 4.39654   4
   6   1  -1 63.7682 5.02439   9
  -6   1   0 161.085 8.01463   5
   6   1   0 170.262 8.57644   5
   6   1   0 165.764 8.88277   8
   6   1   0 163.640 9.22663   9
  -6   1   0 171.644 8.45574   4
   6   1   1 53.7061 4.96813   6
  -6   1  -1 45.0350 3.64412   4
   6   1   1 47.9175 3.83371   5
  -6   1  -1 55.5925 3.56690   5
   6   1   1 52.4085 4.87194   9
   6   1   2 187.258 9.25128   5
   6   1   2 182.021 10.3401   6
   6   1   2 191.350 10.4096   9
  -6   1  -2 188.973 9.10451   4
   6   1   3 7.55417 3.22751   6
   6   1   3 8.08237 1.91807   5
  -6   1  -3 10.2553 1.69492   4
   6   1   3 9.06535 3.49507   9
   6   1   4 57.1462 5.76123   9
   6   1   4 58.9437 4.14051   5
   6   1   4 51.2180 5.48034   6
   6   1   5 18.0881 4.39411   9
   6   1   5 22.4728 4.37490   6
   6   1   6 52.0653 6.21138   9
   6   1   6 67.9054 6.35892   6
   6   1   7 52.4737 6.49938   9
   6   1   7 50.6593 6.11962   6
   6   1   8 8.18571 4.77108   9
   6   1   8 17.8915 4.72996   6
   6   1   9 45.5385 6.80570   9
   6   1   9 49.4402 6.24281   6
   6   1  10 11.9208 5.15865   9
   6   1  10 4.18194 4.07789   6
   6   1  11 17.5787 5.61138   9
   6   1  11 10.0254 4.70629   6
   6   1  12 2.23147 5.10781   9
   6   1  12 9.15974 4.71290   6
   6   1  13 4.70377 5.19112   9
   6   1  13 10.9277 4.98644   6
   6   1  14 27.1800 6.53179   9
   6   1  14 19.1566 5.55202   6
   6   1  15 25.8390 6.73175   9
   6   1  16 17.0823 6.58329   9
  -6   2  22-0.81077 3.87651   6
  -6   2  22 1.80599 3.98741   9
  -6   2  21-0.78791 3.47928   6
  -6   2  21 2.59977 4.01977   9
  -6   2  20 2.29611 3.60935   6
  -6   2  20 8.31110 4.52381   9
  -6   2  19 8.12952 3.98842   6
  -6   2  19 10.3546 4.29634   9
  -6   2  18 1.42039 3.39588   6
  -6   2  18 0.75808 3.83208   9
  -6   2  17 8.90148 3.72674   6
  -6   2  17-0.72385 3.93937   9
  -6   2  16 37.0705 5.40403   6
  -6   2  15 60.3346 6.43874   6
  -6   2  14 6.40724 2.70351   5
  -6   2  14 16.0517 3.85492   6
  -6   2  13 0.56111 2.72209   6
  -6   2  12 216.093 12.5592   6
   6   2 -12 228.058 11.4721   5
  -6   2  11 3.49855 2.84165   6
   6   2 -11 2.18330 2.37109   5
  -6   2  11 3.76851 2.47596   7
  -6   2  10 93.5100 7.06902   6
   6   2 -10 100.257 6.45384   5
  -6   2  10 92.7640 6.78281   7
   6   2  -9 48.9638 4.35288   5
  -6   2   9 36.7573 4.35735   7
   6   2  -8 43.1408 4.11427   5
  -6   2   8 38.1617 4.18377   7
   6   2  -8 38.5436 3.88738   8
   6   2  -7 4.49327 2.14206   5
   6   2  -7 0.33672 2.06859   8
  -6   2   7 3.38451 2.13871   7
   6   2  -6 92.0488 6.11545   5
   6   2  -6 91.1426 5.99888   8
  -6   2   6 94.7924 6.21808   7
  -6   2   6 85.1178 6.00181   4
   6   2  -5 32.8198 3.52211   8
  -6   2   5 41.9246 3.87410   7
   6   2  -5 34.4966 3.82305   5
  -6   2   5 34.8382 3.60168   4
   6   2  -4 30.7917 2.93001   1
  -6   2   4 34.3445 3.51070   4
   6   2  -4 28.5638 3.51326   5
   6   2  -4 34.4121 3.35688   9
   6   2  -4 40.4629 3.79537   8
  -6   2   4 30.3768 3.33350   7
   6   2  -3 92.1662 5.33234   1
  -6   2   3 88.6339 5.83230   4
   6   2  -3 97.2078 5.74764   9
   6   2  -3 98.7478 6.20919   5
   6   2  -3 87.3898 6.07111   8
  -6   2   3 80.0007 5.58598   7
   6   2  -2 148.192 8.03918   5
   6   2  -2 146.008 7.80748   9
   6   2  -2 134.704 7.19405   1
  -6   2   2 134.752 7.70809   4
   6   2  -1 56.5775 4.55057   5
   6   2  -1 61.4787 4.81908   9
   6   2  -1 57.1661 5.09707   6
  -6   2   1 49.1975 4.12392   4
   6   2   0 85.6842 5.57901   5
  -6   2   0 73.9200 5.00550   4
   6   2   0 65.4241 5.37470   9
   6   2   0 84.4616 6.23084   6
   6   2   1 24.2262 4.22296   6
  -6   2  -1 33.5564 3.07538   4
   6   2   1 37.4736 3.65013   5
   6   2   1 28.3946 3.76016   9
   6   2   2 39.5477 3.68922   5
   6   2   2 33.2979 4.36872   9
   6   2   2 39.9549 4.99260   6
   6   2   3 21.5865 3.00161   5
   6   2   3 22.8915 3.98749   9
   6   2   3 25.3308 4.42326   6
   6   2   4 21.9236 2.87358   5
   6   2   4 16.1037 3.99687   9
   6   2   4 11.4303 3.90255   6
   6   2   5 39.5704 3.66583   5
   6   2   5 45.3639 5.74559   6
   6   2   5 32.8960 5.02643   9
   6   2   6 11.0183 4.27232   6
   6   2   6 7.09387 4.25052   9
   6   2   7 32.1109 5.43981   6
   6   2   7 49.5078 6.13231   9
   6   2   8 13.4235 4.71015   6
   6   2   8 23.3110 5.50841   9
   6   2   9 43.0170 6.30409   6
   6   2   9 44.8958 6.55208   9
   6   2  10 18.7250 5.45669   6
   6   2  10 35.1724 6.46268   9
   6   2  11 24.3489 5.52003   6
   6   2  11 18.3411 5.66450   9
   6   2  12 2.12114 4.85135   6
   6   2  12 2.24016 4.93716   9
   6   2  13 16.2047 5.40112   6
   6   2  13 15.7478 5.51066   9
   6   2  14 41.2984 6.90484   6
   6   2  14 28.1283 6.87195   9
   6   2  15 37.1468 7.03819   6
   6   2  15 49.3496 7.96735   9
   6   2  16 0.81318 5.08492   6
   6   2  16 18.0468 6.74595   9
   6   2  17 4.16329 5.33481   6
  -6   3  22 4.34856 4.03742   6
  -6   3  21-3.36748 3.71764   6
  -6   3  21 2.71996 4.58301   9
  -6   3  20-3.27617 4.14033   6
  -6   3  20 1.74735 4.05287   9
  -6   3  19 6.34835 3.91898   6
  -6   3  19 13.4337 4.83127   9
  -6   3  18 0.76461 3.60659   6
  -6   3  18 11.2275 4.31626   9
  -6   3  17 10.2537 4.12712   6
  -6   3  17 5.37683 3.89309   9
  -6   3  16-2.11366 3.65467   6
  -6   3  15 37.5389 5.67130   6
  -6   3  14 3.84481 3.32768   6
  -6   3  14 5.12384 2.62946   5
  -6   3  13 154.790 10.2522   6
  -6   3  13 141.855 9.37654   5
  -6   3  12 306.353 15.3258   6
  -6   3  12 251.123 14.0797   5
  -6   3  11 72.0798 6.27242   5
  -6   3  11 81.2496 6.88698   6
   6   3 -11 78.7905 5.92636   5
  -6   3  10 188.426 10.7160   5
  -6   3  10 187.639 11.0529   6
   6   3 -10 177.741 10.0289   5
   6   3  -9 36.6514 3.90668   8
   6   3  -9 38.4880 4.05379   5
  -6   3   9 33.3300 4.20235   5
  -6   3   9 35.8784 4.52341   6
   6   3  -8 80.6298 5.82155   8
  -6   3   8 87.9960 6.59870   7
  -6   3   8 85.7049 6.59132   5
   6   3  -8 85.8748 6.23122   5
  -6   3   7 43.0664 4.57030   7
   6   3  -7 49.2101 4.46892   8
   6   3  -7 48.5859 4.62754   5
   6   3  -6 54.4777 4.74331   8
  -6   3   6 59.5976 5.12730   7
   6   3  -6 55.6764 4.94565   5
   6   3  -5 25.4826 3.35188   8
  -6   3   5 18.3778 3.17055   7
   6   3  -5 23.7434 3.56501   5
   6   3  -4 116.257 7.36752   5
  -6   3   4 110.829 7.05877   7
   6   3  -3 70.8337 5.76336   5
  -6   3   3 80.1722 5.47099   7
  -6   3   2 31.6959 3.34693   7
   6   3  -2 34.1683 4.13344   5
  -6   3   1 81.9910 5.26922   7
   6   3  -1 72.4365 5.95173   6
   6   3  -1 77.0639 5.94852   5
  -6   3   0 18.2090 2.72065   5
  -6   3   0 16.1102 2.34500   7
   6   3   0 16.5611 3.14423   5
   6   3   0 6.53764 3.24451   6
   6   3   1 87.2213 6.87581   6
   6   3   1 98.8270 6.43316   5
  -6   3  -1 93.8971 5.99897   5
   6   3   1 74.7353 5.81781   9
  -6   3  -2 1.61332 1.69581   5
   6   3   2 2.50401 2.84485   9
   6   3   2 4.19728 2.38403   5
   6   3   2-0.92024 3.41732   6
   6   3   3 103.322 6.74616   5
   6   3   3 90.7385 7.51145   6
   6   3   3 97.1242 7.10148   9
   6   3   4-1.13286 2.23312   5
   6   3   4 5.08539 3.99979   6
   6   3   4 2.99296 3.36297   9
   6   3   5 75.3509 6.74728   9
   6   3   5 87.2338 7.63608   6
   6   3   5 75.3065 5.75848   5
   6   3   6 21.1248 4.80096   9
   6   3   6 20.3587 5.01099   6
   6   3   7 21.1495 4.86806   9
   6   3   7 26.2584 5.36453   6
   6   3   8 8.73388 4.53956   9
   6   3   8 7.56285 4.60329   6
   6   3   9 11.2331 4.64269   9
   6   3   9 3.97637 4.77715   6
   6   3  10 9.32589 4.99580   9
   6   3  10 14.6250 5.22127   6
   6   3  11 9.94427 5.59725   9
   6   3  11 8.74692 5.22205   6
   6   3  12 15.7901 5.66514   9
   6   3  12 6.84350 5.08137   6
   6   3  13 15.0231 6.11772   9
   6   3  13 20.5548 6.25270   6
   6   3  14 4.14907 5.57058   9
   6   3  14 1.63618 5.32551   6
   6   3  15 13.8736 6.05325   9
   6   3  15 12.6613 6.01436   6
   6   3  16 3.60457 5.72749   9
   6   3  16 7.78682 5.89686   6
  -6   4  20 1.81424 4.58600   9
  -6   4  20 2.59599 4.01472   6
  -6   4  19 1.75108 4.25068   9
  -6   4  19 7.56886 4.41878   6
  -6   4  18 0.83927 4.12913   9
  -6   4  18-0.81331 4.11103   6
  -6   4  17 10.4838 4.29582   9
  -6   4  17 5.47758 4.31454   6
  -6   4  16 22.4716 5.05941   6
  -6   4  15 19.3053 4.02840   5
  -6   4  15 21.6680 5.01189   6
  -6   4  14 27.8201 4.54254   5
  -6   4  14 28.1149 4.81804   6
  -6   4  13 46.8842 5.56385   5
  -6   4  13 58.2049 6.36465   6
  -6   4  12 14.0501 3.44015   5
  -6   4  12 19.9250 4.37444   6
  -6   4  11 9.53200 3.56982   6
  -6   4  11 6.07643 2.98636   5
   6   4 -11 9.75727 3.01486   5
  -6   4  10 71.5197 6.70153   6
   6   4 -10 79.0179 6.18960   5
  -6   4  10 70.3963 6.31509   5
  -6   4   9 39.5270 4.94302   6
  -6   4   9 52.9423 5.34666   5
   6   4  -9 47.3115 5.02072   5
  -6   4   8 81.3979 6.48406   6
   6   4  -8 79.2070 6.25361   5
  -6   4   8 67.2355 6.14641   5
  -6   4   7 44.8149 5.25179   5
  -6   4   7 42.5384 4.91584   6
   6   4  -7 47.0908 5.01935   5
   6   4  -7 47.1250 4.57212   8
   6   4  -6 85.7615 6.16720   8
   6   4  -6 72.3559 6.21590   5
  -6   4   6 88.3577 6.72496   5
   6   4  -5 65.9187 5.80436   5
  -6   4   5 63.1188 5.76876   5
   6   4  -4 10.9023 3.17657   5
  -6   4   4 15.3566 3.13837   5
   6   4  -3 56.8328 5.29150   5
  -6   4   3 47.0481 4.93123   5
   6   4  -2 28.7270 4.22696   5
  -6   4   2 23.7765 3.56000   5
   6   4  -2 21.0376 3.84455   6
   6   4  -1 38.8261 4.83069   5
  -6   4   1 47.4085 4.53904   5
   6   4  -1 42.4516 4.86152   6
   6   4   0 40.6952 4.65033   5
  -6   4   0 30.1284 3.95755   5
   6   4   0 40.6422 4.95304   6
   6   4   1 6.86312 3.04880   5
  -6   4  -1 0.79902 1.91153   5
   6   4   1-0.46624 3.52545   6
   6   4   2 16.9204 3.49835   5
   6   4   2 10.8426 4.11638   6
   6   4   3 18.7330 3.75745   5
   6   4   3 19.5990 4.70586   6
   6   4   4 34.1837 4.38993   5
   6   4   4 47.8901 5.92847   6
   6   4   5 20.8806 3.80181   5
   6   4   5 20.6996 4.98294   6
   6   4   6 12.7494 4.79845   6
   6   4   7 4.48850 4.52604   6
   6   4   8 4.72937 4.70414   6
   6   4   9 28.3683 6.13498   6
   6   4  10 6.68409 5.31480   6
   6   4  11 85.4882 9.16657   6
   6   4  12 37.1293 7.16993   6
   6   4  13 16.7488 5.85996   6
   6   4  14 2.59708 5.76768   6
  -6   5  19-0.89988 4.42857   9
  -6   5  19-4.38903 4.37957   6
  -6   5  18-1.73859 4.15633   9
  -6   5  18 2.55548 4.19090   6
  -6   5  17-4.18019 3.93950   9
  -6   5  17-1.64905 4.00119   6
  -6   5  16 4.83485 3.97135   9
  -6   5  16 7.93242 4.27162   6
  -6   5  15 1.52151 4.18620   6
  -6   5  15 4.11568 3.37675   5
  -6   5  14 55.9539 6.64183   6
  -6   5  14 43.5190 5.70149   5
  -6   5  13 39.1154 5.62411   6
  -6   5  13 38.9246 5.41864   5
  -6   5  12 37.0022 5.31968   6
  -6   5  12 31.0419 5.03417   5
  -6   5  11 49.2721 5.99881   5
  -6   5  11 68.6297 6.69816   6
   6   5 -10 28.9691 4.43751   5
  -6   5  10 21.5827 4.43050   5
  -6   5  10 27.5083 4.54441   6
   6   5  -9 30.3274 4.46142   5
  -6   5   9 27.8664 4.41782   6
  -6   5   9 32.3069 4.74682   5
  -6   5   8 60.2750 6.09640   5
  -6   5   8 49.3477 5.47920   6
   6   5  -8 44.1918 5.31375   5
  -6   5   7 30.9977 4.87471   5
  -6   5   7 20.1467 3.93634   6
   6   5  -7 24.5362 4.43847   5
  -6   5   6 64.7356 6.28824   5
  -6   5   6 56.8974 5.52102   6
   6   5  -6 64.3316 6.05721   5
   6   5  -5 51.0119 5.51233   5
  -6   5   5 28.4962 4.52749   5
   6   5  -4 24.3535 4.40708   5
  -6   5   4 22.8146 4.02137   5
   6   5  -3 25.5237 4.46249   5
  -6   5   3 30.4579 4.28913   5
   6   5  -2 21.8750 4.43623   5
  -6   5   2 12.7144 3.24634   5
   6   5  -1 6.96951 3.26927   5
  -6   5   1 6.19969 2.91448   5
   6   5   0 4.84253 3.18626   5
  -6   5   0 4.53696 2.77832   5
   6   5   1 15.8824 4.22428   6
   6   5   1 26.9686 4.62096   5
  -6   5  -1 21.5013 3.86116   5
   6   5   2 47.1451 5.86459   6
   6   5   2 71.3858 6.33128   5
   6   5   3 99.6115 8.22015   6
   6   5   3 90.3106 7.70574   5
   6   5   4 46.4755 5.64499   5
   6   5   4 60.8823 6.71966   6
   6   5   5 66.8695 6.44682   5
   6   5   5 74.1057 7.47897   6
   6   5   6 3.75323 3.14632   5
   6   5   6 9.04489 4.56169   6
   6   5   7 17.0330 5.12902   6
   6   5   8 20.0637 5.89368   6
   6   5   9 8.25832 5.44557   6
   6   5  10 14.1122 5.88036   6
   6   5  11 2.44973 5.01150   6
   6   5  12 6.78056 5.94337   6
   6   5  13 17.5203 6.41772   6
  -6   6  18 15.0253 4.99989   9
  -6   6  17-0.85206 3.89096   6
  -6   6  17-3.41186 4.25521   9
  -6   6  16 14.0044 4.87572   6
  -6   6  16 0.82398 3.88721   9
  -6   6  15 1.53041 3.32110   5
  -6   6  15 3.97255 3.74330   6
  -6   6  15 0.79537 3.96788   9
  -6   6  14-0.76224 3.64537   6
  -6   6  14 5.34710 3.81085   5
  -6   6  13 12.3962 4.28308   6
  -6   6  13 6.04242 3.97973   5
  -6   6  12 6.25082 3.82795   6
  -6   6  12 6.68648 3.71344   5
  -6   6  11 3.97454 3.60395   6
  -6   6  11 0.73306 3.29337   5
  -6   6  10 34.6889 5.07286   6
  -6   6  10 17.3415 4.49078   5
   6   6  -9 8.79085 3.57741   5
  -6   6   9 7.83071 3.88448   5
   6   6  -8-1.18185 3.52775   5
  -6   6   8-0.69991 3.71954   5
   6   6  -7 3.56388 3.30823   5
  -6   6   7 6.18434 3.43203   5
   6   6  -6 1.20089 3.19139   5
  -6   6   6 2.02246 3.17613   5
   6   6  -5 26.0223 4.78814   5
  -6   6   5 21.1339 4.64615   5
   6   6  -4 1.82706 3.56655   5
  -6   6   4-2.58286 3.51236   5
   6   6  -3 30.6650 5.13323   5
  -6   6   3 25.2577 4.62973   5
   6   6  -2 15.4270 4.44718   5
  -6   6   2 2.46885 3.12992   5
   6   6  -1 6.20239 3.74345   5
  -6   6   1 5.44528 3.14501   5
   6   6   0 1.24561 3.42914   5
  -6   6   0 6.49597 3.17894   5
   6   6   1 29.3756 5.18985   5
   6   6   2 30.0493 5.07504   5
   6   6   3 48.2540 6.25573   5
   6   6   4 10.6471 4.09541   5
   6   6   5 30.6175 5.09648   5
   6   6   6 2.48806 3.19329   5
   6   6   6 14.9514 4.98952   6
   6   6   7 19.2642 5.47266   6
   6   6   8 5.24236 4.99271   6
   6   6   9 29.7308 6.69708   6
   6   6  10 5.70371 5.34928   6
   6   6  11 6.76791 5.55527   6
  -6   7  15 3.27933 3.74395   5
  -6   7  15 1.62271 3.93691   6
  -6   7  14 0.82196 3.43684   5
  -6   7  13 6.57220 4.10485   5
  -6   7  12 13.1246 4.38633   5
  -6   7  11 14.6331 4.92867   5
  -6   7  10 2.41931 3.79974   5
   6   7  -9 37.3043 5.53422   5
  -6   7   9 47.7636 6.45017   5
   6   7  -8-0.66068 3.33966   5
  -6   7   8-0.78517 3.80901   5
   6   7  -7 6.70378 3.57874   5
  -6   7   7 12.3706 4.07376   5
   6   7  -6 8.81066 3.81011   5
  -6   7   6-3.04098 3.68818   5
   6   7  -5 4.78664 3.84445   5
  -6   7   5-0.74633 3.23878   5
   6   7  -4 13.7971 4.41538   5
  -6   7   4 15.3721 4.10726   5
   6   7  -3 2.78098 3.69698   5
  -6   7   3 4.29076 3.52086   5
   6   7  -2 3.50109 3.67875   5
  -6   7   2 3.47789 3.27905   5
   6   7  -1 26.0248 5.14375   5
  -6   7   1 23.6840 4.53309   5
   6   7   0 0.70677 3.52527   5
   6   7   1 21.9862 5.10243   5
   6   7   2-0.71162 3.73640   5
   6   7   3 6.40737 3.69977   5
   6   7   4 11.3750 4.49773   5
   6   7   5 5.67419 4.23931   5
   6   7   6 9.85280 4.33400   5
  -6   8  11 0.86701 3.89408   5
  -6   8  10 4.30432 3.80472   5
  -6   8   9 4.26176 3.83139   5
   6   8  -8-1.45545 3.91302   5
  -6   8   8 3.37235 3.84914   5
   6   8  -7 14.7949 4.67263   5
  -6   8   7 24.1426 5.29027   5
   6   8  -6 2.99705 3.64006   5
  -6   8   6 8.20044 4.09491   5
   6   8  -5 14.3936 4.60967   5
  -6   8   5-0.80687 3.68729   5
   6   8  -4 6.12242 4.21884   5
  -6   8   4 8.72785 4.02028   5
   6   8  -3 3.86037 3.69431   5
  -6   8   3 3.88933 3.72198   5
   6   8  -2 11.6666 4.78899   5
  -6   8   2 9.91953 4.12198   5
   6   8  -1 1.56341 3.89938   5
   6   8   0 13.3487 4.57981   5
   6   8   1 0.78752 3.92805   5
   6   8   2 0.78804 4.08691   5
   6   8   3 1.57561 3.76718   5
   6   8   4 7.06956 4.37642   5
   6   8   5 0.78195 4.00428   5
   6   8   6-3.10321 4.22129   5
  -7  -8   7 0.88431 4.58617   2
  -7  -8   6 11.4436 5.01896   2
  -7  -8   5 2.62966 4.19218   2
  -7  -8   4 15.6086 5.30510   2
  -7  -8   3-0.86419 4.36837   2
  -7  -8   2 1.73375 4.43955   2
  -7  -8   1-0.86968 4.33788   2
  -7  -8   0-6.14030 4.93640   2
  -7  -8  -1-2.64831 4.80252   2
  -7  -7   6 3.98248 4.62057   2
  -7  -7   5-0.79219 4.30893   2
  -7  -7   4 21.3109 5.15740   2
  -7  -7   3 5.47414 4.16072   2
  -7  -7   2 27.3200 5.67167   2
  -7  -7   1 3.13985 4.12306   2
  -7  -7   0 2.37848 4.31321   2
  -7  -7  -1 0.80226 3.77910   2
  -7  -6  17 2.59786 4.08016   1
  -7  -6  16 12.6621 5.10821   1
  -7  -6  15 1.64228 4.20532   1
  -7  -6  14 21.7168 5.49832   1
  -7  -6  13 18.0918 5.20369   1
  -7  -6   5 5.57308 3.96301   2
  -7  -6   4 36.0895 5.87478   2
  -7  -6   3 19.3478 5.02374   2
  -7  -6   2 30.2501 5.58031   2
  -7  -6   1 17.3101 4.82717   2
  -7  -6   0 6.29392 4.06154   2
  -7  -6  -1 19.2026 4.79132   2
  -7  -6  -9 4.15446 3.79656   3
  -7  -6 -10 2.54172 3.40474   3
  -7  -5  19 4.23646 4.55860   1
  -7  -5  18 4.12381 4.00393   1
  -7  -5  17 8.00390 4.46123   1
  -7  -5  16 17.1073 4.77137   1
  -7  -5  15 37.0180 6.06774   1
  -7  -5  14 3.65827 4.07129   1
  -7  -5  13 27.5633 5.18766   1
  -7  -5  12 70.2021 7.28343   1
  -7  -5  11 48.4961 6.23411   1
  -7  -5   4 22.0093 4.64831   2
  -7  -5   3 13.0566 3.86249   2
  -7  -5   2 0.58908 3.27620   2
  -7  -5   1 9.50056 3.85006   2
  -7  -5   0 9.64250 3.74809   2
  -7  -5  -1 15.3942 4.42193   2
   7  -5   1 8.98151 3.37740   9
  -7  -5  -9-0.76127 3.24369   3
  -7  -5 -10 7.79942 3.74039   3
  -7  -5 -11 0.79922 3.27687   3
  -7  -5 -12 0.81984 3.29352   3
  -7  -4  21-3.34420 4.17186   1
  -7  -4  20 2.43404 4.04782   1
  -7  -4  19 3.13688 3.86004   1
  -7  -4  18 15.9236 4.69042   1
  -7  -4  17 13.1429 4.30357   1
  -7  -4  16 8.43277 4.24599   1
  -7  -4  15 18.2793 4.59458   1
  -7  -4  14 3.25333 3.65973   1
  -7  -4  13 26.8855 4.74912   1
  -7  -4  12 16.2640 4.11777   1
  -7  -4  11 13.8694 3.88410   1
  -7  -4  10 27.7431 4.62079   1
  -7  -4   9 27.4477 4.48646   1
  -7  -4   4 1.48060 3.16121   2
  -7  -4   3 6.40902 3.29281   2
  -7  -4   2 27.4294 4.35281   2
  -7  -4   1 18.8538 3.92199   2
   7  -4  -1 18.6045 3.96030   9
  -7  -4   0 87.5599 7.29324   2
   7  -4   0 99.6920 7.69131   9
  -7  -4  -1 37.4227 5.05161   2
   7  -4   1 40.2547 5.07582   9
   7  -4   2 98.1788 7.85321   9
   7  -4   3 50.0887 5.83142   9
   7  -4   4 39.1034 5.49571   9
   7  -4   5 10.9533 3.88646   9
   7  -4   6-0.62891 3.92750   9
   7  -4   7 74.9705 7.48812   9
   7  -4   8 54.0103 6.75709   9
  -7  -4  -8 64.8788 6.70641   3
  -7  -4  -9 0.68632 3.08251   3
  -7  -4 -10 34.8014 5.30387   3
  -7  -4 -11 28.7406 5.02427   3
  -7  -4 -12 2.27776 3.52284   3
  -7  -4 -13 4.69428 3.74485   3
  -7  -4 -14 20.1538 4.73394   3
  -7  -3  17 8.02212 3.88759   1
  -7  -3  16 27.9630 4.91581   1
  -7  -3  15 22.2847 4.49440   1
  -7  -3  14 18.2654 4.26682   1
  -7  -3  13 186.869 11.3791   1
  -7  -3  12 83.3528 6.94138   1
  -7  -3  11 11.3301 3.47684   1
  -7  -3  10 200.312 11.3720   1
  -7  -3   9 141.177 8.88300   1
  -7  -3   8 16.3347 3.50662   1
  -7  -3   4 15.7568 3.36136   2
  -7  -3   3 74.3298 5.88061   2
  -7  -3   2 44.2726 4.57677   2
   7  -3  -2 49.4576 5.24287   9
  -7  -3   1 1.59430 2.63596   2
   7  -3  -1 2.51774 2.94961   9
  -7  -3   0 43.6702 4.67275   2
   7  -3   0 35.8443 4.85160   9
   7  -3   1 39.1286 4.94873   9
   7  -3   2 8.67043 3.75803   9
   7  -3   3 5.57537 3.66324   9
   7  -3   4 9.82080 4.11859   9
   7  -3   5 5.39415 4.02775   9
   7  -3   6 42.9072 5.83110   9
  -7  -3  -6 31.5084 4.51250   3
   7  -3   7 19.3498 4.78973   9
  -7  -3  -7 20.7411 3.91841   3
   7  -3   8 14.7341 4.67198   9
  -7  -3  -8 7.04198 2.78464   3
   7  -3   9-1.39381 3.79071   9
  -7  -3  -9-0.61482 2.71506   3
   7  -3  10 10.8731 4.86958   9
  -7  -3 -10 21.2199 4.13236   3
   7  -3  11 27.8197 5.82035   9
  -7  -3 -11 13.4529 3.71647   3
   7  -3  12 10.1243 4.99317   9
  -7  -3 -12 4.21312 3.73891   3
   7  -3  13 15.2697 5.40531   9
  -7  -3 -13 6.58389 3.71410   3
  -7  -3 -14 2.27934 3.11618   3
  -7  -3 -15 1.58094 3.43030   3
  -7  -2  13 102.296 7.58046   1
  -7  -2  12 286.412 14.4196   1
  -7  -2  11 47.7669 4.74762   1
  -7  -2  10 224.369 11.6267   1
  -7  -2   9 119.234 7.38290   1
  -7  -2   8 53.3729 4.54183   1
  -7  -2   4 11.5446 2.47690   2
   7  -2  -3 112.384 7.76295   9
  -7  -2   3 109.383 6.58903   2
  -7  -2   2 1.18479 1.92913   2
   7  -2  -2 3.73672 2.91778   9
  -7  -2   1 35.8711 3.66465   2
   7  -2  -1 41.9089 4.92488   9
   7  -2   0 35.4235 4.90244   9
   7  -2   1 69.3566 6.44003   9
   7  -2   2 16.6443 4.30973   9
   7  -2   3 6.47158 3.60063   9
   7  -2   4 6.15880 3.90233   9
  -7  -2  -5 24.5856 3.68996   3
   7  -2   5 15.6975 4.38665   9
  -7  -2  -6 28.0157 3.98161   3
   7  -2   6 23.6838 5.00139   9
  -7  -2  -7 88.4233 6.69789   3
   7  -2   7 71.5194 7.38891   9
  -7  -2  -8 44.1306 5.03866   3
   7  -2   8 44.9708 6.46875   9
  -7  -2  -9 21.4500 3.71931   3
   7  -2   9 31.0389 5.64315   9
  -7  -2 -10 56.6115 5.89319   3
   7  -2  10 40.3494 6.40726   9
  -7  -2 -11 5.55915 2.95875   3
   7  -2  11 3.01062 4.62191   9
  -7  -2 -12 9.78571 3.60739   3
   7  -2  12 10.1818 5.19086   9
  -7  -2 -13 15.8321 4.10049   3
   7  -2  13 30.9404 6.34333   9
  -7  -2 -14 20.1532 4.47992   3
   7  -2  14 20.2281 5.57964   9
  -7  -2 -15 17.9994 4.42987   3
   7  -2  15 34.8131 7.00701   9
  -7  -1  14 21.9566 3.33935   7
  -7  -1  14 22.5327 3.70428   6
  -7  -1  13 238.037 12.2055   4
  -7  -1  13 242.145 12.4532   7
  -7  -1  12 183.418 9.94007   4
  -7  -1  11 51.1106 4.58173   4
  -7  -1  10 241.084 11.6567   1
  -7  -1   9 55.3340 4.27954   1
  -7  -1   8 36.8239 3.36555   1
  -7  -1   7 37.7071 3.26061   1
   7  -1  -4 52.9087 4.98096   9
  -7  -1   4 45.5358 3.44817   2
   7  -1  -3 46.2628 4.88692   9
  -7  -1   3 49.7278 3.51426   2
   7  -1  -2 48.8900 5.09455   9
  -7  -1   2 57.9015 3.86909   2
   7  -1  -1 294.921 14.8667   9
   7  -1   0 76.1837 5.37072   8
   7  -1   0 82.5353 6.69553   9
   7  -1   1 90.3478 5.83315   8
   7  -1   1 89.5238 7.16166   9
   7  -1   2 3.47806 3.31046   9
  -7  -1  -2 0.83733 1.57018   3
   7  -1   2 2.14789 1.84990   8
   7  -1   3 10.8575 3.91344   9
  -7  -1  -3 11.8997 2.27211   3
   7  -1   3 13.8745 2.41761   8
  -7  -1  -4 4.00138 1.90037   3
   7  -1   4 4.32142 3.60161   9
  -7  -1  -5 22.9697 3.10865   3
   7  -1   5 28.1882 5.24667   9
  -7  -1  -6 49.1080 4.51933   3
   7  -1   6 62.6487 6.77737   9
   7  -1   6 47.8182 5.60251   6
  -7  -1  -7 0.85980 1.96406   3
   7  -1   7 5.58146 3.93967   9
   7  -1   7 2.46689 3.50437   6
  -7  -1  -8 0.46442 2.22102   3
   7  -1   8 3.25812 4.34109   9
   7  -1   8 2.05508 3.44866   6
   7  -1   9 1.37168 5.03221   9
  -7  -1  -9 5.01541 2.79315   3
   7  -1  10 2.88484 4.80491   9
  -7  -1 -10 1.61963 2.54405   3
   7  -1  11-0.75611 5.15039   9
  -7  -1 -11 2.30423 2.58788   3
   7  -1  12 3.16437 5.23116   9
   7  -1  13 47.0717 7.68172   9
   7  -1  14 18.8962 6.33852   9
   7  -1  15 4.44837 5.65323   9
  -7   0  20 8.77179 4.12217   9
  -7   0  19 6.29351 3.58850   9
  -7   0  18 12.6143 3.87794   9
  -7   0  17 6.96455 3.60221   9
  -7   0  17 4.15195 2.92474   6
  -7   0  16 85.0046 7.31777   6
  -7   0  15-0.48737 2.36430   7
  -7   0  15 2.17156 2.70784   6
  -7   0  14 29.4228 4.02283   7
  -7   0  14 44.0362 4.95474   6
  -7   0  14 37.8802 3.95013   4
  -7   0  13 155.603 9.03585   7
  -7   0  13 133.512 8.95196   6
  -7   0  13 140.300 8.44237   4
  -7   0  12 104.969 7.38420   7
  -7   0  12 116.500 7.26980   4
  -7   0  11 16.2081 3.04864   7
  -7   0  11 20.5568 3.03148   4
  -7   0  10 33.1185 3.71253   4
  -7   0   9 1.49953 1.71242   4
  -7   0   8 3.28057 1.74708   4
  -7   0   7 69.8557 5.20044   4
  -7   0   6 175.170 9.36260   4
   7   0  -5 5.86138 2.24011   5
  -7   0   5 7.39842 2.00412   4
   7   0  -4 94.8223 6.02125   5
   7   0  -4 87.7743 6.40210   9
   7   0  -4 76.8306 5.82284   8
   7   0  -3 27.1675 3.31808   5
   7   0  -3 30.6611 4.07299   9
   7   0  -3 31.6756 3.57503   8
   7   0  -2 68.8015 4.99549   5
   7   0  -2 59.9505 5.53999   9
   7   0  -2 76.5454 5.32572   8
   7   0  -1 84.0807 5.49502   5
   7   0  -1 79.9738 6.40810   9
   7   0  -1 81.7621 5.70376   8
   7   0   0 44.2060 4.03263   8
   7   0   0 36.1640 4.79480   9
   7   0   0 40.7297 3.69240   5
   7   0   1 14.0370 2.64864   8
   7   0   1 12.2362 3.78701   9
   7   0   1 13.7707 2.37148   5
   7   0   2 32.3593 3.61630   8
   7   0   2 47.2934 5.32180   9
   7   0   2 36.3264 3.43771   5
   7   0   3 1.48728 3.30322   9
   7   0   3 0.44892 3.31363   6
   7   0   3 2.34803 1.98454   8
   7   0   3 1.91976 1.65390   5
   7   0   4 12.1731 3.84494   6
   7   0   4 16.8584 2.77081   8
   7   0   4 17.1689 4.43071   9
   7   0   5 68.7225 5.28277   8
   7   0   5 67.9549 6.35033   6
   7   0   5 74.0551 6.89998   9
   7   0   6 29.1846 4.99999   6
   7   0   6 34.7908 5.74713   9
   7   0   7-2.14499 4.19477   6
   7   0   7 0.61397 4.50311   9
   7   0   8 35.9312 5.38838   6
   7   0   8 33.7580 6.18471   9
   7   0   9 9.98168 4.47812   6
   7   0   9 8.21912 5.33918   9
   7   0  10 6.75077 4.30071   6
   7   0  10-2.16405 5.08918   9
   7   0  11-2.56028 4.48435   6
   7   0  11 8.34367 5.20382   9
   7   0  12 15.1045 6.10608   9
   7   0  13 37.4234 7.38143   9
   7   0  14 31.1939 7.30370   9
   7   0  15-1.79942 5.71494   9
  -7   1  23-2.64997 4.22455   9
  -7   1  22 7.65054 4.47226   9
  -7   1  21-2.45673 4.24787   9
  -7   1  20-1.44159 3.54726   6
  -7   1  20-3.14973 3.98114   9
  -7   1  19 13.3240 4.13527   6
  -7   1  19 12.8044 4.56455   9
  -7   1  18 2.69041 3.22139   6
  -7   1  18 9.36576 4.34518   9
  -7   1  17 9.08364 3.66304   6
  -7   1  16 34.5293 5.10205   6
  -7   1  15 2.68802 2.68563   7
  -7   1  15 5.94105 3.19801   6
  -7   1  14 22.6907 3.81176   7
  -7   1  14 29.5043 3.63263   4
  -7   1  14 25.4349 4.40602   6
  -7   1  13 215.620 12.4299   7
  -7   1  13 229.255 12.1389   4
  -7   1  13 258.883 13.3568   6
  -7   1  12 183.740 10.1931   4
  -7   1  12 181.620 10.5556   7
  -7   1  11 56.4712 4.81875   4
  -7   1  11 49.5018 5.04259   7
  -7   1  10 265.140 12.8597   4
   7   1 -10 244.850 12.6522   5
  -7   1  10 246.462 12.8991   7
  -7   1   9 47.4366 4.49215   4
   7   1  -9 55.6789 4.76648   5
  -7   1   9 53.8177 4.88204   7
  -7   1   8 49.0193 4.43305   4
  -7   1   8 43.0330 4.32870   7
   7   1  -8 36.8026 3.99482   5
  -7   1   7 42.9399 4.01100   4
   7   1  -7 39.2128 3.98988   5
   7   1  -7 31.0084 3.74874   8
  -7   1   6 15.6709 2.79700   4
   7   1  -6 22.9725 3.18682   5
   7   1  -6 19.5104 3.31767   8
   7   1  -5 28.7989 3.54500   8
   7   1  -5 32.2192 3.60646   5
  -7   1   5 27.7335 3.32590   4
   7   1  -4 48.2949 4.57374   9
   7   1  -4 55.1998 4.73103   8
   7   1  -4 57.2793 4.65201   5
  -7   1   4 51.3043 4.43950   4
   7   1  -3 51.7544 4.72570   9
   7   1  -3 55.2398 4.78830   8
   7   1  -3 54.5048 4.56339   5
  -7   1   3 56.0193 4.45403   4
   7   1  -2 56.5981 5.00780   9
  -7   1   2 61.5155 4.55507   4
   7   1  -2 59.4554 4.90114   8
   7   1  -2 52.5426 4.59500   5
   7   1  -1 284.818 13.4028   5
   7   1  -1 285.761 13.6982   8
   7   1  -1 276.056 13.9624   9
  -7   1   1 280.607 13.2541   4
   7   1   0 82.2545 5.64455   5
   7   1   0 86.2239 6.10887   8
   7   1   0 80.2645 6.38636   9
  -7   1   0 81.7623 5.37605   4
  -7   1  -1 82.7146 5.35477   4
   7   1   1 82.4112 6.10299   8
   7   1   1 87.6397 5.69894   5
   7   1   1 91.9114 6.89371   9
   7   1   1 87.6122 6.96503   6
   7   1   2 0.91396 3.35303   6
  -7   1  -2 3.39905 1.61222   4
   7   1   2 2.50453 2.05606   5
   7   1   2 2.26183 3.21390   9
   7   1   3 14.9724 2.48509   5
   7   1   3 8.10541 3.73741   9
   7   1   3 10.5201 3.86931   6
   7   1   4 8.59331 4.21139   9
   7   1   4 3.01326 3.66567   6
   7   1   5 25.8669 5.19161   9
   7   1   5 22.1860 4.74881   6
   7   1   6 38.9515 6.16849   9
   7   1   6 53.9654 6.25967   6
   7   1   7 0.60797 4.78203   9
   7   1   7 2.33145 4.08394   6
   7   1   8 2.57793 4.81454   9
   7   1   8-1.82633 4.14655   6
   7   1   9 5.47075 4.95909   9
   7   1   9 8.25247 4.60448   6
   7   1  10 3.60647 5.15659   9
   7   1  10 0.66231 4.27682   6
   7   1  11 3.03968 5.10504   9
   7   1  11 8.25839 4.72631   6
   7   1  12 18.3537 6.06566   9
   7   1  12 15.7305 5.80891   6
   7   1  13 49.3123 7.99155   9
   7   1  13 48.1075 7.15221   6
   7   1  14 25.2989 6.90085   9
   7   1  14 16.0380 5.78681   6
   7   1  15 9.07894 6.23772   9
  -7   2  22 1.64232 3.86904   6
  -7   2  22 3.59474 4.54347   9
  -7   2  21 5.61658 4.00961   6
  -7   2  21 7.81417 4.33759   9
  -7   2  20 11.6895 4.31467   6
  -7   2  20 15.0655 4.78013   9
  -7   2  19 15.8403 4.46403   6
  -7   2  19 19.2811 5.01525   9
  -7   2  18 25.4725 5.08461   6
  -7   2  18 26.2655 5.53325   9
  -7   2  17 1.40178 3.20032   6
  -7   2  16 8.08772 3.67818   6
  -7   2  15 58.3614 6.39562   6
  -7   2  14 20.2770 4.16216   6
  -7   2  13 126.774 8.97350   6
  -7   2  13 110.382 8.46480   7
  -7   2  12 327.616 16.5500   6
  -7   2  12 315.253 16.2213   7
   7   2 -12 315.534 15.4625   5
  -7   2  11 55.9231 5.41860   7
   7   2 -11 52.5736 4.99040   5
  -7   2  10 273.096 13.9227   7
   7   2 -10 256.426 13.2488   5
   7   2  -9 119.427 7.74161   8
  -7   2   9 134.507 8.15742   4
  -7   2   9 115.601 7.99813   7
   7   2  -9 124.801 7.88470   5
   7   2  -8 68.4486 5.48436   8
  -7   2   8 62.0660 5.30106   4
  -7   2   8 78.1650 5.96567   7
   7   2  -8 74.8699 5.76027   5
   7   2  -7 57.1346 4.96691   8
  -7   2   7 57.4912 4.99535   4
   7   2  -7 57.4257 4.96325   5
  -7   2   7 53.1802 4.92963   7
  -7   2   6 29.2873 3.48895   4
  -7   2   6 27.6301 3.62350   7
   7   2  -6 29.6241 3.73981   8
   7   2  -6 26.8629 3.73564   5
  -7   2   5 75.9224 5.59953   4
   7   2  -5 75.1940 5.76647   8
  -7   2   5 70.1628 5.48089   7
   7   2  -5 72.0990 5.65291   5
   7   2  -4 8.05613 2.18406   9
  -7   2   4 11.5392 2.50420   4
   7   2  -4 6.25994 2.50952   8
  -7   2   4 9.95825 2.53294   7
   7   2  -4 12.1325 2.76788   5
   7   2  -3 109.578 7.20333   5
   7   2  -3 114.682 7.42544   8
  -7   2   3 120.923 7.16253   4
   7   2  -3 114.337 7.08550   9
   7   2  -2 0.79801 2.17096   8
   7   2  -2 2.23211 2.20045   5
   7   2  -2 0.34269 2.45033   9
  -7   2   2 2.09791 1.62283   4
   7   2  -1 36.1183 3.90159   5
  -7   2   1 30.7794 3.28878   4
   7   2  -1 30.1882 3.94640   9
  -7   2   0 40.2644 3.59906   4
   7   2   0 32.7680 4.79208   6
   7   2   0 38.6266 3.97999   5
   7   2   0 38.0849 4.48456   9
   7   2   1 77.9562 5.61258   5
  -7   2  -1 75.1039 5.16467   4
   7   2   1 67.6297 6.34011   6
   7   2   1 73.4435 6.15845   9
   7   2   2 18.6180 3.89014   9
   7   2   2 28.8638 3.57798   5
   7   2   2 21.4034 4.49153   6
   7   2   3 6.66932 2.47012   5
   7   2   3 0.51349 4.00118   6
   7   2   4-0.49544 3.76787   9
   7   2   4 4.82260 2.20685   5
   7   2   4-4.87481 4.44177   6
   7   2   5 16.9573 4.93965   9
   7   2   5 9.64426 4.51193   6
   7   2   6 22.6111 5.09660   9
   7   2   6 26.7167 5.23279   6
   7   2   7 91.1691 8.33591   9
   7   2   7 78.8759 7.95950   6
   7   2   8 51.2742 6.59842   9
   7   2   8 33.7274 5.93266   6
   7   2   9 34.0373 6.32105   9
   7   2   9 21.5926 5.54100   6
   7   2  10 59.0404 7.73668   9
   7   2  10 62.6644 7.58053   6
   7   2  11 7.60023 5.72094   9
   7   2  11 9.53314 4.96907   6
   7   2  12 4.79469 5.44627   9
   7   2  12 5.32902 5.15110   6
   7   2  13 23.4548 6.65804   9
   7   2  13 14.1896 5.67520   6
   7   2  14 21.8736 6.98468   9
   7   2  14 13.8196 5.73047   6
   7   2  15 18.1845 6.81365   9
   7   2  15 11.6900 5.95404   6
  -7   3  22 4.36502 4.35736   6
  -7   3  21 11.9786 4.76047   6
  -7   3  21-0.91106 4.42184   9
  -7   3  20 2.49707 4.03980   6
  -7   3  20 4.40199 4.27275   9
  -7   3  19 1.61183 3.62006   6
  -7   3  19 1.69541 4.22860   9
  -7   3  18 13.3154 4.49368   6
  -7   3  18 22.0825 5.44312   9
  -7   3  17 5.25354 3.79862   6
  -7   3  16 28.1382 5.19578   6
  -7   3  15 20.0954 4.56398   6
  -7   3  15 18.0039 3.67057   5
  -7   3  14 25.2997 4.74461   6
  -7   3  14 13.9133 3.68459   5
  -7   3  13 212.365 12.0638   5
  -7   3  13 196.043 12.4692   6
  -7   3  12 95.2186 7.73760   6
   7   3 -12 76.2835 6.36447   5
  -7   3  12 78.1713 6.78586   5
  -7   3  11 17.8326 3.60165   5
   7   3 -11 10.3119 3.02155   5
  -7   3  11 9.69575 3.56037   6
  -7   3  10 178.255 11.3373   7
   7   3 -10 205.521 11.0170   8
   7   3 -10 212.053 11.3702   5
  -7   3  10 216.580 12.2409   6
   7   3  -9 141.426 9.02536   5
  -7   3   9 154.377 9.63542   7
   7   3  -9 153.847 8.89540   8
   7   3  -8 20.9857 3.48036   5
   7   3  -8 18.9834 3.27466   8
  -7   3   8 12.9629 3.14189   7
   7   3  -7 34.5336 4.35983   5
   7   3  -7 43.9721 4.49887   8
  -7   3   7 44.6678 4.64564   7
   7   3  -6 16.5572 3.37636   5
   7   3  -6 20.0565 3.35145   8
  -7   3   6 23.2867 3.43554   7
   7   3  -5 19.6222 3.58641   5
  -7   3   5 13.9324 3.02574   7
   7   3  -5 22.8366 3.49943   8
   7   3  -4 14.2631 3.34259   5
  -7   3   4 11.2816 2.63835   7
   7   3  -4 15.4646 3.20860   8
   7   3  -3 89.2415 6.49611   5
  -7   3   3 82.8164 5.89386   7
  -7   3   2 49.1724 4.22641   7
   7   3  -2 45.5793 4.82432   5
  -7   3   1 5.27633 2.00010   7
   7   3  -1 8.90143 3.05844   5
   7   3  -1 5.34509 3.08600   6
   7   3   0 51.9643 4.94214   5
   7   3   0 41.6004 5.16860   6
   7   3   1 35.2720 4.21246   5
   7   3   1 29.5941 5.00579   6
   7   3   2 10.4237 2.79807   5
   7   3   2 6.24540 4.08507   6
   7   3   3 6.28263 3.70259   9
   7   3   3 4.13521 2.38056   5
   7   3   3 5.50103 4.11353   6
   7   3   4 6.78332 4.11825   9
   7   3   4 15.9674 3.30686   5
   7   3   4 14.4222 4.77793   6
   7   3   5 10.4045 4.34133   9
   7   3   5 6.63346 4.75393   6
   7   3   6 27.9500 5.44031   9
   7   3   6 37.8708 6.13228   6
   7   3   7 29.8382 5.73703   9
   7   3   7 19.7488 5.36647   6
   7   3   8 8.90916 5.17234   9
   7   3   8 5.48257 4.77554   6
   7   3   9 0.67640 4.40235   9
   7   3   9 0.71283 4.63944   6
   7   3  10 22.9351 5.78148   9
   7   3  10 19.3245 5.54071   6
   7   3  11 6.81253 5.43183   9
   7   3  11 19.3324 5.69136   6
   7   3  12 11.1513 5.70129   9
   7   3  12 4.81306 5.39191   6
   7   3  13 12.5144 6.04296   9
   7   3  13-3.31712 5.26849   6
   7   3  14 0.87120 5.62501   9
   7   3  14 0.85365 5.28480   6
  -7   4  20 0.91483 4.68623   9
  -7   4  20 6.14286 4.25884   6
  -7   4  19 17.6897 5.28535   9
  -7   4  19 0.85249 4.31568   6
  -7   4  18 13.6796 4.81922   9
  -7   4  18 6.59515 4.01476   6
  -7   4  17 15.1161 4.95724   6
  -7   4  16 3.83020 3.77153   6
  -7   4  15 15.4369 4.39743   6
  -7   4  15 19.9999 4.02533   5
  -7   4  14 11.2927 3.89151   6
  -7   4  14 4.30390 3.27830   5
  -7   4  13 32.5440 5.10381   6
  -7   4  13 23.0913 4.37467   5
  -7   4  12 13.1361 3.65525   5
  -7   4  12 24.5360 4.74987   6
  -7   4  11 11.6874 3.38664   5
   7   4 -11 10.7427 3.11087   5
  -7   4  11 16.5380 3.85353   6
  -7   4  10 18.3835 4.02222   5
   7   4 -10 21.1152 3.88258   5
  -7   4  10 26.1330 4.43762   6
  -7   4   9 16.3404 3.64047   5
   7   4  -9 20.2459 3.66018   5
  -7   4   9 17.1290 3.84896   6
  -7   4   8 72.1690 6.73233   5
   7   4  -8 104.784 7.02558   8
  -7   4   8 85.2323 7.04613   6
   7   4  -8 97.7450 7.26319   5
   7   4  -7 76.1482 6.09217   8
   7   4  -7 71.6662 6.29135   5
  -7   4   7 63.7587 6.18902   5
   7   4  -6 19.6234 3.61130   8
   7   4  -6 18.2496 3.72181   5
  -7   4   6 15.2902 3.82677   5
   7   4  -5 19.7628 3.93691   5
  -7   4   5 20.5620 3.79762   5
  -7   4   4-2.18301 2.42854   7
   7   4  -4-0.98858 2.89485   5
  -7   4   4 1.00149 2.39462   5
  -7   4   3 10.3402 2.67957   7
   7   4  -3 9.41225 3.39834   5
  -7   4   3 12.6649 2.98969   5
  -7   4   2 37.8995 4.01903   7
  -7   4   2 24.5165 3.75801   5
   7   4  -2 29.1982 4.28894   5
  -7   4   1 30.1039 3.79228   5
   7   4  -1 20.1104 4.31449   6
   7   4  -1 15.8187 3.69498   5
  -7   4   0 102.972 7.18323   5
   7   4   0 97.2299 7.83160   6
   7   4   0 106.255 7.58999   5
   7   4   1 44.1597 5.03438   5
   7   4   1 37.6687 5.59042   6
   7   4   2 107.842 7.66900   5
   7   4   2 103.810 8.56718   6
   7   4   3 51.0110 5.32401   5
   7   4   3 59.5042 6.67586   6
   7   4   4 33.8710 4.45475   5
   7   4   4 29.3051 5.52249   6
   7   4   5 12.7968 4.97246   6
   7   4   6 2.00354 4.80595   6
   7   4   7 82.7553 8.46083   6
   7   4   8 64.4246 7.58519   6
   7   4   9-1.51166 4.99704   6
   7   4  10 24.3679 6.18162   6
   7   4  11 28.5626 6.50578   6
   7   4  12 3.37829 5.36583   6
   7   4  13 2.61343 5.44097   6
  -7   5  19 1.82051 4.15824   9
  -7   5  19 6.21238 4.42890   6
  -7   5  18-7.06010 4.80305   9
  -7   5  18-0.86222 3.87607   6
  -7   5  17 17.9479 5.17204   9
  -7   5  17 9.17823 4.40694   6
  -7   5  16 18.4722 4.93211   6
  -7   5  15 42.8133 6.14896   6
  -7   5  15 21.4584 4.47909   5
  -7   5  14 10.4031 4.09607   6
  -7   5  14 4.94750 3.38983   5
  -7   5  13 30.6156 5.37225   6
  -7   5  13 22.2217 4.51288   5
  -7   5  12 79.0923 7.62032   6
  -7   5  12 71.0756 7.16905   5
   7   5 -11 32.8580 4.78640   5
  -7   5  11 34.0896 5.22221   5
  -7   5  11 40.5004 5.56790   6
  -7   5  10 57.9727 6.22005   6
  -7   5  10 54.5477 6.22572   5
   7   5 -10 53.1703 5.71528   5
  -7   5   9 5.29273 3.12850   6
  -7   5   9 2.56101 3.10932   5
   7   5  -9 3.88521 2.95306   5
   7   5  -8 88.5122 7.30227   5
  -7   5   8 84.8710 7.04299   6
  -7   5   8 78.4409 7.41966   5
  -7   5   7 15.3565 3.59286   6
  -7   5   7 12.9071 3.77444   5
   7   5  -7 14.0200 3.82830   5
  -7   5   6 79.3939 7.12813   5
   7   5  -6 91.3954 7.53102   5
  -7   5   6 96.2353 7.22045   6
  -7   5   5 8.81793 3.35813   5
   7   5  -5 10.1894 3.58271   5
  -7   5   4 25.2475 4.18665   5
   7   5  -4 26.5865 4.64528   5
  -7   5   3 12.4060 3.40436   5
   7   5  -3 15.2669 3.88468   5
  -7   5   2 4.94221 2.82000   5
   7   5  -2 6.78380 3.34943   5
  -7   5   1 6.97943 2.76124   5
   7   5  -1 6.79742 3.54671   5
  -7   5   0 14.6506 3.37948   5
   7   5   0 19.2911 4.15446   5
   7   5   1 7.72154 3.94787   6
   7   5   1 3.97029 3.16086   5
   7   5   2-0.58528 4.23880   6
   7   5   2-1.69960 2.97494   5
   7   5   3 6.15730 4.68286   6
   7   5   3 0.56468 3.03742   5
   7   5   4-1.28904 4.45360   6
   7   5   4 3.37594 3.26292   5
   7   5   5 4.72784 4.83011   6
   7   5   5 3.35339 3.11139   5
   7   5   6 16.2036 5.16980   6
   7   5   7 11.7266 5.71803   6
   7   5   8 7.61467 5.23169   6
   7   5   9 9.50648 5.63677   6
   7   5  10 2.46920 5.31496   6
   7   5  11-1.70451 5.27646   6
   7   5  12-2.63903 5.68052   6
  -7   6  17 6.03669 4.47443   6
  -7   6  17 1.74289 4.04453   9
  -7   6  16 8.33618 4.33427   6
  -7   6  15 2.41169 3.78713   6
  -7   6  15 0.78846 3.48212   5
  -7   6  14 23.9293 5.20011   6
  -7   6  14 17.9979 4.94763   5
  -7   6  13 8.20335 3.88117   6
  -7   6  13 9.32401 4.04264   5
  -7   6  12 18.5224 4.56841   6
  -7   6  12 15.3904 4.46157   5
  -7   6  11 23.7231 4.77712   6
  -7   6  11 17.4692 4.59758   5
  -7   6  10 8.23362 3.65149   5
   7   6 -10 12.8977 3.98414   5
  -7   6   9 8.83038 4.06080   5
   7   6  -9 8.69768 3.75764   5
  -7   6   8 2.89367 3.51014   5
   7   6  -8 1.25754 3.17913   5
  -7   6   7 6.39143 3.78047   5
   7   6  -7 5.70420 3.41526   5
  -7   6   6-0.69660 3.12888   5
   7   6  -6 3.81444 3.49722   5
  -7   6   5 10.9169 3.88896   5
   7   6  -5 6.37660 3.59844   5
  -7   6   4 27.4112 4.70522   5
   7   6  -4 37.7467 5.40353   5
  -7   6   3 28.7504 4.78250   5
   7   6  -3 26.3785 4.94302   5
  -7   6   2 28.0387 4.70539   5
   7   6  -2 45.1727 5.84325   5
  -7   6   1 21.0815 4.27987   5
   7   6  -1 16.1783 4.30138   5
   7   6   0 1.94386 3.09889   5
   7   6   1 14.2611 4.15132   5
   7   6   2-1.29592 3.48440   5
   7   6   3 12.9364 3.99809   5
   7   6   4 17.3947 4.43561   5
   7   6   5-2.56131 3.52347   5
   7   6   6 2.93525 4.92644   6
   7   6   7 12.1945 5.50271   6
   7   6   8 10.3328 5.61973   6
   7   6   9-0.82135 5.30317   6
   7   6  10-5.10679 5.88378   6
  -7   7  15-0.85250 3.69907   5
  -7   7  14 3.41556 4.02420   5
  -7   7  13 8.52389 3.90445   5
  -7   7  12 0.84727 3.67639   5
  -7   7  11 28.5294 5.47764   5
  -7   7  10 4.99548 3.98513   5
   7   7  -9-2.07177 3.49118   5
  -7   7   9-0.82158 3.62832   5
   7   7  -8-3.49211 3.96884   5
  -7   7   8-0.80940 3.69649   5
   7   7  -7-1.40676 3.73942   5
  -7   7   7-3.98377 4.02884   5
   7   7  -6 4.24469 3.89694   5
  -7   7   6 7.04638 4.06561   5
   7   7  -5-0.71197 3.55122   5
  -7   7   5-0.76876 3.78229   5
   7   7  -4 15.0660 4.47098   5
  -7   7   4 12.7739 4.02590   5
   7   7  -3 10.8218 4.14954   5
  -7   7   3 4.40453 3.57099   5
   7   7  -2 31.8599 5.61885   5
  -7   7   2 28.6805 5.07906   5
   7   7  -1 2.17948 3.72110   5
   7   7   0-2.90902 3.77311   5
   7   7   1-2.18444 4.00608   5
   7   7   2 8.00082 4.18548   5
   7   7   3 11.6123 4.31313   5
   7   7   4 3.61135 3.70103   5
   7   7   5 25.1214 5.11465   5
  -7   8  10 15.9230 4.95519   5
  -7   8   9 8.75369 4.43670   5
   7   8  -8 6.85367 4.32966   5
  -7   8   8 2.59598 4.20134   5
   7   8  -7 4.61081 3.88790   5
  -7   8   7 4.26603 4.08277   5
   7   8  -6 17.7920 4.80305   5
  -7   8   6 21.8541 5.07097   5
   7   8  -5 4.68788 4.10311   5
  -7   8   5 0.82390 3.44583   5
   7   8  -4 7.87874 4.29791   5
  -7   8   4 9.70035 4.15244   5
   7   8  -3 1.58649 4.01147   5
  -7   8   3 4.73420 3.71869   5
   7   8  -2-0.79705 3.97562   5
   7   8  -1 1.59781 4.03867   5
   7   8   0-1.60018 4.04467   5
   7   8   1 6.40179 4.20828   5
   7   8   2 2.39834 3.93419   5
   7   8   3 19.1214 5.39459   5
   7   8   4 7.12244 4.31259   5
  -8  -8   9 0.90120 4.37191   2
  -8  -8   8 5.37924 4.88051   2
  -8  -8   7 8.91296 4.80394   2
  -8  -8   6 4.41870 4.35101   2
  -8  -8   5-0.87654 4.31263   2
  -8  -8   4-2.61893 4.35528   2
  -8  -8   3-3.50057 4.81557   2
  -8  -8   2 8.76983 4.88814   2
  -8  -8   1 7.94402 4.69988   2
  -8  -8   0 2.66148 4.30482   2
  -8  -7   7 0.81004 4.04040   2
  -8  -7   6 0.80582 4.23104   2
  -8  -7   5 3.99900 4.20194   2
  -8  -7   4 23.7618 5.58143   2
  -8  -7   3 8.71088 4.73838   2
  -8  -7   2-3.17798 4.46783   2
  -8  -7   1 13.6310 4.90229   2
  -8  -7   0 2.43031 4.09584   2
  -8  -6  17 2.55764 4.31042   1
  -8  -6  16 6.69463 4.34695   1
  -8  -6  15 7.38244 4.10052   1
  -8  -6   6 36.3393 5.88209   2
  -8  -6   5-3.54865 4.31799   2
  -8  -6   4 33.0219 5.74808   2
  -8  -6   3 1.40007 3.89351   2
  -8  -6   2 11.2623 4.37770   2
  -8  -6   1 37.6005 5.95479   2
  -8  -6   0 13.6792 4.67620   2
  -8  -6  -9 2.52518 3.45228   3
  -8  -5  18 3.26347 4.38858   1
  -8  -5  17 1.59069 4.27696   1
  -8  -5  16 4.63044 4.20114   1
  -8  -5  15 11.2194 4.44230   1
  -8  -5  14 18.0539 4.74782   1
  -8  -5  13 7.74261 4.00907   1
  -8  -5   5 0.61157 3.61624   2
  -8  -5   4 31.0191 5.11905   2
  -8  -5   3 10.8395 3.87764   2
  -8  -5   2 3.02789 3.25813   2
  -8  -5   1 2.45013 3.13797   2
   8  -5   0 70.8783 6.98306   9
  -8  -5   0 78.6255 7.26149   2
   8  -5   1-1.88023 3.16877   9
   8  -5   2 13.3227 4.12601   9
  -8  -5  -8-9.05710 3.82993   3
  -8  -5  -9 2.32028 3.23493   3
  -8  -5 -10 7.89345 4.05272   3
  -8  -5 -11 4.03919 3.57036   3
  -8  -4  16 24.3930 5.12811   1
  -8  -4  15 35.6010 5.50196   1
  -8  -4  14 21.4005 4.51970   1
  -8  -4  13 1.87030 3.23389   1
  -8  -4  12 29.2294 4.69014   1
  -8  -4  11 9.81976 3.59458   1
  -8  -4   5 113.599 8.38931   2
  -8  -4   4 2.03044 3.43315   2
  -8  -4   3 14.5769 3.81629   2
  -8  -4   2 30.3772 4.49837   2
  -8  -4   1 155.023 9.96999   2
   8  -4  -1 152.179 10.4674   9
  -8  -4   0 73.1486 6.74784   2
   8  -4   0 84.9010 7.51684   9
   8  -4   1 183.299 11.5804   9
   8  -4   2 46.9684 5.86794   9
   8  -4   3 48.3215 5.99057   9
   8  -4   4 2.65250 3.68921   9
   8  -4   5 5.42385 4.23866   9
   8  -4   6 2.08889 4.03798   9
  -8  -4  -7 2.62645 3.04657   3
   8  -4   7 0.71733 4.20121   9
  -8  -4  -8 2.03843 3.10215   3
   8  -4   8-2.21862 4.57831   9
  -8  -4  -9 5.60660 3.45429   3
  -8  -4 -10 1.44983 3.20148   3
  -8  -4 -11 5.22901 3.62898   3
  -8  -4 -12 5.37161 3.67446   3
  -8  -3  12 16.5361 3.76876   1
  -8  -3  11 10.8443 3.28353   1
  -8  -3  10 5.62262 2.88272   1
  -8  -3   5 14.7425 3.33550   2
  -8  -3   4 28.0768 3.90253   2
   8  -3  -3 0.56222 3.22705   9
  -8  -3   3-0.40291 2.70430   2
  -8  -3   2 81.1258 6.26177   2
   8  -3  -2 85.2555 7.32392   9
  -8  -3   1 38.5213 4.51268   2
   8  -3  -1 42.1610 5.45080   9
   8  -3   0 136.250 9.55196   9
   8  -3   1 35.8524 5.42102   9
   8  -3   2 46.6097 5.81891   9
   8  -3   3 4.39559 3.85663   9
   8  -3   4 14.8871 4.53747   9
   8  -3   5 20.7415 5.02765   9
  -8  -3  -6 11.0698 3.17758   3
   8  -3   6 15.2495 4.84456   9
  -8  -3  -7 17.8998 3.89240   3
   8  -3   7 12.8817 5.01491   9
  -8  -3  -8 16.2960 3.84312   3
   8  -3   8 13.3151 4.92275   9
  -8  -3  -9 6.94825 3.19881   3
   8  -3   9 2.29472 4.21198   9
   8  -3  10 0.78961 4.66903   9
   8  -3  11 0.81447 4.81605   9
   8  -3  12-2.51774 5.01080   9
   8  -3  13-5.17590 5.20156   9
   8  -2  -4 43.7121 5.34479   9
   8  -2  -3 104.513 8.02421   9
   8  -2  -2 177.916 10.9428   9
   8  -2  -1 148.462 9.92529   9
   8  -2   0 257.839 14.2302   9
   8  -2   1 144.337 9.95990   9
   8  -2   2 101.454 8.33396   9
   8  -2   3 32.9760 5.43944   9
   8  -2   4 39.1877 5.90729   9
   8  -2   5 9.81587 4.20677   9
   8  -2   6 16.2821 4.91889   9
   8  -2   7 31.6963 5.86642   9
   8  -2   8 16.1143 5.27019   9
   8  -2   9 19.0095 5.40995   9
   8  -2  10 30.7612 6.20791   9
   8  -2  11 22.8664 6.01242   9
   8  -2  12 8.45244 5.28774   9
   8  -2  13 13.9466 5.37380   9
   8  -2  14 11.6625 5.47273   9
  -8  -1  14 7.33075 2.33904   4
  -8  -1  14 10.9132 2.77064   7
  -8  -1  13 44.5418 4.49082   4
  -8  -1  12 26.5126 3.55769   4
  -8  -1  11 64.3371 5.38340   4
   8  -1  -4 143.724 9.23645   9
   8  -1  -3 1.96993 2.85643   9
   8  -1  -2 242.004 13.2099   9
   8  -1  -1 233.379 13.0094   9
   8  -1   0 21.2335 4.56638   9
   8  -1   0 24.8345 3.42948   8
   8  -1   1 114.523 8.46321   9
   8  -1   1 97.1329 6.63103   8
   8  -1   2 78.9799 7.38569   9
   8  -1   2 84.2817 5.86095   8
   8  -1   3 46.5271 5.95096   9
   8  -1   4-4.89499 4.51920   9
   8  -1   5 49.0411 6.67177   9
   8  -1   6 5.97601 4.52816   9
   8  -1   7 3.45554 4.42790   9
   8  -1   8 55.5012 7.17095   9
   8  -1   9 2.25579 4.57336   9
   8  -1  10 39.9753 6.47064   9
   8  -1  11 14.6791 5.33566   9
   8  -1  12 17.7919 6.09247   9
   8  -1  13 3.50858 5.23779   9
   8  -1  14 38.0306 7.44826   9
  -8   0  19 13.4200 4.20615   9
  -8   0  18 8.82743 3.98985   9
  -8   0  17-1.86454 3.10073   6
  -8   0  16 2.16774 2.35357   7
  -8   0  16 3.57798 3.01595   6
  -8   0  15 83.3441 6.81784   7
  -8   0  15 77.6033 6.96621   6
  -8   0  14 70.8823 5.69703   4
  -8   0  14 67.2671 5.97421   7
  -8   0  13 27.5389 3.56972   4
  -8   0  13 21.5542 3.75173   7
  -8   0  12 1.81941 1.94331   4
  -8   0  12 8.99852 3.08575   7
  -8   0  11 10.6694 2.68333   4
  -8   0  10 46.9492 4.60660   4
  -8   0   9 47.0833 4.52645   4
  -8   0   8 4.13425 1.98267   4
  -8   0   7 16.9699 2.80404   4
  -8   0   6 100.633 6.70910   4
  -8   0   5 20.7829 3.05239   4
   8   0  -5 18.8193 3.65750   9
   8   0  -4 141.502 8.54961   8
   8   0  -4 139.263 8.96773   9
  -8   0   4 146.078 8.36942   4
   8   0  -3 79.0056 5.76010   5
   8   0  -3 68.1625 6.20800   9
   8   0  -3 77.8489 5.89198   8
   8   0  -2 956.560 39.0558   5
   8   0  -2 952.312 39.2676   8
   8   0  -2 968.713 40.0821   9
   8   0  -1 35.8398 3.78883   5
   8   0  -1 36.6882 3.99987   8
   8   0  -1 29.7015 4.71412   9
   8   0   0 13.2690 2.68736   5
   8   0   0 16.2797 3.00383   8
   8   0   0 19.6511 4.06850   9
   8   0   1 14.9425 2.76625   5
   8   0   1 24.1090 4.62477   9
   8   0   1 23.5067 3.34688   8
  -8   0  -2 44.5703 3.84984   4
   8   0   2 44.0681 5.71467   9
   8   0   2 36.9592 4.21361   8
   8   0   3 7.37583 3.84682   9
   8   0   3 7.69802 2.57958   8
   8   0   4 13.0373 4.66244   9
   8   0   4 21.5548 3.29351   8
   8   0   5 4.39704 3.69821   6
   8   0   5 11.1455 4.66069   9
   8   0   6 7.42019 4.06306   6
   8   0   6 7.77272 4.63880   9
   8   0   7 0.59223 4.00805   6
   8   0   7 10.8572 4.69149   9
   8   0   8 47.3136 6.18655   6
   8   0   8 49.7797 6.98601   9
   8   0   9 48.4506 6.37390   6
   8   0   9 57.4309 7.83189   9
   8   0  10 40.3097 6.07115   6
   8   0  10 52.3574 7.52252   9
   8   0  11 20.4769 5.26088   6
   8   0  11 13.8780 5.79506   9
   8   0  12-2.55466 5.40951   9
   8   0  13 1.76964 5.71324   9
   8   0  14-5.49513 6.19615   9
  -8   1  23 19.3040 5.43192   9
  -8   1  22 0.85152 3.94991   9
  -8   1  21 0.82481 3.88532   9
  -8   1  20 26.9873 5.52558   9
  -8   1  20 23.7954 4.92969   6
  -8   1  19 0.76552 3.66026   9
  -8   1  19 0.72073 3.34323   6
  -8   1  18 3.49823 3.58510   6
  -8   1  17 12.2158 3.92180   6
  -8   1  16 23.3416 4.53053   6
  -8   1  16 14.8211 3.66799   7
  -8   1  15 5.94021 2.49832   4
  -8   1  15 12.4371 3.90203   6
  -8   1  15 18.3011 3.80004   7
  -8   1  14 7.78776 2.41507   4
  -8   1  14 11.8910 3.75780   6
  -8   1  14 7.15304 3.04278   7
  -8   1  13 29.0949 3.86400   4
  -8   1  13 33.2552 4.47790   7
  -8   1  12 25.7580 3.65477   4
  -8   1  12 27.4068 4.15333   7
  -8   1  11 61.3400 5.39729   4
  -8   1  11 66.3611 5.82557   7
  -8   1  10 143.074 8.73112   4
   8   1 -10 144.014 8.79929   5
  -8   1  10 133.092 8.71849   7
  -8   1   9 24.6147 3.61623   4
   8   1  -9 27.2138 3.95917   5
  -8   1   9 28.9903 3.84606   7
   8   1  -8 14.0287 3.00266   5
  -8   1   8 13.7699 2.89131   4
   8   1  -7 4.37183 2.61235   8
   8   1  -7 2.93224 2.25534   5
  -8   1   7 2.52810 1.95785   4
   8   1  -6 94.1692 6.65727   8
  -8   1   6 82.9394 6.18374   4
   8   1  -6 90.0486 6.54866   5
   8   1  -5 75.6738 5.79556   5
   8   1  -5 79.6526 6.00327   8
  -8   1   5 67.8333 5.43846   4
   8   1  -5 71.5123 5.81839   9
   8   1  -4 145.846 8.50700   5
   8   1  -4 139.533 8.54431   8
   8   1  -4 138.978 8.61778   9
  -8   1   4 134.155 8.21651   4
   8   1  -3 3.84058 2.52633   9
  -8   1   3 1.90953 1.83026   4
   8   1  -3 2.92231 2.44784   8
   8   1  -3 5.90553 2.44050   5
   8   1  -2 235.494 12.0290   5
   8   1  -2 232.009 12.3130   8
  -8   1   2 230.009 11.8171   4
   8   1  -2 243.698 12.7054   9
   8   1  -1 231.952 11.7743   5
   8   1  -1 230.197 12.1088   8
  -8   1   1 224.866 11.5599   4
   8   1  -1 231.582 12.6220   9
  -8   1   0 29.8715 3.31237   4
   8   1   0 29.4209 3.63076   5
   8   1   0 33.1449 4.14715   8
   8   1   0 34.4757 5.00797   9
   8   1   1 106.866 6.98744   5
   8   1   1 123.662 7.69011   8
   8   1   1 108.350 8.24540   9
  -8   1  -1 114.212 6.88293   4
   8   1   2 79.6990 6.26305   8
   8   1   2 78.7652 7.13819   9
   8   1   2 83.1092 5.77528   5
   8   1   3 40.9398 4.63458   8
   8   1   3 41.6243 5.71555   6
   8   1   3 58.4909 6.24204   9
   8   1   3 48.7022 4.32466   5
   8   1   4-2.29634 3.67674   9
   8   1   4 0.43586 2.62653   8
   8   1   4-1.68531 3.98940   6
   8   1   5 45.8839 6.06057   9
   8   1   5 49.7460 6.26988   6
   8   1   6 8.88896 4.42292   9
   8   1   6 3.04957 4.15987   6
   8   1   7 6.70216 4.88613   9
   8   1   7 0.63603 4.23869   6
   8   1   8 38.1552 6.60744   9
   8   1   8 44.3903 6.40573   6
   8   1   9 8.91166 5.77771   9
   8   1   9-0.68944 4.52351   6
   8   1  10 35.0945 6.87082   9
   8   1  10 29.3808 6.08030   6
   8   1  11 12.2357 5.85296   9
   8   1  11 14.8296 5.59532   6
   8   1  12 11.0753 5.85033   9
   8   1  12 3.82461 4.98499   6
   8   1  13 7.09088 6.03724   9
   8   1  13-3.93246 5.23927   6
   8   1  14 25.7369 7.13492   9
  -8   2  22 4.51236 4.25972   9
  -8   2  22 10.8759 4.80973   6
  -8   2  21 12.2646 4.78989   9
  -8   2  21 13.9013 4.52442   6
  -8   2  20 5.92105 4.50092   9
  -8   2  20 6.41256 3.89532   6
  -8   2  19 3.27643 4.35328   9
  -8   2  19 0.77345 3.75264   6
  -8   2  18 13.5188 4.42667   6
  -8   2  17 9.46982 4.06647   6
  -8   2  16 1.40097 3.67823   6
  -8   2  15 23.4436 4.70944   6
  -8   2  14 11.4294 3.48451   7
  -8   2  14 14.1017 3.92603   6
  -8   2  13 12.7435 3.39693   7
  -8   2  13 15.9151 4.04756   6
   8   2 -13 13.1335 3.21222   5
  -8   2  12 3.32348 2.87521   7
   8   2 -12 3.26511 2.56864   5
  -8   2  11 15.3630 3.53849   7
   8   2 -11 12.0647 3.29001   5
  -8   2  10 14.5418 3.06199   4
   8   2 -10 16.1653 3.42082   5
  -8   2  10 19.2867 3.67893   7
   8   2  -9 43.8519 4.74495   8
   8   2  -9 43.8842 4.92243   5
  -8   2   9 40.8419 4.70966   7
  -8   2   9 36.4327 4.23872   4
   8   2  -8 107.028 7.63642   8
  -8   2   8 124.070 7.96593   4
   8   2  -8 126.136 8.01953   5
  -8   2   8 109.337 7.80355   7
   8   2  -7 24.5851 3.84078   8
  -8   2   7 18.2801 3.22515   7
  -8   2   7 17.9499 3.16049   4
   8   2  -7 17.4489 3.49574   5
   8   2  -6 43.6893 4.60915   8
  -8   2   6 38.0857 4.29999   7
  -8   2   6 37.9993 4.20058   4
   8   2  -6 28.7358 4.15244   5
   8   2  -5 32.5044 4.18173   8
  -8   2   5 36.7088 4.17464   7
  -8   2   5 39.9901 4.27865   4
   8   2  -5 33.4062 4.28202   5
  -8   2   4 61.6884 5.02434   4
   8   2  -4 53.4694 5.11766   5
   8   2  -4 54.7896 5.20925   8
   8   2  -4 45.3573 4.53411   9
   8   2  -3 119.060 7.62008   5
   8   2  -3 108.144 7.56571   8
  -8   2   3 106.679 7.10289   4
   8   2  -3 116.127 7.42375   9
   8   2  -2 187.737 10.1309   5
   8   2  -2 179.971 10.3690   8
  -8   2   2 176.741 9.74442   4
   8   2  -2 165.277 9.96058   9
   8   2  -1 159.950 9.35024   5
   8   2  -1 157.758 9.66493   8
  -8   2   1 161.858 9.14668   4
   8   2  -1 171.971 9.82791   9
   8   2   0 232.564 12.2820   5
   8   2   0 241.141 12.9847   9
  -8   2   0 253.371 12.2376   4
   8   2   1 134.801 8.08544   5
   8   2   1 130.081 9.22156   6
  -8   2  -1 129.602 7.60344   4
   8   2   1 123.507 8.70664   9
   8   2   2 102.002 6.63342   5
   8   2   2 81.1257 7.58504   6
   8   2   2 88.1490 7.56388   9
   8   2   3 34.8762 5.47268   6
   8   2   3 36.0330 4.05621   5
   8   2   3 37.9742 5.46555   9
   8   2   4 44.0786 5.77768   9
   8   2   4 25.7204 5.06173   6
   8   2   5 15.3396 4.78158   9
   8   2   5 6.87301 4.45517   6
   8   2   6 13.1449 5.33164   9
   8   2   6 13.0896 5.08632   6
   8   2   7 21.8626 5.38068   9
   8   2   7 20.5102 5.34708   6
   8   2   8 8.39056 5.22898   9
   8   2   8 4.97984 4.67296   6
   8   2   9 17.6740 5.95201   9
   8   2   9 30.3075 6.09583   6
   8   2  10 41.8057 6.95205   9
   8   2  10 41.3230 6.78933   6
   8   2  11 21.8977 6.49047   9
   8   2  11 31.6750 6.43983   6
   8   2  12 14.4045 6.15870   9
   8   2  12 13.8945 5.90439   6
   8   2  13 11.4689 6.22423   9
   8   2  13-1.68037 5.46970   6
   8   2  14 15.5598 6.64899   9
   8   2  14 12.9089 5.84259   6
  -8   3  21-0.86902 3.96826   6
  -8   3  21 6.42080 4.45038   9
  -8   3  20 2.53546 4.04245   6
  -8   3  20 3.56478 4.50610   9
  -8   3  19 16.5051 4.96436   6
  -8   3  19 16.4273 5.14891   9
  -8   3  18 5.57413 4.13486   6
  -8   3  17 6.94842 4.11086   6
  -8   3  16 2.45175 2.75395   5
  -8   3  16 1.49575 3.62884   6
  -8   3  15 22.3859 4.14495   5
  -8   3  15 22.2541 4.99454   6
  -8   3  14 4.76915 2.94400   5
  -8   3  14 10.9702 4.13923   6
  -8   3  13 20.5530 4.07704   5
   8   3 -13 31.0289 4.38318   5
  -8   3  13 23.5951 4.62203   6
  -8   3  12 25.7058 4.87816   6
   8   3 -12 22.9864 4.01003   5
  -8   3  11 11.9728 3.69690   6
  -8   3  11 16.3276 3.78796   7
   8   3 -11 7.48219 3.00670   5
   8   3 -10 1.98555 2.73076   5
  -8   3  10 1.11778 2.63296   7
   8   3 -10 0.47046 2.44018   8
   8   3  -9 42.6608 5.06543   5
  -8   3   9 58.7294 5.84600   7
   8   3  -9 52.1010 5.18797   8
   8   3  -8 129.705 8.42946   5
  -8   3   8 117.183 8.25151   7
   8   3  -8 118.352 8.08556   8
   8   3  -7 27.4310 4.23622   5
  -8   3   7 30.5578 4.09767   7
   8   3  -7 22.6065 3.67422   8
   8   3  -6 94.8462 7.09759   5
  -8   3   6 81.6008 6.63451   7
   8   3  -6 98.8824 7.11534   8
   8   3  -5 18.6024 3.69358   5
   8   3  -5 15.3068 3.33208   8
  -8   3   5 13.7499 2.96640   7
   8   3  -4 43.1934 4.88637   5
   8   3  -4 46.8882 5.04475   8
  -8   3   4 42.2243 4.49123   7
   8   3  -3 3.78085 2.63038   5
   8   3  -3 5.39334 3.21798   8
  -8   3   3 1.20970 2.19567   7
   8   3  -2 85.6256 6.61741   5
  -8   3   2 82.2893 6.03764   7
   8   3  -1 38.4284 4.62476   5
   8   3   0 146.037 8.74976   5
   8   3   0 113.458 8.93281   6
   8   3   1 22.6819 5.11772   6
   8   3   1 31.3486 4.09938   5
   8   3   2 37.0042 5.61301   6
   8   3   2 36.0592 4.44590   5
   8   3   3 6.66656 4.34489   6
   8   3   3 9.92736 3.00136   5
   8   3   4 17.1606 5.01238   6
   8   3   5 24.0090 5.77883   6
   8   3   6 19.6638 5.47593   9
   8   3   6 9.73613 4.99947   6
   8   3   7 11.0792 4.76223   9
   8   3   7 7.23252 4.97374   6
   8   3   8 14.4810 5.23784   9
   8   3   8 12.7933 5.47357   6
   8   3   9-5.09135 4.84646   9
   8   3   9-0.77976 5.11634   6
   8   3  10 3.06064 5.57699   9
   8   3  10 0.80822 5.26061   6
   8   3  11-0.80449 5.55971   9
   8   3  11-5.00393 5.47213   6
   8   3  12-4.20522 5.60273   9
   8   3  12 3.43852 5.36828   6
   8   3  13 3.50051 6.04656   9
   8   3  13-3.53253 5.41912   6
  -8   4  20 4.62944 4.92243   9
  -8   4  20 3.55364 4.18735   6
  -8   4  19-4.50640 4.24544   9
  -8   4  19 7.77638 4.42459   6
  -8   4  18 15.1956 4.82911   6
  -8   4  17 2.43486 3.93828   6
  -8   4  16 25.1306 5.40416   6
  -8   4  16 17.9903 4.23150   5
  -8   4  15 41.6771 6.02792   6
  -8   4  15 29.0707 4.79733   5
  -8   4  14 20.5712 4.86176   6
  -8   4  14 14.9758 3.97527   5
  -8   4  13 6.28715 3.80190   6
  -8   4  13 1.93000 2.89233   5
   8   4 -12 22.5782 4.06819   5
  -8   4  12 34.7104 5.20283   6
  -8   4  12 26.6429 4.52618   5
   8   4 -11 19.8722 3.93920   5
  -8   4  11 15.3157 4.03365   6
  -8   4  11 15.0180 3.95714   5
   8   4 -10 6.42726 2.88659   5
  -8   4  10 6.09375 3.28245   6
  -8   4  10 3.06753 3.18768   5
  -8   4   9 6.01193 3.46295   5
  -8   4   9 6.97529 3.31495   6
   8   4  -9 7.86543 3.05710   8
   8   4  -9 10.7271 3.66479   5
  -8   4   8 28.2117 4.47485   5
   8   4  -8 29.0607 4.54795   5
   8   4  -8 31.3197 4.33880   8
  -8   4   7 98.2363 7.85523   5
   8   4  -7 96.0605 7.34438   8
   8   4  -7 98.2354 7.71070   5
  -8   4   7 87.9223 7.24191   7
  -8   4   6 44.8890 5.52114   5
   8   4  -6 50.7975 5.53611   5
   8   4  -6 46.9863 5.24554   8
  -8   4   6 43.0814 5.02465   7
  -8   4   5 114.455 8.58601   5
   8   4  -5 128.861 8.81512   8
   8   4  -5 131.028 9.09994   5
  -8   4   5 139.099 8.76918   7
   8   4  -4 2.13778 2.90773   5
  -8   4   4 1.86156 2.32226   7
  -8   4   4 1.60161 2.55349   5
   8   4  -3 29.2626 4.48364   5
  -8   4   3 26.0521 3.65154   7
  -8   4   3 21.3132 3.85616   5
  -8   4   2 35.4002 4.35954   5
   8   4  -2 37.1289 4.87367   5
   8   4  -1 171.188 10.5819   5
  -8   4   1 172.301 10.3020   5
   8   4   0 68.7128 6.92527   6
   8   4   0 73.8467 6.39847   5
   8   4   1 166.445 11.1756   6
   8   4   1 171.508 10.4580   5
   8   4   2 39.0362 6.25493   6
   8   4   2 64.6579 5.86380   5
   8   4   3 58.9208 7.14269   6
   8   4   3 49.6307 5.31969   5
   8   4   4-3.35646 4.80002   6
   8   4   4 7.16694 3.25348   5
   8   4   5 0.70321 4.57683   6
   8   4   6 8.04652 4.91884   6
   8   4   7 2.28095 4.98829   6
   8   4   8-3.94428 5.09539   6
   8   4   9-2.45519 5.41111   6
   8   4  10-0.84751 5.73072   6
   8   4  11-1.74381 5.80862   6
   8   4  12 6.28367 5.84705   6
  -8   5  18-0.87350 4.35691   6
  -8   5  17 5.08539 4.11596   6
  -8   5  16 4.49261 3.47394   5
  -8   5  16-0.82174 3.75232   6
  -8   5  15 12.6182 4.01218   5
  -8   5  15 9.48361 4.01585   6
  -8   5  14 18.3454 4.33804   5
  -8   5  14 29.7657 5.44962   6
  -8   5  13 1.44156 2.95771   5
  -8   5  13 6.60641 3.90274   6
  -8   5  12 5.64614 3.53167   5
  -8   5  12 9.94768 3.78662   6
  -8   5  11 18.2079 4.52966   6
  -8   5  11 17.2292 4.15476   5
   8   5 -11 12.3812 3.82018   5
  -8   5  10 5.79330 3.07951   6
  -8   5  10-0.67470 3.13140   5
   8   5 -10 4.16673 3.23935   5
  -8   5   9 7.97960 3.31362   6
  -8   5   9 11.2636 3.81447   5
   8   5  -9 5.41035 3.28302   5
  -8   5   8 13.4907 3.64204   6
  -8   5   8 14.9641 3.95971   5
   8   5  -8 16.8432 4.07569   5
  -8   5   7 10.8370 3.28154   5
   8   5  -7 12.0082 3.89106   5
  -8   5   7 7.25860 3.31852   6
   8   5  -7 7.03674 3.09329   8
   8   5  -6 19.2125 4.41853   5
   8   5  -6 31.0103 4.33574   8
  -8   5   6 24.3433 4.47039   5
  -8   5   5 6.10220 3.47622   5
   8   5  -5 7.82844 3.63768   5
  -8   5   4 17.8449 4.00069   5
   8   5  -4 22.3083 4.53702   5
  -8   5   3 19.1354 4.06613   5
   8   5  -3 18.1375 4.26346   5
  -8   5   2 1.13416 2.71378   5
   8   5  -2 7.25086 3.47014   5
  -8   5   1 1.11093 2.69482   5
   8   5  -1 0.60343 3.31942   5
   8   5   0 62.0632 6.43902   5
   8   5   1-0.60041 3.19079   5
   8   5   1-1.21040 3.74677   6
   8   5   2 13.7549 3.88172   5
   8   5   2 7.00348 4.32342   6
   8   5   3 15.4510 3.91437   5
   8   5   3 17.4153 5.00993   6
   8   5   4 19.4591 4.48079   5
   8   5   4 15.4897 5.30132   6
   8   5   5 3.67708 4.86369   6
   8   5   6 11.4758 5.52132   6
   8   5   7-0.79423 5.16922   6
   8   5   8 0.82265 5.39655   6
   8   5   9-2.55757 5.41568   6
   8   5  10-3.51068 5.89224   6
  -8   6  16 1.68756 3.97505   6
  -8   6  16 1.63753 3.48909   5
  -8   6  15 3.26409 3.72804   6
  -8   6  15 4.08668 3.67340   5
  -8   6  14 5.52784 4.14869   6
  -8   6  14 2.43630 3.76965   5
  -8   6  13 3.02794 3.45701   6
  -8   6  13 1.60796 3.55116   5
  -8   6  12 4.37126 3.73392   6
  -8   6  12 3.96619 3.50614   5
  -8   6  11 11.7469 4.16915   5
  -8   6  11 9.10045 3.77243   6
   8   6 -11 1.30233 3.46944   5
   8   6 -10 5.26059 3.29550   5
  -8   6  10 14.6328 4.38697   5
   8   6  -9 2.64009 3.33883   5
  -8   6   9 4.54653 3.51733   5
   8   6  -8 6.63038 3.69402   5
  -8   6   8 5.21486 3.77213   5
   8   6  -7 8.68524 3.79688   5
  -8   6   7-0.73127 3.17463   5
   8   6  -6 44.9882 5.86668   5
  -8   6   6 36.5829 5.66009   5
   8   6  -5 2.02697 3.83952   5
  -8   6   5 2.80959 3.30988   5
   8   6  -4 33.8794 5.43142   5
  -8   6   4 17.9170 4.24651   5
  -8   6   3 5.38374 3.26646   5
   8   6  -3 0.67863 3.60796   5
  -8   6   2 15.7800 4.07652   5
   8   6  -2 15.5810 4.30647   5
   8   6  -1 33.7913 5.34838   5
   8   6   0 7.42460 3.68160   5
   8   6   1 15.4924 4.52398   5
   8   6   2 12.0797 4.25063   5
   8   6   3 0.66781 3.50637   5
   8   6   4 2.65263 3.72926   5
   8   6   6 4.74132 5.50101   6
   8   6   7 17.2408 5.82648   6
   8   6   8 1.69748 5.34607   6
   8   6   9 5.24889 5.27491   6
  -8   7  14 1.76424 3.96234   5
  -8   7  13 40.3816 6.37184   5
  -8   7  12 0.86883 4.03023   5
  -8   7  11 27.3614 5.52542   5
   8   7 -10 30.0112 5.47718   5
  -8   7  10 27.9059 5.56528   5
   8   7  -9 5.76637 3.84264   5
  -8   7   9 12.5139 5.03627   5
   8   7  -8 24.0676 4.81922   5
  -8   7   8 20.5564 5.02410   5
   8   7  -7 5.15054 4.00264   5
  -8   7   7-4.85140 4.39842   5
   8   7  -6-3.71443 4.04155   5
  -8   7   6-0.79428 3.74235   5
   8   7  -5-1.49312 4.10656   5
  -8   7   5 2.33837 4.04232   5
   8   7  -4 20.1841 5.09829   5
  -8   7   4 16.1331 4.41469   5
   8   7  -3 11.9694 4.59546   5
  -8   7   3 3.01356 3.55535   5
   8   7  -2-0.74931 3.83717   5
   8   7  -1 17.2166 4.63766   5
   8   7   0 11.2256 4.40222   5
   8   7   1-0.74703 3.96989   5
   8   7   2 2.23546 3.61575   5
   8   7   3 0.74009 3.78996   5
   8   7   4 4.40540 3.99697   5
   8   8  -9 0.77557 3.59759   5
   8   8  -8 0.78772 3.87602   5
  -8   8   8 2.65756 4.04482   5
   8   8  -7 7.18042 4.19272   5
  -8   8   7 2.61863 3.98906   5
   8   8  -6 3.22160 4.38359   5
  -8   8   6 5.15574 3.92631   5
   8   8  -5-0.81079 4.04414   5
  -8   8   5-0.83969 4.07351   5
   8   8  -4 6.49964 4.27269   5
  -8   8   4 6.58605 4.32931   5
   8   8  -3 13.0248 4.83778   5
   8   8  -2 14.6609 4.75394   5
   8   8  -1 8.15424 4.59395   5
   8   8   0-2.44587 3.95609   5
  -9  -7   9 7.44944 4.80721   2
  -9  -7   8 6.57349 4.47596   2
  -9  -7   7-0.81555 4.17638   2
  -9  -7   6 0.80884 4.34921   2
  -9  -7   5-1.60054 4.04557   2
  -9  -7   4 0.79924 3.93231   2
  -9  -7   3 13.6195 4.80928   2
  -9  -7   2 13.7169 5.23455   2
  -9  -7   1 18.7099 5.50410   2
  -9  -6   7-4.36114 4.08925   2
  -9  -6   6 5.04730 4.18492   2
  -9  -6   5 7.85095 4.06517   2
  -9  -6   4-1.41905 3.77085   2
  -9  -6   3 1.42439 3.73973   2
  -9  -6   2 15.7616 4.66273   2
  -9  -6   1 94.9964 8.76590   2
  -9  -5   7 8.18636 4.10977   2
  -9  -5   6 1.87201 3.39476   2
  -9  -5   5 4.32686 3.99419   2
  -9  -5   4 9.80807 4.00633   2
  -9  -5   3 9.82895 4.04633   2
  -9  -5   2 34.7392 5.34602   2
  -9  -5   1 15.1184 4.13826   2
   9  -5   0 16.4635 4.57611   9
   9  -5   1-2.07623 3.89129   9
   9  -5   2 6.99869 3.98447   9
   9  -4  -1 20.5451 4.44753   9
   9  -4   0 41.4731 5.82842   9
   9  -4   1 153.330 10.8466   9
   9  -4   2 9.68402 4.18355   9
   9  -4   3 8.53230 4.09352   9
   9  -4   4 5.84193 3.93250   9
   9  -4   5 2.98790 3.97105   9
   9  -4   6 6.86638 4.43096   9
   9  -4   7 19.5460 5.33638   9
   9  -4   8-5.61114 4.69864   9
   9  -3  -3 25.6910 4.77760   9
   9  -3  -2 144.365 10.2470   9
   9  -3  -1 85.9960 7.72131   9
   9  -3   0 63.3643 6.78485   9
   9  -3   1 33.2798 5.32367   9
   9  -3   2 54.6987 6.61411   9
   9  -3   3 32.1556 5.38792   9
   9  -3   4 22.2181 5.44934   9
   9  -3   5 20.6533 5.59640   9
   9  -3   6 16.7363 5.29294   9
   9  -3   7-3.92438 4.68763   9
   9  -3   8 9.68624 5.30727   9
   9  -3   9 2.49024 4.86170   9
   9  -3  10 0.85362 4.94954   9
   9  -3  11 2.62440 4.97069   9
   9  -3  12 12.5264 5.31109   9
  -9  -2  14 12.7543 2.96652   4
   9  -2  -4 54.2828 6.10879   9
   9  -2  -3 15.4213 4.13806   9
   9  -2  -2 358.632 18.4599   9
   9  -2  -1 56.3755 6.32436   9
   9  -2   0 242.385 14.1106   9
   9  -2   1 276.159 15.6153   9
   9  -2   2 13.2131 4.42835   9
   9  -2   3 87.8381 8.43545   9
   9  -2   4 25.3315 5.55428   9
   9  -2   5 2.90651 4.29789   9
   9  -2   6 22.5099 5.39368   9
   9  -2   7 13.1867 4.99188   9
   9  -2   8 20.0123 5.58071   9
   9  -2   9 8.26269 5.07945   9
   9  -2  10 8.53571 5.20039   9
   9  -2  11-3.51770 5.20167   9
   9  -2  12 5.43206 5.45899   9
  -9  -1  15 3.19574 2.39454   7
  -9  -1  15 2.58159 2.35967   4
  -9  -1  14 11.5258 3.15158   7
  -9  -1  14 20.3840 3.41844   4
  -9  -1  13 30.1107 3.97716   4
  -9  -1  12-0.49434 2.06699   4
  -9  -1  11 42.3031 4.50350   4
   9  -1  -4 282.199 15.1941   9
   9  -1  -3 46.3441 5.55452   9
   9  -1  -2 107.934 8.37062   9
   9  -1  -1 131.559 9.39145   9
   9  -1   0 58.9664 6.35237   9
   9  -1   1 89.6258 7.93197   9
   9  -1   1 79.1951 6.12030   8
   9  -1   2 1.27859 4.02661   9
   9  -1   2 0.40774 2.26770   8
   9  -1   3 30.4298 5.87621   9
   9  -1   4 0.68494 4.20300   9
   9  -1   5 5.67303 4.43339   9
   9  -1   6 15.4260 4.96362   9
   9  -1   7-1.52690 4.42695   9
   9  -1   8 0.79084 4.39824   9
   9  -1   9 35.2367 6.91172   9
   9  -1  10 14.4113 5.67256   9
   9  -1  11 9.65202 5.44395   9
   9  -1  12 26.2257 6.62135   9
   9  -1  13 1.86224 5.39921   9
  -9   0  17-0.65106 3.20323   6
  -9   0  16 60.4157 6.10553   7
  -9   0  16 78.7222 7.00619   6
  -9   0  15 5.08515 2.93118   7
  -9   0  15 0.51856 2.08451   4
  -9   0  14 4.94371 2.82943   7
  -9   0  14 11.8327 2.96876   4
  -9   0  13 109.252 8.12423   7
  -9   0  13 122.919 8.14818   4
  -9   0  12 10.4057 3.10540   7
  -9   0  12 12.1466 2.78513   4
  -9   0  11 5.45134 2.48012   4
  -9   0  10-0.97083 2.14376   4
  -9   0   9 0.94863 1.94497   4
  -9   0   8 20.4163 3.42399   4
  -9   0   7 1.36334 1.90077   4
  -9   0   6 25.8026 3.57277   4
  -9   0   5 83.0941 6.17098   4
   9   0  -5 71.9062 6.66725   9
  -9   0   4 30.6385 3.81957   4
   9   0  -4 30.5537 4.19000   8
   9   0  -4 44.2685 5.21691   9
  -9   0   3 1.66660 1.96513   4
   9   0  -3 3.18909 2.45170   8
   9   0  -3 4.71076 3.38094   9
  -9   0   2 10.5833 2.50836   4
   9   0  -2 12.5992 3.11354   8
   9   0  -2 9.21436 3.68739   9
  -9   0   1 345.732 17.3786   4
   9   0  -1 406.324 18.2700   8
   9   0  -1 407.459 19.2563   9
  -9   0   0 515.477 22.7696   4
   9   0   0 513.441 23.1304   8
   9   0   0 526.010 24.4222   9
  -9   0  -1 119.591 7.65016   4
   9   0   1 142.896 8.57492   8
   9   0   1 136.224 9.73674   9
   9   0   2 164.692 9.51231   8
   9   0   2 149.125 10.7656   9
   9   0   3 78.1687 6.12444   8
   9   0   3 79.9782 7.78592   9
   9   0   4-1.32719 4.10842   9
   9   0   5 6.91546 4.36323   9
   9   0   6 6.48239 4.50437   9
   9   0   7-1.29997 4.23038   6
   9   0   7 2.99159 4.67049   9
   9   0   8 2.68155 4.13116   6
   9   0   8 24.9085 5.64982   9
   9   0   9 8.97793 4.55864   6
   9   0   9 21.0602 5.73610   9
   9   0  10-7.10003 4.87559   6
   9   0  10-3.36644 4.78591   9
   9   0  11 1.74649 5.01275   9
   9   0  12 2.70940 5.02368   9
   9   0  13 12.1106 5.78475   9
  -9   1  22 11.1465 4.88864   9
  -9   1  21 0.83151 4.41883   9
  -9   1  20 11.3069 4.53160   9
  -9   1  20 22.2158 5.06106   6
  -9   1  19 13.4708 4.41096   6
  -9   1  18 2.18608 3.32783   6
  -9   1  17 8.43071 3.79062   6
  -9   1  17 8.41794 3.49585   7
  -9   1  16 45.4580 6.06202   6
  -9   1  16 47.7207 5.81047   7
  -9   1  15 3.91625 3.25584   6
  -9   1  15 0.54232 2.03830   4
  -9   1  15 0.60732 2.63550   7
  -9   1  14 17.5900 3.37511   4
  -9   1  14 12.3002 3.44165   7
  -9   1  13 36.7648 4.53458   4
  -9   1  13 44.1458 5.23449   7
  -9   1  12 0.51550 2.23699   4
  -9   1  12 1.64016 2.65238   7
  -9   1  11 45.9996 4.88566   4
  -9   1  11 42.8208 5.06583   7
   9   1 -10 22.6139 3.72454   5
  -9   1  10 22.8875 3.49272   4
  -9   1  10 14.3447 3.54224   7
  -9   1   9 140.482 8.95557   4
   9   1  -9 142.674 9.14977   5
  -9   1   8-0.95637 2.00003   4
   9   1  -8 6.19046 2.84312   5
   9   1  -7 60.1047 5.53660   8
  -9   1   7 53.9940 5.14289   4
   9   1  -7 52.0398 5.30640   5
   9   1  -6 163.585 9.71032   8
   9   1  -6 150.536 9.39859   5
  -9   1   6 151.106 9.26245   4
   9   1  -5 20.0220 3.42005   5
   9   1  -5 15.3833 3.42966   8
   9   1  -5 17.7891 3.69878   9
  -9   1   5 16.6614 3.09101   4
   9   1  -4 281.015 14.5630   5
   9   1  -4 299.560 14.9887   8
   9   1  -4 296.058 15.0770   9
  -9   1   4 292.506 14.6155   4
   9   1  -3 45.4598 4.56534   5
   9   1  -3 31.7123 4.32456   8
  -9   1   3 36.5966 4.17577   4
   9   1  -3 38.7504 4.81396   9
   9   1  -2 115.305 7.61776   5
   9   1  -2 114.134 7.85118   8
  -9   1   2 109.996 7.29728   4
   9   1  -2 106.302 8.13754   9
   9   1  -1 122.427 7.70829   5
   9   1  -1 105.718 7.62726   8
   9   1  -1 106.142 8.28464   9
  -9   1   1 107.053 7.18605   4
  -9   1   0 50.6400 4.52539   4
   9   1   0 53.5758 6.19028   9
   9   1   0 58.1301 5.28636   5
   9   1   0 52.8432 5.23982   8
   9   1   1 78.6088 7.57269   9
   9   1   1 88.2113 6.78691   8
   9   1   1 88.7021 6.35058   5
   9   1   2 1.43099 2.47596   8
   9   1   2 4.39115 2.45181   5
   9   1   2 2.37186 3.98128   9
   9   1   3 40.1250 5.85258   9
   9   1   3 28.7815 4.13315   8
   9   1   4 7.10244 4.39800   9
   9   1   4-0.96606 2.59745   8
   9   1   4-5.61588 4.43120   6
   9   1   5 11.4506 4.70085   9
   9   1   5 10.6974 3.25990   8
   9   1   5 7.10779 4.28747   6
   9   1   6 14.7591 5.10645   9
   9   1   6 8.01985 4.70041   6
   9   1   7 5.14251 4.54800   9
   9   1   7-3.45416 4.35116   6
   9   1   8 3.83347 4.57748   9
   9   1   8 0.71419 4.61187   6
   9   1   9 27.2415 6.18982   9
   9   1   9 20.6611 5.34654   6
   9   1  10 2.50004 4.87994   9
   9   1  10-2.28068 4.74746   6
   9   1  11 23.4184 6.45653   9
   9   1  11 5.47655 5.07209   6
   9   1  12 7.19884 6.10635   9
   9   1  12 20.0474 5.90373   6
   9   1  13 5.58072 5.76186   9
  -9   2  22 10.8912 5.16689   9
  -9   2  22 7.65789 4.31390   6
  -9   2  21 13.2822 4.87932   9
  -9   2  21 4.19683 3.96443   6
  -9   2  20 9.47504 4.69391   9
  -9   2  20 6.54121 3.86220   6
  -9   2  19 18.3721 4.86146   6
  -9   2  18 3.89996 3.67697   6
  -9   2  17 1.50831 3.44353   6
  -9   2  16 0.72469 3.46504   6
  -9   2  15 18.8743 4.62561   6
  -9   2  15 14.4613 3.93383   7
  -9   2  14 14.7601 4.05382   6
  -9   2  14 4.43655 3.00054   7
   9   2 -13 7.83298 3.01894   5
  -9   2  13 12.2251 3.52697   7
   9   2 -12 5.70263 2.98756   5
  -9   2  12 8.78476 3.16027   7
  -9   2  11 0.54020 2.12446   4
   9   2 -11 0.51507 2.56918   5
  -9   2  11 1.13115 2.89629   7
  -9   2  10 5.81944 2.78702   4
  -9   2  10 5.98781 3.00288   7
   9   2 -10 6.65248 3.14831   5
   9   2  -9 2.05483 2.79659   8
  -9   2   9 0.51691 2.32453   4
  -9   2   9 9.42062 3.12647   7
   9   2  -9 3.05209 2.80051   5
   9   2  -8 53.4272 5.60243   8
  -9   2   8 63.5723 5.65343   4
  -9   2   8 56.4390 5.47861   7
   9   2  -8 52.3383 5.61070   5
   9   2  -7 72.6250 6.36282   8
  -9   2   7 73.8559 6.14854   4
   9   2  -7 76.1317 6.45061   5
  -9   2   7 74.8397 6.32793   7
  -9   2   6 0.48111 2.33390   4
  -9   2   6 2.35295 2.58855   7
   9   2  -6-1.00536 2.76505   8
   9   2  -6-0.98363 2.96349   5
   9   2  -5 253.331 13.4753   8
   9   2  -5 257.910 13.4221   5
  -9   2   5 232.468 12.8851   4
  -9   2   4 44.4278 4.51019   4
   9   2  -4 41.8344 4.86959   5
   9   2  -4 42.7113 5.04857   8
  -9   2   3 23.6378 3.43103   4
   9   2  -3 14.0904 3.55340   8
   9   2  -3 21.3577 3.86343   5
   9   2  -2 394.928 18.0725   5
   9   2  -2 365.432 18.1804   8
  -9   2   2 364.841 17.5238   4
   9   2  -2 368.558 18.0137   9
  -9   2   1 74.9865 5.64266   4
   9   2  -1 64.9392 5.83682   5
   9   2  -1 65.8293 6.19753   8
   9   2  -1 68.1634 6.55436   9
   9   2   0 224.245 12.1424   5
   9   2   0 234.069 12.7727   8
  -9   2   0 235.349 11.9604   4
   9   2   0 211.129 12.7392   9
   9   2   1 278.046 13.5239   5
   9   2   1 241.828 13.6869   8
   9   2   1 248.260 14.2400   9
   9   2   2 18.9843 3.88887   8
   9   2   2 9.67000 3.89566   9
   9   2   2 10.1079 3.04224   5
   9   2   2 4.28207 4.27559   6
   9   2   3 75.7457 7.48107   9
   9   2   3 87.5298 8.16725   6
   9   2   4 21.2633 4.84928   9
   9   2   4 21.6817 5.36571   6
   9   2   5 7.86005 4.05613   9
   9   2   5-2.04432 4.43616   6
   9   2   6 35.0246 6.09849   9
   9   2   6 21.2029 5.53138   6
   9   2   7 8.64902 4.71205   9
   9   2   7 16.1239 5.25804   6
   9   2   8 18.1117 5.82210   9
   9   2   8 7.60165 4.96764   6
   9   2   9 1.58137 5.10560   9
   9   2   9 2.36036 5.08044   6
   9   2  10-6.61039 5.98575   9
   9   2  10-0.81078 5.23688   6
   9   2  11 0.86081 5.64923   9
   9   2  11 8.35538 5.61044   6
   9   2  12-1.78696 5.62750   9
   9   2  12 1.71311 5.30270   6
   9   2  13-3.49946 5.91704   6
  -9   3  21-2.64988 4.22414   6
  -9   3  21-1.85854 4.37811   9
  -9   3  20 13.8736 4.79036   6
  -9   3  20 9.96859 4.94927   9
  -9   3  19 15.1614 4.81823   6
  -9   3  18 9.85496 4.43102   6
  -9   3  17 14.3986 4.80514   6
  -9   3  16-0.77231 3.95489   6
  -9   3  16 1.30900 2.83989   5
  -9   3  15 48.9351 6.31453   6
  -9   3  15 29.1351 4.73041   5
  -9   3  14 1.42593 3.30753   6
  -9   3  13 17.8280 4.48883   6
   9   3 -13 8.80824 3.35219   5
  -9   3  13 15.1919 4.04566   7
   9   3 -12 1.65411 2.86149   5
  -9   3  12 5.26597 3.49968   6
  -9   3  12 2.55576 3.27368   7
  -9   3  11 31.2688 4.74483   7
   9   3 -11 29.6626 4.60051   5
   9   3 -10 0.54702 2.83687   5
  -9   3  10-1.76603 3.09081   7
   9   3 -10 1.05608 2.66908   8
   9   3  -9 20.6539 3.94256   5
  -9   3   9 23.2211 4.07513   7
   9   3  -9 21.0797 3.90019   8
   9   3  -8 16.6817 3.88499   5
   9   3  -8 24.7726 3.99929   8
  -9   3   8 15.7033 3.70129   7
   9   3  -7 56.8657 5.73293   5
   9   3  -7 48.0574 5.32643   8
  -9   3   7 45.7978 5.17115   7
   9   3  -6 12.6455 3.57883   5
   9   3  -6 7.96670 3.21820   8
  -9   3   6 7.97895 2.64019   7
   9   3  -5 14.0929 3.53911   5
   9   3  -5 17.0640 3.76950   8
  -9   3   5 11.0091 2.90113   7
   9   3  -4 8.27856 3.24686   5
   9   3  -4 11.3158 3.26254   8
  -9   3   4 6.88843 2.73412   7
   9   3  -3 29.2780 4.31318   5
   9   3  -3 36.4501 5.02971   8
  -9   3   3 26.4637 3.69388   7
   9   3  -2 149.345 9.63678   5
   9   3  -2 159.844 10.1352   8
  -9   3   2 157.656 9.22638   7
   9   3  -1 87.0920 7.27071   8
   9   3  -1 79.3262 6.64505   5
   9   3   0 74.0591 6.41056   5
   9   3   1 33.6347 4.47246   5
   9   3   1 43.7257 6.00666   6
   9   3   2 51.7989 5.31571   5
   9   3   2 54.3887 6.75985   6
   9   3   3 23.9191 5.32880   6
   9   3   4 13.8210 4.99882   6
   9   3   5 10.0520 5.11241   6
   9   3   6 4.48767 5.13396   6
   9   3   7-3.10009 4.92395   6
   9   3   8-4.01755 5.43519   6
   9   3   9 3.32882 5.41774   6
   9   3  10-2.43915 5.29468   9
   9   3  10-6.86152 5.80224   6
   9   3  11 2.54207 5.51529   9
   9   3  11 0.88106 5.82490   6
   9   3  12-0.87945 5.72430   9
   9   3  12 5.41838 5.54188   6
  -9   4  19 0.88327 3.90045   6
  -9   4  18 8.57489 4.56793   6
  -9   4  17 10.0128 4.60481   6
  -9   4  16 17.0532 4.69961   6
  -9   4  16 15.4942 3.96253   5
  -9   4  15 17.2932 4.89363   6
  -9   4  15 11.8776 3.79222   5
  -9   4  14 15.0436 4.41870   6
  -9   4  14 6.23066 3.37681   5
  -9   4  13 1.37128 2.81180   5
   9   4 -13 1.76745 3.09397   5
  -9   4  13 2.17216 3.30627   6
  -9   4  12 4.04740 3.08237   5
   9   4 -12 0.59127 2.95189   5
  -9   4  12 6.96486 3.65910   6
  -9   4  11 0.66263 2.98042   5
   9   4 -11 4.71290 3.24451   5
  -9   4  11 9.99578 3.70956   6
   9   4 -10 5.85581 3.49638   5
  -9   4  10-0.64982 2.82041   5
   9   4  -9 10.4416 3.57221   8
  -9   4   9 15.3318 3.91709   7
   9   4  -9 8.15311 3.43518   5
  -9   4   9 11.4668 3.60492   5
   9   4  -8 22.1608 4.04746   8
  -9   4   8 18.8935 3.75305   7
   9   4  -8 22.0759 4.54831   5
  -9   4   8 12.4715 4.18153   5
  -9   4   7 32.9273 4.69229   7
   9   4  -7 36.8906 4.86665   8
   9   4  -7 23.7750 4.29025   5
  -9   4   7 17.0910 4.30502   5
  -9   4   6 11.4058 3.31579   7
   9   4  -6 10.1950 3.26414   8
   9   4  -6 2.90154 2.90917   5
  -9   4   6 8.35476 3.29559   5
   9   4  -5 38.4565 5.13321   8
  -9   4   5 32.6088 4.29804   7
   9   4  -5 33.0331 4.88840   5
  -9   4   5 30.2924 4.74685   5
  -9   4   4 31.1279 4.10707   7
   9   4  -4 43.7046 5.28424   8
   9   4  -4 33.5682 5.07566   5
  -9   4   4 25.0112 4.33808   5
   9   4  -3 41.4165 5.25236   8
   9   4  -3 40.4400 5.05026   5
  -9   4   3 37.1340 4.92611   5
  -9   4   2 94.2896 7.45271   5
   9   4  -2 98.2800 7.85225   5
  -9   4   1 16.2199 3.73982   5
   9   4  -1 7.41607 3.43191   5
   9   4   0 58.9280 6.02684   5
   9   4   1 143.428 9.66475   5
   9   4   1 150.063 10.8282   6
   9   4   2 4.00347 4.14265   6
   9   4   2 11.6996 3.55251   5
   9   4   3 6.94664 4.73170   6
   9   4   3-0.55096 2.74831   5
   9   4   4 0.72334 4.63253   6
   9   4   5-2.26351 4.98865   6
   9   4   6 2.35203 4.98045   6
   9   4   7 26.8833 6.62095   6
   9   4   8 0.84247 5.39552   6
   9   4   9-5.22953 5.93982   6
   9   4  10-5.37855 5.60156   6
  -9   5  18 25.8751 5.60691   6
  -9   5  17-1.72581 3.87604   6
  -9   5  16 4.19143 4.06999   6
  -9   5  16 4.67631 3.50434   5
  -9   5  15 43.0533 6.38516   6
  -9   5  15 29.7962 5.43980   5
  -9   5  14 22.8606 5.15918   6
  -9   5  14 22.5324 4.84460   5
  -9   5  13 8.37815 3.95269   6
  -9   5  13 1.47840 2.97308   5
  -9   5  12 4.38220 3.22537   5
   9   5 -12-1.26193 3.39294   5
  -9   5  12 1.45507 3.52957   6
  -9   5  11 3.59948 3.07036   5
   9   5 -11 3.16152 3.66875   5
  -9   5  11 4.19348 3.24482   6
  -9   5  10 0.70871 3.07789   5
   9   5 -10 3.81370 3.17305   5
  -9   5  10 6.70875 3.39365   6
  -9   5   9 5.57015 3.52586   5
  -9   5   9 4.50131 3.17086   6
   9   5  -9 7.66560 3.81929   5
  -9   5   8 10.2445 3.93832   5
   9   5  -8 22.2412 4.15582   8
  -9   5   8 21.5711 4.25193   6
   9   5  -8 19.8969 4.45482   5
  -9   5   7 10.7051 3.56879   5
   9   5  -7 10.1417 3.36773   8
   9   5  -7 3.86545 3.51761   5
  -9   5   6-0.65537 2.94341   5
   9   5  -6 0.60697 2.77111   8
   9   5  -6 0.64461 3.30091   5
  -9   5   5-1.92242 2.97240   5
   9   5  -5 0.61904 3.08765   8
   9   5  -5 3.21453 3.72767   5
   9   5  -4 17.3021 4.26068   5
  -9   5   4 20.0411 4.26053   5
   9   5  -3 18.5476 4.38143   5
  -9   5   3 9.14582 3.34930   5
   9   5  -2 40.7308 5.45953   5
  -9   5   2 32.0475 4.62733   5
   9   5  -1 18.3994 4.24986   5
   9   5   0 15.7847 3.98638   5
   9   5   1 5.29929 4.51199   6
   9   5   1-3.13963 3.25660   5
   9   5   2-4.14426 4.42369   6
   9   5   2 5.61050 3.57842   5
   9   5   3-1.43991 4.64930   6
   9   5   3 4.93890 3.20295   5
   9   5   4-6.76592 5.01428   6
   9   5   5 0.78263 5.17396   6
   9   5   6 4.06666 5.21099   6
   9   5   7 3.37427 5.57816   6
   9   5   8-6.11581 6.12522   6
   9   5   9 0.90002 5.57186   6
  -9   6  16 3.39237 3.87248   5
  -9   6  16-5.16970 4.35570   6
  -9   6  15 7.59914 3.88078   5
  -9   6  15 19.9513 5.16583   6
  -9   6  14 10.0498 4.22057   5
  -9   6  14 26.5319 5.42995   6
  -9   6  13 17.1204 4.72659   6
  -9   6  13 14.8992 4.54116   5
  -9   6  12-2.25152 3.48124   6
  -9   6  12 1.63253 3.34662   5
   9   6 -11 4.81400 3.61527   5
  -9   6  11 4.83914 3.62673   5
   9   6 -10 9.04058 3.67707   5
  -9   6  10 15.8561 4.61727   5
   9   6  -9 4.91191 3.59771   5
  -9   6   9 4.68445 4.00201   5
   9   6  -8-0.70594 3.75183   5
  -9   6   8 4.60593 3.72434   5
   9   6  -7 2.12113 3.33056   5
  -9   6   7-0.75360 3.15098   5
   9   6  -6 10.6042 4.11606   5
   9   6  -6 14.9189 4.27147   8
  -9   6   6 6.64781 3.39298   5
   9   6  -5-1.41366 3.57355   5
   9   6  -5 4.64649 3.73218   8
  -9   6   5 4.33865 3.24846   5
  -9   6   4 0.70903 3.13090   5
   9   6  -4-0.70736 3.48013   5
  -9   6   3 0.69429 2.95877   5
   9   6  -3 2.83425 3.62885   5
   9   6  -2 30.4762 5.25641   5
   9   6  -1 94.6876 8.45560   5
   9   6   0 31.0029 5.26326   5
   9   6   1 45.6955 5.98227   5
   9   6   2 37.0258 5.60630   5
   9   6   3 0.69054 3.49057   5
   9   6   6-2.49691 5.46058   6
   9   6   7 2.58042 5.23152   6
  -9   7  12-2.65208 4.28962   5
  -9   7  11 0.87682 3.73607   5
  -9   7  10 0.86640 4.01975   5
   9   7 -10 3.77370 3.44683   5
  -9   7   9 1.71047 3.84130   5
   9   7  -9 0.75975 3.29679   5
  -9   7   8 4.21080 4.15116   5
   9   7  -8 9.91050 4.47144   5
  -9   7   7 4.97110 3.72531   5
   9   7  -7 4.59304 3.82231   5
  -9   7   6 3.25398 4.00290   5
   9   7  -6 0.76951 3.73357   5
  -9   7   5-1.59455 3.46051   5
   9   7  -5-3.09438 3.80707   5
  -9   7   4 3.89651 3.55940   5
   9   7  -4 1.55282 3.65872   5
   9   7  -3 9.34744 4.48459   5
   9   7  -2 21.8050 4.97150   5
   9   7  -1 10.8893 4.57271   5
   9   7   0 0.77524 3.86683   5
   9   7   1 2.31625 3.85192   5
   9   7   2 13.0338 4.64520   5
   9   7   3 9.11380 4.23737   5
  10  -5   0 6.74302 4.39451   9
  10  -5   1 3.02328 3.77153   9
  10  -5   2 19.0825 5.13408   9
  10  -4  -1-0.72831 4.09429   9
  10  -4   0 41.9078 6.04941   9
  10  -4   1 32.0187 5.62281   9
  10  -4   2 28.0032 5.64771   9
  10  -4   3 19.3609 4.88954   9
  10  -4   4 3.97179 4.01797   9
  10  -4   5 46.3194 6.61950   9
  10  -4   6 2.48584 4.60917   9
  10  -4   7 5.06355 4.64592   9
  10  -4   8 0.85955 4.88323   9
  10  -3  -3-6.91825 4.25296   9
  10  -3  -2 47.4085 6.43026   9
  10  -3  -1 9.86671 4.41640   9
  10  -3   0-1.42967 3.93240   9
  10  -3   1 25.6050 5.41624   9
  10  -3   2 15.8061 4.69655   9
  10  -3   3 47.8270 6.69154   9
  10  -3   4 28.2991 5.75328   9
  10  -3   5 1.60989 4.62066   9
  10  -3   6 2.47649 4.73914   9
  10  -3   7 7.62315 4.91931   9
  10  -3   8 7.82310 4.94669   9
  10  -3   9-6.23831 5.47341   9
  10  -3  10 5.46640 5.54407   9
 -10  -2  15 28.3798 4.11432   4
 -10  -2  14 0.56286 2.26113   4
  10  -2  -4 4.58303 3.64514   9
  10  -2  -3 23.7531 4.88932   9
  10  -2  -2 55.3511 6.72359   9
  10  -2  -1 2.71735 3.73813   9
  10  -2   0 38.4715 5.77071   9
  10  -2   1 117.494 9.65943   9
  10  -2   2 25.6151 5.38503   9
  10  -2   3-1.50150 4.68861   9
  10  -2   4-4.63112 4.56720   9
  10  -2   5 23.0689 5.52443   9
  10  -2   6 3.28302 4.99263   9
  10  -2   7 16.0313 5.60976   9
  10  -2   8 21.6865 6.25326   9
  10  -2   9 11.5868 5.63022   9
  10  -2  10 16.4474 6.25377   9
  10  -2  11 10.3036 5.70907   9
 -10  -1  15 6.39797 3.06380   7
 -10  -1  15 6.83237 2.77304   4
 -10  -1  14 4.49433 2.48635   4
 -10  -1  13 15.5059 3.32492   4
 -10  -1  12 7.10267 2.77430   4
 -10  -1  11 8.08094 2.84450   4
 -10  -1  10 3.71148 2.42459   4
  10  -1  -5 35.6320 5.35318   9
  10  -1  -4 58.7677 6.58597   9
  10  -1  -3 58.1784 6.46419   9
  10  -1  -2 19.7550 4.73116   9
  10  -1  -1 78.1767 7.60196   9
  10  -1   0 12.1521 4.38230   9
  10  -1   1 15.1692 5.11967   9
  10  -1   2 25.5529 5.44957   9
  10  -1   3 13.1833 5.08413   9
  10  -1   4 10.6015 4.62183   9
  10  -1   5 3.90436 4.48446   9
  10  -1   6 4.83640 5.16540   9
  10  -1   7-0.83212 4.87285   9
  10  -1   8 20.6018 6.02159   9
  10  -1   9 31.8560 6.79380   9
  10  -1  10 35.5382 7.09369   9
  10  -1  11 23.4146 6.57449   9
 -10   0  17 6.87059 3.56323   6
 -10   0  17-1.91169 3.00178   7
 -10   0  16 11.9928 3.80544   6
 -10   0  16 14.9741 3.60277   7
 -10   0  16 7.44962 2.68704   4
 -10   0  15 21.2726 4.15941   7
 -10   0  15 22.2695 3.74597   4
 -10   0  14 3.55823 2.95896   7
 -10   0  14 1.13251 2.41394   4
 -10   0  13 3.47811 2.73300   7
 -10   0  13 2.81728 2.35869   4
 -10   0  12 0.55794 2.78292   4
 -10   0  11 11.4844 3.10381   4
 -10   0  10 11.8018 3.11027   4
 -10   0   9 50.5456 5.23399   4
 -10   0   8-1.03275 2.20048   4
 -10   0   7 17.1888 3.40278   4
 -10   0   6 152.607 9.49587   4
 -10   0   5 93.2224 6.98045   4
  10   0  -5 96.9080 7.94082   9
 -10   0   4 98.1379 7.17567   4
  10   0  -4 107.899 8.38432   9
 -10   0   3-1.40053 2.06171   4
  10   0  -3 0.58975 3.52071   9
  10   0  -3-1.02109 2.68079   8
 -10   0   2 31.0863 3.96819   4
  10   0  -2 45.0644 5.66988   9
  10   0  -2 43.3504 4.96971   8
 -10   0   1 61.2226 5.39861   4
  10   0  -1 77.3612 7.32511   9
  10   0  -1 61.3566 5.74917   8
 -10   0   0 10.4698 2.53065   4
  10   0   0 10.8824 3.18902   8
  10   0   0 6.43410 4.13684   9
  10   0   1 7.34391 2.92869   8
  10   0   1 0.66416 4.18735   9
  10   0   2 11.6875 3.09679   8
  10   0   2 11.0086 4.63772   9
  10   0   3 1.42309 4.16703   9
  10   0   4 5.89551 4.52731   9
  10   0   5 1.52434 4.59289   9
  10   0   6 12.6222 4.99089   9
  10   0   7-2.45284 4.44805   9
  10   0   8 11.8598 5.30853   9
  10   0   9 10.5055 5.33811   9
  10   0  10 0.90301 5.13009   9
  10   0  11 3.71746 5.17041   9
 -10   1  21 14.3638 4.77974   9
 -10   1  20 4.78235 3.64329   6
 -10   1  19 17.8926 4.77738   6
 -10   1  18 9.06363 4.39358   6
 -10   1  18 9.81230 3.78513   7
 -10   1  17-1.46752 3.50844   6
 -10   1  17 2.73325 2.96499   7
 -10   1  16 57.5126 6.64717   6
 -10   1  16 52.0025 5.75800   4
 -10   1  16 49.7896 5.91278   7
 -10   1  15 8.25229 3.03420   4
 -10   1  15 8.36091 3.34964   7
 -10   1  14 1.16428 2.52798   4
 -10   1  14 6.89016 3.40853   7
 -10   1  13 11.4792 3.13199   4
 -10   1  13 19.4142 4.13689   7
 -10   1  12 5.07340 2.53717   4
 -10   1  12 3.52800 3.09170   7
 -10   1  11 8.86533 2.90564   4
 -10   1  11 16.0033 3.68563   7
 -10   1  10 2.73217 2.28817   4
 -10   1  10 4.46085 2.93039   7
 -10   1   9 28.4388 4.03229   4
  10   1  -9 13.9423 3.65230   5
 -10   1   8 80.6315 6.62174   4
  10   1  -8 76.5451 6.68705   5
  10   1  -7 2.19535 2.81212   8
 -10   1   7 1.55527 2.36879   4
  10   1  -7 4.67793 3.01523   5
  10   1  -6 101.387 7.71109   8
  10   1  -6 98.8722 7.61924   5
 -10   1   6 95.4415 7.32200   4
  10   1  -5 34.7976 4.59993   5
  10   1  -5 35.4674 4.81846   8
  10   1  -5 33.4519 4.84411   9
 -10   1   5 34.9264 4.36727   4
  10   1  -4 59.5911 5.64371   5
  10   1  -4 60.7709 5.91935   8
 -10   1   4 62.4565 5.54547   4
  10   1  -4 49.1906 5.68864   9
  10   1  -3 71.3135 6.02444   5
  10   1  -3 55.4641 6.18778   9
 -10   1   3 68.6557 5.86481   4
  10   1  -3 62.9724 6.07305   8
  10   1  -2 22.5524 3.79005   5
  10   1  -2 34.0244 5.12176   9
 -10   1   2 19.5427 3.30625   4
  10   1  -2 22.6751 4.00908   8
  10   1  -1 60.7647 5.68222   5
  10   1  -1 64.7885 6.70940   9
  10   1  -1 59.4624 5.96308   8
 -10   1   1 68.9100 5.64267   4
  10   1   0 8.94181 3.35368   8
  10   1   0 8.30423 2.99309   5
  10   1   0 5.52508 4.06899   9
  10   1   1 23.1930 4.17058   8
  10   1   1 23.4740 3.80378   5
  10   1   1 24.2530 5.33194   9
  10   1   2 16.5786 4.91180   9
  10   1   2 19.4842 3.67736   8
  10   1   3 26.8220 5.59762   9
  10   1   3 22.7071 4.02215   8
  10   1   4 21.4319 5.44142   9
  10   1   4 16.4176 3.48329   8
  10   1   5 5.93926 4.60135   9
  10   1   6 14.6749 5.21265   9
  10   1   7 2.40750 4.51126   9
  10   1   7-2.24263 4.62784   6
  10   1   8 21.5891 5.85914   9
  10   1   8 16.1261 5.67507   6
  10   1   9 49.9933 7.33180   9
  10   1   9 33.9000 6.38347   6
  10   1  10 46.3307 7.58201   9
  10   1  10 23.4011 6.07498   6
  10   1  11 8.27298 5.59926   9
  10   1  11 9.05933 5.24097   6
  10   1  12 5.86676 5.41568   6
 -10   2  21-0.90006 4.17507   9
 -10   2  21-0.85705 3.84934   6
 -10   2  20 9.27330 4.49318   6
 -10   2  19 0.83155 3.91708   6
 -10   2  18 7.22741 3.90491   6
 -10   2  17 35.8222 5.89949   6
 -10   2  16 9.81916 4.08711   6
 -10   2  16 14.9504 4.19403   7
 -10   2  15 18.2257 4.84158   6
 -10   2  15 34.4876 5.11844   7
 -10   2  14 6.01573 3.60101   7
  10   2 -13 20.7225 4.21060   5
 -10   2  13 27.7445 4.48459   7
  10   2 -12 6.27050 3.34306   5
 -10   2  12 1.19254 2.45142   4
 -10   2  12 10.6069 3.39854   7
  10   2 -11 3.39593 2.93831   5
 -10   2  11 2.34252 2.40479   4
 -10   2  11 6.03223 3.13122   7
  10   2 -10-1.68586 2.87768   5
 -10   2  10-0.57388 2.62009   4
 -10   2  10 1.16602 2.70434   7
 -10   2   9 29.3648 4.43776   7
  10   2  -9 21.7394 4.18855   5
 -10   2   9 29.1965 4.46143   4
  10   2  -9 30.2679 4.58204   8
 -10   2   8 97.6794 7.55156   7
 -10   2   8 87.3664 7.10965   4
  10   2  -8 95.1715 7.52645   5
  10   2  -8 92.8008 7.53372   8
  10   2  -7 62.5308 6.18902   5
 -10   2   7 62.9279 5.98951   4
  10   2  -7 61.3879 6.05548   8
 -10   2   7 66.2104 6.23874   7
  10   2  -6 53.7020 5.66212   8
 -10   2   6 44.7245 4.97791   4
  10   2  -6 39.0445 4.95618   5
 -10   2   5 95.1653 7.19625   4
  10   2  -5 96.4448 7.47846   5
  10   2  -5 88.9321 7.41757   8
 -10   2   4 15.0719 3.13841   4
  10   2  -4 11.1197 3.27618   5
  10   2  -4 7.81622 3.06556   8
 -10   2   3 30.8694 3.99566   4
  10   2  -3 26.1377 4.15459   5
  10   2  -3 35.8537 5.03300   8
 -10   2   2 52.0011 5.00435   4
  10   2  -2 53.0981 5.47611   5
  10   2  -2 59.4442 6.12274   8
 -10   2   1 12.5194 2.65345   4
  10   2  -1 6.09618 2.75017   5
  10   2  -1 6.20826 3.18872   8
  10   2   0 42.0406 5.57001   9
  10   2   0 38.5188 4.65395   5
  10   2   0 38.0826 5.12382   8
  10   2   1 102.940 8.08459   8
  10   2   1 106.186 7.63748   5
  10   2   1 100.147 8.40800   9
  10   2   2 9.54332 4.29363   9
  10   2   2 13.8404 3.65969   8
  10   2   3 1.99107 3.88947   9
  10   2   3 5.81471 3.47450   8
  10   2   4-4.15183 4.28383   9
  10   2   4 2.15495 4.44693   6
  10   2   4 0.58621 2.88413   8
  10   2   5 33.2384 5.94942   9
  10   2   5 25.1936 5.94201   6
  10   2   5 33.6433 4.80910   8
  10   2   6-0.76418 4.77396   6
  10   2   6 8.26863 4.53135   9
  10   2   7 12.5883 5.21829   6
  10   2   7 10.1782 4.94920   9
  10   2   8 15.3803 5.70341   6
  10   2   8 17.1001 5.53917   9
  10   2   9 9.97368 5.51986   6
  10   2   9 18.5984 5.65621   9
  10   2  10 6.80943 5.41697   6
  10   2  10 11.3845 5.33628   9
  10   2  11 1.73884 5.19354   6
  10   2  11 9.96055 5.84953   9
 -10   3  20-2.65107 4.22632   6
 -10   3  19 8.66318 4.55996   6
 -10   3  18 1.70561 4.01758   6
 -10   3  17 0.82430 3.94164   6
 -10   3  17-2.80782 3.10018   5
 -10   3  16 15.1289 4.72830   6
 -10   3  16 9.76375 3.55193   5
 -10   3  15 10.0078 4.05908   6
 -10   3  14 2.97535 3.80910   6
  10   3 -14 0.59983 2.69407   5
 -10   3  14-0.71525 3.21243   7
 -10   3  13 2.15346 3.48687   6
  10   3 -13 6.61415 3.16216   5
 -10   3  13 5.56037 3.51788   7
  10   3 -12 7.22023 3.24659   5
 -10   3  12 7.36536 3.48301   7
 -10   3  11 0.64546 2.99529   7
  10   3 -11 4.20424 3.07684   5
 -10   3  10 38.4644 5.16459   7
  10   3 -10 34.6297 5.03370   5
  10   3 -10 43.9744 5.31109   8
 -10   3   9-2.99603 3.29636   7
  10   3  -9-1.18734 3.44254   5
  10   3  -9 0.58550 2.95992   8
 -10   3   8 13.8755 3.72598   7
  10   3  -8 8.26150 3.30818   5
  10   3  -8 12.2638 3.70174   8
  10   3  -7 19.9144 4.22505   5
  10   3  -7 18.7676 4.20300   8
 -10   3   7 21.1391 4.14690   7
  10   3  -6 11.5729 3.64883   5
  10   3  -6 17.0317 3.97427   8
 -10   3   6 12.8747 3.44470   7
  10   3  -5 21.7395 4.12030   5
  10   3  -5 22.4328 4.27559   8
 -10   3   5 13.9509 3.35305   7
  10   3  -4 0.56739 2.90886   5
  10   3  -4 6.52953 3.47879   8
 -10   3   4 4.98009 2.71233   7
  10   3  -3 6.16863 3.12600   5
 -10   3   3 3.35577 2.64554   7
  10   3  -3 8.98909 3.33958   8
  10   3  -2 56.0257 5.81245   5
  10   3  -2 43.4914 5.48750   8
  10   3  -1 18.6561 3.98938   5
  10   3  -1 4.27450 3.02504   8
  10   3   0 2.71099 2.77752   5
  10   3   0 1.23531 3.03975   8
  10   3   1 33.1724 4.58243   5
  10   3   1 29.3718 4.92049   8
  10   3   3 29.7358 5.99029   6
  10   3   4 11.9909 5.04982   6
  10   3   5 14.7068 5.52384   6
  10   3   6-3.99350 4.81495   6
  10   3   7 2.46927 4.96047   6
  10   3   8-2.54357 5.34098   6
  10   3   9 1.74348 5.39709   6
  10   3  10 11.6086 5.91909   6
 -10   4  19 12.5750 4.85227   6
 -10   4  18-3.51708 4.01641   6
 -10   4  17-1.72172 3.86896   6
 -10   4  17 9.68253 3.96057   5
 -10   4  16 0.74332 3.04757   5
 -10   4  16-1.67537 3.94589   6
 -10   4  15 2.22454 2.91623   5
 -10   4  15-0.80575 3.49629   6
 -10   4  14 3.66599 3.40501   5
 -10   4  14 5.44211 3.77509   6
 -10   4  13 14.4597 4.26853   5
  10   4 -13 26.2047 4.51925   5
 -10   4  13 26.3687 5.23092   6
 -10   4  12 15.6638 4.23469   5
  10   4 -12 21.7535 4.51293   5
 -10   4  12 23.9124 5.16475   6
 -10   4  11 4.20084 3.19689   5
  10   4 -11-0.64071 3.36439   5
  10   4 -10 21.7208 4.50246   8
 -10   4  10 15.8232 4.34781   5
  10   4 -10 13.3691 4.06494   5
 -10   4  10 22.0489 4.46726   7
 -10   4   9 0.67533 3.13266   5
  10   4  -9-0.63322 3.11552   5
 -10   4   9-2.58314 3.13287   7
  10   4  -9 0.60711 3.14861   8
 -10   4   8 2.64876 3.21304   5
  10   4  -8 2.51510 3.49750   5
 -10   4   8 0.62102 2.97004   7
  10   4  -8 1.83365 2.83594   8
 -10   4   7 2.59525 3.01431   5
  10   4  -7 3.12505 3.16380   5
  10   4  -7 10.4860 3.50830   8
 -10   4   7 3.58073 2.85846   7
 -10   4   6 30.4520 5.02472   5
  10   4  -6 36.6817 5.31165   5
 -10   4   6 37.8523 4.92567   7
  10   4  -6 35.4177 5.00676   8
 -10   4   5 36.5924 5.37022   5
  10   4  -5 30.9658 4.85823   5
 -10   4   5 28.5924 4.44067   7
  10   4  -5 33.9680 5.14125   8
 -10   4   4 67.1753 6.65530   5
  10   4  -4 62.2540 6.59000   5
  10   4  -4 66.1793 6.79501   8
 -10   4   3 43.0219 5.39795   5
  10   4  -3 47.7726 5.76780   5
  10   4  -3 43.2122 5.64237   8
 -10   4   2 21.7852 4.20536   5
  10   4  -2 33.3316 5.16447   8
  10   4  -2 32.9229 4.90964   5
  10   4  -1 5.96110 3.60579   8
  10   4  -1 2.42008 3.40453   5
  10   4   0 47.3434 5.72746   5
  10   4   1 34.4087 4.88702   5
  10   4   2 30.5000 5.91263   6
  10   4   2 23.4435 4.21662   5
  10   4   3 12.7890 4.95781   6
  10   4   4 1.55524 4.68599   6
  10   4   5 38.6046 7.03338   6
  10   4   6-0.83031 4.95669   6
  10   4   7 1.71316 5.25653   6
  10   4   8-5.28337 5.68878   6
  10   4   9 10.8653 6.04519   6
 -10   5  17 15.8610 4.96040   6
 -10   5  17 2.43162 3.58870   5
 -10   5  16 12.8837 4.72748   6
 -10   5  16 0.79572 3.13361   5
 -10   5  15 19.3473 5.06755   6
 -10   5  15 17.3212 5.00554   5
 -10   5  14 5.67436 3.93706   6
 -10   5  14 4.69290 3.68925   5
 -10   5  13-0.77446 3.30005   5
  10   5 -13 4.08436 3.61769   5
 -10   5  13 0.78097 3.73425   6
 -10   5  12 3.81953 3.51226   5
  10   5 -12 12.9459 4.12660   5
 -10   5  11 7.53249 3.50327   5
  10   5 -11 3.40101 3.53677   5
 -10   5  11 10.9146 4.26858   6
 -10   5  10 5.91800 3.54594   5
  10   5 -10 10.1876 3.98512   5
 -10   5  10 4.90518 3.59721   6
 -10   5   9-0.72717 3.15515   5
 -10   5   9-0.67473 3.22611   6
  10   5  -9 2.71833 3.34350   5
  10   5  -8 1.36135 3.44062   5
  10   5  -8-1.92616 3.49223   8
 -10   5   8 1.42739 3.41238   5
  10   5  -7 8.17819 4.03915   5
  10   5  -7 6.50144 3.62614   8
 -10   5   7 7.69857 4.02656   5
  10   5  -6-0.68193 3.11340   5
  10   5  -6 3.30707 3.34331   8
 -10   5   6-2.74168 3.02671   5
  10   5  -5 12.2722 4.02063   5
  10   5  -5 14.0880 3.99513   8
 -10   5   5 12.0650 3.71744   5
  10   5  -4 14.3095 3.94544   5
  10   5  -4 12.9650 4.21917   8
 -10   5   4 14.4304 3.87591   5
  10   5  -3 4.07339 3.73829   5
  10   5  -3 9.01711 4.02539   8
 -10   5   3 2.55796 2.97125   5
  10   5  -2 6.77749 3.65295   5
  10   5  -1 22.2428 4.49828   5
  10   5   0 8.03085 3.77397   5
  10   5   1 3.31775 3.61125   5
  10   5   2 11.1599 3.75472   5
  10   5   2 12.6840 5.02670   6
  10   5   3 3.86663 5.11440   6
  10   5   4 11.2018 5.62113   6
  10   5   5-2.48192 5.38523   6
  10   5   6 17.9277 5.93604   6
  10   5   7 3.51951 5.30342   6
 -10   6  15 2.54194 3.80710   6
 -10   6  15 3.46789 3.69563   5
 -10   6  14 20.5943 4.99462   6
 -10   6  14 10.3201 4.49438   5
 -10   6  13 1.60326 3.65983   6
 -10   6  13-0.85038 3.55554   5
  10   6 -12 10.8283 4.35893   5
 -10   6  12 5.04356 3.84803   5
  10   6 -11 0.72556 3.41798   5
 -10   6  11 1.66024 3.40371   5
  10   6 -10-0.73089 3.59603   5
 -10   6  10 2.45703 3.67848   5
  10   6  -9 17.6601 4.70662   5
 -10   6   9 12.8262 4.14243   5
  10   6  -8 15.5640 4.69531   5
 -10   6   8 11.8165 4.45723   5
  10   6  -7 6.70104 3.82027   5
 -10   6   7 6.19124 3.81507   5
  10   6  -6 9.72267 4.08405   5
 -10   6   6 11.3765 4.23348   5
  10   6  -6 8.38308 3.90201   8
  10   6  -5-0.74598 3.51402   5
 -10   6   5-1.49383 3.00054   5
  10   6  -5 6.41608 3.74313   8
  10   6  -4 0.74521 3.56400   5
 -10   6   4 4.37757 3.05163   5
  10   6  -4 0.72685 3.57696   8
  10   6  -3 2.96848 3.55000   5
  10   6  -2 8.88047 3.85205   5
  10   6  -1 2.20401 3.71444   5
  10   6   0-0.73026 3.59290   5
  10   6   1-2.17357 3.41378   5
  10   6   2 10.7606 4.00963   5
  10   7 -11-3.08657 3.95309   5
  10   7 -10 14.0915 4.72271   5
 -10   7  10 1.77356 3.49469   5
  10   7  -9 9.48519 4.11852   5
 -10   7   9 12.2538 4.61283   5
  10   7  -8 8.77126 4.23983   5
 -10   7   8 0.86237 3.74452   5
  10   7  -7 5.61217 4.16024   5
 -10   7   7 2.54242 3.47745   5
  10   7  -6 19.2594 5.04614   5
 -10   7   6 13.3113 4.46056   5
  10   7  -5 5.62956 4.01127   5
 -10   7   5-2.44469 3.83852   5
  10   7  -4 0.76453 3.43397   8
  10   7  -4 1.60488 3.72239   5
  10   7  -3 7.19773 4.15614   5
  10   7  -2 7.18291 3.98970   5
  10   7  -1 7.95015 4.28500   5
  10   7   0 17.3846 4.80521   5
  10   7   1 26.6615 5.35582   5
  11  -5   0 2.42942 4.04013   9
  11  -5   1 0.81537 4.06696   9
  11  -5   2 4.11642 4.21864   9
  11  -4  -1 14.2563 4.88882   9
  11  -4   0 15.1981 4.53207   9
  11  -4   1 11.3237 4.51792   9
  11  -4   2 4.10161 4.36194   9
  11  -4   3 14.1926 5.05818   9
  11  -4   4 4.25215 4.35774   9
  11  -4   5 37.4471 6.37930   9
  11  -4   6 15.9748 5.12864   9
  11  -4   7 17.1538 5.27350   9
  11  -3  -3 56.0083 6.86261   9
  11  -3  -2 28.2555 5.52391   9
  11  -3  -1 6.17263 4.15511   9
  11  -3   0 14.8550 4.87163   9
  11  -3   1 0.79626 4.07757   9
  11  -3   2 38.3908 6.40849   9
  11  -3   3 13.3725 4.96695   9
  11  -3   4 34.2386 6.28927   9
  11  -3   5 1.74021 4.56890   9
  11  -3   6 14.1977 5.61384   9
  11  -3   7-0.90536 5.14348   9
  11  -3   8 2.77162 5.19459   9
 -11  -2  15 17.9563 3.65174   4
 -11  -2  14 20.9117 3.82026   4
 -11  -2  13 10.3817 3.11092   4
  11  -2  -4 22.3197 5.17981   9
  11  -2  -3 2.90460 4.03985   9
  11  -2  -2 14.6996 4.73866   9
  11  -2  -1 2.23584 3.91393   9
  11  -2   0 6.10724 4.20533   9
  11  -2   1 32.9608 5.95482   9
  11  -2   2 22.5314 5.73768   9
  11  -2   3 23.7722 5.57252   9
  11  -2   4-3.35662 5.41947   9
  11  -2   5 7.74735 5.04904   9
  11  -2   6 23.8356 6.07803   9
  11  -2   7 13.5989 5.82808   9
  11  -2   8-2.78704 5.33342   9
  11  -2   9 66.3827 8.80062   9
 -11  -1  16 13.3792 3.62218   7
 -11  -1  16 15.6893 3.56920   4
 -11  -1  15 13.2468 3.58467   7
 -11  -1  15 14.9248 3.49804   4
 -11  -1  14 5.54148 2.77301   4
 -11  -1  13 2.43090 2.54257   4
 -11  -1  12-3.59408 2.55575   4
 -11  -1  11 1.77489 2.47455   4
 -11  -1  10 30.9097 4.35104   4
 -11  -1   9 10.9091 3.18422   4
 -11  -1   8 28.3031 4.35783   4
  11  -1  -5 15.6081 4.48931   9
  11  -1  -4 7.52918 4.01793   9
  11  -1  -3 6.23142 4.13970   9
  11  -1  -2 74.5954 7.65820   9
  11  -1  -1 5.07268 3.99058   9
  11  -1   0 7.42602 4.13913   9
  11  -1   1 8.37850 4.47117   9
  11  -1   2 1.55760 4.82169   9
  11  -1   3 1.60158 4.78073   9
  11  -1   4 30.4745 6.25647   9
  11  -1   5-0.84883 4.72077   9
  11  -1   6 0.87298 5.06175   9
  11  -1   7 6.27967 5.41060   9
  11  -1   8 35.9229 7.32787   9
  11  -1   9 16.0563 5.77456   9
 -11   0  17 15.8676 4.47966   6
 -11   0  17 21.0745 4.22868   7
 -11   0  16-1.24766 2.70717   4
 -11   0  16-1.33127 2.93965   7
 -11   0  15-3.11013 2.74884   4
 -11   0  15-2.60895 3.25500   7
 -11   0  14-0.61734 2.63072   4
 -11   0  14-1.91397 2.91309   7
 -11   0  13 1.22566 2.24737   4
 -11   0  13-2.51053 3.04475   7
 -11   0  12 9.75208 3.02057   4
 -11   0  11 4.79570 2.99529   4
 -11   0  10 26.5138 4.24409   4
 -11   0   9 28.3633 4.47630   4
 -11   0   8 7.38815 2.92319   4
 -11   0   7-1.11569 2.50576   4
 -11   0   6 2.74196 2.50574   4
 -11   0   5 32.2020 4.21517   4
  11   0  -5 23.5901 4.64870   9
 -11   0   4-0.52699 2.11695   4
  11   0  -4 1.29102 3.34764   9
 -11   0   3 33.0787 4.19723   4
  11   0  -3 21.6653 4.58468   9
  11   0  -3 16.3992 3.63364   8
 -11   0   2 3.03509 2.27249   4
  11   0  -2 6.07132 3.79258   9
  11   0  -2-1.67710 2.93564   8
 -11   0   1 2.96713 2.22246   4
  11   0  -1 3.47946 3.87096   9
  11   0  -1 0.55265 2.68215   8
  11   0   0-5.71843 4.10407   9
  11   0   0-0.54732 2.61875   8
  11   0   1-2.19888 4.61694   9
  11   0   1-1.62769 2.70699   8
  11   0   2-3.02230 4.46911   9
  11   0   3-0.77979 4.47601   9
  11   0   4 24.1922 5.79679   9
  11   0   5 4.98423 5.10073   9
  11   0   6 4.28644 5.62594   9
  11   0   7 3.52867 5.01332   9
  11   0   8 11.8017 5.53803   9
  11   0   9 15.8536 5.95253   9
 -11   1  20 10.6949 4.28498   6
 -11   1  19 27.3377 5.37162   6
 -11   1  18 7.85418 4.42528   6
 -11   1  18 8.11865 3.74255   7
 -11   1  17 61.7864 6.48408   4
 -11   1  17 79.7167 7.92918   6
 -11   1  17 72.7383 7.36232   7
 -11   1  16 14.8394 3.67342   4
 -11   1  16 16.7995 4.33450   7
 -11   1  15 13.3843 3.42089   4
 -11   1  15 12.3330 3.88157   7
 -11   1  14 5.67562 2.93152   4
 -11   1  14 4.66074 3.04590   7
 -11   1  13 4.97190 3.05922   4
 -11   1  13 0.65013 2.92152   7
 -11   1  12 0.61252 2.56137   4
 -11   1  12 1.89517 2.93058   7
 -11   1  11-1.20599 2.47249   4
 -11   1  11-0.61789 2.77531   7
 -11   1  10 22.0345 4.05095   4
 -11   1   9 10.5419 3.20956   4
  11   1  -8 23.8032 4.43036   5
 -11   1   8 24.7311 4.04807   4
  11   1  -7 1.14455 2.73675   5
 -11   1   7 1.69729 2.36613   4
  11   1  -6 58.2321 6.01675   8
 -11   1   6 47.2936 5.34175   4
  11   1  -6 56.8713 5.79699   5
  11   1  -5 23.2751 4.17514   5
  11   1  -5 19.0063 4.16421   8
 -11   1   5 17.9909 3.47717   4
  11   1  -5 16.0362 4.30416   9
  11   1  -4 14.7247 3.63607   5
  11   1  -4 15.3276 3.77402   8
 -11   1   4 12.2781 3.06919   4
  11   1  -4 8.46812 3.77418   9
  11   1  -3 6.96978 3.03444   5
  11   1  -3 10.5510 3.34861   8
 -11   1   3 9.39779 2.92491   4
  11   1  -3 12.9977 4.35053   9
  11   1  -2 79.5078 6.81839   5
  11   1  -2 77.4159 7.08320   8
 -11   1   2 86.6739 6.72488   4
  11   1  -2 86.6005 7.88929   9
  11   1  -1 1.16175 2.89821   8
  11   1  -1 4.65397 3.85562   9
  11   1  -1 1.54930 2.67926   5
  11   1   0 11.0093 3.53089   8
  11   1   0 0.68183 4.03796   9
  11   1   0 5.56231 2.82127   5
  11   1   1 4.93315 4.04955   9
  11   1   1 5.20341 3.07824   8
  11   1   2 2.92096 4.36766   9
  11   1   2 10.3914 3.67677   8
  11   1   3 2.27204 4.44378   9
  11   1   3 11.5313 3.54903   8
  11   1   4 26.6054 5.82377   9
  11   1   5-1.61858 4.69277   9
  11   1   6 5.85012 4.94645   9
  11   1   7 10.3620 5.12039   9
  11   1   8 41.0044 7.28574   9
  11   1   9 11.0256 5.80150   9
 -11   2  20 30.6175 5.85043   6
 -11   2  19 7.67821 4.37805   6
 -11   2  18 4.98377 4.25751   6
 -11   2  17 18.5982 4.97160   6
 -11   2  17 20.6390 4.62164   7
 -11   2  16 27.5441 5.55178   6
 -11   2  16 22.4193 4.87295   7
 -11   2  15 10.8687 3.91697   7
 -11   2  14 31.5885 5.21763   7
 -11   2  13 9.14101 3.22745   4
 -11   2  13 7.50898 3.46458   7
  11   2 -12 6.22743 3.19820   5
 -11   2  12 8.35212 3.21371   4
 -11   2  12 4.64684 3.61889   7
  11   2 -11 9.87485 3.52172   5
 -11   2  11 6.95173 3.16940   4
 -11   2  11 10.2934 3.55413   7
  11   2 -10 9.80158 3.54314   5
 -11   2  10 9.92263 3.32430   4
 -11   2  10 16.2490 3.79091   7
  11   2  -9 7.89442 3.56413   5
 -11   2   9 8.50185 3.11898   4
 -11   2   9 3.63663 2.95004   7
 -11   2   8 50.6013 5.69286   7
  11   2  -8 51.7529 5.88982   5
 -11   2   8 56.5357 5.87285   4
  11   2  -8 56.8836 6.09208   8
 -11   2   7 53.3713 5.72032   7
  11   2  -7 48.8967 5.91882   5
 -11   2   7 53.1145 5.68734   4
  11   2  -7 51.5502 5.92423   8
  11   2  -6-1.18061 3.17408   5
 -11   2   6 0.57179 2.43627   4
  11   2  -6-0.61830 2.91251   8
  11   2  -5 10.4643 3.62293   8
  11   2  -5 10.5191 3.54015   5
 -11   2   5 8.95421 2.81506   4
  11   2  -4 27.7138 4.70817   8
  11   2  -4 24.2810 4.40763   5
 -11   2   4 28.4345 4.03479   4
  11   2  -3-3.69205 3.30869   8
  11   2  -3 2.85260 3.03181   5
 -11   2   3 0.53366 2.23129   4
  11   2  -2 20.3491 4.22732   8
 -11   2   2 9.36074 2.90034   4
  11   2  -2 12.9313 3.42146   5
  11   2  -1 1.66032 2.87089   5
  11   2  -1 1.85388 3.08292   8
  11   2   0 6.52805 3.07614   5
  11   2   0 12.3874 3.67737   8
  11   2   1 31.7110 4.84640   8
  11   2   2 16.8751 4.08390   8
  11   2   3 10.9294 4.64290   9
  11   2   3 9.41825 3.80171   8
  11   2   4-3.78106 4.29609   9
  11   2   4 1.25903 3.13994   8
  11   2   5 10.9916 4.87761   9
  11   2   6 20.3200 5.85922   9
  11   2   7 10.9493 5.62548   9
  11   2   8-3.48763 4.95540   9
  11   2   8-4.28566 5.58042   6
  11   2   9 65.5818 8.51853   9
  11   2   9 52.4880 7.86431   6
 -11   3  19 16.1472 5.07853   6
 -11   3  18 15.7007 5.14112   6
 -11   3  17 2.98119 3.56704   5
 -11   3  17 5.92855 3.99263   6
 -11   3  16 3.29450 3.70111   6
 -11   3  15-0.79973 3.53140   6
 -11   3  15 0.76836 3.50793   7
 -11   3  14-2.32823 3.71064   6
  11   3 -14 1.30105 3.01747   5
 -11   3  14 1.49970 3.31113   7
  11   3 -13-0.65032 3.37300   5
 -11   3  13-2.17625 3.51947   7
  11   3 -12 3.25337 3.11183   5
 -11   3  12 0.70220 2.87980   7
  11   3 -11 49.9610 6.02622   5
 -11   3  11 42.2217 5.73128   7
  11   3 -10 7.73970 3.49735   8
  11   3 -10 17.4940 4.24112   5
 -11   3  10 13.1286 3.87045   7
 -11   3   9 3.18009 2.85993   7
  11   3  -9 1.93154 3.08159   5
  11   3  -9 7.08028 3.46379   8
 -11   3   8-1.84779 2.62445   7
  11   3  -8-0.63924 2.96523   5
  11   3  -8 0.64372 3.07793   8
  11   3  -7 2.53683 3.12040   5
  11   3  -7-1.28707 3.25305   8
 -11   3   7 2.37581 2.92237   7
  11   3  -6 34.6045 5.14608   5
  11   3  -6 31.6078 5.05205   8
 -11   3   6 31.6168 4.55996   7
  11   3  -5 3.74512 3.31709   5
  11   3  -5-1.94047 3.26960   8
 -11   3   5 1.66743 2.57826   7
  11   3  -4 12.9802 3.71991   5
 -11   3   4 13.9541 3.44139   7
  11   3  -4 11.0617 3.57055   8
  11   3  -3 58.7403 6.37027   5
  11   3  -3 62.6341 6.56904   8
  11   3  -2 37.4809 5.25018   5
  11   3  -2 38.7916 5.52210   8
  11   3  -1 0.59702 2.89887   5
  11   3  -1 7.29536 3.48438   8
  11   3   0 18.8441 3.87551   5
  11   3   0 22.0309 4.54330   8
  11   3   1 0.67307 2.92051   8
  11   3   2 31.8924 5.17632   8
  11   3   3 2.73515 3.50300   8
  11   3   4 19.2683 4.60544   8
  11   3   5 5.53641 3.59490   8
  11   3   6 39.9894 7.26876   6
  11   3   7-2.61711 5.49539   6
  11   3   8-1.78424 5.71374   6
 -11   4  18 0.90390 4.05974   6
 -11   4  17 10.6155 4.36792   6
 -11   4  17 9.43327 3.77673   5
 -11   4  16 27.3834 5.69694   6
 -11   4  16 13.3540 4.07828   5
 -11   4  15 16.6545 4.99949   6
 -11   4  15 12.4744 4.46112   5
  11   4 -14 8.87983 3.63991   5
 -11   4  14 6.46793 3.98686   6
 -11   4  14 6.16669 3.90572   5
  11   4 -13 8.94248 3.62308   5
 -11   4  13 6.24952 4.11162   6
 -11   4  13 7.61115 3.85791   5
 -11   4  12 56.1011 6.85112   6
 -11   4  12 51.7735 6.55877   5
  11   4 -12 41.3101 5.68099   5
 -11   4  11 2.16590 3.24348   7
 -11   4  11 2.95746 3.58759   5
  11   4 -11 1.37598 3.29042   5
 -11   4  10 14.0118 3.74616   7
 -11   4  10 7.99878 3.69905   5
  11   4 -10 10.9988 3.88669   5
  11   4 -10 11.8992 4.07769   8
 -11   4   9 33.8075 5.05073   7
 -11   4   9 17.8636 4.60138   5
  11   4  -9 28.7894 5.08684   5
  11   4  -9 24.5690 4.59110   8
  11   4  -8 75.7212 7.25677   5
 -11   4   8 45.5761 6.38901   5
  11   4  -8 53.4810 6.22439   8
 -11   4   8 65.8729 6.78035   7
  11   4  -7 8.09057 3.59480   5
  11   4  -7 6.72824 3.41354   8
 -11   4   7 8.77609 3.30434   7
  11   4  -6 10.0597 3.69722   5
  11   4  -6 2.71353 3.30015   8
 -11   4   6 7.85094 3.29409   7
  11   4  -5 2.66071 3.45047   5
 -11   4   5 1.31554 2.85504   5
  11   4  -5 2.73146 3.21750   8
  11   4  -4 10.5590 3.87798   5
 -11   4   4 5.77786 3.30331   5
  11   4  -4 11.0356 4.05181   8
  11   4  -3 14.4059 3.83896   5
 -11   4   3 14.9948 3.87563   5
  11   4  -3 16.7152 4.34887   8
  11   4  -2 14.0754 4.20276   8
  11   4  -2 17.4849 4.12100   5
  11   4  -1 26.3441 4.92729   8
  11   4  -1 21.1541 4.35828   5
  11   4   0 20.8740 4.68132   8
  11   4   0 22.8257 4.36415   5
  11   4   1 10.9049 4.23934   8
  11   4   1 13.1378 3.83111   5
  11   4   2 3.67137 3.61513   8
  11   4   5 29.0580 6.66234   6
  11   4   6 14.0409 5.86919   6
  11   4   7 5.39451 5.42125   6
 -11   5  16 5.76322 4.06127   5
 -11   5  16 10.6398 4.60755   6
 -11   5  15 8.20835 4.21490   5
 -11   5  15 8.58431 4.29301   6
 -11   5  14 1.63110 3.47982   5
 -11   5  14 10.8037 4.57508   6
 -11   5  13 13.6757 4.44142   6
 -11   5  13 4.83811 3.70112   5
  11   5 -13 14.4906 4.34195   5
 -11   5  12 7.03633 3.90105   6
 -11   5  12 3.97479 3.68906   5
  11   5 -12-0.72936 3.48900   5
 -11   5  11 35.5173 5.64444   6
 -11   5  11 31.3749 5.44571   5
  11   5 -11 32.8851 5.56509   5
 -11   5  10 2.19310 3.49754   6
  11   5 -10 7.99422 3.95489   5
 -11   5  10 1.54877 3.30186   5
  11   5  -9 7.97889 3.90757   5
  11   5  -9 6.88250 3.48715   8
 -11   5   9 4.56929 3.70210   5
  11   5  -8 7.96158 3.94125   5
  11   5  -8 4.17355 3.33115   8
 -11   5   8 3.74181 3.53015   5
  11   5  -7 5.76775 3.96604   5
  11   5  -7-0.70531 3.37259   8
 -11   5   7 0.73356 2.94712   5
  11   5  -6 13.6422 4.09576   5
  11   5  -6 7.12796 3.52636   8
 -11   5   6 10.0668 4.01604   5
  11   5  -5 10.0226 4.09009   5
  11   5  -5 12.2907 4.08735   8
 -11   5   5 12.6488 4.05672   5
  11   5  -4 0.71356 3.70587   5
  11   5  -4 11.7129 4.24920   8
 -11   5   4 6.15446 3.46226   5
  11   5  -3 24.4909 4.96101   8
  11   5  -3 26.9522 5.25659   5
  11   5  -2 46.6277 6.44449   8
  11   5  -2 60.0195 6.76667   5
  11   5  -1 13.7174 4.61326   8
  11   5  -1 10.5024 4.04312   5
  11   5   0 0.69369 3.55234   5
  11   5   1-0.68563 3.37332   5
  11   5   4 22.0355 6.11365   6
  11   5   5 5.23267 5.63419   6
 -11   6  12 26.7019 5.53555   5
  11   6 -12 19.8672 4.63879   5
 -11   6  11 1.70303 3.49193   5
  11   6 -11 2.30288 3.56143   5
 -11   6  10-0.83401 3.68303   5
  11   6 -10-1.53732 3.50956   5
 -11   6   9 14.7768 4.41026   5
  11   6  -9 20.8077 5.01769   5
 -11   6   8 7.26653 3.74915   5
  11   6  -8 2.31811 3.58843   5
  11   6  -7 2.93521 3.46199   8
 -11   6   7 4.75523 3.68134   5
  11   6  -7 8.51096 3.81160   5
  11   6  -6 14.2015 4.50694   8
 -11   6   6 20.9819 4.63875   5
  11   6  -6 16.2701 4.53694   5
  11   6  -5 0.75953 3.83919   8
 -11   6   5-0.76547 3.01021   5
  11   6  -5 0.77519 3.59575   5
  11   6  -4 2.32415 3.65060   5
  11   6  -4 3.08926 3.95611   8
  11   6  -3 2.31481 3.46686   5
  11   6  -3 3.13921 4.02003   8
  11   6  -2 13.8141 4.65570   5
  11   6  -2 15.1429 4.51266   8
  11   6  -1-3.81960 3.49054   5
  11   6   0 31.0425 5.46408   5
  11   6   1 20.9546 4.65788   5
 -11   7   6 10.1476 4.00116   5
  12  -5   1-2.61309 3.97784   9
  12  -5   2 9.64598 4.50477   9
  12  -4  -1 4.26580 3.96058   9
  12  -4   0-0.86129 4.29600   9
  12  -4   1-2.60728 4.39408   9
  12  -4   2 1.75858 4.38617   9
  12  -4   3 35.5954 6.57910   9
  12  -4   4 12.6494 5.10093   9
  12  -4   5-1.83642 4.76234   9
 -12  -3  15 34.0066 4.93005   4
  12  -3  -3 8.20434 4.42201   9
  12  -3  -2 21.5139 5.48670   9
  12  -3  -1-4.17805 4.64975   9
  12  -3   0 13.5352 4.83214   9
  12  -3   1 1.71585 4.04170   9
  12  -3   2 35.8090 6.65919   9
  12  -3   3 23.2671 5.70245   9
  12  -3   4 14.6136 5.32359   9
  12  -3   5 8.36817 4.95082   9
  12  -3   6 20.7930 6.05273   9
 -12  -2  16 23.5953 4.26481   4
 -12  -2  15 8.71924 3.26980   4
 -12  -2  14 17.3671 3.84933   4
 -12  -2  13 5.29775 2.98070   4
 -12  -2  12 30.2089 4.73617   4
  12  -2  -4 7.06058 4.22646   9
  12  -2  -3-0.79168 3.94880   9
  12  -2  -2 25.6047 5.64816   9
  12  -2  -1 8.11746 4.27271   9
  12  -2   0 41.3458 6.47344   9
  12  -2   1 27.1460 5.78260   9
  12  -2   2 10.4145 5.04697   9
  12  -2   3 37.3202 6.62325   9
  12  -2   4 11.7393 5.50876   9
  12  -2   5 5.52478 5.39596   9
  12  -2   6-0.94000 5.28432   9
  12  -2   7 14.3821 5.74862   9
 -12  -1  16 15.0381 3.89051   7
 -12  -1  16 17.6446 3.82296   4
 -12  -1  15 27.8451 4.96038   7
 -12  -1  15 26.9570 4.50270   4
 -12  -1  14 17.3813 3.89129   4
 -12  -1  13 10.5640 3.18121   4
 -12  -1  12 3.26506 2.83598   4
 -12  -1  11 6.43552 2.99471   4
 -12  -1  10 8.25887 3.18357   4
 -12  -1   9 6.26413 3.04770   4
 -12  -1   8 34.5900 4.70937   4
 -12  -1   7 6.08851 2.83323   4
 -12  -1   6 1.80094 2.60558   4
 -12  -1   5 27.7595 4.34654   4
  12  -1  -4 0.74891 4.07641   9
 -12  -1   4 5.81274 2.78363   4
  12  -1  -3 18.1854 4.89268   9
 -12  -1   3 16.0079 3.65458   4
  12  -1  -2 30.0366 5.53568   9
 -12  -1   2 35.3682 4.56218   4
  12  -1  -1 21.2129 5.09310   9
  12  -1   0-1.62041 4.04155   9
  12  -1   1 16.5904 5.30476   9
  12  -1   2 39.0155 6.53735   9
  12  -1   3 6.06285 5.02697   9
  12  -1   4 17.7241 5.98449   9
  12  -1   5 26.3538 6.17769   9
  12  -1   6-0.93205 5.45807   9
  12  -1   7-0.95476 5.48033   9
 -12   0  18 10.2341 3.99424   7
 -12   0  17-2.02806 2.93486   4
 -12   0  17-3.60184 3.49595   7
 -12   0  16 9.42361 3.10084   4
 -12   0  16 14.1755 4.13039   7
 -12   0  15 13.4371 3.56065   4
 -12   0  15 12.5289 3.85922   7
 -12   0  14 28.0022 4.66136   4
 -12   0  14 37.0048 5.34403   7
 -12   0  13 21.8930 4.21761   4
 -12   0  13 42.5392 5.36711   7
 -12   0  12-1.31683 2.58967   4
 -12   0  11 3.25132 2.56002   4
 -12   0  10-1.28157 2.82994   4
 -12   0   9-1.26220 2.48224   4
 -12   0   8 0.62178 2.44525   4
 -12   0   7-0.61055 2.50330   4
 -12   0   6 36.5444 4.85460   4
 -12   0   5 1.17736 2.50828   4
  12   0  -5-0.70062 3.67860   9
 -12   0   4 13.8704 3.23503   4
  12   0  -4 21.3119 4.87571   9
 -12   0   3 50.4384 5.47034   4
  12   0  -3 47.6574 6.42067   9
 -12   0   2 13.3106 3.21343   4
  12   0  -2 15.4648 4.54002   9
  12   0  -2 7.95645 3.43189   8
  12   0  -1-3.04190 3.94451   9
  12   0  -1-1.21252 3.14491   8
  12   0   0 3.91182 4.26107   9
  12   0   0 7.17969 3.40608   8
  12   0   1 14.4328 4.99282   9
  12   0   2 1.64184 4.71237   9
  12   0   3 6.74429 5.13276   9
  12   0   4 5.20576 5.13391   9
  12   0   5 8.04003 5.63453   9
  12   0   6 54.1940 7.94125   9
  12   0   7 15.9985 6.00694   9
  12   0   8-1.92663 5.69651   9
 -12   1  20 11.0049 4.35419   6
 -12   1  19 18.3033 4.90369   6
 -12   1  19 12.5627 4.20956   7
 -12   1  18 22.1069 5.54670   6
 -12   1  18 31.6711 5.31961   7
 -12   1  17 4.18290 2.92330   4
 -12   1  17 5.60020 3.99652   6
 -12   1  17 9.80567 4.06183   7
 -12   1  16 30.4724 4.82157   4
 -12   1  16 22.9515 4.95818   7
 -12   1  15 19.8686 4.25006   4
 -12   1  15 26.0644 4.82301   7
 -12   1  14 21.0346 4.47489   4
 -12   1  14 29.0241 5.07595   7
 -12   1  13 4.02003 2.76439   4
 -12   1  13 19.4139 4.41478   7
 -12   1  12 3.30541 2.65852   4
 -12   1  12 3.37975 3.13786   7
 -12   1  11 8.47009 3.03139   4
 -12   1  11 3.98347 3.18308   7
 -12   1  10 3.21421 2.84114   4
 -12   1   9 6.34153 3.08536   4
 -12   1   8 44.2796 5.39694   4
 -12   1   7 3.06401 2.70838   4
 -12   1   6 1.20286 2.51489   4
  12   1  -6 0.65603 3.22779   8
  12   1  -5 8.46906 3.66254   5
  12   1  -5 26.0374 4.53456   8
 -12   1   5 31.3038 4.45571   4
  12   1  -5 26.2352 4.87430   9
  12   1  -4 4.16448 3.08631   5
  12   1  -4 1.93586 2.94709   8
 -12   1   4 0.57870 2.32602   4
  12   1  -4 3.33959 3.55026   9
  12   1  -3 10.5267 3.62580   5
  12   1  -3 14.7564 4.10788   8
 -12   1   3 14.1266 3.28455   4
  12   1  -3 18.4311 4.81048   9
  12   1  -2 20.6660 4.25488   5
  12   1  -2 28.0346 4.67322   8
  12   1  -2 25.3342 5.07886   9
  12   1  -1 14.0514 3.65866   5
  12   1  -1 13.8374 4.64907   9
  12   1  -1 10.1365 3.66605   8
  12   1   0 16.5300 5.02089   9
  12   1   0 7.56370 3.63948   8
  12   1   1 16.9326 5.07969   9
  12   1   1 13.8177 4.02818   8
  12   1   2 38.1600 5.21276   8
  12   1   2 35.6587 6.38395   9
  12   1   3 15.5418 5.64149   9
  12   1   4 20.2811 5.84630   9
  12   1   5 23.5062 6.12024   9
  12   1   6 23.2950 6.29385   9
  12   1   7 9.21062 5.86020   9
  12   1   8-6.61263 5.64458   9
 -12   2  19 5.24912 3.99889   6
 -12   2  18 22.7545 4.96568   7
 -12   2  18 21.4303 5.46164   6
 -12   2  17 5.58379 3.76118   7
 -12   2  17 3.35396 3.89297   6
 -12   2  16 20.2637 4.77041   7
 -12   2  16 25.4027 5.35675   6
 -12   2  15 4.56535 3.58815   7
 -12   2  14 11.8296 4.09063   7
 -12   2  13 6.28714 3.24904   4
 -12   2  13 6.49832 3.35760   7
 -12   2  12 26.1528 4.70053   4
 -12   2  12 29.5268 5.10026   7
  12   2 -12 16.8776 4.26898   5
 -12   2  11 5.42208 2.94304   4
 -12   2  11 2.73487 2.80558   7
  12   2 -11 1.33990 2.96059   5
 -12   2  10 12.6520 3.61020   4
 -12   2  10 13.9929 3.89100   7
  12   2 -10 10.6029 3.87001   5
 -12   2   9 15.6776 3.98755   4
  12   2  -9 7.22728 3.33917   5
 -12   2   9 7.12662 3.25004   7
  12   2  -8 17.7440 4.47347   8
 -12   2   8 11.5435 3.48906   4
  12   2  -8 14.9596 4.13097   5
 -12   2   8 14.5480 3.81315   7
  12   2  -7 16.9674 4.03761   8
 -12   2   7 11.9478 3.37104   4
  12   2  -7 7.08422 3.41043   5
 -12   2   7 13.5905 3.88320   7
  12   2  -6 13.3678 3.91543   5
  12   2  -6 6.08171 3.55826   8
 -12   2   6 4.93147 2.78173   4
  12   2  -5 9.44549 3.55443   5
  12   2  -5 6.73515 3.46388   8
 -12   2   5 9.65478 3.26049   4
  12   2  -4 11.8052 3.82178   5
  12   2  -4 6.03632 3.40054   8
 -12   2   4 5.30947 2.83308   4
 -12   2   3 4.60682 2.63585   4
  12   2  -3 6.70922 3.21345   8
  12   2  -3 4.29321 3.02338   5
  12   2  -2 27.4878 4.74624   8
  12   2  -2 20.5220 4.17423   5
  12   2  -1 22.7702 4.61288   8
  12   2  -1 15.4299 3.86207   5
  12   2   0 33.5258 5.27780   8
  12   2   1 25.5175 4.86217   8
  12   2   2 2.01397 3.21066   8
  12   2   3 43.6361 5.81780   8
 -12   3  18-0.78787 3.35938   5
 -12   3  18 15.1715 4.91066   6
 -12   3  17 21.8093 5.46123   6
 -12   3  16 5.97589 4.26536   6
 -12   3  16 7.35783 3.97380   7
  12   3 -15 37.8612 5.73106   5
 -12   3  15 46.5090 6.72584   6
 -12   3  15 34.4606 5.94618   7
  12   3 -14 0.70010 3.39668   5
 -12   3  14-3.12786 3.51239   7
  12   3 -13 2.09799 3.19581   5
 -12   3  13 6.07116 3.78775   7
  12   3 -12 11.1700 3.94324   5
 -12   3  12 9.57329 3.69302   7
  12   3 -11 7.65752 3.96321   5
 -12   3  11 6.41225 3.46592   7
  12   3 -10 3.46671 3.31555   5
 -12   3  10 0.69336 2.95478   7
  12   3 -10 0.70242 3.64323   8
  12   3  -9 4.14859 3.58931   5
 -12   3   9 6.05641 3.44963   7
  12   3  -9 2.80502 3.25668   8
  12   3  -8 2.06385 3.29086   5
 -12   3   8 1.95787 2.93286   7
  12   3  -8 4.90312 3.58828   8
  12   3  -7 6.99969 3.80748   8
 -12   3   7 1.26402 3.02213   7
  12   3  -7-2.04725 3.40400   5
  12   3  -6 29.4419 5.07207   8
 -12   3   6 30.0516 4.77209   7
  12   3  -6 31.7789 5.32226   5
  12   3  -5 3.51411 3.82758   8
 -12   3   5 6.54121 3.01195   7
  12   3  -5 4.68576 3.51987   5
  12   3  -4 21.8190 4.92273   8
  12   3  -4 29.8206 5.01291   5
  12   3  -3 3.53609 3.23669   8
  12   3  -3 9.17093 3.57017   5
  12   3  -2 21.2858 4.70234   8
  12   3  -2 26.5150 4.79608   5
  12   3  -1-1.42389 3.45451   8
  12   3  -1-2.54978 3.18030   5
  12   3   0 8.58830 3.99304   8
  12   3   1-0.71926 3.48931   8
  12   3   2 36.8445 5.69291   8
  12   3   3 24.6306 5.05368   8
  12   3   4 19.5823 4.58739   8
 -12   4  17-2.47452 3.58012   5
 -12   4  16-0.82180 3.36947   5
 -12   4  16-0.87978 3.95142   6
 -12   4  15 1.63072 3.41283   5
 -12   4  15 8.58651 4.34315   6
 -12   4  14 5.65168 3.51541   5
 -12   4  14 10.0283 4.23433   6
  12   4 -14 8.73471 3.78621   5
 -12   4  13 2.39401 3.64570   5
  12   4 -13 5.12406 3.70249   5
 -12   4  13 3.25322 3.89093   6
 -12   4  12 3.94142 3.44617   5
  12   4 -12 19.8182 4.56353   5
 -12   4  12 15.4857 4.37298   7
  12   4 -11-0.71414 3.36514   8
  12   4 -11 1.46920 3.35503   5
 -12   4  11 3.88772 3.55103   5
 -12   4  11 7.53780 3.76078   7
  12   4 -10 12.2011 4.22465   8
  12   4 -10 10.9979 3.96565   5
 -12   4  10 12.2446 4.41358   5
 -12   4  10 10.9523 3.85758   7
  12   4  -9 13.6892 4.35591   8
 -12   4   9 12.7146 3.94444   7
  12   4  -9 4.38390 3.61226   5
  12   4  -8 13.7334 4.12247   8
 -12   4   8 7.52256 3.33751   7
  12   4  -8 9.45187 3.78820   5
  12   4  -7 8.00736 3.82970   8
 -12   4   7 5.92635 3.42350   7
  12   4  -7 5.79250 3.76282   5
  12   4  -6 8.78460 3.71446   8
  12   4  -6 8.63442 3.74557   5
  12   4  -5 19.1603 4.74296   8
  12   4  -5 22.1390 4.92431   5
  12   4  -4 37.8499 5.67506   8
 -12   4   4 21.6470 4.86019   5
  12   4  -4 43.1865 5.87327   5
  12   4  -3 7.46487 3.88467   8
  12   4  -3 9.77994 3.76996   5
  12   4  -2 12.7956 4.26021   8
  12   4  -2 13.8303 4.07969   5
  12   4  -1 2.27809 3.78898   8
  12   4  -1 3.41511 3.88167   5
  12   4   0 3.05606 3.65588   8
  12   4   0 4.71458 3.49589   5
  12   4   1-0.76919 3.62331   8
  12   4   2-3.09707 3.64895   8
  12   4   3 35.8028 5.96499   8
  12   4   4 28.9022 5.61390   8
  12   4   5 10.1715 4.36776   8
 -12   5  14-3.37145 3.52829   5
 -12   5  14-8.53658 4.43043   6
  12   5 -14-0.76259 3.59626   5
 -12   5  13 10.0208 4.48536   5
 -12   5  13 25.7666 5.44890   6
  12   5 -13 19.9502 4.91717   5
 -12   5  12 6.62631 3.79440   5
 -12   5  12 9.68747 4.30136   6
  12   5 -12 9.25000 4.00974   5
 -12   5  11 42.5190 6.26124   5
 -12   5  11 49.3746 6.67098   6
  12   5 -11 43.3170 6.37233   5
 -12   5  10 4.03810 3.37938   5
  12   5 -10 3.09692 3.64941   5
  12   5  -9 11.5984 4.46273   5
 -12   5   9 13.5068 4.49078   5
  12   5  -9 12.5817 4.05254   8
  12   5  -8 0.76924 3.56924   5
 -12   5   8-3.90214 3.50618   5
  12   5  -8-2.99507 3.52812   8
  12   5  -7 0.76435 3.65461   5
 -12   5   7 2.29700 3.32222   5
  12   5  -7-1.51182 3.92019   8
  12   5  -6 5.31804 4.14918   5
 -12   5   6 8.99788 3.70802   5
  12   5  -6 18.3501 4.83024   8
  12   5  -5 2.26788 3.87112   5
 -12   5   5 0.73108 3.05674   5
  12   5  -5-3.08506 3.74148   8
  12   5  -4 7.50340 3.99854   5
  12   5  -4 8.58014 4.10629   8
  12   5  -3 11.9142 4.29690   5
  12   5  -3 11.8289 4.26319   8
  12   5  -2 3.67939 3.67047   5
  12   5  -2-1.59272 3.91809   8
  12   5  -1-2.18403 3.42988   5
  12   5  -1 9.65168 4.37524   8
  12   5   0-0.71899 3.38676   5
  12   5   0 1.62315 3.88037   8
  12   5   1-4.09369 4.14129   8
  12   5   2 17.3183 4.96497   8
 -12   6   9-0.83736 3.36387   5
 -12   6   8 25.5300 5.31217   5
  12   6  -8 24.2504 5.34195   5
  12   6  -7 2.41731 3.90997   5
 -12   6   7 1.61659 3.38085   5
  12   6  -7 3.91073 3.74083   8
  12   6  -6 12.0598 4.48666   5
 -12   6   6 8.77771 3.94346   5
  12   6  -6 9.49840 4.32125   8
  12   6  -5 0.80115 3.77419   5
  12   6  -5 2.41171 3.78715   8
  12   6  -4 8.77475 4.30193   5
  12   6  -4 8.96811 4.13422   8
  12   6  -3-0.79257 3.79006   5
  12   6  -3 6.59853 4.53747   8
  12   6  -2 0.78650 3.81548   5
  13  -4  -1 6.36826 4.54380   9
  13  -4   0 3.66576 4.63434   9
  13  -4   1-0.92353 4.41579   9
  13  -4   2-0.93147 4.58284   9
 -13  -3  15 11.6390 3.60502   4
 -13  -3  14 1.45326 2.66516   4
  13  -3  -2 9.75628 4.89216   9
  13  -3  -1 32.2510 6.47389   9
  13  -3   0 4.52648 4.69791   9
  13  -3   1-0.91625 4.57018   9
  13  -3   2 6.49405 4.93591   9
  13  -3   3 4.71088 4.70261   9
 -13  -2  16-0.72317 2.84398   4
 -13  -2  15 2.16581 2.64861   4
 -13  -2  14-1.43442 2.82093   4
 -13  -2  13 12.1295 3.58726   4
 -13  -2  12 4.94731 2.90348   4
 -13  -2  11 8.41399 3.21642   4
 -13  -2  10 19.4489 4.09189   4
  13  -2  -3 0.85423 4.26082   9
  13  -2  -2 12.9460 4.97726   9
  13  -2  -1 12.2372 5.03776   9
  13  -2   0 16.8464 5.37927   9
  13  -2   1 11.7348 5.40626   9
  13  -2   2 3.69982 4.61550   9
  13  -2   3 17.9320 5.67337   9
  13  -2   4-0.96151 4.38987   9
 -13  -1  17 2.93923 3.18838   7
 -13  -1  17-0.71990 2.50457   4
 -13  -1  16 27.7448 5.03450   7
 -13  -1  16 25.3698 4.85615   4
 -13  -1  15 2.89150 2.90583   4
 -13  -1  14 12.2133 3.65977   4
 -13  -1  13 27.0489 4.70474   4
 -13  -1  12-1.40859 3.00127   4
 -13  -1  11 2.78404 2.85545   4
 -13  -1  10 18.5433 4.08048   4
 -13  -1   9 16.9457 4.01900   4
 -13  -1   8 13.3762 3.75264   4
 -13  -1   7 1.97932 2.65138   4
 -13  -1   6 14.9372 3.69290   4
 -13  -1   5 29.4205 4.64229   4
  13  -1  -4 33.2623 5.87401   9
 -13  -1   4 12.5857 3.36829   4
  13  -1  -3 53.3836 6.92681   9
 -13  -1   3 33.3953 4.79631   4
  13  -1  -2 14.1709 5.05043   9
  13  -1  -1 15.2329 5.13069   9
  13  -1   0 6.94185 4.39372   9
  13  -1   1 15.1332 5.29370   9
  13  -1   2 21.8394 5.78868   9
  13  -1   3 13.9492 5.25339   9
  13  -1   4-0.94477 4.51736   9
  13  -1   5 104.929 10.6331   9
 -13   0  18 4.62445 3.74288   7
 -13   0  17 37.9960 5.45872   7
 -13   0  17 28.1767 4.78139   4
 -13   0  16 2.25469 3.26167   7
 -13   0  16 1.44035 2.64178   4
 -13   0  15 15.5135 4.28388   7
 -13   0  15 17.2296 4.20689   4
 -13   0  14 4.38302 3.54508   7
 -13   0  14 1.42985 2.93276   4
 -13   0  13 8.52277 3.15218   4
 -13   0  12-0.70500 2.71160   4
 -13   0  11 5.59775 3.14949   4
 -13   0  10-1.38670 2.72709   4
 -13   0   9 2.04591 2.68292   4
 -13   0   8-0.67136 2.58220   4
 -13   0   7 7.27293 2.98179   4
 -13   0   6-1.29914 2.49875   4
  13   0  -5-3.04905 4.46380   9
 -13   0   5 0.63840 2.34128   4
  13   0  -4 11.5968 4.68068   9
 -13   0   4 12.5306 3.28088   4
  13   0  -3 11.7731 4.73904   9
 -13   0   3 6.75276 2.95078   4
  13   0  -2 12.7870 4.79444   9
  13   0  -1 4.08509 4.69205   9
  13   0   0 13.5077 5.29595   9
  13   0   1-1.72904 4.59460   9
  13   0   2 38.9310 6.52905   9
  13   0   3 9.02623 5.13878   9
  13   0   4 29.5610 6.86381   9
  13   0   5 20.7959 6.34430   9
 -13   1  19 1.72519 3.67687   6
 -13   1  19 4.08743 3.73375   7
 -13   1  18 5.08475 3.99464   6
 -13   1  18 3.21831 3.30201   7
 -13   1  17 9.48496 4.29939   7
 -13   1  17-1.48386 2.98072   4
 -13   1  16 25.7135 4.89554   7
 -13   1  16 19.9254 4.31741   4
 -13   1  15 0.76269 3.12696   7
 -13   1  15-0.73062 2.81001   4
 -13   1  14 14.2398 4.15151   7
 -13   1  14 12.3235 3.69683   4
 -13   1  13 25.6970 5.10549   7
 -13   1  13 29.4210 4.88961   4
 -13   1  12-0.72022 2.95317   7
 -13   1  12 2.83296 2.72429   4
 -13   1  11 0.70863 2.96298   7
 -13   1  11 0.69907 3.03333   4
 -13   1  10 13.0861 3.56034   4
 -13   1   9 23.0975 4.18264   4
 -13   1   8 12.0398 3.45433   4
 -13   1   7-0.65918 2.64810   4
 -13   1   6 15.5352 3.79737   4
 -13   1   5 27.2858 4.52941   4
  13   1  -5 35.2506 5.35700   8
 -13   1   4 25.4879 4.25726   4
  13   1  -4 19.5934 4.52431   8
  13   1  -3 34.0133 5.33773   8
  13   1  -2 12.1712 4.70782   9
  13   1  -2 20.6906 4.66943   8
  13   1  -1 0.78322 4.06403   9
  13   1  -1 6.16713 3.64391   8
  13   1   0 12.1477 4.61362   9
  13   1   0 7.48299 3.63142   8
  13   1   1 16.6782 5.36823   9
  13   1   1 13.5010 3.99026   8
  13   1   2 21.3076 5.51564   9
  13   1   3 16.6015 5.89699   9
  13   1   4 8.07788 5.80281   9
  13   1   5 89.3423 9.85790   9
 -13   2  18 8.85679 4.30386   6
 -13   2  18 5.07148 3.86713   7
[truncated: 13,105 more chars]
