# Supplementary material for: Multicomponent Salts of the Antidiabetic Agent Saxagliptin: Hydration-Assisted Assembly and Lipophilic Aggregation with Carboxylic Acids
Source: ACS Omega. 2026 Mar 17;11(12):19682–91. doi: 10.1021/acsomega.5c13537 (PMC13044837; doi:10.1021/acsomega.5c13537)
Supplement: Supplementary file 5 [file ao5c13537_si_005.cif]

data_SAX-SAL
_audit_creation_date               2025-07-20
_audit_creation_method
;
Olex2 1.5-ac6-020
(compiled 2024.02.14 svn.r2f8d729c for Rigaku Oxford Diffraction, GUI svn.r6966)
;
_shelx_SHELXL_version_number       '2018/3'
_audit_contact_author_address      ?
_audit_contact_author_email        ?
_audit_contact_author_name         ''
_audit_contact_author_phone        ?
_publ_contact_author_id_orcid      ?
_publ_section_references
;
Dolomanov, O.V., Bourhis, L.J., Gildea, R.J, Howard, J.A.K. & Puschmann, H.
 (2009), J. Appl. Cryst. 42, 339-341.

Sheldrick, G.M. (2015). Acta Cryst. A71, 3-8.

Sheldrick, G.M. (2015). Acta Cryst. C71, 3-8.
;
_chemical_name_common              ?
_chemical_name_systematic          'saxagliptin salicylic acid salt'
_chemical_formula_moiety           '2(C7 H5 O3), 2(C18 H26 N3 O2), H2 O'
_chemical_formula_sum              'C50 H64 N6 O11'
_chemical_formula_weight           925.07
_chemical_absolute_configuration   syn
_chemical_melting_point            ?
_chemical_oxdiff_formula           'C10 H11 N2 O2'
loop_
  _atom_type_symbol
  _atom_type_description
  _atom_type_scat_dispersion_real
  _atom_type_scat_dispersion_imag
  _atom_type_scat_source
 'C' 'C' 0.0033 0.0016 'International Tables Vol C Tables 4.2.6.8 and 6.1.1.4'
 'H' 'H' 0.0000 0.0000 'International Tables Vol C Tables 4.2.6.8 and 6.1.1.4'
 'N' 'N' 0.0061 0.0033 'International Tables Vol C Tables 4.2.6.8 and 6.1.1.4'
 'O' 'O' 0.0106 0.0060 'International Tables Vol C Tables 4.2.6.8 and 6.1.1.4'

_shelx_space_group_comment
;
The symmetry employed for this shelxl refinement is uniquely defined
by the following loop, which should always be used as a source of
symmetry information in preference to the above space-group names.
They are only intended as comments.
;
_space_group_crystal_system        'monoclinic'
_space_group_IT_number             4
_space_group_name_H-M_alt          'P 1 21 1'
_space_group_name_Hall             'P 2yb'
loop_
  _space_group_symop_operation_xyz
 'x, y, z'
 '-x, y+1/2, -z'

_cell_length_a                     13.724(2)
_cell_length_b                     6.7104(10)
_cell_length_c                     25.454(4)
_cell_angle_alpha                  90
_cell_angle_beta                   92.290(16)
_cell_angle_gamma                  90
_cell_volume                       2342.3(7)
_cell_formula_units_Z              2
_cell_measurement_reflns_used      1482
_cell_measurement_temperature      102.3(8)
_cell_measurement_theta_max        19.3170
_cell_measurement_theta_min        2.8690
_shelx_estimated_absorpt_T_max     0.994
_shelx_estimated_absorpt_T_min     0.934
_exptl_absorpt_coefficient_mu      0.093
_exptl_absorpt_correction_T_max    1.00000
_exptl_absorpt_correction_T_min    0.46194
_exptl_absorpt_correction_type     multi-scan
_exptl_absorpt_process_details
;
CrysAlisPro 1.171.44.103a (Rigaku Oxford Diffraction, 2025)
Empirical absorption correction using spherical harmonics,
implemented in SCALE3 ABSPACK scaling algorithm.
;
_exptl_absorpt_special_details     ?
_exptl_crystal_colour              colourless
_exptl_crystal_colour_primary      colourless
_exptl_crystal_density_diffrn      1.312
_exptl_crystal_density_meas        ?
_exptl_crystal_density_method      ?
_exptl_crystal_description         irregular
_exptl_crystal_F_000               988
loop_
  _exptl_crystal_face_index_h
  _exptl_crystal_face_index_k
  _exptl_crystal_face_index_l
  _exptl_crystal_face_perp_dist
 1 0 -2 0.0465
 -1 0 2 0.0181
 -1 -2 -2 0.1825
 1 2 2 0.4995
 0 0 1 0.0258
 0 0 -1 0.0391
 -1 0 -1 0.0360
 1 0 1 0.0250

_exptl_crystal_size_max            0.744
_exptl_crystal_size_mid            0.069
_exptl_crystal_size_min            0.061
loop_
  _exptl_oxdiff_crystal_face_indexfrac_h
  _exptl_oxdiff_crystal_face_indexfrac_k
  _exptl_oxdiff_crystal_face_indexfrac_l
  _exptl_oxdiff_crystal_face_x
  _exptl_oxdiff_crystal_face_y
  _exptl_oxdiff_crystal_face_z
 0.9984 -0.0028 -2.1034 0.0634 0.0191 0.0386
 -0.9984 0.0028 2.1034 -0.0634 -0.0191 -0.0386
 -0.9821 -1.9937 -1.7326 -0.1032 -0.0341 0.1940
 0.9821 1.9937 1.7326 0.1032 0.0341 -0.1940
 -0.0013 0.0006 0.9909 -0.0192 0.0126 -0.0152
 0.0013 -0.0006 -0.9909 0.0192 -0.0126 0.0152
 -0.9945 0.0009 -0.8693 -0.0056 -0.0570 0.0071
 0.9945 -0.0009 0.8693 0.0056 0.0570 -0.0071

_exptl_transmission_factor_max     ?
_exptl_transmission_factor_min     ?
_diffrn_reflns_av_R_equivalents    0.1511
_diffrn_reflns_av_unetI/netI       0.2855
_diffrn_reflns_Laue_measured_fraction_full  0.998
_diffrn_reflns_Laue_measured_fraction_max  0.998
_diffrn_reflns_limit_h_max         15
_diffrn_reflns_limit_h_min         -16
_diffrn_reflns_limit_k_max         7
_diffrn_reflns_limit_k_min         -7
_diffrn_reflns_limit_l_max         30
_diffrn_reflns_limit_l_min         -30
_diffrn_reflns_number              11947
_diffrn_reflns_point_group_measured_fraction_full  0.855
_diffrn_reflns_point_group_measured_fraction_max  0.855
_diffrn_reflns_theta_full          25.000
_diffrn_reflns_theta_max           25.000
_diffrn_reflns_theta_min           2.140
_diffrn_ambient_environment        N~2~
_diffrn_ambient_temperature        102.3(8)
_diffrn_detector                   'Hybrid Pixel Array Detector'
_diffrn_detector_area_resol_mean   10.0000
_diffrn_measured_fraction_theta_full  0.998
_diffrn_measured_fraction_theta_max  0.998
_diffrn_measurement_details
;
List of Runs (angles in degrees, time in seconds):

  # Type    Start    End  Width  t~exp~   \w     \q     \k     \f   Frames
--------------------------------------------------------------------------
  1  \w    -57.00 -31.00   0.50   12.00    --   20.00  54.00  90.00   52
  2  \w     26.00  97.00   0.50   12.00    --   20.00  54.00  90.00  142
  3  \w     28.00  67.00   0.50   12.00    --   20.00  54.00   0.00   78
  4  \w    -71.00 109.00   0.50   12.00    --   20.00  54.00  60.00  360
  5  \w      2.00  27.00   0.50   12.00    --   20.00  54.00-120.00   50
  6  \w    -68.00   0.00   0.50   12.00    --   20.00  54.00-180.00  136
;
_diffrn_measurement_device         'two-circle diffractometer'
_diffrn_measurement_device_type    'XtaLAB Mini II'
_diffrn_measurement_method         '\w scans'
_diffrn_orient_matrix_type        
 'CrysAlisPro convention (1999,Acta A55,543-557)'
_diffrn_orient_matrix_UB_11        0.0227063000
_diffrn_orient_matrix_UB_12        0.0574802000
_diffrn_orient_matrix_UB_13        -0.0194308000
_diffrn_orient_matrix_UB_21        0.0461188000
_diffrn_orient_matrix_UB_22        -0.0167692000
_diffrn_orient_matrix_UB_23        0.0128336000
_diffrn_orient_matrix_UB_31        0.0061503000
_diffrn_orient_matrix_UB_32        -0.0870393000
_diffrn_orient_matrix_UB_33        -0.0153234000
_diffrn_oxdiff_digest_od_ed
;

;
_diffrn_radiation_monochromator    graphite
_diffrn_radiation_probe            x-ray
_diffrn_radiation_type             'Mo K\a'
_diffrn_radiation_wavelength       0.71073
_diffrn_source                     'fine-focus sealed X-ray tube'
_diffrn_source_type                'Rigaku (Mo) X-ray Source'
_reflns_Friedel_coverage           0.566
_reflns_Friedel_fraction_full      0.683
_reflns_Friedel_fraction_max       0.683
_reflns_number_gt                  2556
_reflns_number_total               7039
_reflns_special_details
;
 Reflections were merged by SHELXL according to the crystal
 class for the calculation of statistics and refinement.
 
 _reflns_Friedel_fraction is defined as the number of unique
 Friedel pairs measured divided by the number that would be
 possible theoretically, ignoring centric projections and
 systematic absences.
;
_reflns_threshold_expression       'I > 2\s(I)'
_computing_cell_refinement         'CrysAlisPro 1.171.44.103a (Rigaku OD, 2025)'
_computing_data_collection        
 'CrysAlisPro system (CCD 43.124a (release 23-05-2024))'
_computing_data_reduction          'CrysAlisPro 1.171.44.103a (Rigaku OD, 2025)'
_computing_molecular_graphics      'Olex2 1.5-ac6-020 (Dolomanov et al., 2009)'
_computing_publication_material    'Olex2 1.5-ac6-020 (Dolomanov et al., 2009)'
_computing_structure_refinement    'SHELXL 2018/3 (Sheldrick, 2015)'
_computing_structure_solution      'SHELXT 2018/2 (Sheldrick, 2018)'
_refine_diff_density_max           0.360
_refine_diff_density_min           -0.342
_refine_diff_density_rms           0.075
_refine_ls_abs_structure_details
;
 Flack x determined using 609 quotients [(I+)-(I-)]/[(I+)+(I-)]
 (Parsons, Flack and Wagner, Acta Cryst. B69 (2013) 249-259).
;
_refine_ls_abs_structure_Flack     1.3(10)
_refine_ls_extinction_coef         .
_refine_ls_extinction_method       none
_refine_ls_goodness_of_fit_ref     0.809
_refine_ls_hydrogen_treatment      constr
_refine_ls_matrix_type             full
_refine_ls_number_parameters       607
_refine_ls_number_reflns           7039
_refine_ls_number_restraints       1
_refine_ls_R_factor_all            0.2113
_refine_ls_R_factor_gt             0.0814
_refine_ls_restrained_S_all        0.809
_refine_ls_shift/su_max            0.000
_refine_ls_shift/su_mean           0.000
_refine_ls_structure_factor_coef   Fsqd
_refine_ls_weighting_details      
 'w=1/[\s^2^(Fo^2^)+(0.0355P)^2^] where P=(Fo^2^+2Fc^2^)/3'
_refine_ls_weighting_scheme        calc
_refine_ls_wR_factor_gt            0.1531
_refine_ls_wR_factor_ref           0.1993
_refine_special_details            ?
_olex2_refinement_description
;
1. Uiso/Uaniso restraints and constraints
Uanis(O6) = Uanis(O1)
2.a Free rotating group:
 O11(H11A,H11B)
2.b Ternary CH refined with riding coordinates:
 C27(H27), C2(H2), C39(H39), C16(H16), C34(H34), C9(H9), C40(H40), C32(H32),
 C15(H15), C37(H37), C7(H7), C13(H13)
2.c Secondary CH2 refined with riding coordinates:
 C6(H6A,H6B), C29(H29A,H29B), C5(H5A,H5B), C4(H4A,H4B), C38(H38A,H38B),
 C60(H60A,H60B), C17(H17A,H17B), C30(H30A,H30B), C12(H12A,H12B), C8(H8A,H8B),
 C14(H14A,H14B), C10(H10A,H10B), C31(H31A,H31B), C35(H35A,H35B), C33(H33A,H33B),
  C41(H41A,H41B)
2.d Aromatic/amide H refined with riding coordinates:
 C47(H47), C45(H45), C48(H48), C23(H23), C21(H21), C22(H22), C46(H46), C20(H20)
2.e Idealised Me refined as rotating group:
 N4(H4C,H4D,H4E), N1(H1A,H1B,H1C)
2.f Idealised tetrahedral OH refined as rotating group:
 O1(H1), O3(H3), O6(H6), O8(H8)
;
_atom_sites_solution_hydrogens     mixed
_atom_sites_solution_primary       dual
_atom_sites_solution_secondary     ?
loop_
  _atom_site_label
  _atom_site_type_symbol
  _atom_site_fract_x
  _atom_site_fract_y
  _atom_site_fract_z
  _atom_site_U_iso_or_equiv
  _atom_site_adp_type
  _atom_site_occupancy
  _atom_site_site_symmetry_order
  _atom_site_calc_flag
  _atom_site_refinement_flags_posn
  _atom_site_refinement_flags_adp
  _atom_site_refinement_flags_occupancy
  _atom_site_disorder_assembly
  _atom_site_disorder_group
 O9 O 0.3444(5) 0.1441(11) 0.9648(3) 0.037(2) Uani 1 1 d . . . . .
 O5 O 1.1100(5) 0.8148(12) 0.5546(3) 0.045(2) Uani 1 1 d . . . . .
 O2 O 0.8955(5) 0.1057(11) 0.5508(3) 0.032(2) Uani 1 1 d . . . . .
 O4 O 1.1362(5) 1.1249(11) 0.5249(3) 0.036(2) Uani 1 1 d . . . . .
 O7 O 0.5856(5) 0.0874(11) 0.9412(3) 0.038(2) Uani 1 1 d . . . . .
 N5 N 0.7282(6) 0.2593(13) 0.9413(4) 0.034(2) Uani 1 1 d . . . . .
 N4 N 0.4887(5) 0.4400(12) 0.9581(3) 0.023(2) Uani 1 1 d . . . . .
 H4C H 0.452098 0.328665 0.952133 0.034 Uiso 1 1 calc R U . . .
 H4D H 0.451442 0.550105 0.951671 0.034 Uiso 1 1 calc R U . . .
 H4E H 0.511373 0.441258 0.992236 0.034 Uiso 1 1 calc R U . . .
 O1 O 0.8426(6) 0.2252(11) 0.7624(3) 0.0413(16) Uani 1 1 d . . . . .
 H1 H 0.816600 0.120259 0.750560 0.062 Uiso 1 1 calc R U . . .
 N2 N 0.7682(6) 0.3185(13) 0.5551(4) 0.031(2) Uani 1 1 d . . . . .
 O10 O 0.3915(5) -0.1744(11) 0.9564(3) 0.040(2) Uani 1 1 d . . . . .
 O3 O 1.2859(6) 1.3143(12) 0.5545(4) 0.055(3) Uani 1 1 d . . . . .
 H3 H 1.229533 1.298060 0.541088 0.082 Uiso 1 1 calc R U . . .
 N1 N 1.0112(5) 0.4510(13) 0.5452(3) 0.028(2) Uani 1 1 d . . . . .
 H1A H 1.054346 0.547134 0.555839 0.042 Uiso 1 1 calc R U . . .
 H1B H 0.983861 0.484307 0.513186 0.042 Uiso 1 1 calc R U . . .
 H1C H 1.042862 0.332462 0.542662 0.042 Uiso 1 1 calc R U . . .
 O6 O 0.6950(5) 0.4978(11) 0.7438(3) 0.0413(16) Uani 1 1 d . . . . .
 H6 H 0.728184 0.393270 0.747800 0.062 Uiso 1 1 calc R U . . .
 C47 C 0.1301(8) -0.3093(19) 0.8704(4) 0.038(3) Uani 1 1 d . . . . .
 H47 H 0.116881 -0.438640 0.856715 0.045 Uiso 1 1 calc R U . . .
 C27 C 0.5734(7) 0.4400(15) 0.9225(4) 0.023(3) Uani 1 1 d . . . . .
 H27 H 0.616123 0.556558 0.931630 0.028 Uiso 1 1 calc R U . . .
 O11 O 0.7784(6) -0.1391(15) 0.7188(4) 0.070(3) Uani 1 1 d G . . . .
 H11A H 0.748972 -0.138431 0.748438 0.105 Uiso 1 1 d G U . . .
 H11B H 0.735036 -0.094561 0.695889 0.105 Uiso 1 1 d G U . . .
 C43 C 0.2364(7) -0.0782(17) 0.9175(4) 0.026(3) Uani 1 1 d . . . . .
 C6 C 1.0155(8) 0.5817(16) 0.6652(4) 0.035(3) Uani 1 1 d . . . . .
 H6A H 1.071671 0.626247 0.645005 0.042 Uiso 1 1 calc R U . . .
 H6B H 0.966113 0.689191 0.664338 0.042 Uiso 1 1 calc R U . . .
 O8 O 0.1797(6) 0.2605(12) 0.9290(4) 0.057(3) Uani 1 1 d . . . . .
 H8 H 0.234317 0.268975 0.944978 0.086 Uiso 1 1 calc R U . . .
 C49 C 0.3300(8) -0.036(2) 0.9478(4) 0.034(3) Uani 1 1 d . . . . .
 C2 C 0.9332(7) 0.4332(16) 0.5842(4) 0.029(3) Uani 1 1 d . . . . .
 H2 H 0.896958 0.562416 0.584742 0.034 Uiso 1 1 calc R U . . .
 C39 C 0.8920(8) 0.359(2) 0.9538(5) 0.046(4) Uani 1 1 d . . . . .
 H39 H 0.934775 0.452089 0.974867 0.056 Uiso 1 1 calc R U . . .
 C11 C 0.9213(8) 0.2807(16) 0.7303(4) 0.031(3) Uani 1 1 d . . . . .
 C29 C 0.6339(7) 0.4547(16) 0.8305(4) 0.026(3) Uani 1 1 d . . . . .
 H29A H 0.677358 0.564082 0.842933 0.032 Uiso 1 1 calc R U . . .
 H29B H 0.669745 0.327649 0.835518 0.032 Uiso 1 1 calc R U . . .
 N6 N 0.7941(9) -0.1264(17) 0.8628(6) 0.076(4) Uani 1 1 d . . . . .
 C19 C 1.2543(7) 0.9783(17) 0.5822(4) 0.027(3) Uani 1 1 d . . . . .
 C5 C 1.0502(7) 0.2234(17) 0.6424(4) 0.034(3) Uani 1 1 d . . . . .
 H5A H 1.023228 0.098866 0.626908 0.041 Uiso 1 1 calc R U . . .
 H5B H 1.105801 0.265616 0.621432 0.041 Uiso 1 1 calc R U . . .
 C44 C 0.1671(8) 0.0715(19) 0.9098(5) 0.040(3) Uani 1 1 d . . . . .
 C4 C 0.8870(7) 0.3185(15) 0.6733(4) 0.027(3) Uani 1 1 d . . . . .
 H4A H 0.858837 0.194431 0.658099 0.032 Uiso 1 1 calc R U . . .
 H4B H 0.835326 0.421458 0.672338 0.032 Uiso 1 1 calc R U . . .
 N3 N 0.6759(8) -0.0745(16) 0.6166(5) 0.064(4) Uani 1 1 d . . . . .
 C26 C 0.6309(8) 0.2435(19) 0.9363(4) 0.032(3) Uani 1 1 d . . . . .
 C28 C 0.5432(7) 0.4515(17) 0.8634(4) 0.026(3) Uani 1 1 d . . . . .
 C25 C 1.1600(8) 0.964(2) 0.5527(4) 0.032(3) Uani 1 1 d . . . . .
 C16 C 0.7167(7) 0.4902(18) 0.5715(4) 0.033(3) Uani 1 1 d . . . . .
 H16 H 0.749300 0.623274 0.570208 0.040 Uiso 1 1 calc R U . . .
 C42 C 0.7866(9) -0.041(2) 0.9012(6) 0.056(4) Uani 1 1 d . . . . .
 C38 C 0.8843(8) 0.145(2) 0.9717(5) 0.062(4) Uani 1 1 d . . . . .
 H38A H 0.890137 0.136681 1.010533 0.075 Uiso 1 1 calc R U . . .
 H38B H 0.936857 0.063465 0.956910 0.075 Uiso 1 1 calc R U . . .
 C36 C 0.6091(7) 0.4830(15) 0.7734(4) 0.026(3) Uani 1 1 d . . . . .
 C45 C 0.0810(8) 0.0303(18) 0.8815(5) 0.042(3) Uani 1 1 d . . . . .
 H45 H 0.034311 0.132865 0.875089 0.050 Uiso 1 1 calc R U . . .
 C60 C 0.5452(8) 0.3070(18) 0.7537(4) 0.043(3) Uani 1 1 d . . . . .
 H60A H 0.528482 0.323119 0.715773 0.051 Uiso 1 1 calc R U . . .
 H60B H 0.581429 0.180326 0.758681 0.051 Uiso 1 1 calc R U . . .
 C17 C 0.6393(7) 0.4566(17) 0.6110(4) 0.036(3) Uani 1 1 d . . . . .
 H17A H 0.635576 0.323469 0.627495 0.043 Uiso 1 1 calc R U . . .
 H17B H 0.622131 0.569592 0.633836 0.043 Uiso 1 1 calc R U . . .
 C24 C 1.3124(8) 1.150(2) 0.5826(5) 0.040(3) Uani 1 1 d . . . . .
 C30 C 0.4777(8) 0.2806(18) 0.8437(4) 0.047(4) Uani 1 1 d . . . . .
 H30A H 0.511812 0.152258 0.849974 0.056 Uiso 1 1 calc R U . . .
 H30B H 0.417278 0.279226 0.863597 0.056 Uiso 1 1 calc R U . . .
 C48 C 0.2171(8) -0.2696(18) 0.8982(4) 0.038(3) Uani 1 1 d . . . . .
 H48 H 0.263616 -0.372899 0.904074 0.045 Uiso 1 1 calc R U . . .
 C12 C 0.9640(7) 0.4721(17) 0.7554(4) 0.035(3) Uani 1 1 d . . . . .
 H12A H 0.913598 0.577634 0.755675 0.042 Uiso 1 1 calc R U . . .
 H12B H 0.987096 0.446007 0.792102 0.042 Uiso 1 1 calc R U . . .
 C34 C 0.4587(9) 0.6697(19) 0.7945(4) 0.043(3) Uani 1 1 d . . . . .
 H34 H 0.422870 0.797887 0.788323 0.051 Uiso 1 1 calc R U . . .
 C8 C 1.1296(9) 0.3808(19) 0.7236(5) 0.051(4) Uani 1 1 d . . . . .
 H8A H 1.153838 0.357560 0.760282 0.062 Uiso 1 1 calc R U . . .
 H8B H 1.184878 0.426711 0.702905 0.062 Uiso 1 1 calc R U . . .
 C14 C 0.6031(8) 0.2748(17) 0.5223(5) 0.046(3) Uani 1 1 d . . . . .
 H14A H 0.596245 0.299933 0.484032 0.056 Uiso 1 1 calc R U . . .
 H14B H 0.545911 0.198196 0.533504 0.056 Uiso 1 1 calc R U . . .
 C23 C 1.3994(9) 1.158(2) 0.6123(5) 0.052(4) Uani 1 1 d . . . . .
 H23 H 1.436616 1.277929 0.613183 0.062 Uiso 1 1 calc R U . . .
 C10 C 1.0007(8) 0.1229(18) 0.7317(4) 0.036(3) Uani 1 1 d . . . . .
 H10A H 1.023504 0.099692 0.768547 0.044 Uiso 1 1 calc R U . . .
 H10B H 0.973400 -0.003782 0.717619 0.044 Uiso 1 1 calc R U . . .
 C9 C 1.0862(8) 0.1843(18) 0.6997(4) 0.037(3) Uani 1 1 d . . . . .
 H9 H 1.136893 0.077061 0.700733 0.045 Uiso 1 1 calc R U . . .
 C31 C 0.4847(8) 0.6510(18) 0.8521(4) 0.046(4) Uani 1 1 d . . . . .
 H31A H 0.424510 0.651337 0.872243 0.055 Uiso 1 1 calc R U . . .
 H31B H 0.524980 0.766482 0.863696 0.055 Uiso 1 1 calc R U . . .
 C35 C 0.5524(8) 0.6749(18) 0.7646(4) 0.039(3) Uani 1 1 d . . . . .
 H35A H 0.536600 0.692179 0.726551 0.047 Uiso 1 1 calc R U . . .
 H35B H 0.592752 0.789468 0.776693 0.047 Uiso 1 1 calc R U . . .
 C3 C 0.9708(8) 0.3873(16) 0.6403(5) 0.032(3) Uani 1 1 d . . . . .
 C40 C 0.7916(7) 0.4258(18) 0.9367(4) 0.032(3) Uani 1 1 d . . . . .
 H40 H 0.768741 0.561561 0.946724 0.038 Uiso 1 1 calc R U . . .
 C1 C 0.8624(9) 0.2705(18) 0.5612(4) 0.038(3) Uani 1 1 d . . . . .
 C33 C 0.3931(8) 0.499(2) 0.7766(5) 0.065(5) Uani 1 1 d . . . . .
 H33A H 0.373351 0.514898 0.738992 0.078 Uiso 1 1 calc R U . . .
 H33B H 0.333545 0.496566 0.797296 0.078 Uiso 1 1 calc R U . . .
 C32 C 0.4514(9) 0.302(2) 0.7850(5) 0.048(4) Uani 1 1 d . . . . .
 H32 H 0.410136 0.186291 0.773007 0.058 Uiso 1 1 calc R U . . .
 C21 C 1.3779(9) 0.817(2) 0.6395(5) 0.057(4) Uani 1 1 d . . . . .
 H21 H 1.400118 0.700914 0.657815 0.068 Uiso 1 1 calc R U . . .
 C15 C 0.6137(8) 0.4729(17) 0.5533(4) 0.035(3) Uani 1 1 d . . . . .
 H15 H 0.578541 0.594122 0.539765 0.042 Uiso 1 1 calc R U . . .
 C37 C 0.7844(8) 0.069(2) 0.9518(5) 0.048(4) Uani 1 1 d . . . . .
 H37 H 0.752969 -0.012836 0.979234 0.058 Uiso 1 1 calc R U . . .
 C41 C 0.8696(7) 0.4046(17) 0.8970(5) 0.038(3) Uani 1 1 d . . . . .
 H41A H 0.864441 0.291371 0.872114 0.046 Uiso 1 1 calc R U . . .
 H41B H 0.897411 0.528040 0.882447 0.046 Uiso 1 1 calc R U . . .
 C18 C 0.6881(8) 0.017(2) 0.5792(6) 0.042(4) Uani 1 1 d . . . . .
 C22 C 1.4327(9) 0.993(2) 0.6407(5) 0.058(4) Uani 1 1 d . . . . .
 H22 H 1.492400 0.999250 0.660803 0.070 Uiso 1 1 calc R U . . .
 C46 C 0.0633(8) -0.157(2) 0.8631(5) 0.043(3) Uani 1 1 d . . . . .
 H46 H 0.003161 -0.183882 0.844620 0.052 Uiso 1 1 calc R U . . .
 C7 C 1.0491(9) 0.5378(17) 0.7224(4) 0.040(3) Uani 1 1 d . . . . .
 H7 H 1.076736 0.663353 0.738032 0.048 Uiso 1 1 calc R U . . .
 C20 C 1.2911(9) 0.817(2) 0.6109(5) 0.049(4) Uani 1 1 d . . . . .
 H20 H 1.253264 0.698893 0.610701 0.059 Uiso 1 1 calc R U . . .
 C13 C 0.7001(8) 0.1617(19) 0.5366(5) 0.043(3) Uani 1 1 d . . . . .
 H13 H 0.725042 0.093944 0.504843 0.051 Uiso 1 1 calc R U . . .

loop_
  _atom_site_aniso_label
  _atom_site_aniso_U_11
  _atom_site_aniso_U_22
  _atom_site_aniso_U_33
  _atom_site_aniso_U_23
  _atom_site_aniso_U_13
  _atom_site_aniso_U_12
 O9 0.038(5) 0.022(5) 0.049(5) -0.007(4) -0.003(4) -0.009(4)
 O5 0.042(5) 0.035(5) 0.056(6) -0.004(5) 0.000(4) -0.022(5)
 O2 0.028(5) 0.026(5) 0.042(5) 0.001(4) -0.003(4) 0.007(4)
 O4 0.033(5) 0.033(5) 0.043(5) -0.002(4) 0.002(4) 0.009(4)
 O7 0.037(5) 0.022(5) 0.056(6) 0.000(4) 0.003(4) -0.006(4)
 N5 0.013(5) 0.032(6) 0.056(7) 0.013(5) 0.001(4) 0.002(5)
 N4 0.027(5) 0.014(5) 0.027(6) 0.001(4) -0.003(4) 0.004(4)
 O1 0.043(4) 0.038(4) 0.042(4) 0.002(3) 0.006(3) 0.003(3)
 N2 0.016(5) 0.022(6) 0.056(7) 0.004(5) -0.003(4) -0.001(5)
 O10 0.029(5) 0.036(5) 0.055(6) -0.009(5) -0.010(4) 0.004(4)
 O3 0.050(6) 0.023(5) 0.090(8) 0.009(5) -0.019(5) -0.002(5)
 N1 0.035(5) 0.027(6) 0.023(5) -0.003(5) -0.001(4) -0.009(5)
 O6 0.043(4) 0.038(4) 0.042(4) 0.002(3) 0.006(3) 0.003(3)
 C47 0.032(7) 0.038(8) 0.042(8) -0.011(7) -0.011(6) 0.005(7)
 C27 0.027(6) 0.017(7) 0.024(7) -0.002(5) -0.008(5) -0.002(6)
 O11 0.074(7) 0.044(6) 0.092(8) 0.002(7) -0.001(6) -0.024(6)
 C43 0.022(6) 0.018(7) 0.039(7) 0.005(6) -0.004(5) -0.004(6)
 C6 0.032(7) 0.026(7) 0.046(8) -0.005(6) -0.003(6) -0.010(6)
 O8 0.050(6) 0.032(6) 0.089(8) -0.008(5) -0.010(5) 0.001(5)
 C49 0.036(8) 0.045(9) 0.022(7) 0.012(7) 0.009(5) -0.007(7)
 C2 0.025(6) 0.025(7) 0.036(7) -0.014(6) -0.006(5) -0.006(6)
 C39 0.034(8) 0.055(10) 0.050(9) -0.008(8) -0.007(6) 0.002(7)
 C11 0.037(7) 0.029(8) 0.029(7) 0.004(6) 0.011(6) -0.003(6)
 C29 0.025(6) 0.028(7) 0.026(7) 0.003(6) 0.004(5) -0.008(6)
 N6 0.077(9) 0.034(8) 0.118(13) -0.005(8) 0.015(9) 0.000(7)
 C19 0.017(6) 0.024(7) 0.040(7) 0.005(6) -0.002(5) -0.003(6)
 C5 0.029(7) 0.049(9) 0.025(7) -0.004(6) 0.005(5) -0.006(6)
 C44 0.030(8) 0.032(8) 0.058(9) 0.009(7) -0.010(6) 0.004(7)
 C4 0.026(6) 0.014(6) 0.040(7) -0.007(6) -0.009(5) -0.001(5)
 N3 0.069(9) 0.030(8) 0.095(11) 0.006(7) 0.005(8) -0.020(6)
 C26 0.029(7) 0.045(9) 0.022(7) -0.009(6) -0.001(5) -0.006(7)
 C28 0.029(7) 0.026(7) 0.023(7) -0.003(6) 0.002(5) -0.008(6)
 C25 0.031(7) 0.035(8) 0.031(7) -0.007(7) 0.003(5) -0.003(7)
 C16 0.024(7) 0.031(8) 0.044(8) 0.002(6) -0.005(6) 0.016(6)
 C42 0.038(8) 0.062(12) 0.069(12) 0.023(10) 0.012(8) 0.031(8)
 C38 0.031(8) 0.117(14) 0.038(8) 0.003(9) -0.012(6) 0.024(9)
 C36 0.024(6) 0.014(6) 0.041(8) 0.001(6) -0.004(5) -0.005(6)
 C45 0.030(8) 0.032(9) 0.063(9) 0.008(7) -0.004(6) 0.015(6)
 C60 0.056(9) 0.054(9) 0.018(7) 0.002(7) 0.001(6) -0.013(8)
 C17 0.042(8) 0.020(7) 0.047(8) -0.002(7) 0.007(6) -0.003(6)
 C24 0.010(6) 0.052(10) 0.059(9) -0.017(8) -0.007(6) -0.002(7)
 C30 0.042(8) 0.059(10) 0.040(8) -0.001(7) 0.000(6) -0.009(7)
 C48 0.020(7) 0.043(9) 0.050(8) 0.000(7) -0.003(6) 0.002(6)
 C12 0.030(7) 0.043(8) 0.032(7) 0.000(7) 0.002(5) 0.010(7)
 C34 0.042(8) 0.045(9) 0.040(8) 0.003(7) -0.003(6) 0.023(7)
 C8 0.044(8) 0.076(11) 0.033(8) 0.004(7) -0.013(6) -0.011(8)
 C14 0.030(7) 0.044(9) 0.065(9) -0.008(7) -0.003(6) -0.001(6)
 C23 0.049(9) 0.041(9) 0.066(10) 0.004(8) 0.011(7) -0.015(8)
 C10 0.043(8) 0.036(8) 0.030(7) -0.007(6) 0.001(6) 0.000(6)
 C9 0.033(7) 0.037(8) 0.043(8) 0.006(7) -0.001(6) 0.010(6)
 C31 0.032(7) 0.044(9) 0.060(9) 0.010(8) -0.008(6) 0.020(7)
 C35 0.050(8) 0.036(8) 0.030(7) 0.010(6) -0.011(6) -0.006(7)
 C3 0.021(7) 0.030(8) 0.045(8) -0.005(6) 0.003(6) 0.004(6)
 C40 0.021(7) 0.045(9) 0.029(7) 0.003(6) -0.007(5) 0.004(6)
 C1 0.052(9) 0.035(9) 0.028(7) 0.006(7) 0.014(6) 0.001(7)
 C33 0.036(8) 0.110(14) 0.048(9) 0.001(9) -0.021(7) -0.009(9)
 C32 0.059(9) 0.049(10) 0.036(8) 0.003(7) -0.004(7) -0.037(8)
 C21 0.055(10) 0.052(10) 0.062(10) 0.033(8) -0.023(8) -0.002(8)
 C15 0.036(8) 0.024(7) 0.047(8) -0.004(7) 0.010(6) 0.003(6)
 C37 0.031(8) 0.062(10) 0.053(9) 0.027(8) 0.012(6) 0.016(7)
 C41 0.036(8) 0.034(8) 0.045(9) -0.003(6) 0.005(6) -0.006(6)
 C18 0.021(7) 0.034(9) 0.071(11) -0.011(8) 0.001(7) -0.002(6)
 C22 0.042(9) 0.070(11) 0.061(10) -0.005(9) -0.015(7) -0.013(9)
 C46 0.025(7) 0.056(10) 0.047(9) 0.005(8) -0.016(6) -0.003(7)
 C7 0.056(9) 0.029(8) 0.034(8) -0.013(6) -0.010(6) -0.002(7)
 C20 0.052(9) 0.041(9) 0.052(9) 0.006(8) -0.012(7) 0.002(8)
 C13 0.031(8) 0.050(9) 0.047(8) -0.007(8) -0.007(6) -0.008(7)

_geom_special_details
;
 All esds (except the esd in the dihedral angle between two l.s. planes)
 are estimated using the full covariance matrix.  The cell esds are taken
 into account individually in the estimation of esds in distances, angles
 and torsion angles; correlations between esds in cell parameters are only
 used when they are defined by crystal symmetry.  An approximate (isotropic)
 treatment of cell esds is used for estimating esds involving l.s. planes.
;
loop_
  _geom_bond_atom_site_label_1
  _geom_bond_atom_site_label_2
  _geom_bond_distance
  _geom_bond_site_symmetry_2
  _geom_bond_publ_flag
 O9 C49 1.294(13) . ?
 O5 C25 1.214(12) . ?
 O2 C1 1.228(12) . ?
 O4 C25 1.327(13) . ?
 O7 C26 1.227(12) . ?
 N5 C26 1.340(12) . ?
 N5 C40 1.424(13) . ?
 N5 C37 1.510(13) . ?
 N4 C27 1.503(11) . ?
 O1 C11 1.429(11) . ?
 N2 C16 1.424(12) . ?
 N2 C1 1.336(13) . ?
 N2 C13 1.472(13) . ?
 O10 C49 1.269(13) . ?
 O3 C24 1.353(13) . ?
 N1 C2 1.494(11) . ?
 O6 C36 1.428(11) . ?
 C47 C48 1.389(13) . ?
 C47 C46 1.381(15) . ?
 C27 C26 1.569(14) . ?
 C27 C28 1.545(13) . ?
 C43 C49 1.500(14) . ?
 C43 C44 1.391(14) . ?
 C43 C48 1.397(14) . ?
 C6 C3 1.566(14) . ?
 C6 C7 1.537(15) . ?
 O8 C44 1.368(13) . ?
 C2 C3 1.530(14) . ?
 C2 C1 1.559(15) . ?
 C39 C38 1.511(17) . ?
 C39 C40 1.497(14) . ?
 C39 C41 1.499(16) . ?
 C11 C4 1.530(13) . ?
 C11 C12 1.539(14) . ?
 C11 C10 1.518(14) . ?
 C29 C28 1.529(12) . ?
 C29 C36 1.491(13) . ?
 N6 C42 1.141(17) . ?
 C19 C25 1.473(14) . ?
 C19 C24 1.403(15) . ?
 C19 C20 1.387(14) . ?
 C5 C9 1.543(13) . ?
 C5 C3 1.547(14) . ?
 C44 C45 1.386(15) . ?
 C4 C3 1.523(13) . ?
 N3 C18 1.153(15) . ?
 C28 C30 1.529(14) . ?
 C28 C31 1.582(15) . ?
 C16 C17 1.507(13) . ?
 C16 C15 1.474(13) . ?
 C42 C37 1.485(18) . ?
 C38 C37 1.530(15) . ?
 C36 C60 1.542(14) . ?
 C36 C35 1.517(14) . ?
 C45 C46 1.360(15) . ?
 C60 C32 1.541(15) . ?
 C17 C15 1.499(15) . ?
 C24 C23 1.389(15) . ?
 C30 C32 1.529(14) . ?
 C12 C7 1.531(14) . ?
 C34 C31 1.500(14) . ?
 C34 C35 1.521(15) . ?
 C34 C33 1.516(16) . ?
 C8 C9 1.561(15) . ?
 C8 C7 1.527(14) . ?
 C14 C15 1.550(14) . ?
 C14 C13 1.562(14) . ?
 C23 C22 1.394(16) . ?
 C10 C9 1.512(14) . ?
 C40 C41 1.509(14) . ?
 C33 C32 1.556(16) . ?
 C21 C22 1.400(16) . ?
 C21 C20 1.372(14) . ?
 C18 C13 1.468(17) . ?

loop_
  _geom_angle_atom_site_label_1
  _geom_angle_atom_site_label_2
  _geom_angle_atom_site_label_3
  _geom_angle
  _geom_angle_site_symmetry_1
  _geom_angle_site_symmetry_3
  _geom_angle_publ_flag
 C26 N5 C40 131.6(10) . . ?
 C26 N5 C37 116.7(9) . . ?
 C40 N5 C37 111.6(8) . . ?
 C16 N2 C13 110.8(9) . . ?
 C1 N2 C16 130.6(10) . . ?
 C1 N2 C13 117.7(10) . . ?
 C46 C47 C48 118.7(12) . . ?
 N4 C27 C26 105.0(8) . . ?
 N4 C27 C28 113.8(8) . . ?
 C28 C27 C26 111.9(9) . . ?
 C44 C43 C49 120.1(11) . . ?
 C44 C43 C48 119.7(11) . . ?
 C48 C43 C49 120.1(11) . . ?
 C7 C6 C3 108.8(9) . . ?
 O9 C49 C43 117.7(11) . . ?
 O10 C49 O9 122.3(11) . . ?
 O10 C49 C43 119.9(12) . . ?
 N1 C2 C3 114.3(9) . . ?
 N1 C2 C1 105.0(8) . . ?
 C3 C2 C1 113.0(9) . . ?
 C40 C39 C38 107.4(10) . . ?
 C40 C39 C41 60.5(7) . . ?
 C41 C39 C38 118.2(11) . . ?
 O1 C11 C4 112.0(9) . . ?
 O1 C11 C12 105.3(8) . . ?
 O1 C11 C10 111.3(9) . . ?
 C4 C11 C12 110.6(9) . . ?
 C10 C11 C4 109.3(9) . . ?
 C10 C11 C12 108.2(9) . . ?
 C36 C29 C28 112.2(9) . . ?
 C24 C19 C25 123.1(11) . . ?
 C20 C19 C25 120.7(11) . . ?
 C20 C19 C24 116.2(11) . . ?
 C9 C5 C3 110.7(9) . . ?
 O8 C44 C43 122.9(11) . . ?
 O8 C44 C45 117.6(11) . . ?
 C45 C44 C43 119.5(12) . . ?
 C3 C4 C11 111.3(9) . . ?
 O7 C26 N5 124.4(11) . . ?
 O7 C26 C27 119.2(10) . . ?
 N5 C26 C27 116.4(10) . . ?
 C27 C28 C31 109.5(9) . . ?
 C29 C28 C27 110.0(9) . . ?
 C29 C28 C30 108.1(9) . . ?
 C29 C28 C31 107.8(9) . . ?
 C30 C28 C27 114.5(9) . . ?
 C30 C28 C31 106.7(9) . . ?
 O5 C25 O4 124.4(11) . . ?
 O5 C25 C19 121.4(12) . . ?
 O4 C25 C19 114.2(11) . . ?
 N2 C16 C17 116.5(10) . . ?
 N2 C16 C15 109.0(10) . . ?
 C15 C16 C17 60.4(7) . . ?
 N6 C42 C37 176.1(15) . . ?
 C39 C38 C37 106.7(10) . . ?
 O6 C36 C29 111.2(9) . . ?
 O6 C36 C60 110.6(9) . . ?
 O6 C36 C35 107.0(8) . . ?
 C29 C36 C60 108.9(9) . . ?
 C29 C36 C35 110.4(10) . . ?
 C35 C36 C60 108.7(9) . . ?
 C46 C45 C44 120.0(11) . . ?
 C32 C60 C36 109.0(10) . . ?
 C15 C17 C16 58.7(7) . . ?
 O3 C24 C19 121.6(10) . . ?
 O3 C24 C23 117.6(12) . . ?
 C23 C24 C19 120.8(13) . . ?
 C32 C30 C28 111.4(10) . . ?
 C47 C48 C43 120.1(11) . . ?
 C7 C12 C11 107.4(9) . . ?
 C31 C34 C35 108.5(10) . . ?
 C31 C34 C33 110.2(11) . . ?
 C33 C34 C35 111.8(11) . . ?
 C7 C8 C9 108.1(10) . . ?
 C15 C14 C13 103.7(9) . . ?
 C24 C23 C22 120.5(13) . . ?
 C9 C10 C11 111.7(9) . . ?
 C5 C9 C8 109.1(10) . . ?
 C10 C9 C5 109.2(9) . . ?
 C10 C9 C8 108.2(10) . . ?
 C34 C31 C28 110.4(10) . . ?
 C36 C35 C34 110.2(9) . . ?
 C2 C3 C6 108.9(9) . . ?
 C2 C3 C5 112.8(9) . . ?
 C5 C3 C6 108.3(9) . . ?
 C4 C3 C6 108.7(9) . . ?
 C4 C3 C2 110.0(9) . . ?
 C4 C3 C5 108.1(9) . . ?
 N5 C40 C39 107.4(10) . . ?
 N5 C40 C41 115.7(10) . . ?
 C39 C40 C41 59.8(7) . . ?
 O2 C1 N2 123.8(11) . . ?
 O2 C1 C2 118.8(11) . . ?
 N2 C1 C2 117.4(11) . . ?
 C34 C33 C32 107.8(9) . . ?
 C60 C32 C33 110.2(10) . . ?
 C30 C32 C60 109.7(10) . . ?
 C30 C32 C33 108.3(11) . . ?
 C20 C21 C22 117.5(13) . . ?
 C16 C15 C17 60.9(7) . . ?
 C16 C15 C14 107.3(9) . . ?
 C17 C15 C14 116.7(10) . . ?
 N5 C37 C38 102.9(10) . . ?
 C42 C37 N5 107.2(10) . . ?
 C42 C37 C38 113.7(10) . . ?
 C39 C41 C40 59.7(7) . . ?
 N3 C18 C13 171.0(14) . . ?
 C23 C22 C21 119.9(12) . . ?
 C45 C46 C47 121.9(11) . . ?
 C12 C7 C6 111.6(10) . . ?
 C8 C7 C6 109.9(10) . . ?
 C8 C7 C12 110.9(10) . . ?
 C21 C20 C19 124.9(13) . . ?
 N2 C13 C14 104.5(9) . . ?
 C18 C13 N2 108.9(9) . . ?
 C18 C13 C14 111.9(10) . . ?

_shelx_res_file
;
TITL maria-sax-sa-2_autored_a.res in P2(1)
    maria-sax-sa-2_autored.res
    created by SHELXL-2018/3 at 01:15:17 on 20-Jul-2025
REM Old TITL Maria-SAX-SA-2_autored in P2(1)/m
REM SHELXT solution in P2(1): R1 0.187, Rweak 0.035, Alpha 0.033
REM <I/s> 0.183 for 3 systematic absences, Orientation as input
REM Flack x = 0.133 ( 3.930 ) from 634 Parsons' quotients
REM Formula found by SHELXT: C31 N3 O6
CELL 0.71073 13.724308 6.710419 25.453808 90 92.2905 90
ZERR 2 0.002473 0.001003 0.004231 0 0.0156 0
LATT -1
SYMM -X,0.5+Y,-Z
SFAC C H N O
UNIT 100 128 12 22
EADP O6 O1

L.S. 15
PLAN  15
SIZE 0.061 0.069 0.744
TEMP -171
BOND
fmap 2
acta
OMIT 0 50
OMIT -18 3 3
OMIT -18 3 4
OMIT -18 3 5
OMIT -18 3 6
OMIT -17 3 6
OMIT -17 3 7
OMIT -16 3 1
OMIT -16 3 2
OMIT -16 3 3
OMIT -16 3 4
OMIT -16 3 5
OMIT 14 2 9
OMIT 15 2 8
OMIT 15 2 9
OMIT 15 2 10
OMIT 15 2 11
OMIT 15 2 12
OMIT 15 3 12
OMIT 16 2 5
OMIT 16 2 6
OMIT 16 2 7
OMIT 16 2 8
OMIT 16 2 9
OMIT 16 3 0
OMIT 16 3 1
OMIT 16 3 2
OMIT 16 3 3
OMIT 16 3 6
OMIT 16 3 7
OMIT 17 3 10
OMIT 18 3 2
REM <olex2.extras>
REM <HklSrc "%.\\Maria-SAX-SA-2_autored.hkl">
REM </olex2.extras>

WGHT    0.035500
FVAR       0.51959
O9    4    0.344418    0.144123    0.964795    11.00000    0.03764    0.02248 =
         0.04924   -0.00673   -0.00252   -0.00880
O5    4    1.109961    0.814832    0.554596    11.00000    0.04225    0.03548 =
         0.05574   -0.00426    0.00048   -0.02239
O2    4    0.895498    0.105690    0.550807    11.00000    0.02803    0.02603 =
         0.04160    0.00121   -0.00341    0.00716
O4    4    1.136209    1.124925    0.524891    11.00000    0.03251    0.03258 =
         0.04276   -0.00176    0.00159    0.00896
O7    4    0.585559    0.087429    0.941212    11.00000    0.03677    0.02243 =
         0.05629    0.00006    0.00282   -0.00616
N5    3    0.728160    0.259340    0.941309    11.00000    0.01319    0.03189 =
         0.05559    0.01259    0.00102    0.00177
N4    3    0.488723    0.440001    0.958146    11.00000    0.02665    0.01366 =
         0.02748    0.00141   -0.00307    0.00393
AFIX 137
H4C   2    0.452098    0.328665    0.952133    11.00000   -1.50000
H4D   2    0.451442    0.550105    0.951671    11.00000   -1.50000
H4E   2    0.511373    0.441258    0.992236    11.00000   -1.50000
AFIX   0
O1    4    0.842607    0.225185    0.762414    11.00000    0.04347    0.03828 =
         0.04238    0.00175    0.00576    0.00320
AFIX 147
H1    2    0.816600    0.120259    0.750560    11.00000   -1.50000
AFIX   0
N2    3    0.768191    0.318498    0.555096    11.00000    0.01556    0.02172 =
         0.05554    0.00382   -0.00347   -0.00134

O10   4    0.391476   -0.174393    0.956433    11.00000    0.02866    0.03588 =
         0.05484   -0.00918   -0.00966    0.00434
O3    4    1.285858    1.314327    0.554543    11.00000    0.04951    0.02328 =
         0.09028    0.00860   -0.01862   -0.00215
AFIX 147
H3    2    1.229533    1.298060    0.541088    11.00000   -1.50000
AFIX   0

N1    3    1.011183    0.451013    0.545151    11.00000    0.03451    0.02655 =
         0.02270   -0.00254   -0.00129   -0.00932
AFIX 137
H1A   2    1.054346    0.547134    0.555839    11.00000   -1.50000
H1B   2    0.983861    0.484307    0.513186    11.00000   -1.50000
H1C   2    1.042862    0.332462    0.542662    11.00000   -1.50000
AFIX   0
O6    4    0.695009    0.497768    0.743820    11.00000    0.04347    0.03828 =
         0.04238    0.00175    0.00576    0.00320
AFIX 147
H6    2    0.728184    0.393270    0.747800    11.00000   -1.50000
AFIX   0

C47   1    0.130126   -0.309318    0.870406    11.00000    0.03230    0.03839 =
         0.04168   -0.01081   -0.01059    0.00524
AFIX  43
H47   2    0.116881   -0.438640    0.856715    11.00000   -1.20000
AFIX   0

C27   1    0.573362    0.439959    0.922473    11.00000    0.02720    0.01685 =
         0.02430   -0.00170   -0.00803   -0.00197
AFIX  13
H27   2    0.616123    0.556558    0.931630    11.00000   -1.20000
AFIX   6

O11   4    0.778427   -0.139111    0.718796    11.00000    0.07393    0.04421 =
         0.09218    0.00239   -0.00104   -0.02419
H11A  2    0.748972   -0.138431    0.748438    11.00000   -1.50000
H11B  2    0.735036   -0.094561    0.695889    11.00000   -1.50000
AFIX   0

C43   1    0.236359   -0.078183    0.917482    11.00000    0.02156    0.01755 =
         0.03930    0.00487   -0.00404   -0.00371
C6    1    1.015541    0.581664    0.665246    11.00000    0.03172    0.02564 =
         0.04626   -0.00510   -0.00330   -0.01024
AFIX  23
H6A   2    1.071671    0.626247    0.645005    11.00000   -1.20000
H6B   2    0.966113    0.689191    0.664338    11.00000   -1.20000
AFIX   0

O8    4    0.179698    0.260508    0.929031    11.00000    0.04952    0.03167 =
         0.08920   -0.00759   -0.00992    0.00068
AFIX 147
H8    2    0.234317    0.268975    0.944978    11.00000   -1.50000
AFIX   0
C49   1    0.330032   -0.035647    0.947811    11.00000    0.03631    0.04537 =
         0.02164    0.01236    0.00907   -0.00680

C2    1    0.933178    0.433180    0.584160    11.00000    0.02466    0.02489 =
         0.03576   -0.01369   -0.00609   -0.00623
AFIX  13
H2    2    0.896958    0.562416    0.584742    11.00000   -1.20000
AFIX   0
C39   1    0.891967    0.358643    0.953828    11.00000    0.03385    0.05501 =
         0.04957   -0.00798   -0.00658    0.00209
AFIX  13
H39   2    0.934775    0.452089    0.974867    11.00000   -1.20000
AFIX   0
C11   1    0.921339    0.280698    0.730341    11.00000    0.03671    0.02934 =
         0.02857    0.00381    0.01116   -0.00311
C29   1    0.633889    0.454677    0.830490    11.00000    0.02465    0.02824 =
         0.02632    0.00285    0.00421   -0.00769
AFIX  23
H29A  2    0.677358    0.564082    0.842933    11.00000   -1.20000
H29B  2    0.669745    0.327649    0.835518    11.00000   -1.20000
AFIX   0
N6    3    0.794077   -0.126391    0.862813    11.00000    0.07657    0.03396 =
         0.11778   -0.00540    0.01496   -0.00033

C19   1    1.254335    0.978298    0.582171    11.00000    0.01717    0.02441 =
         0.03954    0.00461   -0.00175   -0.00338
C5    1    1.050226    0.223414    0.642426    11.00000    0.02915    0.04938 =
         0.02479   -0.00405    0.00454   -0.00604
AFIX  23
H5A   2    1.023228    0.098866    0.626908    11.00000   -1.20000
H5B   2    1.105801    0.265616    0.621432    11.00000   -1.20000
AFIX   0

C44   1    0.167119    0.071490    0.909752    11.00000    0.03028    0.03234 =
         0.05777    0.00941   -0.01034    0.00354
C4    1    0.887031    0.318500    0.673273    11.00000    0.02616    0.01397 =
         0.04011   -0.00705   -0.00895   -0.00135
AFIX  23
H4A   2    0.858837    0.194431    0.658099    11.00000   -1.20000
H4B   2    0.835326    0.421458    0.672338    11.00000   -1.20000
AFIX   0
N3    3    0.675861   -0.074523    0.616647    11.00000    0.06861    0.02974 =
         0.09482    0.00581    0.00490   -0.02041
C26   1    0.630897    0.243518    0.936292    11.00000    0.02862    0.04526 =
         0.02152   -0.00919   -0.00116   -0.00596
C28   1    0.543186    0.451472    0.863438    11.00000    0.02864    0.02606 =
         0.02331   -0.00311    0.00188   -0.00771

C25   1    1.160001    0.963644    0.552698    11.00000    0.03077    0.03466 =
         0.03117   -0.00701    0.00311   -0.00301
C16   1    0.716676    0.490220    0.571538    11.00000    0.02393    0.03112 =
         0.04380    0.00217   -0.00519    0.01556
AFIX  13
H16   2    0.749300    0.623274    0.570208    11.00000   -1.20000
AFIX   0
C42   1    0.786649   -0.041169    0.901226    11.00000    0.03785    0.06213 =
         0.06858    0.02277    0.01201    0.03132
C38   1    0.884327    0.144676    0.971697    11.00000    0.03111    0.11679 =
         0.03768    0.00312   -0.01163    0.02360
AFIX  23
H38A  2    0.890137    0.136681    1.010533    11.00000   -1.20000
H38B  2    0.936857    0.063465    0.956910    11.00000   -1.20000
AFIX   0
C36   1    0.609106    0.482961    0.773414    11.00000    0.02424    0.01358 =
         0.04095    0.00111   -0.00351   -0.00458

C45   1    0.080973    0.030281    0.881535    11.00000    0.03038    0.03228 =
         0.06281    0.00816   -0.00396    0.01539
AFIX  43
H45   2    0.034311    0.132865    0.875089    11.00000   -1.20000
AFIX   0

C60   1    0.545231    0.306986    0.753727    11.00000    0.05633    0.05417 =
         0.01785    0.00168    0.00087   -0.01268
AFIX  23
H60A  2    0.528482    0.323119    0.715773    11.00000   -1.20000
H60B  2    0.581429    0.180326    0.758681    11.00000   -1.20000
AFIX   0
C17   1    0.639306    0.456641    0.610959    11.00000    0.04162    0.02008 =
         0.04720   -0.00216    0.00660   -0.00339
AFIX  23
H17A  2    0.635576    0.323469    0.627495    11.00000   -1.20000
H17B  2    0.622131    0.569592    0.633836    11.00000   -1.20000
AFIX   0

C24   1    1.312375    1.150482    0.582598    11.00000    0.00969    0.05169 =
         0.05947   -0.01704   -0.00679   -0.00250
C30   1    0.477741    0.280587    0.843652    11.00000    0.04188    0.05862 =
         0.03985   -0.00103    0.00020   -0.00928
AFIX  23
H30A  2    0.511812    0.152258    0.849974    11.00000   -1.20000
H30B  2    0.417278    0.279226    0.863597    11.00000   -1.20000
AFIX   0

C48   1    0.217107   -0.269628    0.898184    11.00000    0.01962    0.04260 =
         0.05005    0.00043   -0.00312    0.00208
AFIX  43
H48   2    0.263616   -0.372899    0.904074    11.00000   -1.20000
AFIX   0

C12   1    0.963969    0.472074    0.755406    11.00000    0.02960    0.04342 =
         0.03197   -0.00034    0.00225    0.01013
AFIX  23
H12A  2    0.913598    0.577634    0.755675    11.00000   -1.20000
H12B  2    0.987096    0.446007    0.792102    11.00000   -1.20000
AFIX   0
C34   1    0.458651    0.669659    0.794487    11.00000    0.04166    0.04537 =
         0.04011    0.00264   -0.00327    0.02348
AFIX  13
H34   2    0.422870    0.797887    0.788323    11.00000   -1.20000
AFIX   0
C8    1    1.129639    0.380772    0.723631    11.00000    0.04381    0.07603 =
         0.03314    0.00392   -0.01323   -0.01081
AFIX  23
H8A   2    1.153838    0.357560    0.760282    11.00000   -1.20000
H8B   2    1.184878    0.426711    0.702905    11.00000   -1.20000
AFIX   0
C14   1    0.603133    0.274843    0.522328    11.00000    0.02953    0.04419 =
         0.06477   -0.00796   -0.00330   -0.00055
AFIX  23
H14A  2    0.596245    0.299933    0.484032    11.00000   -1.20000
H14B  2    0.545911    0.198196    0.533504    11.00000   -1.20000
AFIX   0

C23   1    1.399427    1.158487    0.612255    11.00000    0.04946    0.04057 =
         0.06627    0.00389    0.01052   -0.01498
AFIX  43
H23   2    1.436616    1.277929    0.613183    11.00000   -1.20000
AFIX   0

C10   1    1.000689    0.122905    0.731665    11.00000    0.04294    0.03589 =
         0.03022   -0.00717    0.00085    0.00018
AFIX  23
H10A  2    1.023504    0.099692    0.768547    11.00000   -1.20000
H10B  2    0.973400   -0.003782    0.717619    11.00000   -1.20000
AFIX   0
C9    1    1.086250    0.184282    0.699693    11.00000    0.03253    0.03716 =
         0.04257    0.00640   -0.00139    0.00964
AFIX  13
H9    2    1.136893    0.077061    0.700733    11.00000   -1.20000
AFIX   0
C31   1    0.484719    0.651009    0.852080    11.00000    0.03167    0.04427 =
         0.05992    0.00952   -0.00818    0.01964
AFIX  23
H31A  2    0.424510    0.651337    0.872243    11.00000   -1.20000
H31B  2    0.524980    0.766482    0.863696    11.00000   -1.20000
AFIX   0
C35   1    0.552380    0.674854    0.764569    11.00000    0.04987    0.03564 =
         0.03016    0.00969   -0.01085   -0.00579
AFIX  23
H35A  2    0.536600    0.692179    0.726551    11.00000   -1.20000
H35B  2    0.592752    0.789468    0.776693    11.00000   -1.20000
AFIX   0
C3    1    0.970840    0.387296    0.640251    11.00000    0.02066    0.03049 =
         0.04522   -0.00532    0.00257    0.00414
C40   1    0.791613    0.425764    0.936731    11.00000    0.02102    0.04468 =
         0.02939    0.00278   -0.00680    0.00446
AFIX  13
H40   2    0.768741    0.561561    0.946724    11.00000   -1.20000
AFIX   0
C1    1    0.862440    0.270508    0.561162    11.00000    0.05224    0.03504 =
         0.02811    0.00606    0.01404    0.00081
C33   1    0.393083    0.498862    0.776590    11.00000    0.03584    0.10983 =
         0.04762    0.00135   -0.02138   -0.00931
AFIX  23
H33A  2    0.373351    0.514898    0.738992    11.00000   -1.20000
H33B  2    0.333545    0.496566    0.797296    11.00000   -1.20000
AFIX   0
C32   1    0.451389    0.301746    0.784989    11.00000    0.05856    0.04893 =
         0.03630    0.00346   -0.00370   -0.03711
AFIX  13
H32   2    0.410136    0.186291    0.773007    11.00000   -1.20000
AFIX   0

C21   1    1.377943    0.816680    0.639482    11.00000    0.05454    0.05175 =
         0.06159    0.03268   -0.02349   -0.00218
AFIX  43
H21   2    1.400118    0.700914    0.657815    11.00000   -1.20000
AFIX   0

C15   1    0.613711    0.472932    0.553316    11.00000    0.03599    0.02404 =
         0.04676   -0.00403    0.00986    0.00312
AFIX  13
H15   2    0.578541    0.594122    0.539765    11.00000   -1.20000
AFIX   0
C37   1    0.784373    0.069028    0.951778    11.00000    0.03079    0.06215 =
         0.05328    0.02733    0.01184    0.01552
AFIX  13
H37   2    0.752969   -0.012836    0.979234    11.00000   -1.20000
AFIX   0
C41   1    0.869628    0.404599    0.897003    11.00000    0.03594    0.03419 =
         0.04505   -0.00286    0.00542   -0.00629
AFIX  23
H41A  2    0.864441    0.291371    0.872114    11.00000   -1.20000
H41B  2    0.897411    0.528040    0.882447    11.00000   -1.20000
AFIX   0
C18   1    0.688053    0.017400    0.579208    11.00000    0.02055    0.03404 =
         0.07096   -0.01058    0.00103   -0.00170

C22   1    1.432691    0.992757    0.640669    11.00000    0.04185    0.07034 =
         0.06119   -0.00536   -0.01537   -0.01261
AFIX  43
H22   2    1.492400    0.999250    0.660803    11.00000   -1.20000
AFIX   0

C46   1    0.063258   -0.157043    0.863079    11.00000    0.02546    0.05581 =
         0.04650    0.00484   -0.01635   -0.00290
AFIX  43
H46   2    0.003161   -0.183882    0.844620    11.00000   -1.20000
AFIX   0

C7    1    1.049076    0.537825    0.722395    11.00000    0.05554    0.02853 =
         0.03443   -0.01311   -0.00968   -0.00199
AFIX  13
H7    2    1.076736    0.663353    0.738032    11.00000   -1.20000
AFIX   0

C20   1    1.291090    0.817471    0.610869    11.00000    0.05218    0.04083 =
         0.05228    0.00573   -0.01171    0.00169
AFIX  43
H20   2    1.253264    0.698893    0.610701    11.00000   -1.20000
AFIX   0

C13   1    0.700053    0.161708    0.536601    11.00000    0.03118    0.05004 =
         0.04675   -0.00662   -0.00728   -0.00752
AFIX  13
H13   2    0.725042    0.093944    0.504843    11.00000   -1.20000
AFIX   0
HKLF 4


REM  maria-sax-sa-2_autored_a.res in P2(1)
REM wR2 = 0.1993, GooF = S = 0.809, Restrained GooF = 0.809 for all data
REM R1 = 0.0814 for 2556 Fo > 4sig(Fo) and 0.2113 for all 7039 data
REM 607 parameters refined using 1 restraints

END

WGHT      0.0353      0.0000

REM Highest difference peak  0.360,  deepest hole -0.342,  1-sigma level  0.075
Q1    1   0.7797  0.2266  0.7948  11.00000  0.05    0.36
Q2    1   0.4851  0.5713  1.0258  11.00000  0.05    0.30
Q3    1   0.3546 -0.1698  1.0008  11.00000  0.05    0.30
Q4    1   0.6798  0.4973  0.7857  11.00000  0.05    0.29
Q5    1   0.5321  0.6697  0.8191  11.00000  0.05    0.29
Q6    1   0.8397  0.2974  0.7061  11.00000  0.05    0.29
Q7    1   0.7121  0.5129  0.7013  11.00000  0.05    0.28
Q8    1   1.1552  1.1171  0.4799  11.00000  0.05    0.28
Q9    1   0.9521  0.0607  0.5200  11.00000  0.05    0.28
Q10   1   0.7781  0.4747  0.7124  11.00000  0.05    0.27
Q11   1   0.7619  0.3841  0.4974  11.00000  0.05    0.27
Q12   1   0.6834  0.4336  0.7407  11.00000  0.05    0.27
Q13   1   0.7351  0.2542  0.9018  11.00000  0.05    0.26
Q14   1   0.6023  0.6158  0.6901  11.00000  0.05    0.26
Q15   1   0.9274  0.1191  0.5096  11.00000  0.05    0.26
;
_shelx_res_checksum                98893
_shelx_hkl_file
;
   0   0  -3   -1.53    5.63
   0   0  -3   -2.97    5.01
   0   0  -4    4.12    8.97
   0   0  -4    9.95    7.69
   0   0  -5   57.45   22.07
   0   0  -5  106.39   18.52
   0   0  -6 7728.99 1079.33
   0   0  -6 5937.90 1082.05
   0   0  -7    5.36   12.51
   0   0  -7   -5.06   15.39
   0   0  -8  308.22   47.51
   0   0  -8  227.59   50.56
   0   0  -9   10.08   18.69
   0   0  -9   -1.16   14.56
   0   0 -10 6516.45  958.07
   0   0 -10 5902.84  962.62
   0   0 -11   59.17   19.89
   0   0 -11   29.64   24.63
   0   0 -12 1055.97  148.51
   0   0 -12  830.27  142.24
   0   0 -13  -15.62   18.60
   0   0 -13    5.15   26.25
   0   0  13   -1.48    5.70
   0   0  13    1.36   13.10
   0   0  14   -1.46   12.84
   0   0 -14   24.50   17.33
   0   0 -14   -5.59   22.50
   0   0  15   -1.55   13.88
   0   0 -15   -2.03   18.57
   0   0 -15  -18.14   25.60
   0   0  16   -6.61   13.90
   0   0 -16    4.37   18.51
   0   0 -16   -9.76   25.59
   0   0 -17  -10.36   25.84
   0   0 -17   -4.69   18.74
   0   0 -18   25.81   39.21
   0   0 -18  148.08   32.63
   0   0 -19   42.58   31.59
   0   0 -19  -45.46   23.96
   0   0 -20    8.21   30.39
   0   0 -20   34.10   24.64
   0   0 -21    8.68   30.99
   0   0 -21   -3.01   24.42
   0   0 -22   36.63   40.05
   0   0 -22   60.05   29.58
   0   0 -23    9.61   31.95
   0   0 -23    3.33   24.95
   0   0 -24  -25.22   33.91
   0   0 -24    7.02   24.61
   0   0 -25   21.88   28.17
   0   0 -26   15.29   29.20
   0   0  26   17.96   26.50
   0   0 -27    7.95   28.41
   0   0  27    3.72   23.61
   0   0 -28   12.47   27.97
   0   0  28    7.69   24.72
   0   0 -29   47.34   32.78
   0   0  29   19.83   25.25
   0   0 -30   17.93   29.82
   0   0  30    4.09   23.98
   0   0 -31    4.65   30.61
   0   0  31   12.58   24.26
   0   0 -32   62.75   38.37
   0   0  32   68.69   31.13
   0   0 -33   35.18   35.60
   0   0 -34   25.96   35.85
   0   0 -35   74.94   41.26
   0   0 -36   44.33   37.83
   0   1   0   -0.49    6.15
   0  -1   0   -2.60    6.95
   0   1   0    3.26    7.75
   0   1   1 3188.59  452.21
   0   1   1 3175.58  452.60
   0  -1  -1 2909.89  452.78
   0   1  -1 4103.83  454.50
   0   1   1 2792.39  453.23
   0   1   1 2753.64  452.90
   0  -1   1 2403.00  452.69
   0  -1   2  460.74   59.21
   0   1  -2  437.81   58.98
   0  -1  -2  305.72   57.12
   0   1   2  281.66   56.56
   0  -1  -2  390.57   56.69
   0   1   2  397.57   56.55
   0  -1   3 4451.76  577.74
   0   1  -3 4509.50  577.82
   0   1   3 3480.24  576.11
   0  -1  -3 3548.49  576.47
   0  -1  -3 3965.44  575.94
   0   1  -3 3510.03  575.27
   0   1   3 3899.61  575.82
   0  -1   4  598.52   94.63
   0   1  -4  661.59   95.40
   0   1   4  588.96   94.17
   0   1  -4  616.75   92.79
   0  -1  -4  625.12   95.33
   0  -1   4  638.02   92.50
   0  -1   4  548.80   93.24
   0  -1  -4  606.05   93.65
   0   1   4  664.82   93.53
   0   1  -4  520.52   92.48
   0  -1   5 5837.17  288.06
   0   1  -5 6306.09  285.84
   0   1   5 6699.41  288.77
   0  -1   5 6363.14  284.28
   0  -1  -5 4674.01  289.70
   0   1   5 4934.33  284.00
   0  -1   5 5721.43  284.45
   0   1  -5 5209.37  283.38
   0  -1  -5 4879.78  284.69
   0  -1  -6   33.66   15.62
   0  -1   6   41.86   14.25
   0   1  -6   40.08   14.16
   0   1   6   49.38   15.00
   0   1  -6   -1.10   16.64
   0  -1   6   54.80   17.14
   0   1   6   74.93   16.33
   0  -1   6   62.89   13.90
   0  -1  -6   60.34   20.86
   0   1  -6   45.24   16.24
   0  -1   7 1113.42  107.48
   0  -1  -7  979.07  110.94
   0   1   7 1037.61  107.18
   0  -1   7 1200.00  105.54
   0   1  -7 1212.75  108.60
   0  -1  -7 1073.85  106.52
   0  -1   7 1110.40  105.33
   0   1   7  858.04  104.58
   0   1  -7 1087.67  105.16
   0   1  -8    3.76   21.32
   0  -1   8   80.04   22.66
   0   1   8   80.68   20.81
   0  -1   8  114.49   20.99
   0   1  -8  119.82   21.63
   0  -1  -8  105.94   30.49
   0   1  -8   69.16   24.21
   0  -1   8  153.77   21.38
   0   1   8  119.81   23.41
   0  -1  -8  107.29   23.33
   0  -1   9   43.45   24.19
   0   1  -9  121.17   22.91
   0  -1   9   93.80   21.84
   0   1   9   89.83   21.84
   0  -1   9  110.94   21.74
   0  -1  -9   99.13   32.07
   0   1  -9   61.55   24.71
   0   1   9  136.05   24.16
   0  -1  -9  115.02   24.83
   0  -1 -10  298.30   48.26
   0  -1  10  303.38   46.25
   0   1  10  296.11   46.32
   0   1 -10  265.66   46.29
   0  -1  10  134.21   47.32
   0   1  10  248.43   46.99
   0  -1 -10  244.29   55.39
   0   1 -10  291.81   51.55
   0  -1  10  298.14   46.34
   0   1  11  824.34   78.08
   0   1 -11  685.51   80.22
   0  -1  11  954.67   76.61
   0  -1  11  813.47   75.19
   0   1 -11  753.02   75.48
   0  -1 -11  757.97   77.31
   0   1  11  704.47   74.47
   0  -1 -12   34.54   19.48
   0   1  12   44.80   15.49
   0   1 -12   92.85   19.47
   0  -1  12   60.56   16.89
   0  -1  12  -18.40   17.54
   0  -1  12   86.61   18.09
   0  -1 -12   10.59   30.12
   0   1  12   41.43   17.83
   0   1 -12   61.14   23.96
   0  -1 -13   -3.76   17.78
   0  -1  13    5.95   11.64
   0   1 -13    3.23   16.55
   0  -1  13    1.63   13.79
   0   1 -13    8.99   20.05
   0  -1 -13    8.63   24.54
   0  -1  13   22.64   14.53
   0  -1  14   -6.87   15.15
   0  -1 -14   30.51   19.84
   0   1 -14   52.65   18.82
   0  -1  14   20.99   13.23
   0  -1 -14  -12.44   23.94
   0   1 -14   -4.85   21.97
   0  -1 -15   30.69   21.03
   0   1 -15   49.27   19.58
   0  -1 -15   40.50   29.23
   0   1 -15   13.18   24.36
   0   1 -16   91.95   25.12
   0  -1 -16  101.19   27.05
   0  -1 -16   36.18   33.92
   0   1 -16   42.75   28.15
   0  -1 -17   15.10   21.19
   0   1 -17   10.96   16.86
   0  -1 -17    3.86   28.38
   0   1 -17   -3.06   23.33
   0  -1 -18   21.32   22.74
   0   1 -18   -2.34   18.71
   0  -1 -18   41.11   33.85
   0   1 -18   -3.28   23.45
   0   1 -19   27.94   32.05
   0  -1 -19   -4.32   35.41
   0  -1 -19   62.37   27.34
   0   1 -19   62.31   24.37
   0  -1 -20  -27.43   35.42
   0   1 -20   29.70   31.90
   0  -1 -20   66.18   28.73
   0   1 -20   71.70   25.69
   0  -1 -21  -23.81   33.04
   0  -1 -21   -3.15   23.77
   0   1 -21   -2.82   21.27
   0  -1 -22  -15.05   32.99
   0   1 -22   20.85   24.01
   0  -1 -22    9.97   24.90
   0  -1  23   -6.03   20.89
   0  -1 -23    5.26   33.38
   0  -1 -23    7.01   25.51
   0   1 -23   -3.14   25.11
   0  -1  24   18.84   22.28
   0  -1 -24    5.52   34.62
   0   1 -24    9.85   23.75
   0  -1 -24    7.33   25.73
   0  -1  25   -3.27   20.29
   0  -1 -25    5.76   38.34
   0   1 -25   20.71   24.96
   0  -1 -25   38.49   30.80
   0  -1  26  -10.17   22.04
   0  -1 -26   60.15   43.38
   0   1 -26   -7.15   25.31
   0  -1 -26   24.22   28.28
   0  -1 -27   16.78   29.33
   0   1 -27   33.71   28.52
   0   1  28    4.03   23.52
   0   1 -28   66.07   31.94
   0  -1 -28   17.53   28.68
   0   1  29    4.16   24.02
   0   1 -29   -8.11   27.54
   0  -1 -29   22.84   31.69
   0   1  30   25.67   28.67
   0  -1 -30   23.78   32.51
   0   1 -30   25.13   30.72
   0   1  31   39.55   29.17
   0   1 -31   26.10   30.14
   0  -1 -31   14.82   30.84
   0   1  32    9.01   26.48
   0   1 -32    4.51   29.35
   0  -1 -32   30.93   35.79
   0   1  33   32.26   29.44
   0  -1 -33   85.41   41.94
   0   1 -33   46.65   34.43
   0   1  34   42.26   30.97
   0  -1 -34   55.50   41.02
   0   1  35   -4.78   26.79
   0  -1 -35   22.90   35.87
   0   2   0  708.33  121.17
   0  -2   0  748.42  121.75
   0   2   0  610.59  119.00
   0  -2   0  850.14  120.19
   0   2   0 1013.07  119.80
   0   2   0  953.69  124.20
   0   2   1    7.14    7.10
   0   2  -1    3.81   10.43
   0   2   1   12.18    7.53
   0   2  -1    9.56   17.82
   0   2   1    8.74   14.03
   0   2   1    6.03   10.81
   0  -2  -1    1.10   13.49
   0  -2   1    1.04   12.97
   0  -2  -1    6.26    9.53
   0  -2  -2   27.91   13.74
   0   2   2   53.87    9.93
   0   2   2   43.05   10.44
   0  -2   2   -1.39   10.45
   0   2  -2   48.48   20.01
   0   2   2   26.42   16.63
   0  -2   2   28.36    8.07
   0   2   2   47.85   12.70
   0  -2   2   36.14   13.77
   0  -2   3   33.29   18.85
   0   2  -3   44.93   20.20
   0   2   3   30.63   16.39
   0   2   3   30.71    9.19
   0  -2  -3   21.94   14.67
   0   2   3   14.23    9.55
   0   2   3   20.44   12.12
   0   2   4  418.72   77.87
   0  -2  -4  369.79   79.65
   0   2   4  565.88   77.79
   0   2  -4  499.20   77.33
   0  -2  -4  536.15   79.04
   0   2  -4  607.38   83.37
   0  -2   4  511.41   82.01
   0   2  -5   26.67   11.91
   0   2  -5   37.19   21.14
   0  -2   5   34.72    8.01
   0  -2   5   46.56    8.66
   0  -2  -5   44.66   19.75
   0   2   5   31.42   14.00
   0  -2   5   24.39   19.40
   0   2   5   53.21   12.88
   0  -2  -5   46.06   15.07
   0  -2   6  660.27   92.26
   0   2  -6  674.33   93.57
   0  -2   6  553.59   85.97
   0   2   6  570.37   88.13
   0   2  -6  505.98   87.03
   0  -2  -6  740.19   90.22
   0  -2   6  568.27   86.09
   0   2   6  569.99   89.31
   0  -2  -6  299.37   90.31
   0   2   7  114.00   23.73
   0  -2  -7   35.88   27.76
   0  -2   7  134.27   19.27
   0  -2  -7   85.26   23.77
   0   2   7   71.73   20.81
   0   2  -7   82.48   20.23
   0   2  -7  102.01   29.74
   0  -2   7  119.61   19.28
   0  -2   7  127.20   26.66
   0  -2   8   55.97   11.70
   0  -2  -8    2.04   23.24
   0   2   8   50.94   16.35
   0   2   8   38.20   15.26
   0   2  -8   42.10   13.64
   0  -2  -8   50.07   18.50
   0   2  -8  -15.52   22.87
   0  -2   8   37.56   11.89
   0  -2   8   38.28   18.87
   0   2   9   29.12   14.96
   0  -2   9   31.62   10.91
   0  -2  -9   42.77   24.32
   0   2  -9   20.36   11.89
   0   2   9   21.40   13.00
   0  -2  -9   31.86   17.19
   0   2  -9   12.10   21.09
   0  -2   9    5.82   14.18
   0  -2   9   11.35   10.19
   0  -2   9   12.06   16.21
   0  -2  10  120.61   19.03
   0   2  10  134.92   24.11
   0  -2 -10   50.02   31.73
   0   2 -10   91.83   20.43
   0   2  10   92.73   20.03
   0  -2 -10   72.83   22.81
   0   2 -10  -12.57   24.43
   0  -2  10   24.08   21.25
   0  -2  10  116.20   20.16
   0  -2  10  109.61   24.69
   0   2 -11   63.59   17.95
   0  -2 -11   81.47   24.17
   0   2 -11  -10.87   21.87
   0  -2  11  106.08   21.98
   0  -2  11   37.33   19.00
   0  -2  11   87.19   17.04
   0  -2 -11   -2.73   29.99
   0  -2  11   89.55   18.36
   0   2 -12  117.68   20.54
   0  -2 -12  114.53   24.56
   0   2 -12   -9.02   21.73
   0  -2  12   42.94   19.12
   0  -2 -12  -14.95   32.98
   0  -2  12   99.18   19.42
   0   2 -13   86.33   19.17
   0  -2 -13   76.99   23.34
   0   2 -13   18.71   22.81
   0  -2  13   17.53   18.27
   0  -2 -13    6.46   29.28
   0  -2  13   96.86   19.42
   0  -2  14   71.34   18.87
   0  -2 -14   50.10   22.63
   0   2 -14   69.73   20.14
   0  -2  15   12.07   14.92
   0  -2 -15    4.67   19.31
   0  -2 -15    3.75   28.85
   0   2 -15   24.58   16.35
   0  -2 -16   27.27   22.62
   0   2 -16   64.23   20.51
   0  -2 -16  -16.02   31.31
   0  -2  16   44.66   17.62
   0  -2 -17   50.20   25.22
   0   2 -17   44.67   21.60
   0  -2 -17    4.26   32.15
   0  -2  17   67.91   20.54
   0   2 -18   86.92   23.41
   0  -2 -18   53.37   25.31
   0  -2 -19   -4.74   33.92
   0  -2 -19    2.98   22.93
   0   2 -19   25.50   19.84
   0  -2 -20  -20.03   33.28
   0   2 -20    2.46   19.49
   0  -2 -20   15.77   22.54
   0  -2 -21    5.28   34.69
   0   2 -21    7.84   19.90
   0  -2 -21    3.31   22.96
   0  -2 -22   49.26   41.64
   0   2 -22   71.86   27.34
   0  -2 -22   55.81   31.36
   0  -2 -23   11.49   38.58
   0   2 -23    5.84   20.86
   0  -2 -23  -22.03   29.55
   0  -2 -24   -6.01   42.68
   0  -2 -24   61.72   32.08
   0   2 -24   58.40   27.49
   0  -2 -25   -6.28   38.72
   0  -2 -25   64.71   33.50
   0   2 -25   41.66   25.80
   0  -2 -26   13.06   40.43
   0  -2 -26    8.47   27.56
   0  -2 -27  -34.00   43.25
   0  -2 -27  -13.29   28.96
   0  -2 -28  -13.95   31.31
   0   2  29  -17.27   28.44
   0  -2 -29   -4.85   30.43
   0   2  30   22.20   26.51
   0  -2 -30   55.47   37.05
   0   2  31   -4.56   28.24
   0  -2 -31    5.27   30.45
   0   2  32   37.42   29.38
   0  -2 -32   27.33   37.07
   0   2  33   33.52   28.06
   0  -2 -33   28.27   34.40
   0   2  34    4.88   24.68
   0  -2 -34    5.85   37.59
   0   3   0    3.50    7.16
   0   3   0    5.80    6.92
   0  -3   0    2.20    9.78
   0   3   0    6.81    8.23
   0   3   0   11.77   18.84
   0   3   0   -4.09   12.89
   0  -3   0  -16.06   17.28
   0   3   1  113.27   28.11
   0  -3  -1  234.21   32.32
   0  -3   1  141.05   28.75
   0   3  -1  206.20   28.35
   0   3   1  211.76   29.89
   0   3   1  142.89   28.52
   0   3  -1  285.47   39.80
   0   3   1  242.88   37.99
   0   3   1  166.22   32.13
   0  -3   1  163.06   33.66
   0  -3  -1  156.18   34.51
   0   3   2  133.64   19.01
   0   3   2   75.84   16.74
   0  -3  -2  143.93   23.27
   0  -3   2   93.98   22.79
   0   3   2  105.82   21.15
   0   3   2  143.47   26.28
   0   3  -2  163.24   29.99
   0  -3   2    7.89   16.98
   0   3  -3  411.41   47.65
   0  -3   3  269.69   39.19
   0   3   3  325.66   35.64
   0   3   3  365.19   42.93
   0  -3  -3  294.48   40.96
   0   3   3  310.93   36.75
   0   3   3  349.34   40.14
   0  -3  -4   -1.50   15.63
   0   3   4    2.13   10.29
   0   3   4   26.89    9.40
   0  -3   4    9.71    6.43
   0  -3   4    8.34   16.99
   0   3   4   26.78   16.11
   0   3  -4   17.72   21.23
   0   3   4   12.74   12.03
   0  -3   4    7.81   14.54
   0   3   5  494.75   74.52
   0   3  -5  501.48   73.39
   0   3   5  506.50   77.96
   0  -3   5  603.13   81.65
   0   3  -5  537.49   82.98
   0   3   5  405.88   77.25
   0  -3   5  407.86   76.62
   0  -3  -5  359.98   78.43
   0   3   5  433.83   75.13
   0   3   6    1.31   11.35
   0   3   6   16.09    9.24
   0   3  -6   40.82   25.04
   0   3   6   35.18   17.48
   0  -3  -6   -3.83   18.42
   0   3  -6   20.01    9.51
   0   3   7   11.47   13.17
   0   3  -7    7.65   22.83
   0  -3  -7   10.77   21.98
   0   3  -7   21.00    9.97
   0   3   7   36.36   11.93
   0  -3  -8  335.44   44.55
   0   3   8  294.46   40.13
   0   3   8  224.77   40.89
   0   3  -8  253.46   47.72
   0   3  -8  209.50   37.48
   0   3  -9  282.13   55.65
   0   3   9  301.97   49.17
   0  -3  -9  393.81   52.50
   0   3   9  366.70   48.48
   0   3  -9  225.05   45.14
   0  -3 -10   55.79   20.42
   0  -3 -10   11.44   27.11
   0   3 -10   56.90   14.09
   0   3 -10  -13.93   23.71
   0  -3 -11  189.84   32.17
   0  -3 -11   80.55   37.39
   0   3 -11  171.14   24.64
   0  -3 -12   97.26   24.68
   0  -3 -12  -23.39   29.26
   0   3 -12   82.89   17.82
   0   3 -12   20.65   25.00
   0  -3 -13    6.77   18.90
   0  -3 -13   14.48   30.26
   0   3 -13   17.45   13.40
   0   3 -13   -3.03   24.10
   0  -3 -14   19.11   20.32
   0  -3 -14   -3.88   27.50
   0   3 -14   17.65   13.59
   0   3 -14    6.24   24.79
   0   3 -15   12.82   25.91
   0  -3 -15   12.42   32.79
   0  -3 -15   45.71   23.41
   0   3 -16   -9.88   25.89
   0  -3 -16   24.25   21.86
   0  -3 -16    4.40   27.57
   0  -3 -17   22.83   25.02
   0  -3 -17   -9.34   33.73
   0  -3 -18   -3.02   22.19
   0  -3 -18  -14.69   34.31
   0  -3 -19   89.23   30.17
   0  -3 -19  -25.86   37.26
   0  -3 -20   57.42   30.15
   0  -3 -20  -10.91   40.00
   0  -3 -21   56.88   29.15
   0  -3 -21  -11.31   34.35
   0  -3 -22   41.10   29.57
   0  -3 -22   41.56   43.27
   0  -3 -23   11.77   28.59
   0  -3 -23    6.21   41.32
   0  -3 -24   37.00   32.26
   0  -3 -24    6.50   38.25
   0  -3 -25   34.64   32.96
   0  -3 -25   54.24   47.89
   0  -3 -26   -4.52   29.73
   0  -3 -26   14.10   44.72
   0  -3 -27   18.89   32.87
   0   3  28   12.92   23.37
   0  -3 -28  -14.75   36.13
   0   3  29  -13.33   25.35
   0  -3 -29  -10.26   33.77
   0   3  30   -4.57   26.07
   0  -3 -30  -21.32   32.58
   0   3  31   42.27   30.46
   0  -3 -31   11.05   34.88
   0   3  32   19.26   27.54
   0  -3 -32   17.16   37.26
   0   3  33  -19.69   27.32
   0   4   0   56.04   16.05
   0   4   0   43.84   24.04
   0  -4   0   21.97   19.83
   0   4  -1   50.09   25.04
   0   4   1   63.61   26.64
   0  -4   1   60.18   21.96
   0   4   1   62.72   18.75
   0   4   1   54.19   13.78
   0   4  -2   62.03   26.37
   0   4   2   47.90   22.12
   0   4   2   40.09   16.47
   0  -4   2   64.13   21.47
   0   4   2   45.57   12.76
   0   4  -3   44.26   24.59
   0   4   3   49.51   22.53
   0  -4   3   45.06   20.34
   0  -4  -3   57.85   19.71
   0   4   4  114.86   27.30
   0   4  -4   37.26   27.98
   0  -4  -4   61.99   23.19
   0  -4   4   86.91   23.24
   0   4   5   79.33   23.34
   0  -4  -5   46.96   23.32
   0  -4   5   67.10   20.96
   0   4  -5   44.61   27.62
   0   4   6  403.91   63.14
   0  -4  -6  308.16   64.12
   0  -4   6  294.43   60.13
   0   4  -6  433.49   68.32
   0   4   7   54.17   22.82
   0   4  -7   50.37   27.88
   0  -4  -7   47.38   26.32
   0  -4   7   49.23   20.44
   0   4  -8   69.01   29.82
   0   4   8  133.54   27.40
   0  -4  -8   27.28   26.92
   0  -4   8   70.77   22.48
   0  -4  -9   14.83   27.39
   0   4   9   49.21   23.26
   0   4  -9   85.34   30.89
   0  -4 -10   19.26   28.25
   0   4  10  116.87   26.85
   0   4 -10   90.60   33.29
   0   4  11    2.34   19.17
   0  -4 -11   17.29   25.65
   0   4 -11    3.55   25.12
   0  -4 -12   51.95   32.28
   0   4 -12    7.22   27.29
   0  -4 -13    3.97   31.23
   0   4 -13   -3.70   27.66
   0  -4 -14   -8.47   31.13
   0   4 -14   -3.79   26.27
   0  -4 -15   -9.01   29.97
   0   4 -15   11.62   27.16
   0  -4 -15   14.51   23.38
   0   4 -16   -7.92   29.17
   0  -4 -16   28.42   39.78
   0  -4 -16   70.13   30.37
   0   4 -17   40.53   39.08
   0  -4 -17   40.11   47.04
   0  -4 -17  124.91   33.88
   0   4 -18   20.72   31.88
   0  -4 -18   37.07   42.77
   0  -4 -19  -10.57   25.42
   0  -4 -19   16.52   41.19
   0  -4 -20   18.47   26.34
   0  -4 -20   28.97   35.53
   0  -4 -21   -3.87   28.15
   0  -4 -21   -6.08   35.15
   0  -4 -22   20.21   29.78
   0  -4 -22    6.37   39.47
   0  -4 -23   -4.22   27.48
   0  -4 -23  -19.99   36.77
   0  -4 -24    4.41   30.24
   0  -4 -24  -13.88   41.83
   0  -4 -25    7.23   44.76
   0   4  27    8.48   25.57
   0   4  28  -13.15   24.64
   0   4  29   45.15   31.72
   0   4  30    9.29   26.48
   0   4  31    9.54   28.38
   0   4  32   44.01   29.42
   0   5   0    9.65   23.26
   0  -5   0  -22.72   24.73
   0   5  -1  336.65   61.96
   0   5   1  302.78   60.95
   0  -5   1  270.83   56.06
   0   5   2  264.55   58.47
   0   5  -2  272.81   58.34
   0  -5   2  309.25   55.22
   0   5   3   99.06   28.59
   0   5  -3   54.35   29.16
   0  -5   3   13.18   20.86
   0   5  -4   76.96   31.63
   0   5   4   39.90   24.74
   0  -5   4   64.21   24.55
   0   5  -5  219.91   57.11
   0   5   5  295.18   55.03
   0  -5   5  263.76   50.33
   0   5  -6   98.60   36.62
   0   5   6  138.55   33.17
   0  -5   6   89.32   27.49
   0   5  -7    7.54   25.07
   0   5   7    2.99   19.46
   0  -5   7    7.73   17.53
   0   5  -8   -3.92   27.44
   0   5   8   23.68   20.32
   0  -5   8   -5.19   16.08
   0   5  -9  -16.20   30.04
   0   5   9    2.93   19.08
   0  -5   9   26.24   18.43
   0   5 -10   28.79   29.46
   0  -5  10    8.06   17.57
   0   5  10   14.55   20.08
   0  -5  11  122.48   34.35
   0   5 -11  204.49   46.69
   0  -5  12   78.61   24.66
   0   5 -12   12.70   29.15
   0   5 -13    8.63   29.03
   0  -5 -14   -4.45   29.96
   0   5 -14   22.03   28.31
   0  -5 -15    9.45   31.53
   0   5 -15   26.96   31.90
   0  -5 -16   40.02   41.30
   0   5 -16    9.16   34.71
   0  -5 -17    5.28   32.04
   0   5 -17   51.37   37.48
   0  -5 -18   27.80   42.13
   0   5 -18   57.13   35.93
   0  -5 -19    5.85   37.57
   0   5 -19    9.70   36.61
   0  -5 -20  -12.28   37.98
   0   5 -20   19.76   30.96
   0  -5 -21  -32.10   42.93
   0  -5 -22  -26.86   40.12
   0   5  25    3.95   22.50
   0   5  26   -8.20   23.00
   0   5  27   38.16   27.82
   0   5  28    4.38   25.30
   0   5  29   -9.03   26.48
   0   5  30   -4.64   25.62
   0   6   0  535.58   98.31
   0   6   1  253.17   54.03
   0   6  -1  190.37   52.92
   0   6   2  260.40   57.20
   0   6  -2  250.64   58.87
   0   6   3   47.89   29.00
   0   6  -3   36.41   32.96
   0   6   4   47.46   29.30
   0   6  -4   83.04   35.41
   0   6   5  136.75   39.21
   0   6  -5  133.93   41.95
   0   6   6   57.55   28.22
   0   6  -6   43.02   32.26
   0   6   7  254.15   48.99
   0   6  -7  129.02   48.40
   0   6   8  120.21   34.05
   0   6  -8   95.04   39.78
   0   6  -9   55.91   34.34
   0   6 -10  103.79   40.81
   0   6 -11   38.13   31.84
   0   6 -12   24.08   31.13
   0   6 -13    4.90   30.68
   0   6 -14    9.96   30.85
   0   6 -15    5.06   31.74
   0   6 -16   56.62   38.09
   0   6 -17   -5.23   32.78
   0   6 -18   10.63   32.06
   0   6 -19  -10.80   33.88
   0   6 -20   21.94   34.09
   0   6 -21    5.57   32.65
   0   7   0   17.82   30.70
   0   7   1   34.90   27.97
   0   7  -1   45.56   32.46
   0   7   2   -4.31   27.98
   0   7  -2   -4.62   27.83
   0   7   3   85.06   34.21
   0   7  -3   18.55   30.65
   0   7   4   67.41   32.89
   0   7  -4   14.25   31.79
   0   7   5   95.66   35.23
   0   7  -5   38.56   35.58
   0   7  -6   64.52   36.10
   0   7  -7   20.38   33.62
   0   7  -8    5.16   31.96
   0   7  -9   10.42   32.28
   0   7 -10   20.99   33.84
   0   7 -11   -5.32   32.92
   0   7 -12   26.80   32.98
   0   7 -13   -5.43   33.18
   0   7 -14  -16.52   34.60
   0   7 -15  -22.32   31.94
   0   7 -16   22.62   32.36
   0   7 -17  -11.46   34.56
   0   7 -18  -17.41   36.90
   0   7 -19   -5.88   32.93
   0   7 -20  -11.90   34.41
   0   7 -21   36.13   40.38
   0   8   0    4.99   28.84
   0   8   1   29.86   32.09
   0   8  -1   10.10   31.39
   0   8  -2   30.99   30.55
   0   8   2   24.59   31.09
   0   8  -3  -20.90   29.90
   0   8  -4  -21.48   32.95
   0   8  -5  -38.49   35.78
   0   8  -6   11.13   33.56
   0   8  -7   22.39   35.67
   0   8  -8  -11.32   33.70
   0   8  -9   39.80   37.84
   0   8 -10   -5.71   33.00
   0   8 -11   28.86   36.87
   0   8 -12    5.84   34.21
   0   8 -13    5.90   35.56
   0   8 -14   23.85   36.11
   0   8 -15   -6.02   33.76
   0   8 -16   24.34   37.33
   0   8 -17  -18.43   36.10
   0   8 -18   12.41   33.71
   0   9  -1   -5.62   31.51
   0   9  -2   17.05   31.96
   0   9  -3   11.62   33.11
   0   9  -4  -29.35   35.17
   0   9  -5    5.90   33.08
   0   9  -6    5.96   33.40
   0   9  -7   11.96   32.49
   0   9  -8   41.96   38.08
   0   9  -9   -6.05   34.93
   0   9 -10   36.59   36.67
   1   0 -36  -16.90   37.94
   1   0 -35   10.95   34.78
   1   0 -34    5.31   32.44
  -1   0  33   69.89   30.46
   1   0 -33   -5.13   33.34
  -1   0  32   -4.28   25.09
   1   0 -32    4.95   32.89
  -1   0  31    8.36   23.43
   1   0 -31   -4.74   30.04
  -1   0  30    4.08   23.89
   1   0 -30  -13.67   29.26
  -1   0  29  -15.87   24.96
   1   0 -29  -13.12   31.02
  -1   0  28   80.83   30.28
   1   0 -28   79.18   35.42
  -1   0  27   33.59   25.20
   1   0 -27   23.91   29.08
  -1   0  26   14.42   22.94
   1   0 -26    7.61   27.25
  -1   0  25   -3.48   22.85
   1   0 -25    7.25   25.65
  -1   0  24    6.68   20.67
   1   0 -24  -13.79   25.33
  -1   0  23    9.62   21.55
   1   0 -23   42.85   27.12
  -1   0  22  171.97   42.15
   1   0 -22  199.80   44.73
  -1   0  21    5.87   19.63
   1   0 -21   29.49   21.98
  -1   0  20    2.79   19.77
   1   0 -20   -5.60   21.29
   1   0 -19   -5.26   21.51
   1   0 -18   -7.40   20.63
   1   0 -17   -6.92   19.93
   1   0 -17    7.08   26.23
   1   0 -16    4.35   18.40
   1   0 -16   -6.62   27.44
   1   0 -15  109.01   26.15
   1   0 -15   27.77   29.21
   1   0 -14    9.33   16.65
   1   0 -14   -2.87   22.40
   1   0 -13  211.11   39.08
   1   0 -13  169.67   45.22
   1   0 -12   17.27   16.75
   1   0 -12   19.48   24.75
   1   0 -11   79.94   22.73
   1   0 -11   93.41   29.52
   1   0 -10   -2.58   15.63
   1   0 -10   -4.03   24.05
   1   0  -9 1667.59  280.74
   1   0  -9 2157.63  284.55
   1   0  -8   91.85   22.25
   1   0  -8  111.02   28.52
   1   0  -7 1597.91  244.73
   1   0  -6   41.64   14.38
  -1   0   6   35.11   14.13
  -1   0   5  613.72   96.82
   1   0  -5  628.71   96.61
   1   0  -4   12.37    8.99
   1   0  -4    0.57    8.02
  -1   0   4    7.21    8.57
  -1   0   3    4.29    5.37
   1   0  -3    5.08    7.35
  -1   0   2   -4.32    3.68
  -1   0  -2   -2.26    4.94
   1   0   2    7.23    5.54
  -1   0  -3  877.96   29.81
  -1   0  -3  591.45   30.70
   1   0   4   23.65    8.30
  -1   0  -4    3.92    6.80
  -1   0  -4   50.87   13.80
  -1   0  -4   44.60   11.45
  -1   0  -5 8340.14   86.63
  -1   0  -5 7931.64   84.43
   1   0   6    2.03    9.04
  -1   0  -6   13.51   14.39
  -1   0  -6    0.91   13.78
  -1   0  -7 2241.94   56.43
  -1   0  -7 1797.65   50.29
   1   0   8    4.20   11.17
  -1   0  -8   77.86   19.90
  -1   0  -8   70.80   17.50
   1   0   8   30.39   11.33
  -1   0  -9  444.57   34.60
  -1   0  -9  395.59   31.04
   1   0  10   -2.69   11.17
  -1   0 -10   -8.43   19.26
  -1   0 -10   18.11   16.32
   1   0  10   -1.30    8.13
  -1   0 -11 4337.98  101.37
  -1   0 -11 4173.76   88.81
   1   0  11 1387.11   57.43
   1   0  12   -3.28   13.30
   1   0  12   39.29   12.03
  -1   0 -13  378.62   43.22
  -1   0 -13  448.44   36.21
   1   0  14   10.31   11.95
  -1   0 -14   -1.97   17.09
  -1   0 -14   10.55   21.25
  -1   0 -15  196.99   42.39
  -1   0 -15  354.22   34.21
  -1   0 -16   -9.34   21.80
  -1   0 -16    9.08   18.54
  -1   0 -17   -6.74   24.47
  -1   0 -17   36.33   21.36
  -1   0 -18   10.81   25.03
  -1   0 -18    7.71   20.42
  -1   0 -19  209.03   65.87
  -1   0 -19  303.05   55.19
  -1   0 -20   20.55   28.32
  -1   0 -20   14.45   22.87
  -1   0 -21   86.98   49.53
  -1   0 -21  176.58   38.80
  -1   0 -22  -18.18   33.41
  -1   0 -22   -3.21   23.84
  -1   0 -23   47.86   35.89
  -1   0 -23   47.40   28.18
  -1   0 -24   -4.96   30.33
  -1   0 -24  -14.23   26.18
  -1   0 -25   10.40   34.19
  -1   0 -25  -14.93   28.17
  -1   0 -26  -27.15   35.70
  -1   0 -26    7.81   27.11
  -1   0 -27   39.67   39.88
  -1   0 -27   48.62   33.06
  -1   0 -28  -23.55   39.19
  -1   0 -28   -8.45   30.28
  -1   0 -29   56.57   34.47
   1   0  30    8.21   24.20
  -1   0 -30   36.21   33.36
   1   0  31    4.21   25.09
  -1   0 -31   28.00   33.38
   1   0  32   -8.64   26.22
  -1   0 -32  -33.85   35.34
  -1   0 -33   19.86   33.85
  -1   0 -34   30.75   34.37
  -1   0 -35   58.01   34.18
  -1   1  35    9.47   26.16
  -1   1  34  -23.30   29.71
   1  -1 -34  -11.32   38.97
  -1   1  33   22.86   29.36
   1  -1 -33   43.81   39.01
  -1   1  32   13.41   26.19
   1   1 -32    4.58   28.67
   1  -1 -32  -15.86   37.77
  -1   1  31   26.20   25.70
   1  -1 -31   10.17   32.35
   1   1 -31    8.82   29.10
  -1   1  30   -4.25   23.85
   1  -1 -30   -4.89   32.15
   1   1 -30  -12.66   28.37
  -1   1  29   12.41   24.64
   1   1 -29   12.16   28.99
   1  -1 -29    4.67   32.39
  -1   1  28   40.12   26.88
   1  -1 -28    4.47   31.82
   1   1 -28   19.41   27.93
  -1   1  27   50.43   28.35
   1   1 -27   33.44   27.94
   1  -1 -27   34.23   31.71
  -1   1  26   89.88   31.29
  -1  -1  26   47.81   26.55
   1   1 -26   70.87   30.39
   1  -1 -26   60.98   32.73
  -1  -1  25   19.79   20.40
  -1   1  25    3.61   21.74
   1  -1 -25  -11.63   28.22
   1   1 -25  -10.20   24.75
  -1   1  24   10.42   21.79
  -1  -1  24   15.87   21.59
   1   1 -24   -6.46   22.43
   1  -1 -24   11.07   27.13
  -1   1  23   43.30   25.91
  -1  -1  23   63.99   25.99
   1   1 -23   61.27   28.15
   1  -1 -23   84.15   34.19
  -1  -1  22  102.25   33.28
   1  -1 -22  153.07   40.44
   1   1 -22  180.85   39.66
  -1  -1  21   69.78   24.06
   1  -1 -21   43.83   34.53
   1   1 -21   13.76   23.10
   1  -1 -21   18.90   25.15
  -1  -1  20   53.17   23.69
   1  -1 -20  -13.86   34.14
   1   1 -20   41.44   23.68
   1  -1 -20   47.62   26.19
  -1  -1  19   27.76   20.63
   1  -1 -19  -17.48   30.43
   1  -1 -19   16.84   21.87
   1   1 -19   24.59   20.56
  -1  -1  18  138.35   29.58
   1   1 -18  119.63   28.78
   1  -1 -18   82.41   29.72
  -1  -1  17   -2.25   17.83
   1  -1 -17   15.56   30.58
   1   1 -17   -4.32   19.15
   1  -1 -17   24.95   22.24
  -1  -1  16  361.13   66.63
   1  -1 -16  452.85   69.17
   1   1 -16  503.74   68.22
  -1  -1  15    1.97   15.44
   1  -1 -15   20.49   27.79
   1   1 -15   29.68   18.24
   1  -1 -15   19.61   19.07
  -1  -1  14  164.12   29.24
   1  -1 -14  125.62   31.35
   1   1 -14  158.60   29.60
  -1  -1  14  124.79   26.22
  -1  -1  14  124.74   28.78
   1  -1 -14   15.91   34.46
  -1  -1  13   14.76   13.21
   1  -1 -13   31.93   18.66
   1   1 -13   17.14   15.31
  -1  -1  13   30.22   13.27
  -1  -1  13   -1.69   14.22
  -1  -1  13   13.57   16.37
   1  -1 -13   -5.90   24.23
  -1  -1  12  216.47   34.57
  -1   1  12  275.70   36.16
   1  -1 -12  194.23   35.05
   1   1 -12  198.01   32.41
  -1  -1  12  241.99   31.45
  -1   1  12  247.32   32.31
  -1  -1  12  -14.33   28.14
  -1  -1  12  228.79   33.63
   1  -1 -12   43.61   43.97
  -1   1  11   57.91   20.34
  -1  -1  11   79.99   21.02
   1   1 -11   81.47   18.59
   1  -1 -11   59.00   19.88
  -1  -1  11   69.98   16.47
  -1   1  11   46.75   17.39
  -1  -1  11   -1.49   16.25
  -1  -1  11   69.50   18.58
   1  -1 -11   22.53   27.83
  -1   1  10  289.60   45.60
  -1  -1  10  341.22   44.22
  -1  -1  10  418.25   43.98
  -1   1  10  356.73   42.15
   1  -1 -10  347.89   44.04
   1   1 -10  313.12   41.16
  -1  -1  10  367.21   40.78
  -1  -1   9   44.76   19.31
  -1   1   9   58.13   21.87
   1  -1  -9   64.70   19.72
  -1   1   9   57.35   16.24
   1   1  -9   68.88   17.15
  -1  -1   9   68.17   15.26
  -1  -1   9   -2.60   16.09
  -1  -1   9   78.56   17.70
   1  -1  -9  -16.59   26.20
  -1  -1   8  113.74   25.05
  -1   1   8   77.39   27.28
  -1   1   8  157.53   24.23
   1  -1  -8  165.07   26.11
   1   1  -8  137.53   22.89
  -1  -1   8  141.58   22.04
  -1  -1   8  129.90   23.39
   1  -1  -8   76.45   31.35
   1  -1  -7  199.63   29.29
   1   1  -7  172.50   25.75
  -1   1   7  120.11   26.18
  -1  -1   7  177.46   25.52
  -1  -1   7   -5.56   24.49
   1  -1  -7   74.74   35.07
  -1  -1   7  248.84   27.69
  -1  -1   7  169.92   28.97
  -1   1   7  179.97   29.50
  -1  -1   6    9.20  101.39
   1   1  -6 1430.30  105.27
  -1  -1   6 1593.97  105.33
  -1   1   6 1415.15  106.74
   1  -1  -6 1525.02  108.83
  -1  -1   6 1748.95  109.31
   1  -1  -6  121.36  103.16
  -1   1   6 1737.57  111.91
  -1  -1   6 1723.56  107.29
   1   1  -5   21.60   31.53
  -1  -1   5    2.81   30.69
  -1  -1   5  258.97   30.80
   1   1  -5  279.00   31.16
  -1   1   5  240.42   32.18
   1  -1  -5  271.69   34.61
   1  -1  -5   16.46   36.84
  -1   1   5   73.88   36.50
  -1  -1   5  301.13   31.76
   1   1  -5  258.71   30.90
   1   1  -4   16.86  119.91
  -1  -1   4  365.08  121.52
  -1  -1   4 1417.60  121.29
  -1   1   4 1356.41  123.06
   1   1  -4 1383.87  121.26
  -1   1   4  814.82  123.37
   1  -1  -4  325.92  123.01
  -1  -1   4 1536.00  122.17
   1   1  -4 1475.45  121.86
  -1   1   3  117.86   19.73
  -1  -1   3  121.72   17.45
   1   1  -3  124.28   17.65
   1   1  -3    4.24   19.91
  -1   1   3   11.18   20.01
  -1  -1   3  128.61   18.17
   1   1  -3  128.76   18.17
   1   1  -2 6647.08  702.02
   1   1  -2 4473.37  698.41
  -1  -1   2 5155.03  698.63
  -1   1   2 5977.03  699.62
  -1  -1   1  126.73   25.57
  -1   1   1  163.56   24.63
   1   1  -1  113.71   25.60
   1   1  -1  161.60   26.17
   1  -1  -1  191.68   24.36
  -1   1   1  156.47   23.71
  -1  -1   1  131.55   23.79
   1   1  -1  122.24   23.55
  -1   1   0 4806.32  696.92
   1  -1   0 4834.42  696.99
  -1  -1   0 4103.42  697.66
   1   1   0 3901.08  697.44
   1  -1   0 5283.03  696.71
  -1   1   0 5321.99  696.63
   1   1   0 5147.44  697.74
  -1  -1   0 4842.25  697.71
  -1   1   0 4325.23  696.30
   1   1   0 4332.69  696.91
  -1  -1   0 4091.34  696.93
   1  -1   0 4298.08  696.34
  -1  -1  -1 1086.33  175.16
  -1   1  -1 1291.44  176.68
   1  -1   1 1143.21  176.22
   1   1   1 1154.17  175.34
  -1  -1  -1 1034.31  175.79
   1   1   1  969.27  175.57
   1   1   1  945.95  174.95
  -1  -1  -1 1152.21  175.31
   1   1   1 1319.38  174.67
  -1  -1  -1 1260.52  174.38
   1  -1   2  325.32   60.83
   1   1   2  345.79   59.45
  -1   1  -2  343.06   61.12
  -1  -1  -2  356.69   59.28
  -1  -1  -2  423.23   60.51
   1   1   2  332.93   59.84
   1   1   2  450.52   59.53
  -1  -1  -2  432.09   59.37
   1   1   3  334.05   52.38
   1  -1   3  359.96   55.08
  -1   1  -3  323.54   55.34
  -1  -1  -3  334.02   54.18
   1  -1   3  336.93   52.13
  -1   1  -3  311.42   51.74
   1   1   3  357.22   53.88
   1   1   3  313.81   53.01
  -1  -1  -3  373.42   53.28
  -1   1  -4  316.36   72.81
   1  -1   4  469.85   73.31
   1   1   4  462.45   71.72
  -1  -1  -4  480.02   72.14
   1   1   4  492.69   72.60
   1  -1   4  460.70   70.75
  -1  -1  -4  506.32   73.32
  -1   1  -4  450.59   70.57
  -1  -1  -5   99.55   20.48
  -1   1  -5   91.38   16.16
   1  -1   5   72.20   19.82
   1   1   5   85.44   19.25
   1  -1   5   80.89   15.85
  -1   1  -5   74.53   21.18
  -1   1  -5   44.81   20.80
   1   1   5   55.11   17.16
  -1  -1  -5   69.77   18.14
   1  -1   6    4.80    9.42
   1   1   6    3.17   13.07
   1  -1   6   10.43   13.76
  -1   1  -6   -4.53   15.29
  -1  -1  -6    4.60   13.42
  -1   1  -6    4.79   15.01
   1   1   6    6.06   12.33
  -1   1  -6   10.68   10.77
  -1  -1  -6   -6.14   15.74
  -1   1  -7  243.85   36.17
  -1  -1  -7  190.16   35.20
   1   1   7  247.37   36.29
   1   1   7  269.21   34.96
   1  -1   7  232.75   35.83
  -1   1  -7   15.53   33.33
   1  -1   7  250.51   33.71
  -1   1  -7  256.70   34.88
  -1  -1  -7  294.02   38.61
   1  -1   7    9.02   35.46
   1   1   8  290.81   41.68
  -1  -1  -8  342.31   42.40
   1   1   8  296.17   41.42
  -1   1  -8  365.83   42.94
   1  -1   8   37.82   42.45
  -1   1  -8    3.74   37.95
   1  -1   8  297.90   41.83
  -1   1  -8  321.77   41.51
   1  -1   8  352.92   40.45
  -1  -1  -8  223.70   44.12
   1   1   9  206.54   31.06
   1  -1   9  207.14   28.85
   1  -1   9   86.54   28.73
   1  -1   9  168.37   29.48
  -1   1  -9    1.31   26.81
  -1   1  -9  205.90   31.08
  -1  -1  -9  228.68   31.25
   1   1   9  158.71   28.31
  -1  -1  -9   97.57   34.45
  -1   1  -9  211.44   31.58
   1  -1  10  863.81   71.28
   1   1  10  837.86   72.94
   1  -1  10  764.95   69.48
  -1  -1 -10  808.89   79.63
  -1   1 -10  843.81   73.25
  -1  -1 -10  810.38   72.29
  -1   1 -10  818.92   71.71
   1   1  10  834.96   70.81
   1   1  11   52.51   18.44
   1  -1  11   50.32   15.96
  -1   1 -11    1.45   16.51
   1  -1  11   58.40   17.32
  -1  -1 -11   32.99   24.77
  -1   1 -11   50.47   21.07
   1  -1  11   27.10   17.38
   1   1  11   66.22   17.80
  -1  -1 -11   71.37   20.95
  -1   1 -11   39.74   18.48
   1  -1  12  626.93   92.61
   1  -1  12  682.77   92.18
  -1   1 -12  682.01   96.18
  -1  -1 -12  728.07   99.02
  -1  -1 -12  642.05   93.90
  -1   1 -12  566.22   92.27
   1  -1  12  301.39   90.51
   1  -1  13   66.72   19.92
  -1  -1 -13   24.88   19.24
  -1  -1 -13   -2.67   22.67
   1  -1  13   -6.87   13.90
  -1   1 -13   10.38   17.45
   1  -1  13   35.91   17.33
  -1  -1 -14  419.37   70.28
  -1   1 -14  318.79   71.83
  -1  -1 -14  393.49   74.92
   1  -1  14  427.76   67.45
  -1   1 -14  383.72   69.10
   1  -1  14  441.29   68.57
  -1  -1 -15   31.11   21.43
  -1   1 -15   26.07   18.34
   1  -1  15   15.48   15.16
  -1  -1 -15   19.30   29.01
  -1   1 -15    5.16   24.95
  -1  -1 -16   23.80   19.78
  -1   1 -16   15.04   18.37
   1  -1  16    5.40   13.44
  -1   1 -16   14.09   23.07
  -1  -1 -16  -10.34   27.15
  -1  -1 -17   11.18   26.89
  -1   1 -17  -18.22   26.23
  -1   1 -17   -6.90   19.21
  -1  -1 -17    2.54   21.07
  -1   1 -18   32.56   29.01
  -1  -1 -18   -4.01   30.22
  -1   1 -18   51.30   22.85
  -1  -1 -18   48.54   25.09
  -1  -1 -19  -17.02   30.13
  -1   1 -19   10.44   27.15
  -1  -1 -19   34.35   23.41
  -1   1 -19   -2.59   20.39
  -1   1 -20  106.38   39.52
  -1  -1 -20   86.36   41.86
  -1  -1 -20  139.80   37.87
  -1   1 -20  163.98   36.62
  -1   1 -21    7.68   26.64
  -1  -1 -21   -9.60   31.91
  -1   1 -21   -2.89   21.02
  -1  -1 -21   25.70   24.87
  -1   1 -22   48.75   32.24
  -1  -1 -22    5.05   40.05
  -1  -1 -22   47.48   27.82
  -1   1 -22   63.87   25.69
  -1   1 -23   -4.28   29.85
  -1  -1 -23   63.75   41.55
  -1   1 -23    9.56   23.62
  -1  -1 -23   35.70   25.45
  -1   1 -24   16.73   25.52
  -1  -1 -24   44.67   30.24
  -1   1 -24  -13.51   28.62
  -1  -1 -24    5.51   32.82
  -1  -1 -25   19.52   30.55
  -1   1 -25   17.58   25.23
  -1   1 -25   18.87   34.11
  -1  -1 -25    5.69   36.20
  -1  -1 -26   24.25   28.61
  -1   1 -26   -7.36   25.26
  -1  -1 -26   11.89   40.40
  -1   1 -27  -15.37   27.19
  -1  -1 -27  -33.80   32.38
  -1  -1 -27  -24.77   43.55
  -1   1 -28   15.90   25.87
  -1  -1 -28   17.64   30.32
  -1  -1 -28   -6.44   38.32
  -1   1 -29  -12.41   27.54
  -1  -1 -29   -4.57   29.71
  -1  -1 -29  -13.34   39.68
  -1   1 -30   16.99   30.63
  -1  -1 -30   23.75   34.19
  -1  -1 -30   55.27   42.94
  -1  -1 -31   19.58   31.16
  -1   1 -31   -4.41   29.39
   1   1  31   35.50   27.93
  -1  -1 -32   15.23   34.33
  -1   1 -32   45.33   33.99
   1   1  32  100.08   33.80
  -1   1 -33   18.72   32.57
  -1  -1 -33   62.94   39.87
   1   1  33   65.08   32.68
  -1  -1 -34    5.42   34.88
  -1   1 -34   28.76   32.66
   1   1  34   18.98   29.09
  -1  -1 -35   -5.61   33.05
   1   1  35  -28.99   30.07
  -1   2  34   81.90   33.65
  -1   2  33   37.79   32.25
   1  -2 -32   83.86   44.69
  -1   2  32   69.33   33.65
   1  -2 -31   -5.39   36.24
  -1   2  31    4.51   29.30
   1  -2 -30   62.34   38.91
  -1   2  30   74.71   33.39
   1  -2 -29   19.97   32.94
  -1   2  29   51.23   28.63
   1  -2 -28   19.12   32.48
  -1   2  28    4.14   26.26
   1  -2 -27   32.06   36.28
  -1   2  27   63.97   29.60
   1  -2 -26   30.67   30.90
  -1   2  26   19.30   24.74
   1  -2 -25   -4.18   29.91
  -1   2  25   14.88   24.46
   1  -2 -24   79.29   36.34
   1   2 -24   59.67   27.72
  -1   2  24   53.63   28.76
   1   2 -23  227.70   48.36
   1  -2 -23  230.37   55.02
   1  -2 -22   64.64   31.86
   1   2 -22   51.11   26.36
   1  -2 -22  100.03   45.40
   1  -2 -21   17.04   26.26
   1   2 -21   38.03   21.86
   1  -2 -21   15.87   40.47
   1  -2 -20    6.46   25.00
   1   2 -20   12.06   19.12
   1  -2 -20  -20.14   31.94
   1  -2 -19   -3.06   25.16
   1   2 -19    9.03   18.58
   1  -2 -19   -4.77   32.75
  -1  -2  18   34.67   18.12
   1   2 -18   38.24   19.57
   1  -2 -18   34.46   25.83
   1  -2 -18  -22.56   32.84
  -1  -2  17   -6.10   15.99
   1   2 -17    9.87   17.72
   1  -2 -17    8.13   21.47
   1  -2 -17   17.02   30.10
  -1  -2  16   20.89   15.63
   1  -2 -16   20.39   22.09
   1   2 -16    9.14   16.20
   1  -2 -16  -12.02   28.68
  -1  -2  15   51.10   18.48
   1  -2 -15   43.11   24.04
   1   2 -15   53.78   19.02
   1  -2 -15   -3.76   29.33
  -1  -2  14    3.25   13.65
   1  -2 -14    9.03   18.99
   1   2 -14    4.61   13.89
   1  -2 -14   -7.02   26.27
   1   2 -13   94.78   23.31
   1  -2 -13  107.75   29.29
   1  -2 -13   13.08   37.03
  -1  -2  13  101.17   22.91
  -1  -2  13  123.01   23.29
   1   2 -12   13.82   13.38
   1  -2 -12    3.95   19.16
  -1  -2  12   18.79   12.21
   1  -2 -12   -3.08   27.16
  -1  -2  12   20.16   13.14
  -1  -2  12   10.02   11.14
  -1  -2  11  115.96   19.18
   1  -2 -11   53.32   24.00
   1   2 -11   83.99   18.45
  -1  -2  11   98.45   19.55
   1  -2 -11   -8.52   25.50
  -1  -2  11   83.25   18.41
   1   2 -11   -2.21   22.16
  -1  -2  10   25.53   11.53
  -1   2  10   14.29   13.06
   1   2 -10   18.73   12.09
   1  -2 -10   31.00   19.58
  -1  -2  10   22.61   13.01
  -1   2  10    8.39   14.48
   1  -2 -10   18.28   25.37
  -1  -2  10   18.16   12.26
  -1  -2  10   28.62   16.86
   1   2 -10   -8.47   21.57
  -1  -2   9   10.86   10.76
   1  -2  -9   -4.80   17.65
   1   2  -9    3.42   10.32
  -1   2   9   -3.63   11.94
  -1   2   9    9.51   14.04
  -1  -2   9    5.42   11.36
   1  -2  -9  -19.09   22.80
  -1  -2   9    9.08    9.65
   1   2  -9   -4.05   19.33
  -1  -2   9  -12.03   17.44
  -1  -2   8  138.10   24.80
   1  -2  -8  122.04   30.26
  -1   2   8  162.59   26.81
   1   2  -8  142.14   24.24
  -1  -2   8  196.18   27.74
  -1   2   8  165.99   29.76
   1  -2  -8   56.35   35.76
  -1  -2   8  160.13   24.43
  -1  -2   8  138.78   29.56
  -1   2   7  202.93   30.60
   1   2  -7  163.33   27.09
  -1  -2   7  175.22   27.74
  -1   2   7  173.40   31.28
   1   2  -7   -7.38   31.35
  -1  -2   7  232.51   34.33
  -1  -2   7  174.78   27.26
   1  -2  -7   33.19   33.16
  -1  -2   7  188.14   29.19
  -1   2   6  319.01   36.95
   1   2  -6  214.55   32.41
  -1  -2   6  250.83   34.42
   1  -2  -6   67.95   39.20
  -1   2   6  245.73   38.85
  -1  -2   6  223.37   32.42
   1   2  -6  -12.33   36.27
  -1  -2   6  318.81   40.71
   1   2  -5  276.87   38.87
   1   2  -5  166.12   27.17
  -1   2   5  226.97   31.51
  -1   2   5  102.56   31.25
   1   2  -5  175.43   27.24
   1  -2  -5   15.17   32.37
  -1  -2   5  173.10   27.22
  -1  -2   5  276.95   35.89
   1  -2  -4   -1.32   16.37
  -1   2   4   28.86   12.22
   1   2  -4   43.85   20.59
  -1  -2   4   16.76    7.05
  -1   2   4   25.11   11.30
  -1  -2   4   19.54   15.17
   1   2  -4   30.01    7.15
   1   2  -3  140.03   27.91
   1   2  -3   98.64   17.08
  -1  -2   3  109.86   23.92
  -1   2   3  115.25   20.32
  -1   2   3  100.63   20.99
  -1  -2   3  111.05   18.10
   1  -2  -3   39.32   22.93
  -1   2   2   56.28   14.32
  -1   2   2   71.71   15.57
  -1  -2   2   61.07   18.30
  -1  -2   2   58.07   13.23
   1   2  -2   48.69   11.32
  -1   2   2   58.05   12.35
   1   2  -2   86.89   21.61
  -1   2   1  514.03   99.86
   1   2  -1  568.08  102.65
  -1   2   1  830.66  104.99
   1   2  -1  810.60  105.15
  -1   2   1  572.43  100.86
  -1   2   1  816.26  102.60
  -1  -2   1  597.52  102.92
  -1  -2   1  717.53  100.99
  -1   2   1  837.38  101.35
   1   2  -1  610.25  100.09
  -1   2   0   12.05    8.78
  -1  -2   0   15.94   16.38
   1   2   0   29.51   16.56
  -1   2   0   25.05   17.52
   1   2   0   18.82    6.15
  -1   2   0   22.37    8.79
  -1  -2   0   20.23   10.46
   1   2   0   16.76    8.88
  -1  -2   0    8.78   14.73
  -1   2   0   33.77   10.53
   1   2   0   19.30   13.62
   1  -2   0   37.45   13.01
  -1   2   0   15.12    6.40
  -1  -2  -1  552.24  113.40
   1   2   1  852.82  113.69
  -1   2  -1 1065.82  119.93
   1  -2   1 1132.74  120.04
  -1  -2  -1  726.57  116.70
   1   2   1  873.61  117.41
   1  -2   1  623.70  114.25
   1   2   1  785.50  115.05
  -1  -2  -1  736.61  115.65
  -1  -2  -1  671.63  116.86
   1  -2   1  964.15  116.81
   1   2   1  677.17  116.61
   1   2   2   32.42   14.59
   1  -2   2   30.32   12.04
  -1  -2  -2   18.46   12.82
   1   2   2   25.61   10.67
  -1  -2  -2   17.08    9.61
  -1   2  -2   16.52   19.17
   1   2   2   17.81   15.12
  -1  -2  -2   18.35   15.04
   1  -2   2   29.93   18.66
   1  -2   2   17.95    8.94
   1   2   2   35.57    8.63
   1  -2   3 2534.81  309.67
   1   2   3 1645.75  305.72
  -1   2  -3 2464.61  309.48
   1   2   3 1897.24  306.77
   1   2   3 1855.45  305.44
  -1  -2  -3 1675.10  305.71
   1   2   3 2205.41  304.71
  -1  -2  -3 2136.22  304.93
  -1   2  -4  706.29   94.68
   1  -2   4  488.78   92.59
   1   2   4  485.93   90.14
   1   2   4  519.71   89.92
  -1  -2  -4  544.94   91.19
   1   2   4  621.45   89.16
  -1  -2  -4  646.50   89.81
  -1   2  -5  845.13  109.13
   1   2   5  572.72  103.81
   1  -2   5  578.22  106.43
   1   2   5  674.32  103.42
  -1  -2  -5  809.62  104.57
  -1  -2  -5  582.52  105.26
   1  -2   5  760.59  101.96
   1   2   5  554.07  104.08
  -1   2  -5  624.81  101.57
  -1   2  -6   33.77   10.61
  -1  -2  -6   40.26   18.86
   1  -2   6   37.76    9.88
   1   2   6   22.07   14.28
  -1  -2  -6   42.81   15.14
   1  -2   6   46.53   20.26
  -1   2  -6   58.64   22.96
   1   2   6   40.26   13.46
  -1   2  -6   11.50   16.06
  -1   2  -7  446.67   82.44
   1  -2   7  442.73   81.52
  -1   2  -7  559.20   78.11
  -1  -2  -7  427.63   82.26
   1   2   7  443.33   79.73
   1  -2   7  498.61   77.05
   1   2   7  451.77   78.71
  -1   2  -7  529.18   79.58
  -1  -2  -7  576.41   80.30
  -1  -2  -8  213.16   40.07
  -1   2  -8  176.27   34.28
   1   2   8  167.46   36.18
  -1  -2  -8  225.09   37.45
   1  -2   8  214.02   33.04
   1  -2   8  195.42   38.31
  -1   2  -8  177.96   41.16
   1   2   8  190.77   34.89
  -1   2  -8  188.78   35.57
   1  -2   9   49.20   12.87
   1   2   9   45.59   16.37
  -1  -2  -9   45.92   18.08
  -1   2  -9   10.31   22.28
   1  -2   9   28.58   18.05
  -1   2  -9   59.90   16.70
  -1  -2  -9   18.89   23.04
   1   2   9   38.25   14.88
  -1   2  -9   35.76   16.94
   1  -2  10   80.57   15.70
   1   2  10   57.21   18.35
  -1  -2 -10   55.27   20.31
  -1   2 -10    2.10   21.55
   1  -2  10   65.92   20.62
  -1   2 -10   51.16   18.94
  -1  -2 -10   22.95   25.98
   1   2  10   60.65   17.78
  -1   2 -10   63.87   18.51
   1  -2  11  230.73   35.88
  -1  -2 -11  268.17   41.49
  -1   2 -11  185.31   39.46
  -1  -2 -11  224.66   49.32
   1  -2  11  215.98   39.34
  -1   2 -11  246.12   38.10
  -1   2 -12    8.33   15.98
  -1  -2 -12   36.43   25.29
  -1  -2 -12   18.80   16.99
  -1   2 -12   35.15   16.54
  -1   2 -12   -2.23   19.48
  -1  -2 -13   45.32   26.76
  -1   2 -13   35.41   21.27
  -1   2 -13   -2.30   19.88
  -1   2 -13   42.50   16.83
  -1  -2 -13   54.92   20.70
  -1  -2 -14  186.18   31.16
  -1   2 -14  238.26   30.08
  -1  -2 -14  138.85   46.80
  -1   2 -14  177.79   36.58
  -1  -2 -15  112.82   27.63
  -1   2 -15   73.42   21.26
  -1  -2 -15   57.67   31.22
  -1   2 -15   44.89   23.64
  -1   2 -15    7.32   22.28
  -1  -2 -16   42.31   38.42
  -1  -2 -16  103.13   27.40
  -1   2 -16   76.74   22.53
  -1   2 -16   38.62   27.31
  -1  -2 -17  -20.71   30.16
  -1  -2 -17   -5.36   20.59
  -1   2 -17    8.61   17.21
  -1   2 -17  -15.69   21.22
  -1  -2 -18  -13.32   30.81
  -1  -2 -18   51.33   25.19
  -1   2 -18   41.32   21.08
  -1   2 -18   22.53   22.25
  -1  -2 -19    9.40   34.31
  -1  -2 -19   39.03   25.35
  -1   2 -19    9.72   20.15
  -1   2 -19   12.08   24.24
  -1  -2 -20    3.18   22.83
  -1   2 -20   35.94   20.33
  -1  -2 -20  -10.01   34.80
  -1  -2 -21   -5.28   34.70
  -1   2 -21   -8.11   20.61
  -1  -2 -21  -13.42   23.08
  -1  -2 -22    5.54   35.16
  -1   2 -22   19.92   21.67
  -1  -2 -22  -13.99   25.47
  -1  -2 -23   23.26   36.08
  -1  -2 -23   36.78   28.94
  -1   2 -23   56.82   26.11
  -1  -2 -24  -54.26   39.17
  -1   2 -24   21.89   23.21
  -1  -2 -24   23.18   27.34
  -1  -2 -25   -6.30   41.42
  -1  -2 -25   -4.03   26.15
  -1   2 -25   -3.28   22.76
  -1  -2 -26  -12.96   40.67
  -1  -2 -26   16.86   28.71
  -1   2 -26   24.01   25.75
  -1  -2 -27  -13.50   41.37
  -1  -2 -27  -26.25   31.44
  -1  -2 -28  -28.01   43.33
  -1  -2 -28    4.56   27.88
  -1  -2 -29  -43.56   44.91
  -1  -2 -29   38.01   32.94
  -1  -2 -30  -22.50   45.83
  -1  -2 -30   -4.94   28.99
  -1  -2 -31   10.25   32.15
   1   2  32   -9.50   27.02
  -1  -2 -32   32.04   38.51
   1   2  33   -4.86   27.24
  -1  -2 -33   27.61   36.30
   1   2  34  -14.85   29.01
  -1  -2 -34   22.80   37.03
  -1   3  33   19.33   26.39
  -1   3  32   61.47   31.74
  -1   3  31   64.57   31.17
  -1   3  30   -4.49   25.19
  -1   3  29    8.73   26.69
  -1   3  28   16.90   24.54
  -1   3  27   -4.09   24.29
  -1   3  26   15.77   23.59
   1  -3 -26   23.34   34.40
  -1   3  25   38.00   27.50
   1  -3 -25   17.89   31.63
  -1   3  24   36.51   25.15
   1  -3 -24   81.31   37.24
   1  -3 -23  -12.26   30.35
   1  -3 -22   15.61   26.89
   1  -3 -21   11.43   39.58
   1  -3 -21  145.09   41.90
   1  -3 -20   10.87   36.46
   1  -3 -20   46.04   28.50
   1  -3 -19  -25.85   34.35
   1  -3 -19   16.85   26.07
   1  -3 -18   14.69   35.11
   1  -3 -18   22.41   26.32
   1  -3 -17  -37.03   33.08
   1  -3 -17   39.52   26.61
   1  -3 -16   -4.36   32.58
   1  -3 -16   43.23   25.50
   1  -3 -15   -4.11   30.76
   1  -3 -15  -10.92   22.51
   1  -3 -14  -19.26   28.56
   1   3 -14   -3.17   23.48
   1  -3 -14   18.10   22.33
   1  -3 -13    7.21   25.98
   1   3 -13   -9.21   23.74
   1  -3 -12    3.36   26.25
   1   3 -12   20.81   25.28
   1   3 -12   31.70   12.89
   1  -3 -11   37.40   29.94
   1   3 -11  -14.39   26.59
   1  -3 -10    2.88   23.87
   1   3 -10   -2.79   22.92
   1   3 -10    2.50    9.15
   1   3  -9    5.39   22.83
  -1   3   9   29.91   14.72
   1  -3  -9   10.60   22.78
   1   3  -9   43.81   11.03
  -1   3   9   48.55   14.85
   1   3  -8   39.06   32.55
  -1   3   8  207.40   28.31
   1   3  -8  151.82   23.72
  -1   3   8  162.69   30.13
   1  -3  -8   14.56   32.24
   1   3  -7   91.15   28.23
  -1  -3   7   66.91   12.93
   1  -3  -7   28.68   25.04
   1   3  -7   68.85   13.39
  -1   3   7  105.77   18.11
  -1   3   7   58.76   18.19
  -1  -3   6   98.30   15.61
   1  -3  -6   -1.99   22.71
  -1   3   6   98.02   19.31
   1   3  -6   87.75   15.29
   1   3  -6  122.99   30.90
  -1   3   6   95.89   20.30
  -1  -3   5   42.68   18.86
  -1   3   5   57.17   15.65
  -1   3   5   66.86   17.44
  -1  -3   5   66.00   11.15
   1   3  -5   89.47   27.30
   1  -3  -5   17.79   20.27
   1   3  -5   39.30    9.32
  -1  -3   5   59.00   19.75
  -1   3   5   74.50   14.26
  -1  -3   4  379.97   30.00
  -1   3   4  607.96   25.82
   1   3  -4  593.14   44.17
  -1   3   4  649.78   39.48
  -1   3   4  604.26   32.18
  -1   3   4  499.46   26.59
  -1  -3   4  588.45   18.66
   1  -3  -4  333.73   36.00
   1   3  -4  410.41   12.58
  -1   3   3   13.05    9.54
  -1  -3   3    6.05    6.97
  -1   3   3   11.81    8.84
  -1   3   3   -5.90   18.80
   1   3  -3    0.35    5.02
   1   3  -3    2.12   20.39
  -1  -3   3    3.46   15.74
  -1   3   3   13.40   11.29
  -1   3   2  272.20   38.78
  -1  -3   2  240.18   37.71
   1   3  -2  212.46   36.69
  -1   3   2  196.75   37.32
  -1  -3   2  223.36   43.05
  -1   3   2  203.46   38.48
  -1   3   2  335.64   46.77
   1   3  -2  299.55   47.75
  -1   3   2  250.19   41.55
  -1   3   1   47.38   13.44
  -1   3   1  101.22   15.64
  -1  -3   1   94.54   15.95
   1   3  -1   64.86   13.95
   1   3  -1   72.72   19.54
  -1   3   1   54.55   15.20
  -1   3   1   57.64   17.41
  -1  -3   1   66.82   22.91
  -1   3   1  135.10   26.35
   1   3  -1  110.54   26.30
   1   3   0  106.36   25.73
  -1  -3   0  111.80   24.84
  -1   3   0  105.20   27.10
  -1  -3   0  114.80   18.10
  -1   3   0   93.13   15.13
   1   3   0   90.07   16.02
   1   3   0   74.06   13.69
  -1   3   0   53.91   15.67
   1   3   0   68.64   13.40
  -1   3   0   80.56   18.65
   1  -3   0   88.83   21.95
  -1  -3   0   70.16   23.07
   1   3   0   77.96   21.12
  -1   3   0   54.13   13.41
  -1   3  -1   63.21   13.63
  -1  -3  -1  107.47   19.58
  -1   3  -1   88.52   14.84
   1   3   1   61.27   16.62
   1   3   1   86.57   15.04
  -1  -3  -1   80.26   23.63
   1  -3   1  154.11   23.38
   1   3   1   75.93   21.50
  -1   3  -1  135.06   29.18
   1   3   1   89.88   23.73
  -1  -3  -1   95.52   23.84
   1   3   2  340.74   54.43
   1  -3   2  381.39   56.73
  -1   3  -2  405.67   58.58
   1   3   2  248.24   52.77
   1   3   2  315.17   48.69
   1  -3   2  245.78   48.86
   1   3   2  314.69   50.32
  -1  -3  -2  302.78   51.81
  -1  -3  -2  309.92   54.07
   1  -3   2  368.86   53.62
   1   3   3 1124.28  152.40
   1   3   3 1153.24  156.99
   1  -3   3 1435.50  160.69
  -1   3  -3 1202.01  159.85
   1  -3   3  764.84  151.60
  -1  -3  -3 1040.87  155.58
   1   3   3  930.65  153.32
   1   3   3 1087.91  156.45
   1  -3   3  909.51  154.44
   1   3   4  368.51   69.84
   1  -3   4  420.87   69.05
  -1  -3  -4  556.21   68.87
   1   3   4  500.33   66.86
   1  -3   4  523.29   74.14
  -1   3  -4  560.15   76.30
   1  -3   4  332.71   65.40
   1   3   4  393.22   69.98
  -1  -3  -4  405.69   69.25
   1   3   4  372.07   67.49
  -1  -3  -5   83.02   24.50
   1   3   5   98.60   21.89
  -1  -3  -5  122.21   23.40
   1   3   5  100.51   19.81
   1   3   5   94.13   24.05
   1   3   5   74.56   24.10
   1  -3   5  154.54   31.77
  -1   3  -5  141.65   32.77
  -1  -3  -6  904.71  116.85
   1   3   6  742.82  114.78
   1   3   6  575.99  116.23
  -1   3  -6  846.29  122.38
   1   3   6  843.37  119.11
  -1  -3  -6  709.88  118.09
   1   3   6  648.73  115.69
  -1  -3  -7  118.49   34.77
   1   3   7  153.90   30.82
  -1  -3  -7  222.10   32.86
   1   3   7  140.82   32.46
  -1   3  -7  184.46   39.25
   1   3   7  180.29   29.25
  -1   3  -7  122.43   29.91
   1   3   8  497.30  101.91
  -1   3  -8  643.82  107.62
  -1  -3  -8  764.65  103.53
   1   3   8  821.24  102.32
  -1   3  -8  660.34  101.41
  -1  -3  -8  505.82  105.64
   1   3   8  573.77  102.27
  -1  -3  -9   95.47   21.86
   1   3   9   90.28   22.15
  -1   3  -9   62.94   28.21
  -1  -3  -9   19.45   25.76
  -1   3  -9   71.25   18.98
   1   3   9   65.47   17.78
  -1   3 -10  148.13   43.42
  -1  -3 -10  229.82   37.59
  -1  -3 -10  183.98   41.45
  -1   3 -10  166.28   33.89
  -1   3 -11   46.58   25.62
  -1  -3 -11   52.31   19.50
  -1  -3 -11   20.47   26.38
  -1   3 -11   41.88   16.50
  -1   3 -12   -5.89   22.81
  -1  -3 -12   -2.01   16.58
  -1  -3 -12   -3.21   25.43
  -1   3 -12   17.32   13.21
  -1   3 -13    3.02   23.03
  -1  -3 -13   54.35   20.48
  -1  -3 -13   13.77   27.44
  -1   3 -13   33.69   16.75
  -1   3 -14    3.09   27.02
  -1  -3 -14  108.68   26.15
  -1  -3 -14   37.49   31.46
  -1   3 -14  138.63   24.18
  -1   3 -15   -6.33   25.31
  -1  -3 -15  118.46   27.46
  -1  -3 -15   35.98   36.46
  -1   3 -15   89.17   22.33
  -1   3 -16  -29.12   24.83
  -1  -3 -16   21.02   20.82
  -1  -3 -16    8.61   29.54
  -1   3 -16    1.87   14.95
  -1  -3 -17   72.55   26.14
  -1  -3 -17    9.22   41.26
  -1   3 -17   13.24   27.46
  -1  -3 -18   20.70   23.44
  -1  -3 -18   -9.76   33.85
  -1   3 -18  -10.16   24.87
  -1  -3 -19  143.90   36.18
  -1  -3 -19   -5.20   41.37
  -1  -3 -20   56.13   28.87
  -1  -3 -20   27.38   44.65
  -1  -3 -21   10.36   26.00
  -1  -3 -21   40.28   39.59
  -1  -3 -22   39.97   28.78
  -1  -3 -22   -6.04   38.91
  -1  -3 -23   11.45   25.64
  -1  -3 -23  -18.79   41.61
  -1  -3 -24   12.00   28.12
  -1  -3 -24   26.19   44.52
  -1  -3 -25    8.37   27.50
  -1  -3 -25  -13.48   45.77
  -1  -3 -26  -17.49   31.66
  -1  -3 -26  -21.07   44.63
  -1  -3 -27   27.38   30.41
  -1  -3 -27   -7.29   42.16
  -1  -3 -28   47.82   34.84
  -1  -3 -28    7.56   44.59
  -1  -3 -29   14.92   33.23
  -1  -3 -29   39.09   49.09
  -1  -3 -30   41.32   36.99
  -1  -3 -30  -16.16   45.36
  -1  -3 -31   10.78   33.39
  -1  -3 -32  -11.16   35.80
   1   3  32   78.59   33.78
  -1  -3 -33   -5.76   35.20
   1   3  33   -5.01   26.75
  -1   4  32  -28.62   26.66
  -1   4  31   51.22   32.23
  -1   4  30  -18.13   25.93
  -1   4  29   26.45   28.25
  -1   4  28   25.63   23.49
  -1   4  27  -28.91   25.92
  -1   4  26  -11.95   22.04
  -1   4  25   23.01   25.44
  -1   4  24   36.86   24.31
  -1   4  23   46.01   24.52
  -1   4  22   -3.39   20.95
   1  -4 -19   27.69   42.70
   1  -4 -18    5.26   38.98
   1  -4 -17   49.80   38.53
   1   4 -17  -24.75   28.01
   1  -4 -16  -33.02   34.70
   1   4 -16    8.04   28.51
   1  -4 -15    8.89   29.32
   1   4 -15  -31.34   29.40
   1  -4 -14   25.09   36.44
   1   4 -14  -30.55   28.91
   1  -4 -13  -19.62   27.51
   1   4 -13    3.72   27.60
   1  -4 -12  -11.01   28.63
   1   4 -12   25.35   28.03
   1  -4 -11   27.37   26.69
   1   4 -11  -10.58   27.96
   1  -4 -10  -15.89   24.43
   1   4 -10   -3.43   24.80
   1  -4  -9    8.82   24.22
   1   4  -9    3.34   24.77
   1  -4  -8  -10.84   22.39
  -1   4   8   43.73   19.17
   1   4  -8   22.89   26.78
  -1  -4   8    2.42   16.87
  -1   4   7  234.23   38.09
  -1  -4   7  156.72   32.82
   1   4  -7  175.95   39.85
  -1   4   6  -15.40   19.74
  -1  -4   6   -4.56   15.72
   1  -4  -6  -15.79   20.66
   1   4  -6    3.09   23.93
  -1   4   5  203.65   37.84
   1   4  -5  126.82   38.18
  -1   4   5  153.67   31.67
  -1  -4   5  130.42   32.40
  -1  -4   4   50.85   20.14
  -1   4   4   29.46   14.18
  -1   4   4   41.49   21.84
   1   4  -4   53.83   25.96
  -1   4   4   41.53   11.44
  -1   4   4   21.19   12.27
  -1  -4   3    7.03   16.03
  -1   4   3   22.59   12.10
  -1   4   3   15.72   19.87
   1   4  -3   13.87   22.41
  -1   4   3   20.09   10.63
  -1   4   3    8.08    7.58
  -1   4   2    7.65    6.73
   1   4  -2   -5.33   20.33
  -1   4   2   31.85   21.72
  -1  -4   2   11.61   15.82
  -1   4   2   13.21   11.64
  -1   4   2    5.38    9.26
  -1   4   1   83.20   29.93
   1   4  -1   87.28   28.28
  -1   4   1   88.18   18.16
  -1  -4   1   58.32   24.61
  -1   4   1   77.35   19.52
  -1   4   0  270.08   48.98
   1   4   0  189.38   45.23
  -1   4   0  189.97   39.24
  -1  -4   0  221.81   44.17
   1  -4   0  279.23   44.47
  -1   4  -1   52.65   27.83
   1   4   1   53.37   24.20
   1  -4   1   76.33   22.42
  -1  -4  -1   61.99   24.90
   1   4   2   49.73   21.75
  -1   4  -2   11.12   21.98
  -1  -4  -2   14.57   12.87
   1  -4   2    1.96   16.37
   1   4   3   37.53   22.62
  -1   4  -3   70.90   29.75
  -1  -4  -3   79.18   20.19
   1  -4   3   68.66   20.69
   1   4   4  158.89   33.35
  -1   4  -4  159.26   38.22
  -1  -4  -4  133.42   30.71
   1  -4   4  121.96   29.70
   1   4   5  106.32   27.64
  -1   4  -5  103.72   34.12
  -1  -4  -5  107.35   28.41
   1  -4   5  137.73   27.92
   1   4   6   53.31   21.57
  -1   4  -6   76.03   31.47
   1  -4   6   69.04   20.19
  -1  -4  -6   47.38   23.68
   1   4   7   -8.77   19.08
  -1  -4  -7   -4.72   20.81
  -1   4  -7   12.69   25.92
   1  -4   7   24.18   15.22
   1   4   8   99.35   25.44
  -1   4  -8   93.49   31.69
  -1  -4  -8   20.99   25.84
   1   4   9   38.42   19.45
  -1  -4  -9  -11.38   23.57
  -1   4  -9   23.37   24.67
  -1  -4  -9   19.18   17.31
   1   4  10   25.39   19.01
  -1   4 -10   45.17   29.62
  -1  -4 -10   59.03   21.52
  -1  -4 -10   34.43   27.87
  -1   4 -11   46.78   31.36
  -1  -4 -11   34.63   20.99
  -1  -4 -11    6.74   24.65
  -1   4 -12   21.96   26.40
  -1  -4 -12   -4.60   18.78
  -1  -4 -12   -3.61   27.94
  -1   4 -13    7.38   28.51
  -1  -4 -13   87.19   25.00
  -1  -4 -13    7.82   30.60
  -1   4 -14    3.77   26.14
  -1  -4 -14   71.83   24.80
  -1  -4 -14  -16.66   30.55
  -1   4 -15   -3.85   27.43
  -1  -4 -15   51.56   24.00
  -1  -4 -15    8.94   33.63
  -1   4 -16   -7.85   28.84
  -1  -4 -16   17.20   22.75
  -1  -4 -16    9.49   33.90
  -1   4 -17   31.99   31.63
  -1  -4 -17  154.16   34.32
  -1  -4 -17   35.42   46.88
  -1   4 -18   16.31   29.13
  -1  -4 -18   73.23   29.80
  -1  -4 -18   10.68   43.69
  -1   4 -19    4.15   26.79
  -1  -4 -19   50.24   28.27
  -1  -4 -19  -16.87   39.09
  -1   4 -20    4.23   27.63
  -1  -4 -20   45.75   28.89
  -1  -4 -20    5.91   34.29
  -1  -4 -21   18.45   26.86
  -1  -4 -21  -24.83   39.38
  -1  -4 -22   12.88   43.48
  -1  -4 -22   34.79   27.69
  -1  -4 -23   20.20   40.57
  -1  -4 -23   -4.07   28.53
  -1  -4 -24   13.87   38.89
  -1  -4 -24  -21.27   30.44
  -1  -4 -25   -7.22   40.49
  -1  -4 -25   13.32   29.51
  -1  -4 -26    7.50   42.74
  -1  -4 -26   13.87   29.02
  -1  -4 -27   -7.79   45.79
  -1  -4 -27  -28.88   33.56
  -1  -4 -28  -16.11   49.26
  -1  -4 -28  -20.06   31.94
  -1  -4 -29   16.66   47.52
  -1  -4 -29   26.00   35.11
  -1  -4 -30   26.93   36.02
  -1  -4 -31  -11.14   34.04
   1   4  31   24.48   27.90
   1   4  32    5.01   25.33
  -1   5  30   58.54   30.56
  -1   5  29    8.75   24.56
  -1   5  28  -16.98   25.35
  -1   5  27   24.67   26.02
  -1   5  26   -3.97   22.58
  -1   5  25    3.82   22.40
  -1   5  24   40.38   24.88
  -1   5  23   21.13   22.02
  -1   5  22   26.97   20.99
  -1   5  21    9.66   18.39
  -1   5  20   52.26   23.73
  -1   5  19    2.93   18.79
  -1   5  18   69.44   24.79
   1   5 -18    9.66   33.28
  -1   5  17   23.68   16.72
   1   5 -17   33.09   34.30
  -1   5  16    2.49   15.39
   1   5 -16   13.88   31.75
   1   5 -15   -9.05   29.43
   1   5 -14   13.28   29.48
   1   5 -13   -8.66   30.65
  -1  -5  12   69.10   25.08
  -1   5  12   81.49   28.05
  -1  -5  11   71.59   25.63
  -1   5  11   62.54   24.93
   1   5 -11   -4.14   30.05
  -1   5  10   40.74   23.47
  -1  -5  10   64.72   23.48
   1   5 -10  -12.14   28.59
  -1   5   9   56.65   25.35
  -1  -5   9   41.90   22.18
   1   5  -9   19.90   30.94
  -1   5   8   44.20   24.12
  -1  -5   8   19.51   18.56
   1   5  -8   50.89   29.94
  -1   5   7  222.27   45.82
  -1  -5   7  185.15   42.26
   1   5  -7  192.19   49.67
  -1   5   6   41.56   25.79
  -1  -5   6   64.71   23.58
   1   5  -6   18.55   27.06
  -1   5   5   35.47   24.30
  -1  -5   5   25.64   20.95
   1   5  -5   -3.57   26.84
  -1   5   4  156.54   34.93
  -1  -5   4   97.14   27.78
  -1   5   3   36.09   24.96
  -1  -5   3   -5.62   21.22
   1   5  -3  -16.83   27.50
  -1   5   2   56.34   28.05
  -1  -5   2   23.01   22.31
   1   5  -2   69.69   31.36
  -1  -5   1   20.49   22.20
  -1   5   1    3.34   23.75
   1   5  -1   22.49   24.35
  -1  -5   0  421.28   73.89
  -1   5   0  441.30   78.31
   1   5   0  361.57   75.94
   1   5   1  231.81   64.22
  -1   5  -1  372.33   68.18
   1  -5   1  445.20   65.87
   1  -5   2  -22.59   21.82
  -1   5  -2   41.15   26.96
   1   5   2   14.96   22.19
   1  -5   3   96.06   26.65
   1   5   3   61.83   25.78
  -1   5  -3   41.72   27.92
   1  -5   4   31.96   17.60
  -1   5  -4   17.67   25.98
   1   5   4   17.40   21.99
  -1   5  -5   25.21   25.63
   1   5   5   34.12   22.82
  -1   5  -6  196.23   49.58
   1   5   6  211.95   44.28
  -1   5  -7  106.67   36.71
   1   5   7   89.57   28.70
  -1   5  -8   84.74   36.13
   1   5   8   69.35   26.46
  -1   5  -9   55.55   31.58
  -1   5 -10   98.68   38.08
  -1   5 -11    8.48   27.90
  -1   5 -12   30.09   30.15
  -1   5 -13  -26.09   29.69
  -1  -5 -13  -12.91   29.70
  -1   5 -14  -13.19   30.56
  -1  -5 -14  -13.73   32.11
  -1   5 -15    8.95   30.12
  -1  -5 -15  -33.95   33.33
  -1   5 -16   27.32   33.32
  -1  -5 -16   15.37   42.00
  -1   5 -17    9.26   31.47
  -1  -5 -17    5.41   36.38
  -1   5 -18   23.53   32.00
  -1  -5 -18   -5.64   35.83
  -1   5 -19    4.78   29.98
  -1  -5 -19  -11.87   37.18
  -1   5 -20   -4.86   32.68
  -1  -5 -20   -6.23   40.45
  -1   5 -21   39.52   33.99
  -1  -5 -21   32.17   40.18
  -1  -5 -22  -26.91   42.35
  -1  -5 -23  -35.13   46.99
  -1  -5 -24    7.31   43.46
  -1  -5 -25   -7.60   46.44
  -1  -5 -26    7.87   42.00
  -1  -5 -27   16.31   48.54
   1   5  29    4.67   23.58
   1   5  30   28.76   29.21
   1   6 -19  -16.40   34.33
   1   6 -18   32.20   35.20
   1   6 -17   15.81   35.87
   1   6 -16   15.52   35.21
   1   6 -15  -15.24   33.08
   1   6 -14   34.91   36.35
   1   6 -13    4.90   30.29
   1   6 -12   76.87   38.94
   1   6 -11   -4.71   32.02
   1   6 -10   13.87   30.46
   1   6  -9   59.39   34.23
  -1  -6   9   55.55   26.33
  -1   6   9  127.34   34.85
   1   6  -8  103.77   40.56
  -1  -6   8  101.98   33.49
  -1   6   8  181.36   41.46
   1   6  -7    8.85   28.82
  -1  -6   7   19.98   21.72
  -1   6   7    7.58   23.82
   1   6  -6   21.83   31.84
  -1  -6   6   43.37   23.31
  -1   6   6   57.17   28.47
   1   6  -5   21.17   30.80
  -1  -6   5   94.81   29.50
  -1   6   5   88.66   33.98
   1   6  -4   -4.09   28.92
  -1  -6   4   46.64   26.81
  -1   6   4   85.18   32.14
   1   6  -3   35.74   33.25
  -1  -6   3  101.78   32.70
  -1   6   3  139.87   37.90
   1   6  -2   19.48   28.31
  -1  -6   2   17.39   26.26
  -1   6   2   34.96   28.24
   1   6  -1   27.02   29.46
  -1  -6   1   67.81   31.04
  -1   6   1   70.85   35.13
   1   6   0  154.07   44.74
  -1   6   0  134.90   45.31
  -1   6  -1  152.06   44.38
   1   6   1  121.75   39.52
   1   6   2    3.60   25.21
  -1   6  -2    4.05   27.49
   1   6   3   42.47   28.95
  -1   6  -3   24.64   32.19
   1   6   4   76.80   31.21
  -1   6  -4   45.86   33.61
  -1   6  -5   -4.26   27.37
   1   6   5    3.43   24.52
  -1   6  -6   87.36   38.07
   1   6   6  118.82   34.66
  -1   6  -7   61.55   34.44
  -1   6  -8  -22.55   33.00
  -1   6  -9   37.25   32.45
  -1   6 -10   -9.57   31.12
  -1   6 -11   14.57   31.26
  -1   6 -12   19.63   32.39
  -1   6 -13   24.75   34.17
  -1   6 -14   -9.98   31.29
  -1   6 -15   -5.06   30.50
  -1   6 -16   15.40   29.31
  -1   6 -17   15.62   33.11
  -1   6 -18    5.28   30.94
  -1   6 -19  -21.40   33.67
  -1   6 -20   -5.42   31.32
  -1   6 -21   38.46   35.33
  -1   6 -22   16.68   32.68
   1   7 -19   17.77   35.31
   1   7 -18    5.84   33.24
   1   7 -17   23.00   34.35
   1   7 -16   -5.67   31.76
   1   7 -15  -11.16   32.29
   1   7 -14   27.49   35.95
   1   7 -13   -5.41   31.27
   1   7 -12  -10.66   30.82
   1   7 -11    5.25   31.63
   1   7 -10   10.33   33.59
   1   7  -9   25.43   34.01
   1   7  -8   45.38   36.32
   1   7  -7   -5.00   33.94
  -1   7   7   17.30   27.79
   1   7  -6   49.20   35.54
  -1   7   6   64.75   33.16
   1   7  -5   14.60   32.34
  -1   7   5   48.01   30.65
   1   7  -4   18.95   35.44
  -1   7   4   65.84   32.93
   1   7  -3   32.65   29.35
  -1   7   3    4.44   27.93
   1   7  -2  -31.63   31.42
  -1   7   2    8.93   29.10
   1   7  -1  -22.02   26.22
  -1   7   1    4.50   27.54
   1   7   0   56.39   30.33
  -1   7   0   54.66   35.09
   1   7   1   56.04   32.47
  -1   7  -1   23.03   30.13
   1   7   2   29.72   29.29
  -1   7  -2    9.39   29.56
  -1   7  -3   23.76   30.51
   1   7   3  -16.60   29.35
  -1   7  -4    9.71   30.05
  -1   7  -5    4.87   29.33
  -1   7  -6   39.40   35.01
  -1   7  -7   45.34   37.31
  -1   7  -8  -10.37   30.85
  -1   7  -9  -21.24   36.21
  -1   7 -10    5.38   33.27
  -1   7 -11   10.83   32.66
  -1   7 -12    5.44   32.80
  -1   7 -13    5.47   32.51
  -1   7 -14    5.53   31.96
  -1   7 -15   16.79   36.45
  -1   7 -16    5.66   32.22
  -1   7 -17    5.73   34.04
  -1   7 -18   17.36   33.53
  -1   7 -19   -5.85   35.71
  -1   7 -20    5.91   37.01
  -1   7 -21   29.82   33.72
  -1   7 -22  -18.06   36.87
   1   8 -18   18.64   36.01
   1   8 -17  -18.44   35.61
   1   8 -16   12.15   36.65
   1   8 -15  -12.00   35.22
   1   8 -14  -35.59   36.61
   1   8 -13   11.72   35.37
   1   8 -12  -28.93   36.52
   1   8 -11    5.72   35.38
   1   8 -10  -28.21   37.73
   1   8  -9   22.29   31.89
   1   8  -8   -5.50   32.71
   1   8  -7   21.86   33.10
   1   8  -6   21.59   32.69
   1   8  -5    5.36   30.05
   1   8  -4   53.21   35.41
  -1   8   4   -9.79   29.15
   1   8  -3   -5.25   31.63
  -1   8   3    4.95   28.57
   1   8  -2  -10.24   30.08
  -1   8   2  -14.99   28.50
   1   8  -1   15.16   30.91
  -1   8   1   10.18   29.46
   1   8   0  -14.72   31.15
  -1   8   0   -5.14   29.32
  -1   8  -1   62.93   37.94
  -1   8  -2    5.30   31.05
  -1   8  -3  -15.90   29.80
  -1   8  -4    5.36   32.29
  -1   8  -5   -5.47   34.25
  -1   8  -6  -22.44   33.52
  -1   8  -7    5.67   35.07
  -1   8  -8   34.75   37.55
  -1   8  -9   -5.82   33.12
  -1   8 -10   29.37   34.70
  -1   8 -11    5.89   34.99
  -1   8 -12    5.90   35.58
  -1   8 -13   -5.96   34.42
  -1   8 -14  -12.02   35.26
  -1   8 -15   24.23   33.60
  -1   8 -16  -24.44   37.98
  -1   8 -17    6.16   34.51
  -1   8 -18   24.82   39.05
   1   9 -10   18.04   34.83
   1   9  -9   -5.95   35.40
   1   9  -8    5.89   33.01
   1   9  -7   46.60   36.71
   1   9  -6   -5.76   34.26
   1   9  -5   -5.73   34.09
   1   9  -4   62.38   39.64
   1   9  -3  -11.29   32.64
  -1   9   1   11.05   33.78
  -1   9   0    5.58   31.78
  -1   9  -1   17.09   31.52
  -1   9  -2   -5.75   31.21
  -1   9  -3   35.40   35.95
  -1   9  -4   17.85   37.38
  -1   9  -5    6.07   32.42
  -1   9  -6   12.25   34.90
  -1   9  -7    6.14   33.90
  -1   9  -8    6.19   34.15
  -1   9  -9   -6.20   34.73
  -1   9 -10   24.81   36.54
  -2   0  33   30.95   28.09
   2   0 -32   25.29   34.97
  -2   0  32   30.09   26.25
   2   0 -31   -4.88   30.56
  -2   0  31   -8.41   24.66
   2   0 -30    4.69   31.88
  -2   0  30  -12.25   24.64
   2   0 -29   72.04   37.15
  -2   0  29   55.69   29.12
   2   0 -28   25.83   29.62
  -2   0  28    7.73   21.42
   2   0 -27   28.83   31.91
  -2   0  27   30.03   24.22
   2   0 -26    3.93   27.38
  -2   0  26   29.05   24.79
   2   0 -25   85.58   33.15
  -2   0  25   70.15   29.31
   2   0 -24  -14.16   25.80
  -2   0  24   -3.38   23.93
   2   0 -23   13.45   27.06
  -2   0  23   -6.50   21.36
   2   0 -22   47.80   26.76
  -2   0  22   71.74   29.18
   2   0 -21   77.95   28.94
  -2   0  21   38.80   25.44
   2   0 -20  -16.98   23.02
  -2   0  20   -8.55   18.81
   2   0 -19  111.93   31.32
  -2   0  19  111.18   31.02
   2   0 -18  478.18   77.44
  -2   0  18  402.22   76.75
   2   0 -17  201.81   42.53
  -2   0  17  214.78   43.58
   2   0 -16  372.76   64.00
  -2   0  16  340.76   63.13
   2   0 -15   -2.04   17.29
  -2   0  15    2.17   17.81
   2   0 -14   -3.80   17.05
  -2   0  14   16.22   17.76
   2   0 -13   -3.51   16.97
  -2   0  13    3.78   15.20
   2   0 -12   22.69   18.40
  -2   0  12   26.29   17.59
   2   0 -11    5.99   16.13
  -2   0  11   14.57   16.42
   2   0 -10  440.29   68.61
  -2   0  10  381.30   68.49
   2   0  -9  209.13   38.76
  -2   0   9  206.75   38.42
   2   0  -8 2438.30  352.26
  -2   0   8 2173.98  351.96
   2   0  -7   18.19   12.14
  -2   0   7   13.12   14.81
   2   0  -6 9489.48   98.74
  -2   0   6 9999.00  103.08
  -2   0   5   77.86   14.35
   2   0  -5   51.88   11.98
  -2   0   4  637.38   27.27
   2   0  -4  660.31   27.03
   2   0  -3   89.93   17.10
  -2   0   3   76.72   17.16
   2   0  -2 3830.32  586.88
  -2   0   2 4212.64  586.96
  -2   0   2 4019.55  586.76
   2   0  -2 3500.62  586.55
   2   0  -1   16.58    8.27
  -2   0   1   10.27    7.07
  -2   0   1   15.10    7.07
  -2   0   0   75.85   14.99
  -2   0   0   71.50   14.18
   2   0   0   86.90   14.40
  -2   0  -1  158.59   15.64
   2   0   1  131.02   13.12
   2   0   2   24.00   25.56
  -2   0  -2 3307.12   56.10
  -2   0  -3   42.05   11.17
   2   0   3   83.56   14.61
  -2   0  -3   45.72   16.24
  -2   0  -4    5.77    8.21
  -2   0  -4    7.24   12.93
  -2   0  -4  -11.67   16.56
   2   0   5   64.36   14.12
  -2   0  -5   28.19   22.25
  -2   0  -5   46.71   13.79
  -2   0  -5   88.73   20.06
   2   0   5  101.93   15.28
  -2   0  -6   27.87   16.09
  -2   0  -6    0.88    8.17
   2   0   6    8.73    9.70
  -2   0  -6   16.79   17.01
   2   0   7  262.92   20.44
  -2   0  -7   -2.94   14.22
   2   0   7   -6.60   20.39
  -2   0  -7  446.48   30.41
  -2   0  -7  375.25   30.55
   2   0   8  253.25   31.98
  -2   0  -8  333.59   38.48
  -2   0  -8  272.18   38.12
  -2   0  -9   -9.19   16.84
   2   0   9    9.50   10.68
   2   0   9    4.46   14.51
  -2   0  -9    1.49   18.19
   2   0  10 3893.44  390.77
  -2   0 -10 3785.79  395.28
  -2   0 -10 3788.38  394.70
   2   0  11  211.59   26.94
  -2   0 -11  167.97   31.59
  -2   0 -11  152.00   31.36
  -2   0 -12  777.41   83.17
  -2   0 -12  842.37   85.74
   2   0  12  847.71   79.11
   2   0  13   -5.57   11.01
  -2   0 -13   -5.87   18.71
  -2   0 -13   -6.73   19.13
   2   0  14   56.55   19.84
  -2   0 -14  110.54   27.32
  -2   0 -14   77.28   25.44
  -2   0 -15   69.64   27.64
  -2   0 -15   44.69   22.32
  -2   0 -16    5.90   23.05
  -2   0 -16   11.94   20.39
  -2   0 -17  164.01   48.99
  -2   0 -17  225.63   43.97
  -2   0 -18   85.79   36.18
  -2   0 -18   93.85   30.12
  -2   0 -19   40.90   34.84
  -2   0 -19   85.31   30.17
  -2   0 -20   11.98   30.13
  -2   0 -20   35.93   24.95
  -2   0 -21   -4.27   29.92
  -2   0 -21   15.75   24.18
  -2   0 -22  -13.52   30.93
  -2   0 -22   13.20   24.47
  -2   0 -23   -9.57   29.96
  -2   0 -23   10.39   25.67
  -2   0 -24   10.04   36.59
  -2   0 -24   50.74   28.77
  -2   0 -25   -5.26   32.13
  -2   0 -25   -3.78   26.72
  -2   0 -26   23.66   28.70
  -2   0 -26  -27.26   38.18
  -2   0 -27   12.36   26.45
  -2   0 -27   -5.69   32.86
  -2   0 -28   25.74   30.79
  -2   0 -28   11.69   35.80
  -2   0 -29   22.29   30.63
  -2   0 -29   -6.06   33.99
  -2   0 -30  -27.57   31.29
  -2   0 -30    6.29   37.94
  -2   0 -31   42.83   34.02
  -2   0 -31  -25.95   40.16
  -2   0 -32   -4.87   30.49
  -2   0 -33  -10.04   32.27
  -2   0 -34  -30.85   33.72
  -2   0 -35  131.24   47.53
  -2   1  35   -9.46   26.94
  -2   1  34  -18.60   25.80
  -2   1  33    4.56   26.75
  -2   1  32   -4.45   23.76
  -2   1  31   13.05   25.92
   2   1 -31   13.59   31.16
  -2   1  30   42.45   28.06
   2  -1 -30   25.07   36.97
   2   1 -30   -4.35   29.68
  -2   1  29   28.90   26.90
   2   1 -29   33.40   31.01
   2  -1 -29   77.11   38.39
  -2   1  28    8.01   22.80
   2  -1 -28   -9.25   31.73
   2   1 -28   15.99   28.29
  -2  -1  27   10.73   22.51
  -2   1  27   19.41   24.10
   2  -1 -27   48.68   33.45
   2   1 -27   -3.80   27.45
  -2   1  26   11.26   24.33
  -2  -1  26   38.10   24.73
   2  -1 -26   21.14   28.30
   2   1 -26   18.12   25.61
  -2   1  25   83.22   29.46
  -2  -1  25   83.71   30.01
   2  -1 -25   28.17   32.91
   2   1 -25   58.66   29.86
  -2  -1  24   -6.43   20.90
  -2   1  24    6.97   21.00
   2  -1 -24  -15.34   28.19
   2   1 -24   -6.56   24.55
  -2   1  23   -6.70   20.46
  -2  -1  23    3.09   21.01
   2   1 -23    3.09   22.09
   2  -1 -23    3.65   24.52
  -2  -1  22  195.94   40.09
  -2   1  22  183.06   40.18
   2  -1 -22  110.93   41.20
   2   1 -22  160.98   40.37
  -2  -1  21  159.15   34.64
  -2   1  21  125.90   33.78
   2  -1 -21  105.23   36.08
   2   1 -21   96.74   32.95
  -2  -1  20   40.70   22.14
  -2   1  20   70.30   24.58
   2  -1 -20   52.56   27.06
   2   1 -20   39.03   24.53
  -2  -1  19  335.71   61.08
  -2   1  19  295.32   61.17
   2  -1 -19  315.61   63.42
   2   1 -19  364.29   61.63
  -2   1  18  132.21   36.69
  -2  -1  18  164.20   38.27
   2  -1 -18  193.00   41.57
   2   1 -18  192.28   38.30
  -2   1  17  352.96   60.41
  -2  -1  17  289.62   58.45
   2  -1 -17  288.18   60.27
   2   1 -17  365.25   59.04
  -2  -1  16   37.10   17.64
  -2   1  16   -2.36   18.33
   2  -1 -16   26.85   22.32
   2   1 -16   11.91   17.36
  -2   1  15  275.64   54.52
  -2  -1  15  286.44   54.40
   2  -1 -15  306.77   56.77
   2   1 -15  332.97   54.46
   2  -1 -14   86.32   26.20
   2   1 -14   98.37   24.04
  -2  -1  14   65.42   19.54
  -2  -1  14   97.40   24.54
  -2   1  14   91.71   24.50
  -2  -1  14   90.81   23.65
   2  -1 -13  229.87   38.33
   2   1 -13  175.92   33.82
  -2  -1  13   73.83   34.34
  -2  -1  13  170.64   30.92
  -2   1  13  159.68   34.99
  -2  -1  13  177.94   34.04
   2  -1 -12   86.52   25.19
   2   1 -12  126.43   22.46
  -2  -1  12   57.69   23.80
  -2   1  12   85.15   22.22
  -2  -1  12  142.73   23.82
  -2  -1  12  120.49   19.40
  -2  -1  11  567.40   56.34
  -2   1  11  495.03   56.90
  -2  -1  11  420.79   59.78
  -2   1  11  471.64   60.24
   2  -1 -11  437.25   57.28
   2   1 -11  481.62   53.53
  -2   1  11  505.52   53.51
  -2  -1  11  488.50   52.06
  -2  -1  10   59.18   16.00
   2  -1 -10   94.72   23.31
   2   1 -10   89.32   19.36
  -2   1  10   71.36   18.08
  -2  -1  10   20.44   18.86
  -2  -1  10   88.73   20.26
  -2   1  10   41.76   18.67
  -2   1  10   29.07   22.02
  -2  -1  10   13.39   17.56
  -2  -1   9    9.69   57.47
  -2  -1   9  479.23   69.83
   2   1  -9  964.73   65.46
  -2   1   9  843.00   65.28
  -2  -1   9  966.22   64.09
  -2   1   9  842.23   67.50
  -2   1   9   88.23   59.70
  -2  -1   9 1008.40   67.64
  -2  -1   8  149.68   21.94
   2   1  -8   79.99   18.75
  -2   1   8  117.47   22.04
   2   1  -8  119.20   20.41
  -2   1   8  123.89   20.82
  -2  -1   8  126.73   19.12
  -2   1   8    1.60   20.98
  -2  -1   8   -1.28   18.45
  -2   1   7 2324.19  140.78
  -2  -1   7 2759.28  134.16
  -2   1   7 2620.02  135.62
   2   1  -7 2875.56  133.08
   2   1  -7 2740.92  132.82
  -2   1   7 3316.71  136.41
  -2  -1   7 2863.62  131.52
  -2  -1   6  167.78   23.15
   2   1  -6  190.29   22.74
  -2   1   6  175.14   24.55
  -2  -1   6   -3.24   21.81
  -2   1   6  144.13   24.34
  -2  -1   6  178.49   21.90
  -2   1   6   -9.19   22.79
  -2  -1   5 2548.86   96.09
   2   1  -5 2411.33   97.68
  -2   1   5 2555.03  101.68
  -2  -1   5 2855.53   99.87
  -2   1   4  220.83   23.58
  -2  -1   4  251.18   21.15
  -2  -1   4  243.95   22.02
   2   1  -4  208.88   21.37
  -2  -1   3 1021.61  169.96
  -2  -1   3 1232.28  170.74
   2   1  -3 1151.98  170.49
  -2   1   3 1097.52  171.01
  -2  -1   2   33.37   15.70
  -2  -1   2   34.04   10.16
  -2   1   2   53.05   14.20
  -2  -1   2   63.73   12.54
   2   1  -2   45.53   11.51
   2  -1  -2   45.61   12.73
  -2   1   2   62.07   12.89
  -2  -1   1 1946.49  112.56
   2   1  -1 1258.77  109.34
   2  -1  -1 2243.45  109.75
   2   1  -1 1840.97  109.16
  -2   1   1 1940.87  108.66
  -2  -1   1 1766.72  109.43
  -2   1   1 1662.34  111.41
   2   1  -1 1682.68  106.55
   2   1   0   10.61   26.56
  -2  -1   0   -4.48   26.91
   2  -1   0  510.15   29.93
  -2   1   0  475.81   30.08
   2   1   0  389.96   31.77
  -2  -1   0  418.93   32.55
  -2  -1   0  354.95   33.36
  -2  -1  -1  862.09   54.94
  -2   1  -1 1069.05   51.40
   2   1   1 1087.00   55.13
   2  -1   1 1106.91   50.67
  -2  -1  -1  990.36   55.43
   2   1   2  151.39   30.46
  -2  -1  -2  264.22   29.06
  -2  -1  -2  174.81   31.83
  -2   1  -2  268.75   33.22
   2  -1   2  327.66   30.07
  -2  -1  -2  282.55   33.55
   2   1   2  315.61   33.42
  -2   1  -2  313.45   30.28
  -2  -1  -3  405.69   51.38
  -2  -1  -3  348.88   48.05
   2   1   3  171.52   47.36
  -2   1  -3  326.75   51.48
   2  -1   3  405.54   49.40
   2   1   3  313.33   51.42
  -2  -1  -3  374.98   52.20
  -2   1  -3  392.58   49.73
  -2  -1  -4  181.28   28.43
   2  -1   4  190.08   26.70
  -2   1  -4  194.54   26.50
   2   1   4   20.55   26.88
  -2   1  -4  126.78   28.20
   2  -1   4  125.80   28.08
  -2  -1  -4  172.11   29.93
   2   1   4  137.31   28.74
   2  -1   5   34.07   15.17
  -2   1  -5   17.24   16.76
   2   1   5   -5.12   14.46
  -2  -1  -5    1.95   14.02
  -2   1  -5    9.79   11.83
   2  -1   5   13.14   11.97
  -2  -1  -5   22.39   15.30
   2   1   5   52.80   15.50
   2  -1   6  128.14   27.06
  -2   1  -6  121.50   27.34
  -2   1  -6  141.17   24.49
  -2  -1  -6  146.15   29.16
   2  -1   6  147.42   25.23
   2   1   6  152.16   27.58
  -2   1  -6   35.48   29.39
   2   1   6   75.60   26.66
  -2  -1  -6  143.87   27.22
   2  -1   7   82.81   20.66
   2  -1   7   78.51   18.06
  -2  -1  -7   89.91   22.98
  -2   1  -7   90.98   18.31
   2   1   7   58.51   20.43
  -2   1  -7   85.65   21.12
  -2   1  -7   -5.64   21.73
  -2  -1  -7   95.61   21.37
   2   1   7   35.93   19.76
   2   1   8  220.02   34.39
   2  -1   8  209.61   32.29
  -2   1  -8  117.58   34.33
   2  -1   8  183.96   33.11
  -2   1  -8  165.72   36.01
   2   1   8   84.89   33.45
  -2  -1  -8  185.55   34.46
  -2   1  -8  201.06   32.56
  -2  -1  -8  160.00   35.78
   2  -1   9 1310.11  107.97
  -2   1  -9 1961.10  110.07
  -2  -1  -9 1690.95  114.07
   2   1   9 1843.59  111.82
   2  -1   9 1634.13  107.77
  -2  -1  -9 1439.71  108.65
  -2   1  -9 1918.18  113.25
   2   1   9 1564.65  109.15
   2  -1  10  832.01   77.80
   2  -1  10 1113.33   79.32
  -2   1 -10 1022.57   79.50
  -2  -1 -10  994.51   84.67
   2   1  10 1068.52   81.70
   2   1  10  995.56   79.88
  -2  -1 -10  973.86   80.66
  -2   1 -10  938.30   81.10
   2  -1  11   48.41   15.70
   2   1  11   66.79   18.27
   2  -1  11   40.31   16.25
  -2   1 -11  -21.39   18.76
  -2  -1 -11   40.96   24.84
  -2   1 -11   53.43   19.00
   2   1  11   48.77   18.76
  -2  -1 -11   39.59   21.56
  -2   1 -11   46.87   20.47
   2  -1  12   59.39   16.38
   2  -1  12   47.93   15.94
  -2   1 -12  -13.30   16.12
  -2   1 -12   50.96   19.42
  -2  -1 -12   51.95   23.31
  -2   1 -12   73.46   22.83
  -2  -1 -12   50.50   21.05
   2  -1  13   28.55   12.99
   2  -1  13   30.40   14.49
  -2   1 -13   -7.68   16.63
  -2   1 -13   19.54   16.26
  -2  -1 -13   -2.58   19.59
  -2  -1 -13   14.08   19.98
  -2   1 -13   29.22   19.16
   2  -1  14   50.61   15.86
  -2  -1 -14   75.64   22.98
  -2   1 -14   34.85   21.65
   2  -1  14   41.26   17.20
  -2  -1 -14   33.64   25.19
  -2   1 -14   69.03   24.01
  -2   1 -15  213.97   39.58
  -2  -1 -15  220.39   40.58
   2  -1  15  125.83   34.14
  -2  -1 -15  194.43   44.68
  -2   1 -15  237.90   42.44
  -2   1 -16    2.29   18.41
  -2  -1 -16   -7.41   19.74
  -2   1 -16   10.59   19.97
  -2  -1 -16    3.25   25.32
  -2  -1 -17  291.38   59.37
  -2   1 -17  327.64   59.06
  -2  -1 -17  322.68   68.68
  -2   1 -17  327.95   64.23
  -2   1 -18   28.32   22.16
  -2  -1 -18   25.04   23.25
  -2  -1 -18    7.68   30.45
  -2   1 -18   40.96   26.42
  -2  -1 -19  155.66   37.25
  -2   1 -19  152.13   35.14
  -2  -1 -19   78.73   46.54
  -2   1 -19   98.57   39.92
  -2  -1 -20   24.82   23.68
  -2   1 -20   22.84   23.09
  -2   1 -20   21.72   31.87
  -2  -1 -20   26.31   33.55
  -2  -1 -21   68.63   29.43
  -2   1 -21   63.24   26.62
  -2  -1 -21   28.09   33.68
  -2   1 -21   34.86   29.22
  -2  -1 -22  -20.56   24.72
  -2   1 -22   18.94   22.78
  -2  -1 -22  -19.91   35.23
  -2   1 -22   -8.19   30.10
  -2   1 -23  -12.96   29.08
  -2  -1 -23   10.47   35.57
  -2  -1 -23   21.59   24.75
  -2   1 -23   19.77   23.60
  -2  -1 -24  -11.06   38.09
  -2   1 -24   18.01   30.74
  -2  -1 -24   37.80   26.40
  -2   1 -24   31.00   27.27
  -2  -1 -25  -17.34   35.76
  -2   1 -25   -4.66   30.65
  -2   1 -25    3.60   24.70
  -2  -1 -25   23.73   27.43
  -2  -1 -26  -12.08   37.36
  -2  -1 -26   -4.14   27.50
  -2   1 -26   14.95   26.45
  -2   1 -26   14.65   32.09
  -2   1 -27   46.73   28.82
  -2  -1 -27   51.80   33.48
  -2  -1 -27   18.69   43.68
  -2   1 -28    4.06   28.21
  -2  -1 -28   26.79   31.03
  -2  -1 -28   12.96   41.15
  -2  -1 -29   23.21   33.11
  -2   1 -29   29.48   28.92
  -2  -1 -29   33.19   40.75
  -2  -1 -30    9.53   32.37
  -2   1 -30   -8.74   30.59
  -2  -1 -30    6.86   39.06
  -2   1 -31    4.49   28.48
  -2  -1 -31    9.88   32.11
  -2  -1 -31    7.09   40.38
  -2   1 -32  -32.43   30.89
  -2  -1 -32    5.08   32.71
  -2  -1 -32  -14.60   41.63
  -2   1 -33    9.45   31.39
  -2  -1 -33   -5.25   32.90
   2   1  34   33.65   29.75
  -2  -1 -34   16.12   35.25
  -2   1 -34   43.77   32.32
   2   1  35   19.56   29.47
  -2  -1 -35   38.71   37.07
  -2   1 -35   44.67   35.44
  -2   2  34  -23.93   27.47
  -2   2  33   18.71   27.94
  -2   2  32   18.29   25.77
  -2   2  31   -4.47   25.44
  -2   2  30   17.41   28.07
  -2   2  29   59.23   31.24
  -2   2  28   28.74   26.40
  -2   2  27   27.80   24.61
  -2   2  26   -3.84   24.92
  -2   2  25   -3.70   24.05
   2  -2 -25   -4.33   29.41
  -2   2  24  149.43   37.83
   2  -2 -24  107.53   43.71
  -2   2  23   44.41   25.84
   2  -2 -23   35.50   30.89
  -2   2  22  202.72   44.42
   2  -2 -22  120.28   48.13
   2   2 -22  260.84   45.77
  -2   2  21   -3.12   19.32
   2  -2 -21  -10.73   26.04
   2   2 -21    5.07   19.28
  -2   2  20  116.16   31.18
   2  -2 -20  108.80   37.09
   2   2 -20  104.81   30.17
  -2   2  19  204.02   44.15
   2  -2 -19  238.86   49.57
   2   2 -19  196.20   42.60
  -2  -2  18  377.69   63.69
  -2   2  18  311.97   64.38
   2  -2 -18  293.89   68.40
   2   2 -18  412.07   63.99
  -2  -2  17  178.62   33.45
  -2   2  17  101.95   33.09
   2  -2 -17  110.18   37.28
   2   2 -17  166.31   32.83
  -2  -2  16  394.55   61.58
  -2   2  16  288.74   60.76
   2  -2 -16  392.44   66.09
   2   2 -16  331.01   59.79
  -2  -2  15  106.85   24.67
  -2   2  15   97.39   25.27
   2  -2 -15   88.21   29.14
   2   2 -15   65.89   22.49
  -2  -2  14  677.80   92.28
  -2   2  14  488.93   92.01
   2   2 -14  522.97   90.20
  -2   2  13   29.83   17.76
  -2  -2  13   49.50   16.48
   2   2 -13   32.89   15.57
  -2  -2  12  387.71   64.59
  -2  -2  12  406.26   67.49
  -2  -2  12  432.42   63.67
   2   2 -12  378.28   63.75
  -2   2  12  329.94   65.39
  -2  -2  11   88.42   25.58
  -2  -2  11   99.68   22.95
  -2   2  11  110.12   25.97
  -2  -2  11  140.93   22.99
   2   2 -11  103.86   23.29
   2   2 -10  205.05   35.25
  -2   2  10  213.16   36.77
  -2  -2  10  229.72   35.04
  -2   2  10  104.83   39.75
  -2   2  10  209.73   38.20
  -2  -2  10  216.51   35.74
  -2  -2  10  173.53   38.01
  -2   2   9    7.65   12.77
   2   2  -9   36.84   12.56
  -2  -2   9   21.49   10.30
  -2   2   9   14.07   17.75
  -2  -2   9   34.09   12.83
  -2   2   9    5.84   14.07
  -2  -2   9   38.34   17.51
  -2  -2   8  404.24   54.80
   2   2  -8  362.78   49.68
  -2   2   8  382.64   52.09
  -2  -2   8  364.94   49.31
   2   2  -8  368.55   49.73
  -2   2   8  304.77   51.77
  -2  -2   8  345.74   50.01
  -2   2   8  237.47   57.29
  -2  -2   7   15.70    7.68
  -2   2   7   -1.11   12.53
  -2   2   7   -6.28   13.39
  -2  -2   7   13.97    9.14
   2   2  -7   15.52    8.70
  -2   2   7    7.29   12.97
  -2  -2   7   35.11   16.52
   2   2  -7   -3.72   19.58
  -2  -2   6    5.78    7.01
  -2   2   6   -7.46   11.62
   2   2  -6    9.19    7.49
  -2   2   6    1.10   11.40
  -2  -2   6    7.18    8.00
   2   2  -6   -3.52   18.05
  -2  -2   6    7.54   15.24
  -2   2   6   -8.75   13.33
  -2   2   5   77.75   27.96
  -2   2   5  147.96   24.71
  -2  -2   5  177.91   19.19
   2   2  -5   -1.66   24.76
  -2  -2   5    1.44   18.67
  -2   2   5  188.12   24.41
  -2  -2   5  187.36   21.41
   2   2  -5  189.04   21.34
  -2  -2   4 1218.92  100.51
   2   2  -4 1302.42  100.36
  -2   2   4 1505.09  103.94
  -2   2   3   24.38   12.80
  -2  -2   3    8.67   15.38
  -2  -2   3   19.32   10.07
  -2   2   3    3.14   10.52
   2   2  -3   27.10    8.88
  -2   2   3   29.88    9.40
   2   2  -3   17.72   18.35
  -2   2   2 2012.04  272.47
   2   2  -2 2029.52  274.83
  -2   2   2 2150.12  271.59
  -2  -2   2 1422.07  273.00
  -2   2   2 2640.44  272.51
   2   2  -2 1675.18  270.99
  -2  -2   2 1817.23  271.60
  -2   2   1  682.46  104.32
   2   2  -1  573.36  104.65
  -2  -2   1  594.63  105.28
   2   2  -1  495.86  106.44
  -2   2   1  745.60  105.91
   2  -2  -1  811.82  105.19
  -2  -2   1  514.02  106.91
  -2   2   1  885.71  105.19
  -2  -2   1  697.41  107.47
   2   2  -1  704.92  107.90
  -2   2   0  430.45   69.65
  -2  -2   0  377.43   71.44
   2   2   0  424.92   71.20
  -2   2   0  562.12   70.57
   2   2   0  341.48   72.41
   2  -2   0  509.56   71.77
  -2   2   0  528.04   76.11
  -2  -2   0  443.53   73.21
   2   2   0  500.86   73.74
  -2  -2   0  435.09   69.12
  -2  -2   0  371.73   73.58
   2  -2   0  503.36   70.90
   2  -2   0  437.25   70.21
   2  -2   1  349.29   68.20
   2  -2   1  485.13   70.56
   2   2   1  566.15   72.57
  -2   2  -1  578.00   75.91
  -2  -2  -1  365.33   71.09
  -2  -2  -1  436.39   68.58
   2  -2   1  583.14   70.11
   2   2   1  388.90   72.39
  -2  -2  -1  412.86   73.01
  -2  -2  -1  425.26   71.33
  -2   2  -1  479.98   68.58
   2   2   1  426.31   70.67
  -2   2  -2   39.69   22.04
  -2  -2  -2   35.48   16.00
   2  -2   2   38.25    9.79
   2  -2   2   67.41   13.68
   2   2   2   40.38   17.60
  -2  -2  -2   51.91   12.59
  -2  -2  -2   52.43   16.74
  -2   2  -2   73.29   11.04
   2   2   2   56.88   16.26
   2   2   2   46.86   16.34
   2   2   2   16.51   12.40
   2  -2   2   57.54   14.15
  -2  -2  -3  100.55   21.04
  -2   2  -3  111.56   27.24
   2   2   3   85.52   20.63
   2  -2   3   91.73   24.57
   2   2   3   87.21   22.82
   2   2   3   99.97   21.02
  -2  -2  -3   95.67   22.01
  -2   2  -3  111.23   17.01
  -2  -2  -3  101.86   18.66
   2   2   3   82.84   18.76
   2  -2   3   73.12   15.01
  -2  -2  -4  734.05  106.30
   2   2   4  736.18  106.69
   2   2   4  579.64  106.92
   2  -2   4  779.47  104.35
  -2  -2  -4  710.99  108.50
  -2   2  -4  644.00  104.44
   2   2   4  658.49  108.58
   2   2   4  586.53  106.23
   2  -2   4  567.36  108.73
  -2   2  -4  661.44  109.96
   2   2   5  229.57   41.83
  -2  -2  -5  230.64   43.13
   2  -2   5  229.49   44.35
   2   2   5  180.87   40.50
  -2   2  -5  180.32   44.54
  -2  -2  -5  276.75   41.50
  -2   2  -5  221.87   38.12
   2  -2   5  314.42   38.73
   2   2   5  215.61   40.65
  -2  -2  -6  163.42   29.81
   2   2   6  150.41   29.15
   2  -2   6  140.78   32.48
   2   2   6  150.98   28.33
  -2   2  -6  125.39   33.86
   2  -2   6  190.18   27.19
  -2   2  -6  131.61   25.87
  -2  -2  -6  159.14   33.41
   2   2   6  159.23   31.43
   2   2   7  233.31   38.84
  -2   2  -7   37.91   40.36
  -2   2  -7  192.27   34.42
  -2  -2  -7  268.74   42.29
   2  -2   7  193.21   40.67
   2   2   7  221.77   35.57
  -2   2  -7  257.18   43.70
   2  -2   7  216.64   35.27
  -2  -2  -7  225.63   38.30
   2   2   7  220.20   37.30
   2  -2   8  270.29   41.10
  -2   2  -8  221.94   40.01
  -2  -2  -8  256.16   46.94
  -2   2  -8  138.87   46.28
   2  -2   8  186.99   44.30
   2   2   8  275.70   40.56
  -2   2  -8  267.79   47.87
   2   2   8  215.69   42.44
  -2  -2  -8  258.09   43.24
   2   2   8  283.43   44.39
   2   2   9   79.62   23.14
   2  -2   9   88.63   19.96
   2  -2   9   93.13   24.90
  -2   2  -9  199.99   31.65
  -2  -2  -9   95.68   26.94
  -2   2  -9   79.51   19.69
  -2  -2  -9   77.56   24.03
  -2   2  -9  120.07   26.85
   2   2   9   66.17   21.11
   2  -2  10  -16.84   11.51
   2  -2  10   -5.74   16.08
  -2  -2 -10   -4.90   16.76
   2   2  10    8.89   13.85
  -2   2 -10    1.63   16.45
  -2   2 -10   23.80   20.78
  -2  -2 -10   -9.17   20.83
  -2   2 -10    2.32   11.61
   2  -2  11   87.96   23.88
  -2  -2 -11   92.53   24.67
  -2   2 -11  102.83   24.48
  -2   2 -11   24.33   24.55
  -2  -2 -11  115.21   29.69
  -2   2 -11   90.80   21.90
   2  -2  12  101.71   23.13
  -2  -2 -12   67.47   21.64
  -2   2 -12   76.02   23.11
  -2  -2 -12   51.19   29.41
  -2   2 -12   77.05   20.24
  -2   2 -12  -11.19   20.92
  -2  -2 -13   53.93   20.68
  -2   2 -13   34.23   18.88
  -2  -2 -13   43.87   24.44
  -2   2 -13   50.72   19.82
  -2   2 -13   -4.58   19.27
  -2  -2 -14   78.00   24.45
  -2   2 -14   81.99   22.13
  -2  -2 -14   28.49   28.96
  -2   2 -14   31.48   19.97
  -2   2 -14  -16.40   21.80
  -2  -2 -15   97.82   25.50
  -2   2 -15   48.08   21.55
  -2  -2 -15   20.50   28.13
  -2   2 -15   37.14   21.71
  -2   2 -15    7.19   20.61
  -2  -2 -16  178.18   33.16
  -2   2 -16  164.34   30.72
  -2  -2 -16  111.83   44.63
  -2   2 -16  206.89   35.50
  -2  -2 -17   -3.96   32.31
  -2   2 -17   42.04   23.91
  -2  -2 -17   51.46   24.47
  -2   2 -17   36.90   19.48
  -2  -2 -18   51.23   36.93
  -2   2 -18   59.49   26.72
  -2  -2 -18   48.71   26.69
  -2   2 -18   65.80   23.78
  -2  -2 -19   13.79   33.35
  -2  -2 -19   27.29   24.18
  -2   2 -19   61.79   23.82
  -2  -2 -20   63.02   45.47
  -2  -2 -20   48.18   26.88
  -2   2 -20   73.10   27.05
  -2  -2 -21   25.83   32.91
  -2  -2 -21   50.80   26.81
  -2   2 -21    2.84   20.50
  -2  -2 -22   -5.48   36.82
  -2  -2 -22   -3.57   25.72
  -2   2 -22    2.98   22.68
  -2  -2 -23   22.99   36.57
  -2  -2 -23   33.73   30.84
  -2   2 -23   59.17   26.77
  -2  -2 -24   24.26   39.52
  -2  -2 -24    3.90   26.12
  -2   2 -24   38.91   26.88
  -2  -2 -25   12.67   38.71
  -2  -2 -25   -4.08   27.15
  -2   2 -25   13.52   23.94
  -2  -2 -26  -32.99   38.15
  -2   2 -26    3.52   24.47
  -2  -2 -26   59.78   33.35
  -2  -2 -27    6.80   43.44
  -2  -2 -27   74.86   35.28
  -2   2 -27   21.90   26.34
  -2   2 -28    7.58   25.19
  -2  -2 -28   -4.59   31.51
  -2  -2 -28   -7.06   41.96
  -2  -2 -29   23.73   31.94
  -2  -2 -29   -7.22   41.75
  -2  -2 -30   14.79   32.47
  -2  -2 -30   14.95   43.86
  -2  -2 -31    5.08   30.23
  -2  -2 -31   30.82   48.91
  -2  -2 -32  -21.00   32.91
  -2  -2 -32   23.82   43.10
  -2  -2 -33   21.69   37.21
  -2  -2 -33  -16.29   49.73
  -2  -2 -34   11.18   36.36
  -2   3  33   80.78   34.18
  -2   3  32   -9.30   24.84
  -2   3  31   18.16   28.22
  -2   3  30   22.09   26.47
  -2   3  29   17.17   25.29
  -2   3  28    4.16   23.69
  -2   3  27    4.03   22.56
  -2   3  26   62.14   28.52
  -2   3  25   22.48   24.29
  -2   3  24   14.40   22.09
  -2   3  23  158.90   39.35
  -2   3  22   -3.31   20.20
  -2   3  21  -22.10   23.01
  -2   3  20    9.03   19.37
  -2   3  19   40.09   22.25
  -2   3  18   89.69   27.37
  -2   3  17   54.05   22.41
  -2   3  16   19.46   17.46
  -2   3  15   27.50   18.77
  -2   3  14   73.20   22.76
  -2   3  13   50.42   18.80
   2   3 -12  -24.16   24.51
  -2   3  12   24.47   14.01
   2   3 -11    2.91   23.51
  -2   3  11   45.50   16.61
   2   3 -10   16.83   22.74
  -2   3  10   -1.62   13.06
   2   3  -9   42.67   10.89
  -2   3   9   29.93   13.43
   2   3  -9    2.70   22.50
  -2   3   8  269.44   38.97
  -2  -3   8  236.89   34.56
  -2   3   8  257.48   39.92
  -2   3   8  208.82   37.50
  -2  -3   7  145.58   21.90
  -2   3   7  135.63   25.74
  -2   3   7  133.22   25.34
   2   3  -7  146.58   21.77
  -2   3   7   89.61   25.45
  -2  -3   6   12.45    7.94
  -2   3   6   18.44   11.68
  -2  -3   6   10.30   16.22
  -2   3   6   12.85   11.44
  -2   3   6   13.66   10.57
   2   3  -6   20.73    7.30
   2   3  -6  -12.03   21.95
   2   3  -5  175.63   24.63
  -2  -3   5  189.84   25.57
  -2   3   5  158.17   30.22
  -2   3   5  199.83   27.52
  -2  -3   5  163.68   32.41
  -2   3   5  220.26   29.26
   2   3  -5  122.53   35.95
  -2   3   4   20.64   12.46
  -2   3   4   18.59   12.02
  -2  -3   4   21.49   10.52
   2   3  -4   12.31    7.14
  -2   3   4   49.88   13.74
  -2  -3   4   31.20   17.80
   2   3  -4   22.35   21.93
  -2   3   4   28.33    9.88
  -2   3   3  186.83   29.52
  -2  -3   3  100.45   30.15
  -2   3   3  208.50   29.24
  -2  -3   3  159.95   26.65
   2   3  -3  184.33   35.57
   2   3  -3  128.07   24.76
  -2   3   3  121.39   26.70
  -2   3   3  135.45   25.56
  -2   3   2   62.27   15.16
  -2   3   2   89.35   18.36
  -2  -3   2   73.08   17.36
   2   3  -2   62.96   15.63
  -2   3   2   91.03   26.28
  -2  -3   2  104.18   23.71
  -2   3   2   82.94   17.75
   2   3  -2  102.70   26.53
  -2   3   2  104.72   18.57
  -2  -3   2   43.50   22.21
   2   3  -1  531.98   89.67
  -2   3   1  458.70   88.57
  -2   3   1  769.38   91.25
  -2  -3   1  568.92   90.67
  -2  -3   1  580.46   93.87
   2   3  -1  659.86   95.69
  -2   3   1  829.31   98.20
   2   3  -1  434.44   92.75
  -2   3   1  629.92   90.99
  -2  -3   1  490.39   93.66
  -2   3   1  696.38   91.85
   2   3   0    9.16   17.78
  -2   3   0   23.64    8.11
  -2   3   0   23.84   12.06
  -2   3   0   21.93   10.63
  -2  -3   0   35.09   13.52
   2   3   0   67.73   13.20
  -2  -3   0   33.80   19.70
   2   3   0   24.44   17.17
   2  -3   0   35.31   14.80
  -2   3   0   39.41   23.07
  -2  -3   0   28.14   17.47
  -2   3  -1  108.93   27.99
  -2  -3  -1  106.54   23.79
   2   3   1   62.61   14.90
   2  -3   1   72.79   17.48
  -2   3  -1   60.98   15.25
  -2  -3  -1   99.70   19.67
   2   3   1  103.72   18.41
  -2  -3  -1   60.01   14.36
  -2   3  -1   54.69   12.73
   2   3   1   56.20   21.08
  -2  -3  -1   65.46   22.91
   2  -3   1  121.67   19.94
   2   3   1  110.41   23.73
  -2  -3  -2  487.64   73.38
   2  -3   2  587.35   69.48
  -2  -3  -2  384.27   65.36
   2   3   2  483.72   65.97
  -2  -3  -2  455.49   70.28
  -2   3  -2  569.80   75.71
   2   3   2  400.59   69.73
   2  -3   2  346.70   66.25
   2   3   2  390.15   70.29
  -2   3  -2  403.79   64.38
  -2  -3  -2  407.05   68.66
  -2   3  -2  381.01   64.68
   2   3   2  415.70   67.59
  -2  -3  -3 2430.39  387.74
   2   3   3 3039.84  388.31
  -2   3  -3 2912.14  394.58
   2   3   3 2748.71  391.16
  -2  -3  -3 2528.07  390.60
   2  -3   3 2065.29  387.89
  -2  -3  -3 2249.33  389.75
   2   3   3 2343.87  389.33
   2  -3   3 3078.95  390.30
   2   3   3 2638.11  391.83
   2   3   4    1.88   16.93
   2  -3   4   12.24   12.80
   2   3   4    5.41   13.22
  -2  -3  -4   22.10   15.23
  -2  -3  -4   10.68   11.39
   2  -3   4    7.78    9.57
   2   3   4    9.79    9.40
   2   3   4    9.20   14.57
   2  -3   4   13.02   19.04
  -2   3  -4   14.17   22.97
  -2   3  -5 1409.16  197.53
   2   3   5  991.71  191.82
  -2  -3  -5 1043.92  192.82
   2   3   5 1159.25  192.08
   2   3   5 1292.31  194.44
  -2  -3  -5 1412.54  191.44
   2   3   5 1395.89  191.16
   2   3   6  258.00   48.44
   2   3   6  221.66   48.11
  -2   3  -6  329.54   56.46
  -2  -3  -6  262.89   50.68
  -2  -3  -6  335.18   48.43
   2   3   6  292.49   47.03
  -2   3  -7  125.94   21.03
  -2  -3  -7  105.14   29.75
  -2  -3  -7  141.76   26.66
   2   3   7  132.57   27.06
  -2   3  -7  148.26   33.95
   2   3   7   83.40   26.46
   2   3   7  127.55   25.21
  -2  -3  -8  192.73   37.30
   2   3   8  169.01   32.96
  -2  -3  -8  207.37   33.37
   2   3   8  168.61   32.41
  -2   3  -8  166.98   40.14
  -2   3  -8   71.32   34.42
   2   3   8  175.54   31.71
   2   3   9  157.12   32.72
  -2  -3  -9  186.77   34.48
   2   3   9  173.35   33.47
  -2   3  -9  200.50   43.09
  -2  -3  -9  163.80   39.22
  -2   3  -9  178.95   35.77
  -2  -3 -10   62.19   18.79
   2   3  10   52.24   16.82
  -2   3 -10   66.90   27.69
  -2   3 -10   62.05   19.61
  -2  -3 -10    2.63   22.16
  -2   3 -11  171.41   42.47
  -2  -3 -11  208.24   37.47
  -2   3 -11  188.17   35.43
  -2  -3 -11  128.57   40.30
  -2   3 -12   38.93   28.41
  -2  -3 -12   60.80   22.52
  -2   3 -12   41.69   19.23
  -2  -3 -12   96.04   30.10
  -2  -3 -13  292.16   43.02
  -2   3 -13  285.57   40.23
  -2  -3 -13  251.60   49.20
  -2   3 -14   -6.16   23.67
  -2  -3 -14   -4.68   18.56
  -2   3 -14   -9.52   16.79
  -2  -3 -14   -3.57   26.00
  -2  -3 -15  154.89   31.40
  -2   3 -15  149.60   28.65
  -2  -3 -15  116.75   41.52
  -2   3 -16   -6.40   24.47
  -2  -3 -16   18.63   20.39
  -2   3 -16   26.98   17.36
  -2  -3 -16   16.51   29.01
  -2   3 -17   13.04   24.43
  -2  -3 -17   45.24   24.47
  -2   3 -17   -4.34   17.79
  -2  -3 -17    4.45   32.14
  -2   3 -18   -6.64   26.09
  -2  -3 -18    5.95   22.25
  -2   3 -18    4.55   18.16
  -2  -3 -18   -9.58   33.22
  -2  -3 -19   28.31   25.80
  -2   3 -19   13.52   24.02
  -2  -3 -19   -5.05   35.81
  -2  -3 -20   26.56   24.51
  -2  -3 -20   -5.38   36.24
  -2  -3 -21   69.14   29.72
  -2  -3 -21    5.65   40.24
  -2  -3 -22   14.54   25.27
  -2  -3 -22    5.99   39.39
  -2  -3 -23    3.82   25.91
  -2  -3 -23   -6.32   42.46
  -2  -3 -24   11.92   27.30
  -2  -3 -24  -39.61   42.40
  -2  -3 -25   91.46   35.69
  -2  -3 -25  -20.64   45.09
  -2  -3 -26   -4.34   28.55
  -2  -3 -26   -7.16   41.97
  -2  -3 -27    7.37   46.88
  -2  -3 -27   31.48   30.11
  -2  -3 -28   30.57   45.42
  -2  -3 -28   -4.68   30.44
  -2  -3 -29  -23.42   42.44
  -2  -3 -29  -14.59   32.79
  -2  -3 -30   24.16   42.97
  -2  -3 -30  -20.19   33.94
  -2  -3 -31  -16.61   47.34
  -2  -3 -31  -20.92   32.90
  -2  -3 -32   17.04   47.76
  -2  -3 -32    5.44   32.80
  -2  -3 -33  -52.49   53.47
  -2  -3 -33   33.68   37.78
  -2   4  32   32.62   27.75
  -2   4  31   18.19   26.03
  -2   4  30   -8.87   25.27
  -2   4  29   21.53   25.08
  -2   4  28   -4.17   23.03
  -2   4  27   16.14   24.76
  -2   4  26   46.72   26.26
  -2   4  25   33.76   24.61
  -2   4  24   21.63   21.37
  -2   4  23   -3.46   20.86
  -2   4  22  129.22   34.95
  -2   4  21   12.66   19.91
  -2   4  20   30.18   22.43
  -2   4  19   91.78   27.66
  -2   4  18   -8.17   18.14
  -2   4  17   -5.16   15.97
  -2   4  16   21.94   18.37
   2   4 -15   -3.99   25.91
  -2   4  15   11.49   17.07
   2   4 -14   -3.87   27.13
  -2   4  14   12.97   16.21
   2   4 -13   11.28   29.80
  -2   4  13   81.06   20.45
   2   4 -12    3.65   29.12
  -2   4  12  126.96   24.35
   2   4 -11   24.80   29.05
  -2   4  11   14.14   14.10
   2   4 -10   10.32   24.80
  -2   4  10   -1.64   12.60
   2   4  -9   10.01   25.18
  -2  -4   9   -5.29   17.76
  -2   4   9   -3.04   11.56
   2   4  -8   -3.24   23.83
  -2  -4   8    7.89   16.76
  -2   4   8   13.99   10.49
  -2   4   7   -6.40    8.81
   2   4  -7    3.14   21.09
  -2  -4   7    4.98   17.46
  -2   4   6   39.67   13.07
   2   4  -6   58.20   27.17
  -2   4   6   61.71   24.26
  -2  -4   6   47.22   21.59
  -2   4   5  163.42   31.03
  -2   4   5  274.79   43.21
  -2  -4   5  178.76   37.79
  -2   4   5  163.42   33.00
   2   4  -5  173.29   41.44
  -2   4   4   37.07   11.35
  -2   4   4   55.85   24.15
  -2   4   4   30.90   13.39
  -2  -4   4   29.99   19.69
   2   4  -4   63.99   26.39
  -2  -4   3  435.49   75.07
   2   4  -3  400.79   77.18
  -2   4   3  616.26   79.68
  -2   4   3  379.83   67.99
  -2   4   3  463.50   70.53
  -2  -4   2  240.23   44.34
  -2   4   2  351.88   49.48
   2   4  -2  251.87   47.31
  -2   4   2  170.74   34.68
  -2   4   2  237.22   38.49
  -2   4   1  363.49   55.28
   2   4  -1  304.77   54.18
  -2   4   1  252.19   45.11
  -2  -4   1  204.41   49.75
  -2  -4   0   46.46   23.07
   2   4   0   66.97   25.28
  -2   4   0   11.49   22.48
   2   4   1    4.76   20.29
  -2   4  -1   37.71   24.84
   2  -4   1   26.31   15.45
  -2  -4  -1   -2.66   22.66
   2   4   2    2.29   18.60
  -2   4  -2   14.71   21.79
  -2  -4  -2   27.73   14.49
   2  -4   2   19.01   14.48
  -2   4  -3  259.61   54.19
   2   4   3  248.23   49.93
  -2  -4  -3  218.17   46.57
   2  -4   3  338.13   48.60
   2   4   4   36.63   18.14
  -2   4  -4   26.88   24.36
  -2  -4  -4   28.53   18.22
   2  -4   4   73.40   18.57
  -2   4  -5   57.77   27.06
   2   4   5   12.61   16.59
  -2  -4  -5   11.65   15.84
   2  -4   5   13.90   14.53
   2   4   6  143.66   35.65
  -2   4  -6  188.93   43.48
   2  -4   6  181.16   34.34
  -2  -4  -6  184.31   38.03
   2   4   7  127.33   28.83
  -2   4  -7   91.68   34.65
  -2  -4  -7  120.99   31.26
   2  -4   7  121.05   26.67
  -2   4  -8  169.42   40.94
   2   4   8   87.40   29.94
  -2  -4  -8  165.57   36.57
  -2  -4  -8  198.11   32.50
   2   4   9   76.23   22.13
  -2   4  -9   33.63   29.66
  -2  -4  -9   85.30   21.67
  -2  -4  -9   33.35   26.00
  -2   4 -10  119.28   35.60
  -2  -4 -10  134.96   27.53
  -2  -4 -10   44.80   29.92
  -2   4 -11    7.03   24.90
  -2  -4 -11   -2.01   15.71
  -2  -4 -11  -22.65   26.25
  -2   4 -12   44.30   27.99
  -2  -4 -12   55.97   22.01
  -2  -4 -12    7.09   27.14
  -2   4 -13    7.49   30.00
  -2  -4 -13   22.97   20.22
  -2  -4 -13    7.55   26.81
  -2   4 -14    3.79   28.28
  -2  -4 -14   34.22   21.22
  -2  -4 -14   20.44   28.82
  -2   4 -15    3.83   27.18
  -2  -4 -15   88.26   26.86
  -2  -4 -15   47.70   35.04
  -2   4 -16   -7.79   27.20
  -2  -4 -16   52.27   24.42
  -2  -4 -16   79.50   43.49
  -2   4 -17   19.81   28.73
  -2  -4 -17   29.08   22.70
  -2  -4 -17   -4.94   37.38
  -2   4 -18    8.05   28.52
  -2  -4 -18   12.28   23.20
  -2  -4 -18    5.27   35.05
  -2   4 -19   -8.18   29.12
  -2  -4 -19   54.96   27.19
  -2  -4 -19   22.19   40.14
  -2   4 -20   12.45   28.50
  -2  -4 -20   17.01   25.45
  -2  -4 -20  -29.43   36.88
  -2   4 -21  -12.64   27.71
  -2  -4 -21   39.28   28.33
  -2  -4 -21   -6.17   42.82
  -2  -4 -22   22.45   27.56
  -2  -4 -22   -6.51   38.75
  -2  -4 -23    3.92   26.62
  -2  -4 -23  -27.23   39.91
  -2  -4 -24   -8.19   27.40
  -2  -4 -24  -42.55   43.98
  -2  -4 -25   47.03   33.80
  -2  -4 -25   44.33   52.21
  -2  -4 -26   -7.60   41.91
  -2  -4 -26    4.48   28.76
  -2  -4 -27  -31.11   48.74
  -2  -4 -27   32.63   30.66
  -2  -4 -28   -8.05   50.47
  -2  -4 -28  -14.53   30.41
  -2  -4 -29    8.31   48.78
  -2  -4 -29   20.24   35.86
  -2  -4 -30   25.71   51.64
  -2  -4 -30   73.35   39.07
  -2  -4 -31   17.61   52.38
  -2  -4 -31   10.82   33.10
  -2  -4 -32   78.39   43.52
  -2   5  30   13.11   27.11
  -2   5  29    4.25   22.66
  -2   5  28   28.85   25.22
  -2   5  27    3.99   22.69
  -2   5  26   -3.85   21.91
  -2   5  25   22.23   23.74
  -2   5  24   14.26   21.30
  -2   5  23  -10.26   19.81
  -2   5  22    3.27   19.19
  -2   5  21   43.79   23.09
  -2   5  20   -2.98   19.15
  -2   5  19  113.59   31.22
  -2   5  18   16.20   16.45
  -2   5  17   23.03   18.95
   2   5 -16   14.06   29.15
  -2   5  16   21.77   16.35
   2   5 -15  -22.87   32.38
  -2   5  15   -4.57   14.71
   2   5 -14  -13.39   31.95
  -2   5  14   21.49   14.88
  -2  -5  13    9.75   21.39
   2   5 -13    4.35   29.46
  -2   5  13   36.26   16.69
   2   5 -12  -25.49   32.60
  -2   5  12   13.61   21.58
  -2  -5  12   16.10   19.67
  -2  -5  11   24.79   20.65
  -2   5  11    3.40   21.06
   2   5 -11   -4.14   27.28
  -2  -5  10   18.11   20.22
  -2   5  10   23.74   21.40
   2   5 -10    4.04   26.98
  -2  -5   9   80.95   25.50
  -2   5   9   95.24   32.70
  -2  -5   8  194.26   37.02
  -2   5   8  305.27   45.59
  -2  -5   7  250.97   50.26
  -2   5   7  339.99   57.26
   2   5  -7  162.24   54.92
  -2  -5   6   30.10   20.52
  -2   5   6   61.32   26.71
   2   5  -6   22.07   26.84
  -2  -5   5   42.62   22.29
  -2   5   5   30.81   25.35
   2   5  -5   39.70   27.37
  -2  -5   4  268.08   58.37
  -2   5   4  450.81   65.98
   2   5  -4  265.21   61.82
  -2  -5   3  194.54   46.42
  -2   5   3  298.02   53.57
   2   5  -3  200.99   48.89
  -2  -5   2  134.50   39.66
  -2   5   2  258.81   47.61
   2   5  -2  137.18   39.67
  -2  -5   1  202.05   46.97
  -2   5   1  224.80   51.52
   2   5  -1  226.09   49.11
  -2  -5   0  118.53   38.07
   2   5   0  159.76   39.59
  -2   5   0  173.59   41.35
   2   5   1   96.75   33.09
  -2   5  -1  167.67   40.96
  -2   5  -2   35.92   28.85
   2   5   2   40.94   24.25
   2   5   3  223.76   49.15
  -2   5  -3  252.31   53.95
   2   5   4    5.54   19.71
  -2   5  -4   36.44   27.35
  -2   5  -5   18.44   26.41
   2   5   5    8.11   19.93
  -2   5  -6  104.76   36.30
   2   5   6   60.96   24.47
  -2   5  -7  110.40   37.63
  -2   5  -8   62.47   32.81
  -2   5  -9   76.17   35.16
  -2   5 -10   80.84   35.20
  -2   5 -11   37.41   33.16
  -2   5 -12   81.58   36.25
  -2  -5 -12   27.85   35.08
  -2   5 -13    8.83   29.36
  -2  -5 -13  -12.69   28.11
  -2   5 -14   -8.93   31.91
  -2  -5 -14   -4.54   31.50
  -2   5 -15   22.52   31.24
  -2  -5 -15  -24.03   32.64
  -2   5 -16   -4.54   29.50
  -2  -5 -16   -5.13   33.70
  -2   5 -17   -4.61   29.23
  -2  -5 -17   27.03   37.49
  -2   5 -18    4.67   30.38
  -2  -5 -18   22.76   39.88
  -2   5 -19  -37.89   33.30
  -2  -5 -19   30.12   41.87
  -2   5 -20   14.39   29.71
  -2  -5 -20    6.31   41.52
  -2   5 -21   38.89   33.24
  -2  -5 -21    6.60   39.97
  -2   5 -22    4.92   31.66
  -2  -5 -22   41.39   43.82
  -2  -5 -23  -14.25   40.61
  -2  -5 -24  -22.26   44.22
  -2  -5 -25   30.42   48.46
  -2  -5 -26   -7.89   47.53
  -2  -5 -27    8.16   42.78
  -2  -5 -28   84.31   54.33
  -2  -5 -29   -8.69   47.96
  -2  -5 -30  -35.72   47.11
  -2  -6  19   15.83   20.88
  -2  -6  18   15.59   23.92
   2   6 -17  -21.32   33.02
  -2  -6  17   34.58   23.23
   2   6 -16    5.22   32.32
  -2  -6  16   -7.36   21.58
   2   6 -15    5.12   31.68
  -2  -6  15   10.94   21.41
   2   6 -14   45.11   36.08
  -2  -6  14   24.77   20.93
   2   6 -13  -29.44   32.98
  -2  -6  13   27.95   22.71
   2   6 -12   33.64   33.24
  -2  -6  12   24.24   22.87
   2   6 -11  -28.25   29.91
  -2  -6  11   -6.81   21.66
  -2   6  11   -7.85   22.40
   2   6 -10   23.05   29.68
  -2  -6  10   10.36   20.65
  -2   6  10   15.80   24.53
   2   6  -9   -4.51   28.11
  -2  -6   9   41.54   23.49
  -2   6   9   19.84   27.43
  -2  -6   8   76.57   28.91
  -2   6   8  147.61   37.19
   2   6  -7   17.43   31.88
  -2  -6   7   35.17   23.98
  -2   6   7   52.21   30.25
   2   6  -6   81.08   38.37
  -2  -6   6  126.69   35.03
  -2   6   6  190.16   44.03
   2   6  -5   46.28   30.17
  -2  -6   5   34.46   24.51
  -2   6   5   52.65   31.23
   2   6  -4  215.34   55.12
  -2  -6   4  196.32   49.82
  -2   6   4  347.36   60.12
   2   6  -3   36.50   27.59
  -2  -6   3   24.96   26.31
  -2   6   3   24.64   27.93
   2   6  -2   11.78   27.72
  -2  -6   2   58.47   28.99
  -2   6   2   37.08   30.73
   2   6  -1  124.90   43.30
  -2  -6   1  198.60   43.64
  -2   6   1  169.28   48.81
   2   6   0   11.12   24.74
  -2   6   0   20.88   29.92
   2   6   1   43.16   28.01
  -2   6  -1  108.45   37.14
   2   6   2   71.11   33.24
  -2   6  -2  100.80   36.83
   2   6   3   87.14   33.28
  -2   6  -3  109.97   38.21
   2   6   4  149.10   39.21
  -2   6  -4  102.53   42.96
  -2   6  -5    8.65   29.09
  -2   6  -6  132.53   42.86
  -2   6  -7  152.24   47.33
  -2   6  -8   18.31   31.54
  -2   6  -9  -18.40   29.66
  -2   6 -10  117.74   42.90
  -2   6 -11   14.55   30.09
  -2   6 -12   19.90   32.46
  -2   6 -13   30.09   33.63
  -2   6 -14    5.05   32.40
  -2   6 -15   10.21   30.81
  -2   6 -16  -20.54   35.38
  -2   6 -17  -10.40   33.00
  -2   6 -18  -26.29   34.77
  -2   6 -19   15.95   35.42
  -2   6 -20   -5.37   32.39
  -2   6 -21   43.43   35.87
  -2   6 -22  -16.45   32.23
  -2   6 -23   16.61   33.91
   2   7 -18   23.56   35.66
   2   7 -17   -5.79   32.47
   2   7 -16   -5.69   32.41
   2   7 -15  -16.80   35.17
   2   7 -14   11.00   33.20
   2   7 -13   -5.41   31.71
   2   7 -12   26.57   35.15
   2   7 -11    5.22   31.90
   2   7 -10  -10.27   31.39
   2   7  -9  -35.31   31.66
   2   7  -8   24.79   32.29
  -2   7   8    9.09   25.96
   2   7  -7    4.87   29.88
  -2   7   7   32.11   29.22
   2   7  -6   38.55   33.33
  -2   7   6   87.35   35.60
   2   7  -5   18.95   31.46
  -2   7   5   41.78   32.50
   2   7  -4   23.44   27.47
  -2   7   4  -23.23   28.37
   2   7  -3   27.78   30.61
  -2   7   3   78.75   36.58
   2   7  -2   -4.55   28.51
  -2   7   2    4.68   30.02
   2   7  -1  -17.68   29.06
  -2   7   1    9.39   30.52
   2   7   0   78.17   35.44
  -2   7   0   70.77   36.44
   2   7   1   33.59   29.01
  -2   7  -1    9.54   30.06
   2   7   2   37.17   28.84
  -2   7  -2    4.80   32.44
  -2   7  -3   -9.69   33.28
  -2   7  -4   24.49   32.40
  -2   7  -5    4.99   31.64
  -2   7  -6   -5.08   31.44
  -2   7  -7   25.44   30.06
  -2   7  -8   15.43   32.70
  -2   7  -9  -26.26   35.89
  -2   7 -10  -10.79   32.10
  -2   7 -11    5.51   34.54
  -2   7 -12  -11.08   32.04
  -2   7 -13   11.19   33.30
  -2   7 -14   28.05   35.41
  -2   7 -15   16.88   35.78
  -2   7 -16   22.73   35.77
  -2   7 -17  -22.92   33.27
  -2   7 -18  -28.91   39.09
  -2   7 -19   29.14   37.67
  -2   7 -20    5.88   33.96
  -2   7 -21   23.68   35.37
  -2   7 -22  -17.89   36.98
  -2   7 -23  -53.98   39.36
  -2   7 -24   -6.04   35.39
   2   8 -17   36.99   38.54
   2   8 -16   -6.08   35.14
   2   8 -15    6.00   35.68
   2   8 -14   -5.92   33.69
   2   8 -13  -17.51   32.31
   2   8 -12   57.56   39.22
   2   8 -11   -5.67   31.80
   2   8 -10   33.55   36.25
   2   8  -9  -22.05   31.07
   2   8  -8  -21.72   32.88
   2   8  -7   10.70   31.40
   2   8  -6   26.38   31.17
   2   8  -5   31.19   35.83
  -2   8   5   15.21   30.32
   2   8  -4    5.16   30.64
  -2   8   4  -10.19   31.12
   2   8  -3   -5.08   30.21
  -2   8   3  -10.29   31.01
   2   8  -2    5.04   30.37
  -2   8   2    5.18   31.64
   2   8  -1   14.88   29.52
  -2   8   1    5.23   31.11
  -2   8   0   68.51   37.62
  -2   8  -1   -5.32   29.82
  -2   8  -2  -10.81   31.27
  -2   8  -3    5.50   35.34
  -2   8  -4  -11.10   30.66
  -2   8  -5  -16.64   34.40
  -2   8  -6   22.37   34.32
  -2   8  -7   17.10   32.53
  -2   8  -8   -5.84   35.21
  -2   8  -9    5.89   35.49
  -2   8 -10   30.01   34.97
  -2   8 -11   24.07   36.93
  -2   8 -12   30.32   35.84
  -2   8 -13   18.20   34.64
  -2   8 -14  -72.81   40.02
  -2   8 -15   -6.11   34.77
  -2   8 -16   49.16   40.14
  -2   8 -17   12.37   34.70
  -2   8 -18  -12.44   35.43
   2   9 -10   11.88   31.74
   2   9  -9   29.36   33.71
   2   9  -8  -40.61   38.18
   2   9  -7  -22.93   36.52
   2   9  -6  -11.32   33.21
   2   9  -5   16.76   34.64
  -2   9   2    5.66   34.09
  -2   9   1   17.13   31.61
  -2   9   0   40.68   33.64
  -2   9  -1  -11.72   35.84
  -2   9  -2   -5.86   32.84
  -2   9  -3   -5.91   32.59
  -2   9  -4   12.03   34.28
  -2   9  -5   12.12   32.37
  -2   9  -6  -18.60   35.91
  -2   9  -7    6.32   35.96
  -2   9  -8  -12.71   39.86
  -2   9  -9   44.52   43.71
  -3   0  33   13.43   26.69
  -3   0  32    8.79   24.28
  -3   0  31   43.04   28.38
  -3   0  30   12.48   23.74
  -3   0  29   24.34   25.36
  -3   0  28   23.68   24.67
  -3   0  27  -15.33   24.13
  -3   0  26    7.37   22.24
   3   0 -25    7.77   28.76
  -3   0  25   32.11   23.16
   3   0 -24  -11.11   26.24
  -3   0  24   -6.88   22.91
   3   0 -23    3.53   26.37
  -3   0  23   -6.63   20.78
   3   0 -22  -10.05   24.39
  -3   0  22   -3.19   20.73
   3   0 -21   92.12   35.08
  -3   0  21  137.58   33.28
   3   0 -20   54.14   27.41
  -3   0  20   20.40   20.38
   3   0 -19   96.68   31.93
  -3   0  19   89.02   28.72
   3   0 -18   85.83   28.72
  -3   0  18   63.57   23.80
   3   0 -17   85.94   29.66
  -3   0  17   98.48   27.56
   3   0 -16   23.77   21.53
  -3   0  16   26.30   19.18
   3   0 -15   -2.23   19.42
  -3   0  15   15.80   17.34
  -3   0  14   -2.12   16.42
  -3   0  13  334.08   58.88
  -3   0  12   26.17   17.42
  -3   0  11  159.61   33.58
  -3   0  10   -1.62   16.83
   3   0  -9 1818.87  265.60
  -3   0   9 1626.69  265.63
  -3   0   8   35.03   17.13
   3   0  -8   46.85   16.25
  -3   0   7  234.56   26.05
   3   0  -7  293.53   25.91
   3   0  -6   60.14   15.57
  -3   0   6   85.34   17.23
   3   0  -6   14.81   11.57
   3   0  -5 3890.79   67.07
  -3   0   5 3521.92   66.16
  -3   0   4   82.71   15.01
  -3   0   4   39.59   14.11
   3   0  -4   62.94   14.16
  -3   0   3 1836.09   57.62
   3   0  -3 2038.12   58.25
  -3   0   3 1762.98   56.67
  -3   0   2   15.83   11.43
   3   0  -2   17.80   11.81
   3   0  -2  -17.17   10.49
   3   0  -2   20.58   10.16
  -3   0   2    6.07   11.29
  -3   0   1 4626.93   98.59
   3   0  -1 4015.42   94.42
  -3   0   1 4478.17   92.97
   3   0  -1 4615.85   97.99
  -3   0   0   12.06    9.49
   3   0   0    6.75    8.45
  -3   0   0   -4.84   11.91
   3   0   0    8.09   10.46
   3   0   1 1117.14   48.33
  -3   0  -1 1465.59   54.49
   3   0   2   -3.34   11.36
  -3   0  -2   -4.00   13.55
   3   0   3   25.88   19.64
  -3   0  -3  502.20   32.11
   3   0   4   29.32   13.61
  -3   0  -4    1.22   16.91
  -3   0  -5  286.51   38.28
  -3   0  -5  254.03   32.33
  -3   0  -6   40.60   14.38
  -3   0  -6  105.92   21.96
   3   0   6  120.78   18.88
  -3   0  -6   25.06   23.88
  -3   0  -7   -1.64   22.48
  -3   0  -7   42.18   18.22
  -3   0  -7   13.66   11.55
   3   0   7   38.71   10.78
   3   0   8  246.63   19.64
  -3   0  -8  278.49   28.86
  -3   0  -8  196.57   32.59
  -3   0  -9    4.11    8.10
   3   0   9   -1.41    9.99
  -3   0  -9  -14.07   19.94
  -3   0  -9    1.70   17.17
   3   0  10   29.03   11.95
  -3   0 -10   33.13   19.72
  -3   0 -10   42.85   23.18
   3   0  11  476.01   85.87
  -3   0 -11  640.12   91.88
  -3   0 -11  683.54   93.00
   3   0  12   49.27   14.95
  -3   0 -12   74.95   24.65
  -3   0 -12   72.40   25.93
  -3   0 -13 1484.15  241.86
  -3   0 -13 1623.74  243.04
  -3   0 -14  352.21   66.39
  -3   0 -14  381.79   66.36
  -3   0 -15   26.49   19.71
  -3   0 -15   50.81   23.03
  -3   0 -16   14.31   22.55
  -3   0 -16    7.61   20.31
  -3   0 -17   -6.17   22.27
  -3   0 -17   -5.34   21.97
  -3   0 -18    6.63   24.36
  -3   0 -18   -2.82   21.78
  -3   0 -19   -3.61   28.00
  -3   0 -19   32.69   25.27
  -3   0 -20    3.82   25.36
  -3   0 -20   -3.12   22.72
  -3   0 -21   53.35   30.86
  -3   0 -21   19.59   27.17
  -3   0 -22   26.43   29.79
  -3   0 -22   20.58   25.21
  -3   0 -23   14.07   32.33
  -3   0 -23   25.05   27.63
  -3   0 -24   -9.94   33.23
  -3   0 -24   48.50   28.14
  -3   0 -25   15.61   35.12
  -3   0 -25   62.07   32.95
  -3   0 -26   54.86   43.55
  -3   0 -26  100.92   36.58
  -3   0 -27   11.43   39.35
  -3   0 -27   25.18   28.66
  -3   0 -28   17.85   41.91
  -3   0 -28   34.72   31.01
  -3   0 -29   18.04   32.21
  -3   0 -29  -24.48   33.76
  -3   0 -30   23.33   31.72
  -3   0 -30   -6.26   39.72
  -3   0 -31  -38.62   32.92
  -3   0 -31   19.42   38.59
  -3   0 -32    4.98   30.63
  -3   0 -32   66.72   44.00
  -3   0 -33   40.75   36.21
  -3   0 -34   -5.18   31.62
  -3   0 -35   26.57   33.12
  -3   1  35   43.20   28.87
  -3   1  34    4.72   25.65
  -3   1  33   50.52   31.13
  -3   1  32   27.01   27.43
  -3   1  31    8.80   24.70
  -3   1  30    4.26   24.98
  -3   1  29   20.75   24.86
  -3   1  28  -12.10   24.69
  -3  -1  27   11.07   21.41
  -3   1  27   15.58   23.56
  -3  -1  26  -10.74   22.17
  -3   1  26  -18.85   24.51
   3   1 -26   22.64   26.18
  -3   1  25   18.21   20.86
  -3  -1  25   20.80   24.88
   3   1 -25    7.19   26.05
  -3   1  24   21.06   22.37
  -3  -1  24   16.74   21.35
   3   1 -24    3.42   24.56
  -3   1  23   27.02   24.32
  -3  -1  23   16.14   21.43
   3   1 -23   19.52   24.52
  -3  -1  22  105.50   32.05
  -3   1  22   64.96   30.02
   3   1 -22   98.70   33.60
  -3   1  21  -18.67   22.86
  -3  -1  21   20.84   20.22
   3   1 -21   -2.92   22.40
  -3   1  20   68.43   26.00
  -3  -1  20   51.25   25.21
   3   1 -20   88.19   29.50
  -3   1  19    2.84   20.92
  -3  -1  19   10.86   20.21
   3   1 -19   25.96   21.43
  -3   1  18  118.85   31.03
  -3  -1  18   93.02   28.73
   3   1 -18  121.98   31.15
  -3   1  17   58.99   25.23
  -3  -1  17  110.21   26.89
   3   1 -17   80.07   26.78
  -3   1  16   65.57   23.27
  -3  -1  16   64.75   23.51
   3   1 -16   64.19   23.54
  -3  -1  15   41.22   19.93
  -3   1  15   73.41   22.99
   3   1 -15   55.87   22.25
   3   1 -14  512.43   89.40
  -3  -1  14  631.52   90.61
  -3   1  14  483.84   89.82
  -3   1  13   22.27   18.34
  -3  -1  13   56.43   20.17
  -3  -1  13   36.99   18.47
  -3  -1  13   47.77   14.94
  -3  -1  12  378.88   60.76
  -3  -1  12  426.66   63.99
  -3   1  12  382.66   63.74
  -3  -1  12  269.45   64.16
  -3  -1  11   87.16   23.60
  -3  -1  11   89.40   20.16
  -3   1  11   76.68   21.11
  -3  -1  11   96.34   23.24
  -3   1  11   97.11   24.26
  -3   1  10  467.66   75.54
  -3  -1  10  478.71   74.49
   3   1 -10  547.49   75.74
  -3   1  10  498.54   77.29
  -3  -1  10  570.18   77.28
  -3   1   9    7.14   15.97
  -3  -1   9    6.04   11.66
  -3   1   9   18.75   13.46
   3   1  -9   22.10   12.39
  -3  -1   9   25.56   14.46
  -3   1   9    7.66   14.32
  -3   1   8 1617.77  161.83
  -3  -1   8 2216.78  161.58
   3   1  -8 2263.04  163.16
  -3   1   8 2130.29  165.34
  -3  -1   8 1998.64  163.26
  -3  -1   7  311.48   36.25
   3   1  -7  297.67   35.58
  -3  -1   7  286.32   34.53
  -3   1   7  289.34   37.06
  -3  -1   6  961.18  141.22
  -3   1   6  938.65  142.25
   3   1  -6  884.32  141.14
  -3  -1   6  868.97  141.29
  -3   1   5  203.84   41.48
  -3  -1   5  233.60   41.15
   3   1  -5  302.82   41.85
  -3   1   4  504.54   83.14
   3   1  -4  543.95   82.59
  -3  -1   4  506.95   82.57
  -3  -1   4  565.46   82.32
  -3   1   4  489.43   83.37
   3   1  -3  112.10   22.74
  -3   1   3  122.00   23.58
  -3  -1   3  126.71   23.48
  -3  -1   3  119.75   22.20
  -3   1   3  120.17   24.73
  -3  -1   2  462.35   66.94
   3   1  -2  411.14   66.26
  -3   1   2  365.13   66.04
   3  -1  -2  441.33   66.47
   3   1  -2  451.47   65.73
  -3   1   2  380.39   67.38
  -3  -1   2  398.27   68.31
  -3  -1   1  241.33   39.82
   3   1  -1  279.66   40.17
  -3   1   1  213.93   38.59
   3  -1  -1  218.32   38.28
  -3   1   1  237.69   40.21
  -3  -1   1  223.76   40.69
  -3   1   0 2295.58  116.78
   3   1   0 2347.64  119.08
   3  -1   0 2056.55  114.88
  -3  -1   0 2081.81  119.91
   3  -1   1   78.13   25.37
   3   1   1  107.01   28.37
  -3   1  -1   82.48   26.43
  -3  -1  -1  128.89   29.78
  -3  -1  -1   95.44   28.53
  -3   1  -2  322.60   27.29
   3   1   2  320.19   30.01
   3  -1   2  349.11   26.09
  -3  -1  -2  478.33   34.32
   3   1   3  212.19   28.13
  -3   1  -3  229.16   25.80
   3  -1   3  249.19   24.59
  -3   1  -3  195.65   27.66
  -3  -1  -3  261.40   30.64
  -3   1  -4 1819.19  247.01
   3   1   4 1778.91  248.60
  -3  -1  -4 1586.88  248.14
   3  -1   4 1970.87  246.72
  -3   1  -4 1711.40  247.19
  -3  -1  -5   93.11   25.74
   3   1   5   97.69   25.66
  -3   1  -5  108.07   23.74
   3  -1   5  140.75   23.55
  -3   1  -5  113.09   25.26
  -3  -1  -5   65.65   26.21
   3   1   6  323.22   54.82
   3  -1   6  302.92   52.68
  -3  -1  -6  281.12   55.23
  -3   1  -6  328.56   53.24
  -3  -1  -6  355.01   56.24
   3  -1   6  302.45   53.19
  -3   1  -6  320.43   53.52
  -3  -1  -7  185.08   35.58
  -3  -1  -7  196.04   37.47
  -3   1  -7  245.56   34.35
   3   1   7  226.25   35.65
   3  -1   7  189.70   33.29
  -3   1  -7  148.00   33.82
   3  -1   7  203.78   34.10
  -3   1  -8  123.99   23.09
  -3  -1  -8  107.63   27.40
   3  -1   8   82.37   21.76
   3   1   8  103.03   23.76
   3  -1   8  107.53   22.62
  -3   1  -8  113.69   23.60
  -3  -1  -8  132.70   26.62
   3   1   8    3.25   23.11
  -3   1  -8   -9.22   28.88
   3  -1   9   88.01   20.63
  -3   1  -9   57.90   19.93
   3   1   9   94.90   22.35
  -3  -1  -9   89.83   26.89
   3  -1   9  105.54   21.33
  -3   1  -9   58.72   21.38
  -3  -1  -9   81.97   23.91
  -3   1  -9   28.44   25.62
   3   1   9   22.16   22.45
  -3   1 -10   86.43   61.92
   3  -1  10  502.28   62.49
   3   1  10   12.62   59.26
  -3  -1 -10  695.63   70.67
  -3   1 -10  500.29   63.21
   3  -1  10  552.60   63.88
   3   1  10  609.40   65.64
  -3  -1 -10  478.11   64.89
  -3   1 -10  506.16   67.32
   3  -1  11  104.66   20.42
   3   1  11   54.18   14.37
  -3   1 -11   -5.78   17.41
   3  -1  11  110.27   21.42
  -3   1 -11  115.03   23.69
  -3  -1 -11  109.98   29.77
  -3  -1 -11  130.09   27.41
  -3   1 -11   98.61   26.24
   3  -1  12   86.99   20.91
  -3   1 -12   96.20   22.78
  -3  -1 -12  120.33   30.11
   3  -1  12   83.66   20.32
  -3   1 -12   -1.48   17.59
  -3  -1 -12   78.99   24.93
  -3   1 -12  101.08   26.75
  -3   1 -13  474.80   48.92
  -3  -1 -13  516.04   54.29
   3  -1  13  398.73   44.32
   3  -1  13  511.52   45.85
  -3  -1 -13  540.99   51.37
  -3   1 -13  464.90   50.45
  -3   1 -14   51.41   21.56
  -3  -1 -14   36.29   26.24
  -3   1 -14   -7.74   16.44
  -3  -1 -14   79.86   24.92
  -3   1 -14   90.15   25.03
  -3  -1 -15  135.39   38.34
  -3   1 -15  114.46   31.38
  -3  -1 -15  141.01   33.19
  -3   1 -15  106.35   32.00
  -3  -1 -16   48.54   29.15
  -3   1 -16   35.56   22.54
  -3   1 -16   78.39   25.09
  -3  -1 -16   43.99   24.98
  -3   1 -17   19.26   21.25
  -3  -1 -17   38.21   25.69
  -3   1 -17   36.75   22.68
  -3  -1 -17   30.06   22.29
  -3   1 -18   24.11   23.90
  -3  -1 -18   -7.36   24.46
  -3  -1 -18   -2.89   22.37
  -3   1 -18   10.93   21.33
  -3  -1 -19   19.65   27.93
  -3   1 -19   49.03   26.61
  -3   1 -19   57.16   26.05
  -3  -1 -19   33.59   25.68
  -3   1 -20   21.22   26.73
  -3  -1 -20   25.50   29.72
  -3  -1 -20   57.77   27.62
  -3   1 -20    6.00   23.34
  -3  -1 -21   22.80   32.89
  -3   1 -21   14.99   27.66
  -3  -1 -21   30.29   27.87
  -3   1 -21   50.38   27.57
  -3   1 -22   62.51   28.65
  -3  -1 -22  -14.64   33.89
  -3   1 -22    4.01   26.41
  -3  -1 -22    3.52   26.60
  -3   1 -23    3.44   24.36
  -3  -1 -23    5.12   32.08
  -3   1 -23   12.81   26.42
  -3  -1 -23   -7.36   26.05
  -3   1 -24    3.58   27.04
  -3   1 -24   13.58   29.77
  -3  -1 -24   -5.43   33.59
  -3  -1 -24   11.55   28.56
  -3   1 -25   33.50   29.65
  -3   1 -25  114.07   41.67
  -3  -1 -25   63.06   42.36
  -3  -1 -25  108.49   36.79
  -3  -1 -26   23.92   42.67
  -3  -1 -26   54.25   33.03
  -3   1 -26   69.43   31.86
  -3  -1 -27   12.55   39.33
  -3  -1 -27   13.06   30.50
  -3   1 -27   -4.00   27.18
  -3  -1 -28   32.60   38.35
  -3   1 -28    8.29   28.66
  -3  -1 -28   31.69   30.92
  -3  -1 -29   27.07   40.80
  -3  -1 -29   -9.40   33.27
  -3   1 -29   25.67   29.39
  -3   1 -30   13.26   27.70
  -3  -1 -30  -14.61   33.07
  -3  -1 -30  -13.86   41.20
  -3  -1 -31    5.00   30.57
  -3   1 -31    4.57   29.39
  -3  -1 -31  -42.41   45.94
  -3  -1 -32   15.50   31.97
  -3   1 -32   14.15   28.42
  -3  -1 -32  -36.43   45.07
  -3  -1 -33   42.13   34.91
  -3   1 -33   14.55   31.84
  -3  -1 -33   44.92   47.71
  -3   1 -34   24.73   32.93
  -3  -1 -34    5.39   32.96
  -3  -1 -34    7.67   43.03
  -3   1 -35   30.07   34.10
  -3  -1 -35   47.10   48.23
  -3   2  34   14.37   26.50
  -3   2  33   32.88   26.38
  -3   2  32   -9.13   27.54
  -3   2  31    4.46   25.37
  -3   2  30  -34.76   27.04
  -3   2  29   -4.21   22.45
  -3   2  28   32.66   29.30
  -3   2  27   31.65   26.43
  -3   2  26    3.82   22.40
  -3   2  25   18.46   23.86
  -3   2  24   24.89   24.69
  -3   2  23   30.75   22.92
  -3   2  22   58.98   26.07
  -3   2  21   -3.14   21.31
   3   2 -21   -5.34   20.66
  -3   2  20   53.93   24.98
   3   2 -20    7.54   20.92
  -3  -2  19   90.13   24.68
  -3   2  19   62.88   25.05
   3   2 -19   59.01   24.74
  -3  -2  18  101.35   27.44
  -3   2  18   84.25   29.26
   3   2 -18  117.10   29.24
  -3   2  17  105.77   29.83
  -3  -2  17  108.70   27.60
   3   2 -17  103.14   28.19
  -3   2  16   34.19   21.59
  -3  -2  16   52.99   20.03
   3   2 -16   51.79   19.93
  -3   2  15    4.61   16.32
  -3  -2  15   -5.72   14.51
   3   2 -15   -1.78   16.13
  -3   2  14   43.42   20.32
  -3  -2  14   56.54   18.93
   3   2 -14   54.10   18.67
  -3  -2  13  811.19  124.05
  -3   2  13  740.31  124.80
  -3   2  12   49.67   18.91
  -3  -2  12   74.05   18.37
  -3  -2  12   41.93   19.09
  -3   2  11   80.25   24.20
   3   2 -11   85.50   20.39
  -3  -2  11  128.64   22.95
  -3   2  10   36.45   16.60
   3   2 -10   24.83   11.51
  -3  -2  10   23.39   12.64
  -3  -2  10   28.65   11.52
  -3  -2   9   23.93   10.81
  -3   2   9   25.64   14.92
  -3   2   9    7.72   17.85
   3   2  -9   24.35   11.25
  -3   2   9   39.94   16.00
  -3  -2   9   30.81   12.13
  -3   2   8   68.29   19.00
  -3  -2   8   99.16   15.39
  -3   2   8   14.51   21.72
  -3  -2   8  101.64   17.59
  -3  -2   8  -13.16   18.62
   3   2  -8   95.52   16.97
  -3   2   8   88.24   19.78
  -3   2   7  493.80   56.00
  -3  -2   7  613.24   52.20
  -3   2   7  532.47   56.11
   3   2  -7  699.19   54.82
  -3  -2   7    3.13   49.35
  -3   2   7  187.28   56.39
  -3  -2   7  667.53   54.91
  -3  -2   6  167.67   12.32
  -3   2   6  137.57   18.15
   3   2  -6  170.60   15.49
  -3  -2   6  144.13   15.20
  -3  -2   6   -1.48    3.91
  -3   2   6    7.68   14.60
  -3   2   5   39.52   14.50
  -3  -2   5   47.57   10.86
  -3  -2   5   46.97   12.63
   3   2  -5   51.58   12.54
  -3  -2   5   31.52   10.93
   3  -2  -4   55.00   15.73
  -3   2   4   46.83   15.52
  -3  -2   4   63.54   14.31
  -3  -2   4   61.35   20.18
   3   2  -4   52.90   13.24
  -3   2   4   42.55   17.05
   3   2  -4   -3.18   17.13
  -3  -2   3  127.86   27.97
  -3  -2   3  125.27   23.70
   3   2  -3  166.24   23.86
  -3   2   3  149.16   26.62
   3  -2  -3  150.82   24.95
  -3   2   3  155.43   24.42
  -3  -2   3  129.72   26.60
  -3  -2   2  500.01   83.15
  -3   2   2  820.73   84.70
   3   2  -2  585.76   79.38
   3  -2  -2  927.35   83.41
  -3  -2   2  656.91   82.65
   3   2  -2  589.34   81.61
  -3   2   2  849.53   82.69
  -3   2   2  617.40   80.13
  -3  -2   2  623.18   85.16
  -3  -2   1  171.47   32.70
   3   2  -1  106.32   29.59
   3   2  -1   50.83   29.44
  -3  -2   1  168.08   29.15
   3  -2  -1  186.77   29.24
  -3   2   1  189.53   29.50
  -3  -2   1  133.56   28.23
   3   2  -1  123.66   26.96
  -3   2   1  171.07   26.32
   3  -2  -1  184.74   26.71
  -3   2   1  133.98   24.13
   3   2   0 1185.03  148.47
   3  -2   0 1638.10  147.65
  -3  -2   0 1272.67  146.84
  -3  -2   0 1283.22  145.38
   3   2   0 1263.36  146.29
  -3   2   0 1553.85  145.04
   3  -2   0 1669.26  145.21
  -3  -2   0 1302.51  147.27
  -3  -2   0 1239.22  149.10
  -3  -2  -1  335.57   79.05
   3  -2   1  521.68   77.94
   3   2   1  452.84   78.99
  -3  -2  -1  379.18   76.96
  -3  -2  -1  596.40   76.96
   3  -2   1  556.07   75.98
  -3   2  -1  582.70   76.69
  -3  -2  -1  509.37   79.44
   3   2   1  480.60   78.03
   3  -2   1  457.79   74.93
   3   2   1  381.11   78.90
   3  -2   2 1416.85  117.06
   3  -2   2 1395.11  120.45
  -3  -2  -2 1443.75  119.20
  -3  -2  -2 1092.04  119.16
  -3   2  -2 1074.86  123.30
  -3  -2  -2  965.19  122.76
   3   2   2 1119.26  122.49
  -3   2  -2 1437.78  118.80
   3  -2   2 1237.83  116.93
  -3  -2  -2 1175.76  122.12
   3   2   2 1181.51  120.97
  -3  -2  -3 1420.90  162.19
  -3  -2  -3 1176.23  161.68
  -3   2  -3 1112.76  165.35
   3   2   3 1160.58  164.41
   3  -2   3 1421.16  160.33
   3   2   3 1234.09  163.91
  -3  -2  -3 1159.54  164.13
  -3   2  -3 1281.38  161.38
  -3  -2  -4  673.85   96.12
   3   2   4  358.92   94.61
  -3   2  -4  604.40   99.32
  -3  -2  -4  598.49   95.12
   3   2   4  594.97   98.21
   3  -2   4  740.47   94.42
  -3  -2  -4  670.03   99.03
   3   2   4  673.94   98.30
  -3   2  -4  635.19   95.05
   3   2   5  662.35  165.17
  -3  -2  -5 1220.69  166.22
   3   2   5  865.76  163.96
  -3   2  -5  992.94  168.14
   3   2   5 1243.50  169.01
   3  -2   5 1431.63  164.85
  -3  -2  -5 1166.08  168.60
  -3   2  -5 1172.23  164.90
   3   2   5 1070.57  167.71
   3   2   6  504.90   88.19
   3  -2   6  626.69   93.72
  -3   2  -6  628.09   94.67
  -3  -2  -6  734.57   92.09
   3   2   6  672.66   93.29
   3  -2   6  660.47   89.56
  -3   2  -6  667.63   89.60
  -3  -2  -6  721.17   95.29
   3   2   7    3.34   14.83
  -3  -2  -7   19.88   20.22
  -3   2  -7   10.09   10.64
   3  -2   7    9.54   10.65
   3   2   7    2.94   15.48
  -3   2  -7   15.37   19.17
   3   2   7    1.20    8.58
   3  -2   7   33.80   19.02
  -3  -2  -7   12.02   15.14
  -3  -2  -8  237.57   38.45
   3   2   8  195.90   35.55
  -3   2  -8  201.08   30.87
   3  -2   8  192.39   31.60
   3   2   8   85.53   32.71
   3   2   8  135.87   28.60
   3  -2   8  201.10   35.58
  -3   2  -8  196.76   37.83
  -3  -2  -8  144.22   32.81
  -3   2  -9  204.19   29.11
  -3  -2  -9  235.42   38.52
   3  -2   9  211.40   30.37
   3  -2   9  169.24   32.96
  -3   2  -9  233.70   36.48
   3   2   9  149.22   25.76
  -3   2  -9   -2.01   37.51
  -3  -2  -9  236.65   32.96
   3   2   9   13.08   27.08
   3  -2  10   59.25   18.23
  -3   2 -10   40.11   23.66
  -3  -2 -10   96.90   22.76
   3   2  10   58.98   19.61
   3  -2  10   52.21   21.39
   3   2  10   57.18   13.65
  -3   2 -10   69.15   17.75
  -3  -2 -10   70.82   26.19
  -3   2 -10   40.91   25.81
   3  -2  11    7.95   16.54
  -3  -2 -11   15.68   22.78
  -3   2 -11   19.17   13.72
  -3   2 -11   26.68   21.36
  -3  -2 -11   35.47   19.21
  -3   2 -11   26.90   20.94
  -3   2 -12  343.14   54.88
  -3  -2 -12  312.99   53.58
  -3   2 -12  285.03   50.99
  -3   2 -12  197.67   54.72
  -3  -2 -12  284.56   58.12
   3  -2  12  324.59   54.15
  -3  -2 -13  258.95   43.52
  -3   2 -13  199.12   31.45
  -3  -2 -13  325.23   37.89
  -3   2 -13  273.55   37.46
  -3   2 -14   37.34   17.69
  -3  -2 -14   12.58   26.90
  -3   2 -14   -4.68   19.93
  -3  -2 -14   23.16   20.38
  -3   2 -14    2.28   20.84
  -3  -2 -15   23.65   24.97
  -3   2 -15   51.38   21.67
  -3   2 -15   -9.50   20.58
  -3   2 -15   59.21   23.04
  -3  -2 -15   79.26   23.66
  -3   2 -16    4.57   17.99
  -3  -2 -16   -3.62   26.88
  -3   2 -16    4.83   19.17
  -3   2 -16    7.39   19.70
  -3  -2 -16   26.30   23.04
  -3   2 -17   -7.53   21.53
  -3  -2 -17   23.27   29.01
  -3   2 -17   12.81   21.09
  -3  -2 -17   13.93   22.42
  -3   2 -17   -7.36   20.78
  -3   2 -18   -2.65   20.33
  -3  -2 -18   -4.14   26.90
  -3  -2 -18   -5.88   24.01
  -3   2 -19   46.68   24.25
  -3  -2 -19   39.27   30.25
  -3  -2 -19    6.20   22.77
  -3   2 -20   51.47   24.68
  -3  -2 -20    4.71   30.95
  -3  -2 -20   29.40   24.69
  -3   2 -21   20.93   23.05
  -3  -2 -21   -5.04   33.17
  -3  -2 -21   27.48   25.78
  -3   2 -22   -6.26   22.13
  -3  -2 -22   26.91   35.36
  -3  -2 -22  -10.78   27.58
  -3   2 -23  130.32   35.85
  -3  -2 -23   39.43   52.78
  -3  -2 -23  113.03   37.32
  -3   2 -24   13.60   23.82
  -3  -2 -24  -41.72   38.73
  -3  -2 -24   27.66   27.13
  -3   2 -25   17.63   26.22
  -3  -2 -25  -12.57   38.93
  -3  -2 -25   24.78   30.13
  -3   2 -26   40.19   27.92
  -3  -2 -26   19.63   45.59
  -3  -2 -26   21.56   29.61
  -3  -2 -27  -34.32   37.99
  -3  -2 -27   40.40   33.43
  -3   2 -27   37.75   26.10
  -3  -2 -28    7.11   43.06
  -3  -2 -28   32.44   33.04
  -3   2 -28   31.25   26.56
  -3  -2 -29  -22.11   43.83
  -3  -2 -29   -9.63   30.95
  -3   2 -29   -4.04   25.64
  -3  -2 -30  -22.63   46.06
  -3  -2 -30    9.87   31.30
  -3  -2 -31    7.79   41.62
  -3  -2 -31  -25.55   35.16
  -3  -2 -32   15.82   47.78
  -3  -2 -32   26.23   34.63
  -3  -2 -33   56.81   49.43
  -3  -2 -33   43.30   35.08
  -3  -2 -34  -16.64   46.71
  -3  -2 -34  -22.12   33.91
  -3   3  33   -4.75   27.82
  -3   3  32    9.22   26.27
  -3   3  31   -4.50   24.81
  -3   3  30  -17.51   28.23
  -3   3  29  -12.72   24.92
  -3   3  28  -12.33   24.49
  -3   3  27   11.93   24.02
  -3   3  26  -11.52   24.43
  -3   3  25  -14.83   24.73
  -3   3  24   46.34   25.69
  -3   3  23  -27.39   24.57
  -3   3  22   45.92   24.65
  -3   3  21   28.24   24.05
  -3   3  20   -8.99   17.87
  -3   3  19    5.71   18.99
  -3   3  18   21.72   19.11
  -3   3  17   18.03   18.42
  -3   3  16   26.82   19.44
  -3   3  15   39.14   20.24
  -3   3  14   52.07   19.27
  -3   3  13   10.19   14.36
  -3   3  12   32.47   16.25
  -3   3  11   58.93   18.66
  -3   3  10   44.86   16.37
   3   3  -9   13.68   22.52
  -3  -3   9    0.95    8.82
  -3   3   9   -1.54   11.94
  -3   3   8   21.51   12.94
  -3  -3   8   29.95   10.40
   3   3  -8   -2.62   21.76
  -3   3   8    5.51   13.41
  -3   3   7   57.27   16.17
   3   3  -7   64.10   12.32
  -3   3   7   51.21   16.76
  -3  -3   7   56.50   13.17
   3   3  -7  -10.04   21.16
  -3   3   7   -3.49   16.16
  -3   3   6   -2.47    9.80
   3   3  -6   -3.26    7.67
  -3  -3   6   -2.74    8.58
  -3  -3   6   -9.14   19.20
   3   3  -6    9.61   20.04
  -3   3   6    6.59   11.55
  -3   3   5   -3.08   11.03
  -3  -3   5   -2.16   17.56
  -3  -3   5    6.63    9.37
   3   3  -5   -2.30   20.35
   3   3  -5    8.71    8.15
  -3   3   5    3.38    8.89
  -3   3   5   18.08   13.45
  -3   3   4    2.84   18.11
  -3  -3   4   40.76   21.04
  -3   3   4  114.11   18.15
  -3  -3   4   69.84   16.20
   3   3  -4   70.77   14.88
  -3   3   4   99.90   16.25
   3   3  -4  -17.54   22.58
  -3   3   4   92.78   19.46
  -3  -3   3  251.88   44.52
  -3   3   3  378.46   44.08
  -3  -3   3  228.72   45.32
   3   3  -3  256.81   40.22
  -3   3   3  307.34   40.73
  -3   3   3  133.41   42.16
  -3  -3   3  294.48   42.06
  -3   3   3  479.77   43.15
   3   3  -3  -18.83   41.54
  -3  -3   2   13.79   14.77
  -3   3   2    8.01   10.75
  -3   3   2    5.18   12.98
  -3  -3   2   -4.36   19.39
  -3   3   2   23.99   10.23
  -3  -3   2   12.23   12.39
   3   3  -2    4.84   10.18
  -3   3   2   11.04    7.68
   3   3  -2    1.99   18.07
  -3   3   1  366.00   46.73
  -3  -3   1  268.49   51.87
  -3   3   1  344.98   48.70
   3   3  -1  282.66   46.87
  -3   3   1  383.58   56.58
  -3   3   1  267.63   47.18
  -3   3   1  301.83   45.51
  -3  -3   1  329.34   48.90
   3   3  -1  305.26   51.47
  -3  -3   1  238.76   43.27
  -3  -3   1  315.79   50.59
   3   3  -1  212.32   50.85
  -3  -3   0  463.87   91.32
   3   3   0  579.86   91.45
   3  -3   0  866.37   90.67
   3   3   0  366.60   90.02
  -3  -3   0  538.78   90.02
  -3   3   0  857.19   97.74
  -3  -3   0  467.22   84.89
   3   3   0  608.68   88.44
  -3   3   0  636.21   86.40
  -3  -3   0  616.09   89.66
   3  -3   0  527.57   86.65
   3  -3   1 1344.81  244.05
   3   3   1 1303.33  247.59
  -3  -3  -1 1492.55  247.48
  -3   3  -1 1973.83  252.68
  -3  -3  -1 1467.95  243.78
   3   3   1 1440.38  248.41
   3  -3   1 2188.03  246.78
  -3  -3  -1 1435.53  249.41
   3  -3   1 2142.08  247.51
  -3   3  -1 1829.63  244.62
  -3  -3  -1 1475.85  246.80
   3   3   1 1648.86  246.66
   3  -3   2   66.45   15.99
  -3  -3  -2   65.46   26.52
   3  -3   2  112.64   19.84
  -3  -3  -2   94.96   24.13
   3   3   2   81.73   21.06
  -3   3  -2  135.14   17.75
  -3  -3  -2   96.89   17.96
   3  -3   2   68.73   19.74
   3   3   2   70.76   23.17
  -3   3  -2   69.61   28.38
  -3  -3  -2   85.22   22.86
  -3   3  -3  216.60   42.05
  -3  -3  -3  161.84   34.76
  -3   3  -3  206.52   30.88
   3  -3   3  200.62   32.34
  -3  -3  -3  152.05   35.39
   3   3   3  173.14   34.44
   3  -3   3  187.31   32.82
   3   3   3  123.04   34.01
  -3  -3  -3  183.22   31.42
   3   3   4  887.51  232.58
  -3  -3  -4 1765.50  233.67
   3   3   4 1347.35  234.45
  -3   3  -4 1804.01  240.73
  -3  -3  -4 1553.80  235.13
   3  -3   4 1643.58  234.11
  -3   3  -4 1683.70  232.21
  -3  -3  -4 1431.35  236.26
   3   3   4 1489.30  235.51
   3  -3   4 2016.12  234.83
  -3  -3  -5  361.43   60.80
  -3  -3  -5  389.93   56.95
   3   3   5  319.95   57.52
   3   3   5  259.05   56.59
  -3   3  -5  347.67   63.80
  -3   3  -5  347.31   54.08
   3   3   5  410.77   60.19
   3   3   6   45.79   16.34
   3   3   6   14.25   14.07
  -3   3  -6   35.69   23.54
  -3  -3  -6   65.94   16.23
   3   3   6   22.50   15.77
  -3   3  -6   28.04    9.09
  -3  -3  -6   54.46   20.73
  -3   3  -7  172.48   36.58
   3   3   7  118.44   27.46
   3   3   7   86.18   26.93
  -3  -3  -7  209.86   29.52
   3   3   7  162.51   30.95
  -3   3  -7  117.71   22.84
  -3  -3  -7  165.72   33.17
  -3  -3  -8   29.54   15.98
   3   3   8   15.43   14.41
  -3  -3  -8   16.77   20.37
  -3   3  -8   42.14   25.34
   3   3   8   13.06   13.50
   3   3   9   79.41   24.70
  -3  -3  -9  176.42   28.64
  -3   3  -9   30.79   34.09
  -3  -3  -9  195.08   34.32
   3   3   9  114.36   24.71
  -3   3  -9  113.22   32.14
  -3   3 -10   18.57   23.07
  -3   3 -10   86.38   29.09
  -3  -3 -10   71.33   26.13
  -3  -3 -10   66.85   19.74
  -3   3 -11   65.59   29.14
  -3  -3 -11  102.58   30.24
  -3   3 -11   64.39   24.77
  -3  -3 -11   83.83   22.81
  -3   3 -12    8.83   23.02
  -3  -3 -12   12.40   24.24
  -3   3 -12   14.63   18.59
  -3  -3 -12    8.22   16.61
  -3   3 -13   15.43   25.25
  -3  -3 -13   10.00   23.36
  -3   3 -13   17.06   19.42
  -3  -3 -13   41.93   20.55
  -3   3 -14   96.90   44.87
  -3  -3 -14  128.85   44.96
  -3   3 -14  259.71   42.24
  -3  -3 -14  236.06   41.17
  -3   3 -15  -15.67   27.60
  -3  -3 -15   -3.79   25.19
  -3   3 -15   -4.57   20.13
  -3  -3 -15    7.55   20.42
  -3   3 -16   -9.55   25.32
  -3  -3 -16  -12.16   29.87
  -3   3 -16   35.42   20.65
  -3  -3 -16   26.68   21.92
  -3   3 -17    6.45   24.64
  -3  -3 -17   51.91   33.17
  -3   3 -17   48.88   23.47
  -3  -3 -17   56.61   26.22
  -3   3 -18   -9.81   24.59
  -3  -3 -18   88.82   38.13
  -3   3 -18   35.22   20.97
  -3  -3 -18   48.03   25.40
  -3   3 -19   -6.63   23.57
  -3   3 -19   10.40   20.43
  -3  -3 -19   54.08   35.20
  -3  -3 -19   31.71   24.25
  -3  -3 -20   57.85   42.23
  -3  -3 -20   70.16   29.44
  -3  -3 -21   33.71   43.93
  -3  -3 -21   45.73   27.95
  -3  -3 -22  -23.52   36.40
  -3  -3 -22   36.92   29.29
  -3  -3 -23   18.67   42.72
  -3  -3 -23    3.84   25.84
  -3  -3 -24    6.50   37.62
  -3  -3 -24   28.15   31.99
  -3  -3 -25    6.84   43.90
  -3  -3 -25    8.40   31.45
  -3  -3 -26   21.50   42.61
  -3  -3 -26  -17.34   31.27
  -3  -3 -27  -14.88   44.89
  -3  -3 -27  -13.55   31.06
  -3  -3 -28    7.71   43.18
  -3  -3 -28   -4.66   29.23
  -3  -3 -29   -7.97   41.85
  -3  -3 -29   33.91   34.37
  -3  -3 -30  -48.85   49.90
  -3  -3 -30  -19.94   34.83
  -3  -3 -31  -49.67   53.82
  -3  -3 -31   10.32   31.15
  -3  -3 -32   34.03   47.75
  -3  -3 -32   10.66   31.79
  -3  -3 -33  -26.14   51.07
  -3  -3 -33   21.95   33.51
  -3   4  32   13.88   26.80
  -3   4  31    4.48   23.07
  -3   4  30   21.82   24.29
  -3   4  29   12.71   23.82
  -3   4  28  -16.37   21.97
  -3   4  27   11.87   23.92
  -3   4  26   19.10   23.20
  -3   4  25    7.36   20.32
  -3   4  24  -14.15   22.54
  -3   4  23  -13.60   21.66
  -3   4  22   -9.77   22.16
  -3   4  21   56.05   26.27
  -3   4  20   20.80   18.65
  -3   4  19   31.14   20.76
  -3   4  18    2.69   17.07
  -3   4  17   10.21   17.59
  -3   4  16    7.25   16.10
  -3   4  15   50.23   19.23
  -3   4  14   -6.46   15.11
  -3   4  13   14.18   14.62
  -3   4  12   20.87   14.23
   3   4 -12   11.10   28.53
  -3   4  11   26.63   13.39
   3   4 -11  -21.47   27.11
  -3   4  10   14.91   12.22
   3   4 -10    6.92   26.42
  -3   4   9    4.64   11.42
  -3  -4   9   11.49   21.32
   3   4  -9   10.04   23.47
   3   4  -8   -9.71   22.71
  -3  -4   8   13.86   19.46
  -3   4   8   11.57   10.71
   3   4  -7  -12.52   24.48
  -3  -4   7   13.44   18.35
  -3   4   7   23.15   14.40
  -3   4   7   13.37   10.18
  -3  -4   6  115.25   28.10
  -3   4   6  112.49   23.45
  -3   4   6  106.92   19.86
  -3  -4   5   42.92   23.97
  -3   4   5  105.60   21.37
  -3   4   5   96.06   17.41
  -3   4   4   33.42   24.39
   3   4  -4    2.82   22.48
  -3  -4   4    8.12   19.13
  -3   4   4   23.28   13.46
  -3   4   4   15.47    8.91
  -3   4   3  245.81   43.63
   3   4  -3  120.54   39.71
  -3  -4   3  172.41   38.56
  -3   4   3  180.83   32.69
  -3   4   3  161.62   29.35
   3   4  -2   79.32   32.55
  -3  -4   2  121.93   33.79
  -3   4   2  166.90   28.53
  -3   4   2  169.17   36.75
  -3  -4   1   13.57   20.72
   3   4  -1   12.84   22.25
  -3   4   1   45.43   26.00
  -3  -4   0   38.79   24.16
   3   4   0   44.79   22.73
  -3   4   0   57.75   26.66
   3   4   1  265.49   53.71
  -3   4  -1  303.22   58.53
  -3  -4  -1  251.12   54.92
  -3  -4  -1  320.58   50.90
  -3   4  -2   21.69   23.65
  -3  -4  -2    8.51   15.00
   3   4   2   13.50   17.92
  -3   4  -3   59.35   28.12
  -3  -4  -3   47.93   19.14
   3   4   3   66.55   21.70
  -3   4  -4  260.77   49.92
  -3  -4  -4  240.03   42.56
   3   4   4  179.86   42.03
   3   4   5   20.02   16.50
  -3  -4  -5   32.01   18.52
  -3   4  -5   34.92   24.50
  -3  -4  -6   50.56   21.12
   3   4   6   11.50   17.32
  -3   4  -6   67.16   28.62
  -3  -4  -7   29.63   19.79
   3   4   7    5.55   16.27
  -3   4  -7   42.21   27.26
  -3  -4  -8   60.95   26.22
  -3   4  -8   69.01   29.82
  -3  -4  -9   36.61   23.40
  -3   4  -9   30.17   28.06
  -3  -4 -10   39.05   24.58
  -3  -4 -10   31.52   17.89
  -3   4 -10   13.79   25.93
  -3   4 -11  105.35   35.27
  -3  -4 -11   74.45   35.35
  -3  -4 -11  155.98   30.08
  -3   4 -12   25.30   27.29
  -3  -4 -12   31.34   26.53
  -3  -4 -12   21.47   18.18
  -3   4 -13   18.69   28.16
  -3  -4 -13   59.83   30.51
  -3  -4 -13   45.96   22.48
  -3   4 -14   46.11   31.45
  -3  -4 -14   39.58   28.30
  -3  -4 -14   49.01   22.39
  -3   4 -15   31.07   29.98
  -3  -4 -15   16.93   33.92
  -3  -4 -15   41.70   21.59
  -3   4 -16  -11.66   28.06
  -3  -4 -16   13.74   33.05
  -3  -4 -16   22.11   21.59
  -3   4 -17   -3.94   26.84
  -3  -4 -17   -4.83   33.52
  -3  -4 -17   43.38   25.70
  -3   4 -18   15.96   26.82
  -3  -4 -18  -15.51   33.97
  -3  -4 -18    3.05   22.24
  -3   4 -19   -8.08   27.13
  -3  -4 -19  -16.29   34.43
  -3  -4 -19    9.65   23.64
  -3   4 -20   -8.17   26.57
  -3  -4 -20   28.99   39.82
  -3  -4 -20   16.92   23.50
  -3  -4 -21   -6.14   41.29
  -3  -4 -21   14.14   25.98
  -3  -4 -22   -6.42   43.17
  -3  -4 -22   11.11   26.73
  -3  -4 -23   33.85   43.46
  -3  -4 -23  -11.63   26.32
  -3  -4 -24   28.22   45.85
  -3  -4 -24    4.05   26.66
  -3  -4 -25   -7.40   42.73
  -3  -4 -25   -4.19   27.88
  -3  -4 -26  -15.37   41.69
  -3  -4 -26    4.37   29.68
  -3  -4 -27    7.95   48.67
  -3  -4 -27   27.27   31.68
  -3  -4 -28    8.15   48.44
  -3  -4 -28   -4.72   30.64
  -3  -4 -29   -8.41   48.67
  -3  -4 -29  -19.55   32.94
  -3  -4 -30   25.66   48.76
  -3  -4 -30   81.41   39.74
  -3  -4 -31   17.59   44.41
  -3  -4 -31   -5.26   32.10
  -3   5  30   25.87   24.84
  -3   5  29  -16.64   22.71
  -3   5  28    8.06   24.00
  -3   5  27   -3.90   21.52
  -3   5  26    3.76   20.77
  -3   5  25   -7.23   19.96
  -3   5  24   -6.95   19.81
  -3   5  23   13.34   19.93
  -3   5  22    9.58   20.56
  -3   5  21   24.44   20.18
  -3   5  20   81.62   26.97
  -3   5  19   58.32   22.56
  -3   5  18   -2.64   18.50
  -3   5  17   -2.51   16.28
  -3   5  16   -7.12   15.10
  -3   5  15   11.22   15.17
   3   5 -14  -13.56   31.48
  -3  -5  14   21.10   23.29
  -3   5  14   29.65   15.40
  -3  -5  13   13.91   21.53
   3   5 -13   -4.40   28.60
  -3  -5  12   40.08   24.62
   3   5 -12    8.56   27.10
  -3  -5  11   45.42   25.12
   3   5 -11   12.49   28.06
   3   5 -10   24.31   30.99
  -3  -5  10   51.36   25.31
  -3   5  10   88.40   31.93
  -3   5  10   61.64   19.72
   3   5  -9   -7.88   27.33
  -3  -5   9   19.13   20.22
  -3   5   9   -5.81   16.93
  -3   5   9    7.35   24.40
  -3  -5   8  147.76   32.50
  -3   5   8  179.46   38.22
  -3  -5   7    3.20   21.28
  -3   5   7    7.34   25.20
   3   5  -7   14.91   28.87
  -3  -5   6   -6.44   22.12
  -3   5   6   -3.65   24.03
   3   5  -6  -14.50   24.65
  -3  -5   5  200.82   40.43
  -3   5   5  245.13   45.50
  -3  -5   4  155.79   37.53
  -3   5   4  212.30   42.54
  -3  -5   3  117.75   34.75
  -3   5   3  201.85   42.04
   3   5  -3   83.87   34.85
  -3  -5   2   -3.24   25.42
  -3   5   2   25.82   27.94
   3   5  -2   36.12   25.73
  -3  -5   1   -6.59   26.51
  -3   5   1   -7.42   26.76
   3   5  -1    3.21   21.55
  -3  -5   0   57.64   29.93
   3   5   0   93.51   31.10
  -3   5   0  138.38   36.77
   3   5   1  110.77   34.75
  -3   5  -1  176.36   42.07
   3   5   2   60.15   25.90
  -3   5  -2   52.92   32.72
   3   5   3   22.06   20.67
  -3   5  -3   57.00   30.52
   3   5   4   10.73   19.66
  -3   5  -4   26.74   29.16
   3   5   5   -7.90   19.87
  -3   5  -5    3.80   27.70
  -3   5  -6   23.04   27.65
  -3   5  -7   42.75   28.24
  -3   5  -8   -7.89   27.66
  -3   5  -9   40.36   30.79
  -3   5 -10   53.74   32.48
  -3   5 -11   24.96   27.44
  -3  -5 -11    7.22   27.59
  -3   5 -12   59.71   33.22
  -3  -5 -12    3.83   26.31
  -3   5 -13  131.90   42.21
  -3  -5 -13   87.44   39.03
  -3   5 -14  -13.53   32.01
  -3  -5 -14  -22.02   31.87
  -3   5 -15   18.18   28.85
  -3  -5 -15   -9.47   34.17
  -3   5 -16   -9.14   27.92
  -3  -5 -16    4.99   33.16
  -3   5 -17    9.19   29.89
  -3  -5 -17   10.69   34.35
  -3   5 -18    4.65   27.63
  -3  -5 -18  -11.23   36.46
  -3   5 -19   37.59   32.69
  -3  -5 -19   -5.96   35.52
  -3   5 -20    4.75   30.50
  -3  -5 -20   12.48   37.62
  -3   5 -21   -9.59   30.42
  -3  -5 -21   -6.59   40.24
  -3  -5 -22   -6.87   39.13
  -3  -5 -23  -14.43   42.94
  -3  -5 -24  -37.50   44.31
  -3  -5 -26  -39.95   52.84
  -3  -5 -27   33.07   48.71
  -3  -5 -28   67.32   53.69
  -3  -5 -29   -8.67   50.11
  -3  -6  20   12.70   23.05
  -3  -6  19   -4.17   23.74
  -3  -6  18   16.44   22.44
  -3  -6  17    7.87   19.53
  -3  -6  16   -3.89   21.83
   3   6 -15  -15.51   33.20
  -3  -6  15   -3.77   21.50
   3   6 -14    5.05   32.43
  -3  -6  14   55.80   27.78
   3   6 -13  -14.82   31.33
  -3  -6  13   14.71   23.04
   3   6 -12    4.82   32.44
  -3  -6  12  -11.02   21.26
  -3   6  12  -12.53   24.86
   3   6 -11   14.14   32.69
  -3  -6  11   -7.22   19.93
  -3   6  11   -8.39   25.94
   3   6 -10   13.82   29.23
  -3  -6  10    3.66   19.87
  -3   6  10   -4.21   25.02
   3   6  -9    9.00   32.24
  -3  -6   9   14.67   21.00
  -3   6   9   25.36   29.70
  -3  -6   8   51.56   24.67
  -3   6   8  110.18   34.94
   3   6  -7   -4.30   27.91
  -3  -6   7   -3.72   22.40
  -3   6   7   21.26   28.57
  -3  -6   6   92.86   29.34
  -3   6   6  158.12   39.48
   3   6  -5   12.31   28.67
  -3  -6   5   43.54   26.22
  -3   6   5   51.51   31.12
   3   6  -4   -4.01   27.23
  -3  -6   4   -7.38   23.95
  -3   6   4   21.59   29.01
   3   6  -3   86.75   35.11
  -3  -6   3   86.17   33.83
  -3   6   3   95.03   38.23
   3   6  -2   73.70   33.55
  -3  -6   2   26.66   27.04
  -3   6   2   47.86   31.84
   3   6  -1   49.26   31.72
  -3  -6   1  157.12   38.35
  -3   6   1  157.28   41.25
   3   6   0   44.67   29.91
  -3   6   0  109.37   38.67
   3   6   1  132.96   39.90
  -3   6  -1  192.66   47.39
   3   6   2   45.66   27.80
  -3   6  -2   74.23   36.65
  -3   6  -3   66.18   34.48
  -3   6  -4  -13.30   32.04
  -3   6  -5   -8.92   30.95
  -3   6  -6  143.89   43.83
  -3   6  -7   13.63   29.24
  -3   6  -8   13.90   33.15
  -3   6  -9  -23.63   32.63
  -3   6 -10   -4.74   30.79
  -3   6 -11   19.37   32.31
  -3   6 -12    4.90   31.81
  -3   6 -13   35.20   33.84
  -3   6 -14   -5.15   30.59
  -3   6 -15   15.51   34.44
  -3   6 -16   -5.19   32.90
  -3   6 -17   26.01   34.40
  -3   6 -18  -15.76   32.16
  -3   6 -19   -5.30   33.61
  -3   6 -20   16.02   33.54
  -3   6 -21  -21.52   32.15
  -3   6 -22   65.04   39.21
   3   7 -16   -5.74   34.12
   3   7 -15   28.16   35.97
   3   7 -14    5.53   31.93
   3   7 -13  -21.68   33.26
   3   7 -12   10.64   35.77
   3   7 -11   41.72   38.82
   3   7 -10  -20.46   32.46
  -3  -7  10    4.10   21.50
  -3   7  10   -4.75   27.83
   3   7  -9    5.02   30.73
  -3  -7   9   20.39   23.32
  -3   7   9   19.13   29.68
   3   7  -8    9.84   32.14
  -3  -7   8   28.43   25.66
  -3   7   8   28.93   31.13
   3   7  -7   -9.65   29.48
  -3  -7   7    4.03   23.27
  -3   7   7   19.31   29.09
   3   7  -6   23.67   30.23
  -3  -7   6   36.73   25.28
  -3   7   6   63.24   34.91
   3   7  -5   -4.64   28.39
  -3  -7   5   12.41   25.65
  -3   7   5   34.19   31.77
  -3  -7   4  151.08   37.45
  -3   7   4  102.63   41.08
   3   7  -3   40.43   31.87
  -3  -7   3   -4.32   26.13
  -3   7   3   19.71   30.57
  -3   7   2   -9.85   29.69
   3   7  -2    4.40   27.60
  -3   7   1   -4.90   33.29
   3   7  -1    4.35   27.92
  -3   7   0  -19.78   31.74
   3   7   0   17.06   28.34
  -3   7  -1   49.57   36.85
  -3   7  -2   19.89   30.90
  -3   7  -3   -5.02   30.64
  -3   7  -4   85.73   39.88
  -3   7  -5   -5.08   31.05
  -3   7  -6   25.83   34.55
  -3   7  -7   52.13   37.36
  -3   7  -8   26.52   33.05
  -3   7  -9   -5.30   31.52
  -3   7 -10   10.80   33.02
  -3   7 -11    5.54   33.82
  -3   7 -12   61.38   40.92
  -3   7 -13    5.69   33.83
  -3   7 -14    5.71   34.87
  -3   7 -15   17.14   36.76
  -3   7 -16    5.72   33.03
  -3   7 -17   11.51   33.28
  -3   7 -18   -5.79   35.36
  -3   7 -19   17.48   37.93
  -3   7 -20    5.86   33.33
  -3   7 -21   35.32   35.39
  -3   7 -22   29.56   34.44
  -3   7 -23    5.94   33.28
   3   8 -15  -12.02   34.76
   3   8 -14   11.84   33.74
   3   8 -13   11.66   32.70
   3   8 -12   34.41   34.48
   3   8 -11   16.93   35.89
   3   8 -10   22.22   32.26
   3   8  -9  -38.26   33.44
   3   8  -8   -5.37   31.06
  -3   8   7  -26.37   33.14
   3   8  -7   -5.29   30.21
  -3   8   6   -5.32   31.21
   3   8  -6   -5.20   30.93
  -3   8   5  -31.84   34.11
   3   8  -5   10.23   30.03
  -3   8   4   10.71   30.19
   3   8  -4   35.22   32.85
  -3   8   3   -5.37   29.66
   3   8  -3   -9.89   30.62
  -3   8   2   21.66   29.56
  -3   8   1  103.22   43.18
  -3   8   0  -21.84   32.16
  -3   8  -1   11.00   31.81
  -3   8  -2    5.54   32.00
  -3   8  -3  -61.38   37.41
  -3   8  -4    5.67   32.25
  -3   8  -5   34.50   34.57
  -3   8  -6   11.59   36.33
  -3   8  -7   11.56   33.42
  -3   8  -8    5.88   32.95
  -3   8  -9  -17.75   34.27
  -3   8 -10   12.10   36.50
  -3   8 -11    6.16   36.09
  -3   8 -12  -24.77   38.00
  -3   8 -13  -49.54   39.03
  -3   8 -14   24.72   37.92
  -3   8 -15   -6.17   35.13
  -3   8 -16   18.58   36.92
  -3   8 -17  -37.32   36.88
   3   9 -10   52.97   39.06
   3   9  -9  -17.42   35.09
   3   9  -8   -5.73   32.09
   3   9  -7   11.29   33.13
  -3   9   4   11.42   32.55
  -3   9   3  -11.53   33.84
  -3   9   2   -5.81   31.54
  -3   9   1  -11.73   34.91
  -3   9   0   -5.95   32.85
  -3   9  -1   36.02   36.09
  -3   9  -2   24.38   32.16
  -3   9  -3   12.28   33.92
  -3   9  -4   24.50   34.52
  -3   9  -5   -6.16   32.88
  -3   9  -6   -6.26   35.63
  -3   9  -7  -19.20   36.53
  -3   9  -8    6.43   35.45
  -4   0  34  -18.14   27.09
  -4   0  33   -4.47   24.24
  -4   0  32  -17.56   24.74
  -4   0  31   30.27   26.11
  -4   0  30   25.39   25.10
  -4   0  29  -16.53   23.30
  -4   0  28   48.33   28.31
  -4   0  27   -3.92   24.55
  -4   0  26   22.88   24.43
  -4   0  25   40.63   26.84
  -4   0  24  117.86   34.90
  -4   0  23  155.17   40.57
  -4   0  22   16.60   22.93
  -4   0  21   19.16   22.99
  -4   0  20  303.19   59.53
  -4   0  19   11.72   19.55
  -4   0  18  472.87   83.31
  -4   0  17   26.57   19.40
  -4   0  16    5.05   19.70
  -4   0  15  181.68   38.86
  -4   0  14  139.13   33.15
  -4   0  13   42.23   20.95
  -4   0  12  474.05   79.93
  -4   0  11   77.96   24.04
   4   0 -10  116.37   26.25
  -4   0  10  121.32   28.20
  -4   0   9  196.88   36.96
   4   0  -9  183.04   35.31
  -4   0   8   -6.02   15.52
   4   0  -8    8.15   12.67
   4   0  -7   86.95   19.44
   4   0  -7   43.26   15.77
   4   0  -6  308.16   31.06
  -4   0   6  317.65   31.60
  -4   0   5   75.22   17.52
   4   0  -5   10.24   13.33
  -4   0   5   64.78   16.36
   4   0  -5   59.30   15.94
  -4   0   4  605.00   41.75
  -4   0   4  585.24   41.42
   4   0  -4  538.83   40.57
   4   0  -3    2.86   10.66
  -4   0   3   17.63   12.73
   4   0  -3  -17.09   12.10
  -4   0   3    9.22   13.90
   4   0  -3   18.91   14.21
  -4   0   2 1109.65   66.32
  -4   0   2 1038.42   67.85
   4   0  -2 1217.03   69.51
  -4   0   2 1099.70   68.48
   4   0  -2 1224.97   68.13
   4   0  -1   -3.87   12.96
   4   0  -1    2.82   10.21
  -4   0   1   -3.16   12.72
  -4   0   1    2.22   10.65
   4   0  -1  -12.86   12.27
  -4   0   0  723.22   53.03
   4   0   0  518.27   49.49
  -4   0   0  649.91   49.74
   4   0   0  683.72   49.49
   4   0   1    8.83   13.23
   4   0   1   41.84   12.09
  -4   0  -1   43.36   15.70
   4   0   1   16.83   10.08
   4   0   2   18.19   14.25
   4   0   2   33.41   11.84
  -4   0  -2   29.21   17.26
   4   0   3   22.64   15.34
  -4   0  -3   26.36   18.69
   4   0   4   53.01   15.93
  -4   0  -4   11.97   18.06
   4   0   5   90.34   17.10
  -4   0  -5   -7.99   18.53
  -4   0  -6  558.11   60.28
  -4   0  -6  536.56   53.24
  -4   0  -7  205.63   31.96
  -4   0  -7  273.52   39.51
  -4   0  -8   43.26   11.58
  -4   0  -8  -12.35   22.87
  -4   0  -8   29.00   20.35
  -4   0  -9   -5.85    9.03
  -4   0  -9   22.98   17.80
  -4   0  -9   35.92   24.50
  -4   0 -10  144.12   30.22
  -4   0 -10  128.49   25.52
   4   0  11   14.90    9.97
  -4   0 -11   15.17   19.26
  -4   0 -11   17.89   21.19
  -4   0 -11    4.56    8.41
  -4   0 -12  120.01   29.74
  -4   0 -12   84.19   30.74
  -4   0 -13  291.58   60.32
  -4   0 -13  373.68   62.12
  -4   0 -14  117.41   32.61
  -4   0 -14  129.61   33.25
  -4   0 -15    5.33   22.08
  -4   0 -15  -11.00   21.81
  -4   0 -16   49.99   23.62
  -4   0 -16   29.20   23.72
  -4   0 -17   17.26   22.88
  -4   0 -17    9.21   20.95
  -4   0 -18   29.88   27.69
  -4   0 -18   62.43   27.54
  -4   0 -19   77.91   30.43
  -4   0 -19   49.14   27.42
  -4   0 -20  -13.05   24.62
  -4   0 -20    7.49   22.86
  -4   0 -21  -10.19   25.84
  -4   0 -21   19.91   31.81
  -4   0 -22   17.77   26.65
  -4   0 -22    8.58   27.29
  -4   0 -23    7.41   24.88
  -4   0 -23  -18.34   29.09
  -4   0 -24   -3.86   27.66
  -4   0 -24  -24.45   33.62
  -4   0 -25   24.05   28.69
  -4   0 -25   -5.11   33.64
  -4   0 -26   45.69   32.42
  -4   0 -26  -21.60   33.86
  -4   0 -27   21.46   29.53
  -4   0 -27    5.68   32.90
  -4   0 -28   -4.44   29.59
  -4   0 -28   53.61   38.32
  -4   0 -29  -13.77   30.24
  -4   0 -29  -18.56   36.32
  -4   0 -30   -4.72   31.38
  -4   0 -30   -6.40   39.09
  -4   0 -31    4.87   30.13
  -4   0 -31  -19.65   38.39
  -4   0 -32   -5.02   33.01
  -4   0 -33   -5.16   31.96
  -4   0 -34   -5.30   35.22
  -4   1  35  -19.03   27.22
  -4   1  34   23.57   26.65
  -4   1  33    9.27   23.89
  -4   1  32   22.73   27.97
  -4   1  31   26.77   26.83
  -4   1  30    4.36   26.27
  -4   1  29   38.27   26.93
  -4   1  28   28.95   25.95
  -4  -1  27   55.77   27.64
  -4   1  27   11.92   21.26
  -4  -1  26    3.61   21.25
  -4   1  26   23.11   24.20
  -4  -1  25  105.16   35.61
  -4   1  25  126.72   37.33
  -4  -1  24   44.10   25.27
  -4   1  24   39.58   24.99
  -4  -1  23   13.10   21.30
  -4   1  23    3.47   22.57
  -4   1  22   73.45   30.55
  -4  -1  22   97.76   30.16
  -4  -1  21   27.28   21.02
  -4   1  21   44.87   24.54
  -4  -1  20  255.65   52.01
  -4   1  20  254.88   51.42
  -4  -1  19  527.53   93.74
  -4   1  19  575.82   95.25
  -4  -1  18   23.86   20.38
  -4   1  18   28.04   22.73
  -4  -1  17   30.24   20.61
  -4   1  17   37.39   20.78
  -4  -1  16    7.16   16.93
  -4   1  16   10.15   18.17
  -4   1  15  380.09   76.37
  -4  -1  15  518.84   77.70
  -4   1  14   32.18   18.89
  -4  -1  14   34.05   18.69
  -4  -1  13  535.78   88.02
  -4  -1  13  597.34   90.99
  -4   1  13  513.76   90.77
  -4  -1  12   47.83   16.51
  -4   1  12   77.27   22.33
  -4  -1  12   89.53   23.39
  -4   1  11  423.25   35.33
   4   1 -11  377.40   31.43
  -4  -1  11  431.68   29.45
  -4  -1  11  438.61   34.70
  -4  -1  10   58.69   17.26
   4   1 -10   52.96   17.44
  -4   1  10   51.38   20.57
  -4  -1  10   92.57   21.72
  -4   1  10   82.60   20.00
   4  -1  -9 1349.89   65.70
   4   1  -9 1349.44   62.27
  -4   1   9 1187.24   63.93
  -4  -1   9 1316.21   59.61
  -4  -1   9 1461.34   65.49
  -4  -1   8  191.07   30.81
   4   1  -8  184.66   30.60
   4  -1  -8  105.41   30.04
  -4   1   8  158.38   32.39
  -4  -1   8  161.23   31.15
  -4  -1   7  479.53   57.04
  -4   1   7  516.95   58.44
   4   1  -7  495.57   56.58
  -4   1   6   76.26   19.55
   4   1  -6   56.67   17.00
  -4  -1   6   63.75   17.11
  -4  -1   6   68.62   17.23
  -4   1   5  122.02   26.69
  -4  -1   5  117.71   24.16
  -4  -1   5  120.52   25.01
  -4   1   5  131.35   25.77
   4   1  -5  125.46   24.59
  -4  -1   4  131.72   23.16
  -4   1   4   98.70   24.84
  -4  -1   4  119.90   23.94
   4   1  -4  110.82   22.85
  -4   1   4  103.84   23.22
   4   1  -3  245.32   44.34
  -4   1   3  220.52   46.20
   4  -1  -3  335.99   47.50
  -4  -1   3  262.26   45.88
  -4  -1   3  303.13   47.82
   4   1  -3  283.46   45.08
  -4   1   3  262.03   45.46
  -4  -1   2    9.96   13.07
   4   1  -2   28.40   12.33
   4  -1  -2   18.86   13.13
  -4   1   2   11.58   14.85
  -4   1   2   13.88   12.63
   4   1  -2   16.37   12.20
  -4  -1   2   12.72   15.01
  -4  -1   1 1429.08  187.24
  -4  -1   1 1244.04  186.32
   4   1  -1 1438.03  186.42
  -4   1   1 1233.16  185.44
   4  -1  -1 1154.59  184.79
   4  -1  -1  831.46  184.75
   4   1  -1 1305.68  184.99
  -4  -1   0  189.28   30.59
   4   1   0  222.54   30.15
   4  -1   0   61.62   25.49
  -4   1   0  169.51   28.12
   4  -1   0  151.58   26.16
  -4  -1   0  189.84   29.94
   4   1   1  672.81   89.70
  -4   1  -1  507.23   87.73
   4  -1   1  495.08   86.85
  -4  -1  -1  636.96   90.17
  -4  -1  -1  539.00   89.33
   4   1   2  685.90  106.54
  -4   1  -2  735.76  105.86
   4  -1   2  595.94  104.26
  -4  -1  -2  703.33  107.68
   4  -1   3  526.22   81.88
  -4  -1  -3  441.84   84.14
  -4   1  -3  552.22   83.17
   4   1   3  522.45   83.97
  -4  -1  -4  325.79   30.32
   4   1   4  218.61   26.02
  -4   1  -4  276.27   24.88
   4  -1   4  293.59   22.62
  -4   1  -5  593.97   90.18
   4  -1   5  628.50   89.86
  -4  -1  -5  566.71   92.35
  -4   1  -5  578.93   90.79
   4   1   5  688.05   92.34
  -4  -1  -5  319.56   90.60
  -4  -1  -6   15.05   19.68
  -4   1  -6   17.17   15.94
   4   1   6   13.70   16.94
   4  -1   6   28.12   14.82
  -4   1  -6    9.16   15.05
  -4  -1  -6   -1.69   19.67
  -4  -1  -7 1241.87  200.90
  -4  -1  -7 1440.94  202.45
   4  -1   7 1273.65  199.15
  -4   1  -7 1264.86  199.25
   4   1   7 1407.23  201.90
  -4   1  -7 1178.85  198.42
  -4  -1  -8    1.83   20.27
  -4   1  -8   20.51   16.78
   4   1   8   46.88   18.90
  -4   1  -8   18.63   16.85
  -4  -1  -8   22.85   21.27
   4  -1   8   26.60   15.19
   4  -1   9   75.12   20.54
  -4   1  -9  106.13   23.47
   4   1   9   79.41   24.31
  -4  -1  -9   63.84   27.20
   4  -1   9  104.94   23.01
  -4  -1  -9  124.52   28.11
  -4   1  -9   -2.28   26.97
  -4   1  -9   75.32   21.77
  -4   1 -10   17.27   10.14
  -4  -1 -10   30.36   21.71
  -4   1 -10   20.89   15.63
  -4  -1 -10   21.07   21.09
   4  -1  10   24.77   15.48
  -4   1 -10   18.62   23.93
   4  -1  10   23.02   14.64
  -4   1 -10   14.53   14.57
  -4   1 -11  340.71  105.42
   4  -1  11  685.85  104.43
  -4  -1 -11  747.54  110.44
  -4   1 -11  677.13  106.48
   4  -1  11  780.72  107.38
  -4  -1 -11  746.29  108.54
  -4   1 -11  734.56  110.64
  -4   1 -12   -4.55   15.89
   4  -1  12   74.89   18.03
  -4  -1 -12   42.85   22.26
  -4   1 -12   58.21   26.94
  -4   1 -12   83.37   22.47
  -4  -1 -12   97.20   27.09
   4  -1  12   78.30   20.79
  -4   1 -13  691.54   53.12
  -4  -1 -13  669.14   58.42
  -4  -1 -13  628.29   54.20
  -4   1 -13  704.11   57.58
  -4   1 -14   33.77   19.72
  -4  -1 -14   17.65   22.17
  -4   1 -14   28.37   23.89
  -4  -1 -14   24.77   21.76
  -4  -1 -15  180.48   47.81
  -4   1 -15  194.95   42.83
  -4  -1 -15  252.61   45.35
  -4   1 -15  193.43   44.71
  -4   1 -16   40.73   21.62
  -4  -1 -16   32.93   27.19
  -4  -1 -16   46.31   25.53
  -4   1 -16   63.93   26.01
  -4   1 -17   84.93   26.03
  -4  -1 -17   17.26   26.41
  -4  -1 -17   74.33   28.07
  -4   1 -17   43.23   24.08
  -4  -1 -18   44.17   30.89
  -4   1 -18   67.68   25.66
  -4  -1 -18   48.19   26.88
  -4   1 -18   47.82   25.51
  -4   1 -19   31.56   23.86
  -4  -1 -19   35.28   31.50
  -4  -1 -19    3.17   23.98
  -4   1 -19   27.69   23.67
  -4   1 -20   -3.37   24.79
  -4  -1 -20    4.17   26.46
  -4   1 -20   12.72   24.80
  -4  -1 -20  -13.27   24.81
  -4   1 -21   73.10   33.00
  -4  -1 -21   66.40   36.66
  -4  -1 -21   83.39   32.50
  -4   1 -21   79.19   31.25
  -4   1 -22   31.38   29.63
  -4  -1 -22   33.30   36.43
  -4  -1 -22   29.14   29.82
  -4   1 -22   20.63   26.27
  -4   1 -23   29.43   31.48
  -4  -1 -23   -4.98   33.86
  -4  -1 -23    3.79   27.93
  -4   1 -23   14.34   26.15
  -4  -1 -24  -15.90   33.21
  -4   1 -24    4.46   28.32
  -4  -1 -24    3.95   27.39
  -4   1 -24   -7.44   25.55
  -4  -1 -25   16.40   29.29
  -4   1 -25  -23.39   30.74
  -4  -1 -25   28.17   36.18
  -4   1 -25    3.85   28.04
  -4  -1 -26   17.04   29.62
  -4  -1 -26  -17.83   34.89
  -4   1 -26   40.03   31.04
  -4  -1 -27   26.52   31.10
  -4  -1 -27    6.18   37.85
  -4   1 -27   20.67   28.81
  -4  -1 -28   45.37   43.13
  -4   1 -28   12.77   28.70
  -4  -1 -28    4.57   30.11
  -4  -1 -29   54.18   43.57
  -4   1 -29   -4.39   28.99
  -4  -1 -29   33.10   32.24
  -4  -1 -30   -7.00   40.44
  -4   1 -30   18.10   32.04
  -4  -1 -30    9.80   28.75
  -4  -1 -31   50.58   42.36
  -4   1 -31   -9.28   28.37
  -4  -1 -31    5.06   32.90
  -4   1 -32    4.77   29.97
  -4  -1 -32  -20.87   35.13
  -4  -1 -32  -44.22   46.23
  -4  -1 -33   -5.33   32.21
  -4   1 -33   19.63   30.85
  -4  -1 -33   67.24   51.34
  -4  -1 -34   21.88   35.77
  -4   1 -34   35.21   33.68
  -4  -1 -34   22.99   41.79
  -4   1 -35  -10.28   32.22
  -4  -1 -35   15.66   45.24
  -4   2  34    9.60   24.76
  -4   2  33    9.46   25.26
  -4   2  32   13.89   26.43
  -4   2  31    9.05   25.41
  -4   2  30   26.49   28.28
  -4   2  29    4.25   25.29
  -4   2  28   12.40   25.63
  -4   2  27   12.02   27.55
  -4   2  26    7.76   23.71
  -4   2  25   18.73   22.44
  -4   2  24   21.51   23.78
  -4   2  23    6.90   20.53
  -4   2  22   26.52   23.79
  -4   2  21  104.90   31.22
  -4   2  20  155.18   37.58
  -4  -2  19   73.50   27.46
  -4   2  19  168.62   34.03
  -4  -2  18  204.30   41.86
  -4   2  18  196.81   42.35
  -4  -2  17  105.51   27.79
  -4   2  17  113.44   29.66
  -4  -2  16  215.86   40.78
  -4   2  16  187.96   41.61
  -4   2  15    7.18   15.96
  -4  -2  15   10.17   15.14
  -4   2  14  176.57   40.67
  -4  -2  14  235.01   40.45
  -4   2  13  136.75   31.69
  -4  -2  13  149.60   30.47
  -4   2  12  191.09   35.09
   4   2 -12  150.43   30.71
  -4  -2  12  158.05   32.53
   4   2 -11  208.51   34.52
  -4   2  11  150.81   36.10
  -4  -2  11  193.37   35.18
  -4   2  10   -1.78   13.66
   4   2 -10   18.96   11.30
  -4  -2  10    9.58   11.92
  -4  -2   9  128.51   21.39
  -4   2   9   92.79   24.48
   4   2  -9   69.89   20.51
  -4  -2   9  113.05   22.32
  -4  -2   8  154.06   22.00
   4   2  -8  150.62   23.37
  -4   2   8  119.12   24.97
  -4  -2   8  134.05   23.12
  -4  -2   7  104.33   13.13
  -4  -2   7   82.74   14.86
  -4  -2   7   -1.59    3.49
   4   2  -7   99.25   14.57
   4  -2  -7  123.20   18.79
  -4   2   7   73.45   16.64
  -4  -2   7  105.61   14.13
  -4   2   6  466.14   81.20
   4   2  -6  513.76   80.46
  -4  -2   6  482.78   80.47
   4  -2  -6  642.59   83.07
  -4  -2   6  482.49   79.15
  -4   2   6  489.75   82.86
  -4  -2   5   13.56   18.15
   4  -2  -5   14.51   11.97
  -4   2   5   13.83   12.65
  -4   2   5   -1.41   14.05
  -4  -2   5   11.36    8.81
  -4  -2   5   -3.38   12.49
   4   2  -5   11.31   10.32
   4  -2  -4  794.24   63.61
  -4  -2   4  731.69   69.12
  -4  -2   4  799.47   62.72
   4   2  -4  862.69   62.40
  -4   2   4  828.56   64.32
  -4   2   4  827.41   65.52
   4   2  -3  217.03   29.63
  -4   2   3  243.06   35.60
  -4  -2   3  284.67   38.07
  -4  -2   3  237.88   33.13
   4   2  -3  204.97   31.77
  -4   2   3  245.83   32.69
   4  -2  -3  187.18   31.44
  -4  -2   2  901.20  130.94
   4   2  -2  956.60  130.61
  -4   2   2  922.56  129.89
   4  -2  -2 1237.56  131.19
  -4   2   2 1138.01  132.92
   4   2  -2  989.55  128.64
  -4  -2   2  863.82  133.03
  -4   2   2  819.25  127.09
  -4  -2   1   80.54   22.90
   4  -2  -1   43.00   17.15
  -4  -2   1   71.16   19.03
   4   2  -1   60.41   19.33
   4   2  -1   53.38   15.85
  -4   2   1   54.51   14.58
   4  -2  -1   63.72   14.30
  -4  -2   1    8.01   15.80
   4   2   0  223.58   46.49
  -4  -2   0  297.07   49.13
  -4  -2   0  289.42   47.52
   4  -2   0  272.99   46.36
   4   2   0  276.11   45.90
  -4   2   0  319.97   45.23
   4  -2   0  341.54   44.47
  -4  -2   0  130.89   44.47
   4   2   1  132.36   33.97
  -4  -2  -1  179.27   36.73
   4  -2   1  175.31   33.51
   4   2   1  203.24   34.54
  -4  -2  -1  169.27   35.38
  -4   2  -1  182.09   31.94
   4  -2   1  218.95   30.95
  -4  -2  -1  144.12   31.51
  -4  -2  -2 2715.87  533.13
  -4  -2  -2 4129.84  535.31
   4  -2   2 3536.88  535.15
  -4   2  -2 3783.47  534.26
   4  -2   2 3992.22  533.40
   4   2   2 3712.06  535.85
  -4  -2  -2 3463.60  536.53
   4   2   2 3024.71  535.82
  -4  -2  -2 3483.31  537.33
   4   2   3  563.72  118.68
  -4  -2  -3  749.06  116.93
  -4   2  -3  632.29  120.58
  -4  -2  -3  976.78  119.62
  -4   2  -3  665.43  117.15
   4  -2   3  798.27  116.47
  -4  -2  -3  857.77  121.75
   4   2   3  843.30  120.52
   4   2   4 1461.02  230.38
  -4  -2  -4 1734.27  229.40
  -4  -2  -4 1195.19  226.69
  -4   2  -4 1177.49  230.11
  -4   2  -4 1427.67  228.05
   4  -2   4 1643.44  227.37
  -4  -2  -4 1920.58  232.95
   4   2   4 1744.91  231.07
  -4  -2  -5  194.75   37.39
  -4   2  -5  167.66   31.58
   4   2   5  153.62   35.03
   4  -2   5  169.96   30.00
   4   2   5  145.49   33.62
  -4   2  -5  179.43   37.42
  -4  -2  -5  182.58   29.55
  -4  -2  -5  151.89   33.13
  -4   2  -6  929.29  169.49
  -4  -2  -6 1006.93  167.89
   4   2   6 1210.86  170.54
   4   2   6 1196.85  170.12
   4  -2   6 1024.08  166.17
  -4  -2  -6 1088.47  170.63
  -4   2  -6 1154.58  167.45
   4  -2   7  180.88   31.26
  -4  -2  -7  182.04   35.09
  -4   2  -7  174.80   37.49
  -4  -2  -7  194.07   38.66
  -4   2  -7  192.75   32.40
   4   2   7  101.66   33.77
   4  -2   8  168.28   28.56
  -4  -2  -8  124.05   33.45
  -4   2  -8  147.08   27.97
  -4  -2  -8  161.78   31.47
  -4   2  -8   89.74   31.79
   4  -2   9  191.14   31.88
  -4  -2  -9  167.95   33.93
   4  -2   9  106.15   32.52
  -4   2  -9  141.54   35.40
  -4  -2  -9  206.63   39.58
  -4   2  -9  161.19   30.73
  -4  -2 -10  345.78   53.52
   4  -2  10  258.88   48.52
  -4   2 -10  249.53   49.27
  -4  -2 -10  330.36   49.51
  -4   2 -10  306.26   46.44
   4  -2  11    9.93   16.86
  -4  -2 -11   -2.79   22.14
  -4   2 -11   13.91   13.84
  -4   2 -11   22.19   19.82
  -4   2 -11  -14.92   23.28
  -4  -2 -11    8.09   17.62
  -4  -2 -12   70.72   29.31
  -4   2 -12   62.87   21.90
  -4  -2 -12   92.16   26.65
  -4   2 -12   95.32   28.65
  -4   2 -12   81.55   26.44
   4  -2  12  107.89   24.40
  -4   2 -13  315.85   54.71
  -4  -2 -13  364.80   62.07
  -4   2 -13  241.32   57.88
  -4  -2 -13  309.79   57.11
  -4   2 -13  338.27   58.92
  -4  -2 -14  187.89   40.04
  -4   2 -14  153.75   30.25
  -4  -2 -14  138.34   31.90
  -4   2 -14  213.67   36.68
  -4   2 -15   26.68   17.28
  -4  -2 -15  -10.45   27.48
  -4   2 -15   14.25   18.36
  -4   2 -15   31.83   22.71
  -4  -2 -15    2.57   21.09
  -4  -2 -16  467.05   83.01
  -4   2 -16  419.39   75.40
  -4  -2 -16  414.71   76.94
  -4   2 -16  461.56   78.47
  -4  -2 -17   54.45   31.35
  -4   2 -17   87.93   26.66
  -4   2 -17   93.34   30.49
  -4  -2 -17   69.19   29.79
  -4  -2 -18  132.42   43.64
  -4  -2 -18  143.24   36.09
  -4   2 -18  125.51   35.87
  -4  -2 -19   86.92   41.23
  -4  -2 -19  124.90   33.96
  -4   2 -19   81.39   30.94
  -4  -2 -20   59.97   33.91
  -4   2 -20   34.01   25.33
  -4  -2 -20   10.07   27.23
  -4  -2 -21   -9.77   33.89
  -4  -2 -21    3.52   25.85
  -4   2 -21    9.55   24.22
  -4  -2 -22   31.46   40.01
  -4  -2 -22   11.02   27.40
  -4   2 -22   23.03   26.04
  -4  -2 -23   16.74   35.83
  -4  -2 -23    7.68   28.73
  -4   2 -23    3.42   24.44
  -4  -2 -24   11.64   38.80
  -4  -2 -24   44.06   29.85
  -4   2 -24    7.10   25.32
  -4  -2 -25   -6.17   36.20
  -4  -2 -25  -12.49   28.28
  -4   2 -25   -3.68   23.91
  -4  -2 -26  -19.50   39.74
  -4  -2 -26    4.33   29.15
  -4   2 -26  -18.97   26.89
  -4  -2 -27   33.75   43.42
  -4  -2 -27   27.06   32.95
  -4   2 -27    7.85   26.24
  -4  -2 -28   35.35   42.60
  -4  -2 -28  -23.41   32.13
  -4   2 -28   16.18   28.90
  -4   2 -29    4.16   27.01
  -4  -2 -29  -14.56   33.68
  -4  -2 -29  -14.76   45.66
  -4  -2 -30   15.08   29.93
  -4  -2 -30    7.62   44.70
  -4  -2 -31  -10.31   32.69
  -4  -2 -31    7.85   43.99
  -4  -2 -32    7.99   41.92
  -4  -2 -32  -15.76   35.30
  -4  -2 -33  -16.41   48.11
  -4  -2 -33   -5.41   35.55
  -4   3  33   47.43   29.84
  -4   3  32   46.44   27.73
  -4   3  31    4.54   25.43
  -4   3  30  -30.62   27.79
  -4   3  29    8.51   23.88
  -4   3  28  -12.38   22.47
  -4   3  27   -7.99   21.72
  -4   3  26   19.33   24.09
  -4   3  25   37.00   26.00
  -4   3  24    3.56   20.59
  -4   3  23  -10.28   22.82
  -4   3  22   55.89   23.87
  -4   3  21   37.79   23.00
  -4   3  20   21.08   20.48
  -4   3  19   17.25   19.07
  -4   3  18   43.83   21.87
  -4   3  17   26.06   19.20
  -4   3  16    4.95   16.46
  -4   3  15   30.48   18.57
  -4   3  14    4.47   15.82
  -4   3  13   21.09   16.89
  -4   3  12   35.77   16.06
  -4   3  11    9.44   14.55
  -4  -3  10   -3.68   10.32
  -4   3  10   -3.54   13.71
  -4  -3   9   72.15   16.88
  -4   3   9   64.46   19.91
  -4  -3   8   33.28   11.51
  -4   3   8   30.69   14.36
  -4   3   7  162.16   27.58
  -4  -3   7  157.60   23.93
  -4   3   7  174.70   26.62
  -4  -3   7  169.59   32.32
  -4  -3   6   21.95   18.71
  -4   3   6   32.24   16.50
  -4  -3   6   28.11   12.76
  -4   3   6   -3.44   12.51
  -4   3   6   36.00   13.79
   4   3  -6   47.91   11.65
  -4  -3   5  132.43   26.35
  -4   3   5  109.44   22.67
  -4  -3   5  122.18   19.90
  -4   3   5   -8.05   18.64
   4   3  -5   99.94   17.55
  -4   3   5  114.85   19.64
   4   3  -5   -2.31   22.39
  -4   3   4    3.14   14.41
  -4  -3   4   10.13   11.91
  -4  -3   4   -4.64   18.24
   4   3  -4    1.06    9.67
  -4   3   4    7.04   10.09
   4   3  -4    2.19   18.07
  -4   3   3  118.89   24.13
  -4  -3   3   93.56   21.74
  -4   3   3  105.81   18.33
  -4  -3   3  122.59   28.17
  -4   3   3   88.90   19.48
   4   3  -3   87.49   19.63
   4  -3  -3  125.86   21.27
  -4  -3   3   91.36   22.17
   4   3  -3   -4.16   22.54
   4  -3  -2   32.39   12.18
  -4   3   2   23.24    8.49
  -4  -3   2    2.38   20.09
  -4   3   2   16.63   14.68
  -4  -3   2   27.98   14.98
   4   3  -2   15.75   11.42
  -4   3   2   41.48   11.75
   4   3  -2   33.46   21.23
  -4  -3   2   19.84   13.61
  -4  -3   1  130.59   29.38
  -4   3   1  190.52   27.08
  -4  -3   1  101.52   32.23
   4   3  -1  131.24   24.21
  -4  -3   1  114.41   29.36
   4   3  -1  162.09   28.63
  -4  -3   1  179.69   25.06
   4   3  -1   33.48   28.87
   4  -3  -1  195.00   27.54
   4   3   0  119.23   33.06
  -4   3   0  164.15   28.16
  -4  -3   0  147.94   30.79
  -4   3   0  213.82   40.91
  -4  -3   0  127.75   35.21
  -4  -3   0  151.23   32.27
   4   3   0  153.62   30.05
  -4  -3   0  152.71   26.92
   4  -3   0  196.44   31.51
  -4  -3  -1  696.89  103.01
  -4   3  -1 1063.84  112.28
  -4  -3  -1 1061.72  100.76
   4  -3   1 1185.15  105.33
  -4  -3  -1  817.23  108.18
   4   3   1 1096.55  105.37
  -4   3  -1 1153.81  102.33
  -4  -3  -1  981.71  106.26
  -4  -3  -2  228.61   50.91
  -4   3  -2  387.00   61.33
  -4   3  -2  334.57   49.91
  -4  -3  -2  322.14   58.32
  -4  -3  -2  334.17   54.19
   4   3   2  325.11   52.36
  -4  -3  -2  358.58   49.71
   4  -3   2  284.46   48.55
   4  -3   2  297.85   51.44
   4   3   2  212.18   51.58
  -4  -3  -3  494.76   63.36
  -4  -3  -3  544.73   61.10
   4  -3   3  538.30   63.22
  -4   3  -3  588.50   61.63
  -4  -3  -3  535.14   66.48
   4   3   3  553.85   65.00
   4  -3   3  588.58   60.57
  -4   3  -3  445.25   69.38
  -4   3  -4  885.72   78.19
  -4  -3  -4  915.74   65.67
  -4  -3  -4  812.31   72.32
   4   3   4  870.91   70.73
  -4   3  -4  833.30   64.26
   4  -3   4  964.11   64.59
   4  -3   4  822.70   66.59
  -4   3  -5  153.05   23.12
  -4  -3  -5  218.93   33.33
   4   3   5  160.85   28.79
  -4  -3  -5  162.05   25.69
  -4   3  -5  121.86   32.40
  -4  -3  -6  625.51   78.11
  -4  -3  -6  640.50   83.38
  -4   3  -6  594.73   76.00
  -4   3  -6  440.85   82.52
  -4  -3  -7  181.55   36.62
  -4   3  -7  211.55   38.89
  -4  -3  -7  228.54   31.93
  -4   3  -8  116.89   34.93
  -4  -3  -8  129.43   28.82
  -4  -3  -8  158.89   35.03
  -4   3  -9  288.97   59.79
  -4  -3  -9  323.80   54.99
  -4  -3  -9  323.37   60.94
  -4  -3 -10  134.17   34.21
  -4  -3 -10  130.72   29.01
  -4   3 -10  112.27   35.79
  -4  -3 -11   29.80   18.76
  -4   3 -11   40.41   24.66
  -4  -3 -11   12.33   23.29
  -4   3 -11    4.97   23.09
  -4  -3 -12   63.87   22.75
  -4  -3 -12   35.88   26.70
  -4   3 -12   41.55   25.01
  -4   3 -12   50.46   27.36
  -4   3 -13  125.77   31.70
  -4  -3 -13  118.79   29.83
  -4  -3 -13   89.66   34.20
  -4   3 -13   84.66   33.21
  -4  -3 -14 1009.41  146.76
  -4   3 -14  741.86  142.01
  -4  -3 -14  837.10  138.98
  -4   3 -14  891.86  140.19
  -4  -3 -15  229.01   55.61
  -4   3 -15  282.15   48.55
  -4  -3 -15  266.08   48.63
  -4   3 -15  104.98   49.95
  -4  -3 -16  182.98   45.20
  -4   3 -16  185.88   34.94
  -4  -3 -16  229.94   37.26
  -4  -3 -17  155.72   40.31
  -4   3 -17  104.08   29.31
  -4  -3 -17  138.57   31.56
  -4   3 -18   -2.80   21.39
  -4  -3 -18   33.51   25.82
  -4  -3 -18    4.60   31.25
  -4   3 -19   17.31   21.46
  -4  -3 -19   16.05   24.28
  -4  -3 -19   -4.82   33.15
  -4   3 -20    8.85   21.56
  -4  -3 -20   37.11   27.17
  -4  -3 -20   40.86   36.65
  -4   3 -21   21.18   23.29
  -4  -3 -21   42.36   26.80
  -4  -3 -21   32.87   37.89
  -4  -3 -22  -11.09   25.41
  -4  -3 -22   -5.72   34.97
  -4  -3 -23  -11.63   26.44
  -4  -3 -23  -24.32   37.21
  -4  -3 -24   16.20   29.28
  -4  -3 -24    6.45   42.43
  -4  -3 -25    4.23   29.02
  -4  -3 -25  -13.42   37.01
  -4  -3 -26   13.20   29.59
  -4  -3 -26  -35.26   45.29
  -4  -3 -27   40.89   32.30
  -4  -3 -27   -7.39   43.42
  -4  -3 -28   47.16   32.93
  -4  -3 -28   -7.65   42.36
  -4  -3 -29    4.84   28.78
  -4  -3 -29   23.90   46.72
  -4  -3 -30   -5.00   30.15
  -4  -3 -30   24.63   44.54
  -4  -3 -31  -10.28   31.42
  -4  -3 -31  -16.91   45.91
  -4  -3 -32  -10.59   31.52
  -4   4  31   58.36   31.42
  -4   4  30   43.74   27.85
  -4   4  29   16.82   24.77
  -4   4  28   -8.16   21.79
  -4   4  27   15.79   24.54
  -4   4  26   45.76   25.44
  -4   4  25    7.35   20.94
  -4   4  24   14.15   21.43
  -4   4  23   27.00   21.01
  -4   4  22   38.84   22.52
  -4   4  21   24.78   20.92
  -4   4  20    8.89   18.37
  -4   4  19   53.71   22.82
  -4   4  18   56.53   22.82
  -4   4  17   25.60   18.52
  -4   4  16   -2.45   16.64
  -4   4  15   27.85   17.41
  -4   4  14  122.98   29.58
  -4   4  13   39.39   17.47
  -4   4  12   -5.92   14.00
  -4   4  11  115.16   27.01
  -4  -4  10   15.68   21.34
  -4   4  10   38.28   16.17
  -4  -4   9   63.34   25.65
  -4   4   9   53.35   19.87
  -4   4   9   82.69   18.33
   4   4  -8    6.52   23.38
  -4  -4   8   23.48   21.13
  -4   4   8   29.67   15.97
  -4   4   8   30.32   12.99
   4   4  -7   -6.28   23.50
  -4  -4   7   29.14   21.70
  -4   4   7   32.55   15.47
  -4   4   7   41.11   13.00
   4   4  -6  -24.15   24.18
  -4  -4   6   25.65   20.25
  -4   4   6   30.39   15.44
  -4   4   6   13.28   11.31
  -4  -4   5   52.24   22.27
  -4   4   5  106.43   20.63
  -4   4   5   63.25   14.67
  -4   4   4  114.58   21.17
  -4   4   4  178.43   27.95
  -4  -4   4  104.69   29.14
   4   4  -3   34.87   29.39
  -4   4   3   92.83   18.54
  -4  -4   3   85.49   30.04
  -4   4   3  104.09   23.00
  -4   4   3  121.78   34.12
  -4  -4   2  296.79   45.82
   4   4  -2   51.52   37.23
  -4   4   1  162.77   40.30
  -4  -4   1  121.88   37.44
   4   4  -1  215.10   42.94
   4   4   0   37.94   20.71
  -4  -4   0   47.11   17.62
  -4   4   0   22.77   25.37
  -4  -4   0   -2.96   24.78
   4   4   1   11.36   18.06
  -4  -4  -1   38.54   16.48
  -4  -4  -1   -9.13   27.76
  -4   4  -1   22.78   26.91
  -4  -4  -2  600.25   63.16
  -4   4  -2  657.08   74.59
  -4   4  -3    9.87   26.03
  -4  -4  -3   22.84   18.56
   4   4   3   48.54   21.24
  -4   4  -4  214.86   43.16
  -4  -4  -4  126.09   32.35
   4   4   4  135.30   32.31
  -4   4  -5   96.76   31.75
  -4  -4  -5  103.91   26.83
   4   4   5   58.19   22.27
  -4  -4  -6   10.06   19.19
  -4   4  -6   10.09   25.42
  -4  -4  -7   26.62   21.13
  -4   4  -7   53.55   28.84
  -4  -4  -8  211.59   46.61
  -4   4  -8  223.52   50.68
  -4  -4  -9    5.99   21.63
  -4   4  -9   10.29   24.98
  -4  -4 -10    9.53   22.94
  -4   4 -10    6.95   25.08
  -4  -4 -11   60.59   30.96
  -4   4 -11   49.82   30.03
  -4  -4 -12  -10.67   25.89
  -4   4 -12   14.59   27.75
  -4   4 -13   -3.67   26.88
  -4  -4 -13   22.39   28.79
  -4  -4 -13   32.22   19.72
  -4   4 -14    7.64   27.88
  -4  -4 -14    7.96   27.12
  -4  -4 -14   22.13   21.06
  -4   4 -15   -3.92   29.03
  -4  -4 -15   50.92   31.42
  -4  -4 -15   31.35   22.16
  -4   4 -16   15.76   29.78
  -4  -4 -16   13.38   31.31
  -4  -4 -16   11.08   21.34
  -4   4 -17    7.91   26.28
  -4  -4 -17   14.22   33.86
  -4  -4 -17  -14.63   22.27
  -4   4 -18  -11.90   27.84
  -4  -4 -18   -5.03   34.56
  -4  -4 -18   46.36   24.93
  -4   4 -19   16.01   28.60
  -4  -4 -19    3.25   22.80
  -4  -4 -19   -5.40   33.86
  -4  -4 -20   17.10   23.98
  -4  -4 -20  -11.31   37.16
  -4  -4 -21   32.06   28.34
  -4  -4 -21  -12.03   38.23
  -4  -4 -22   14.92   27.07
  -4  -4 -22   31.38   43.17
  -4  -4 -23  -26.99   27.73
  -4  -4 -23   -6.66   41.32
  -4  -4 -24   16.10   27.34
  -4  -4 -24  -49.09   42.26
  -4  -4 -25   16.77   29.09
  -4  -4 -25  -21.85   42.68
  -4  -4 -26   52.06   32.78
  -4  -4 -26   22.89   44.52
  -4  -4 -27    4.51   31.88
  -4  -4 -27   -7.96   46.65
  -4  -4 -28   32.72   32.10
  -4  -4 -28  -32.90   49.57
  -4  -4 -29  -14.42   29.43
  -4  -4 -29  -16.95   49.02
  -4  -4 -30    4.97   32.72
  -4  -4 -30   43.67   51.24
  -4  -4 -31  -30.72   34.21
  -4  -4 -31   -8.87   46.66
  -4   5  30   21.31   25.88
  -4   5  29   12.43   24.34
  -4   5  28    8.04   22.90
  -4   5  27   27.23   24.71
  -4   5  26   37.58   26.41
  -4   5  25   -3.59   20.41
  -4   5  24   13.80   20.04
  -4   5  23   16.57   18.74
  -4   5  22   34.98   22.23
  -4   5  21    3.04   17.58
  -4   5  20   14.55   18.13
  -4   5  19   88.87   26.22
  -4   5  18   13.23   17.50
  -4   5  17    2.52   15.97
  -4   5  16   16.91   15.53
  -4   5  15    9.16   15.27
  -4  -5  15    7.61   23.56
  -4  -5  14   41.31   25.18
  -4  -5  13   36.03   23.49
  -4   5  12  107.08   28.28
  -4  -5  12  100.06   32.21
   4   5 -11   33.64   32.45
  -4   5  11   91.34   23.92
  -4  -5  11   52.12   28.04
   4   5 -10   -4.08   27.25
  -4   5  10   29.67   17.15
  -4  -5  10   17.19   23.02
  -4  -5   9  157.07   35.39
  -4   5   9  142.51   28.44
  -4  -5   8  168.34   37.41
  -4   5   8  163.50   30.76
   4   5  -7    3.72   28.00
  -4  -5   7   57.83   26.16
  -4   5   7   48.52   19.44
  -4   5   7   63.18   33.06
  -4  -5   6   68.40   28.79
   4   5  -6   14.43   27.34
  -4  -5   5   75.99   28.92
  -4   5   5  110.20   33.86
  -4  -5   4   34.53   24.77
  -4   5   4   15.67   25.84
   4   5  -4   -6.78   25.66
  -4  -5   3   74.33   28.86
   4   5  -3    9.85   24.27
  -4  -5   2   85.91   29.84
   4   5  -2   22.25   27.24
  -4  -5   1   10.45   23.83
  -4   5   1   35.33   28.18
   4   5  -1   15.38   25.48
  -4  -5   0   32.22   27.46
  -4   5   0   70.87   32.07
   4   5   0   14.89   22.63
  -4  -5  -1   36.70   26.80
   4   5   1   17.41   21.54
  -4   5  -1   39.59   31.17
   4   5   2   -5.65   20.22
  -4   5  -2  -11.88   26.05
   4   5   3   19.12   19.83
  -4   5  -3    7.96   26.82
  -4   5  -4   47.88   31.21
  -4   5  -5   52.00   30.93
  -4   5  -6   15.98   28.64
  -4   5  -7  160.94   44.42
  -4   5  -8   16.21   26.13
  -4   5  -9    4.09   27.79
  -4   5 -10   16.57   27.63
  -4   5 -11   12.68   29.02
  -4  -5 -11    3.62   23.78
  -4   5 -12   42.75   31.38
  -4  -5 -12   34.78   31.42
  -4   5 -13  122.37   40.58
  -4  -5 -13   73.40   36.01
  -4   5 -14   49.42   34.19
  -4  -5 -14   34.80   34.25
  -4   5 -15  -36.76   30.59
  -4  -5 -15   18.51   30.12
  -4   5 -16   -4.62   29.64
  -4  -5 -16    4.86   32.67
  -4   5 -17   13.88   30.57
  -4  -5 -17   31.39   36.04
  -4   5 -18   13.91   32.48
  -4  -5 -18  -22.34   35.85
  -4   5 -19  -18.69   28.95
  -4  -5 -19    5.84   37.97
  -4   5 -20    4.71   28.40
  -4  -5 -20   12.43   36.96
  -4  -5 -21    6.49   39.09
  -4  -5 -22    6.84   41.78
  -4  -5 -23   56.91   45.39
  -4  -5 -24  -14.93   44.42
  -4  -5 -25    7.80   45.07
  -4  -5 -26   56.51   49.39
  -4  -5 -27  -25.01   46.14
  -4  -5 -28   51.60   49.55
  -4  -5 -29  -26.28   52.21
  -4  -6  22   -9.19   23.26
  -4  -6  21    9.04   25.77
  -4  -6  20   -4.46   22.95
  -4  -6  19   21.98   25.98
  -4  -6  18   -8.41   22.47
  -4  -6  17    4.16   22.95
  -4  -6  16   48.32   26.86
  -4  -6  15   15.86   24.32
  -4  -6  14    7.89   23.11
  -4   6  14   -4.45   27.16
  -4  -6  13   -3.90   22.60
  -4   6  13   40.12   28.34
  -4  -6  12   15.30   21.91
  -4   6  12   44.86   29.58
   4   6 -12   -4.86   31.66
  -4  -6  11   42.52   25.52
  -4   6  11   13.49   25.70
   4   6 -11   -9.48   32.28
  -4  -6  10   15.44   23.29
  -4   6  10    4.49   26.73
   4   6 -10    4.62   27.87
  -4  -6   9    7.73   24.71
   4   6  -9   -9.01   29.08
  -4  -6   8   -7.77   24.05
  -4   6   8   54.17   31.94
   4   6  -8  -30.71   29.48
  -4  -6   7  112.17   33.25
  -4   6   7  122.15   37.39
  -4  -6   6   53.95   26.93
  -4   6   6   27.19   31.60
   4   6  -6   -8.34   28.80
  -4  -6   5  -11.47   25.42
  -4   6   5   13.63   29.86
   4   6  -5   24.38   27.01
  -4  -6   4  -11.63   25.19
  -4   6   4    4.56   28.21
   4   6  -4    3.96   25.70
  -4  -6   3  161.28   36.81
  -4   6   3  256.21   47.88
  -4  -6   2  -23.95   27.12
  -4   6   2   18.39   30.55
   4   6  -2    3.75   29.29
  -4  -6   1  209.75   42.36
  -4   6   1  179.04   47.29
  -4   6   0   -4.60   29.60
   4   6   0   32.05   27.40
  -4   6  -1   37.05   31.92
   4   6   1   10.47   23.88
  -4   6  -2  -13.90   30.51
  -4   6  -3   55.56   35.63
  -4   6  -4   13.83   31.70
  -4   6  -5  -13.87   27.93
  -4   6  -6   74.25   36.76
  -4   6  -7   60.68   34.88
  -4   6  -8    9.42   31.32
  -4   6  -9   -4.75   29.40
  -4   6 -10    4.83   31.03
  -4   6 -11    9.84   30.85
  -4   6 -12   24.59   30.65
  -4   6 -13   10.03   31.83
  -4   6 -14   82.17   40.36
  -4   6 -15    5.24   32.83
  -4   6 -16   15.76   33.81
  -4   6 -17  -21.02   35.05
  -4   6 -18    5.26   31.68
  -4   6 -19   15.86   32.80
  -4   6 -20   -5.31   32.88
  -4   6 -21   -5.34   32.19
  -4  -7  19   39.45   27.07
  -4  -7  18   13.07   22.92
  -4  -7  17   63.83   31.33
  -4  -7  16   33.94   25.38
  -4  -7  15  -17.10   21.75
  -4  -7  14   -4.25   24.19
  -4  -7  13   25.57   23.88
   4   7 -13  -32.69   32.38
  -4  -7  12    4.25   23.08
   4   7 -12   -5.33   30.81
  -4  -7  11  -55.48   27.19
  -4   7  11    9.95   30.79
   4   7 -11   -5.22   32.68
  -4  -7  10   16.94   22.26
  -4   7  10    5.01   31.04
   4   7 -10    5.11   33.63
  -4  -7   9   58.88   28.67
  -4   7   9   35.28   31.28
   4   7  -9  -25.02   33.72
  -4  -7   8   29.77   25.96
  -4   7   8   81.19   37.84
   4   7  -8  -14.68   32.06
  -4  -7   7   67.37   29.44
  -4   7   7   40.84   34.76
   4   7  -7    4.79   30.91
  -4  -7   6  -29.85   28.37
  -4   7   6   66.81   37.43
   4   7  -6    4.69   28.27
  -4  -7   5   34.53   29.08
  -4   7   5   35.95   31.02
   4   7  -5  -13.76   29.17
  -4  -7   4    4.37   24.89
  -4   7   4  -15.51   32.38
   4   7  -4   13.46   28.79
  -4  -7   3   31.48   29.24
  -4   7   3   36.29   35.60
   4   7  -3  -17.56   26.84
  -4  -7   2   -4.57   28.78
  -4   7   2   -5.18   31.75
   4   7  -2   77.23   33.31
  -4   7   1    5.21   31.42
  -4   7   0   -5.21   31.80
  -4   7  -1   20.70   32.16
  -4   7  -2   -5.21   32.66
  -4   7  -3   67.81   38.99
  -4   7  -4   31.35   33.07
  -4   7  -5  178.32   51.66
  -4   7  -6   52.81   34.83
  -4   7  -7   26.57   32.27
  -4   7  -8  -10.78   31.62
  -4   7  -9   -5.47   34.28
  -4   7 -10    5.46   35.88
  -4   7 -11    5.49   31.74
  -4   7 -12  -11.17   35.03
  -4   7 -13   17.12   33.55
  -4   7 -14   17.43   36.49
  -4   7 -15   -5.81   33.56
  -4   7 -16   46.39   37.44
  -4   7 -17  -11.65   34.17
  -4   7 -18  -46.47   37.51
  -4   7 -19   -5.83   34.17
  -4   7 -20   -5.84   34.75
  -4   7 -21   29.30   35.10
  -4   7 -22    5.87   35.86
   4   8 -13  -29.17   37.71
   4   8 -12   34.40   35.39
   4   8 -11   16.89   31.65
   4   8 -10  -11.06   33.37
   4   8  -9   -5.43   31.85
  -4   8   8  -11.08   31.54
   4   8  -8   16.00   33.00
  -4   8   7   16.66   31.60
   4   8  -7  -10.47   30.25
  -4   8   6   11.21   32.86
   4   8  -6    5.14   31.41
  -4   8   5   44.80   38.36
   4   8  -5   25.21   31.19
  -4   8   4   16.94   32.23
  -4   8   3   16.86   30.08
  -4   8   2   56.61   40.17
  -4   8   1   79.40   41.87
  -4   8   0   -5.71   36.66
  -4   8  -1   34.30   35.74
  -4   8  -2   34.39   32.54
  -4   8  -3   40.37   37.08
  -4   8  -4   40.59   35.94
  -4   8  -5   52.87   38.10
  -4   8  -6   11.81   34.16
  -4   8  -7   59.87   40.36
  -4   8  -8   11.93   36.45
  -4   8  -9   17.98   34.21
  -4   8 -10   12.16   35.17
  -4   8 -11   -6.20   34.23
  -4   8 -12   -6.23   37.02
  -4   8 -13   75.83   43.97
  -4   8 -14   -6.31   35.36
  -4   8 -15   12.56   34.12
  -4   8 -16    6.29   36.37
  -4   8 -17  -12.53   38.29
   4   9 -10  -29.20   33.02
   4   9  -9  -11.50   32.26
  -4   9   5  -11.84   35.24
  -4   9   4   -5.94   33.84
  -4   9   3   18.00   39.51
  -4   9   2    6.03   33.80
  -4   9   1    6.07   34.58
  -4   9   0   -6.11   32.63
  -4   9  -1   -6.16   33.97
  -4   9  -2  -24.96   36.76
  -4   9  -3   12.56   33.55
  -4   9  -4   -6.37   35.68
  -4   9  -5   44.78   39.65
  -4   9  -6  -31.83   36.55
  -5   0  34   27.49   27.54
  -5   0  33   22.57   28.84
  -5   0  32    4.43   24.46
  -5   0  31   -8.71   23.66
  -5   0  30   29.87   27.77
  -5   0  29  -12.52   24.87
  -5   0  28   12.22   23.59
  -5   0  27   15.86   24.01
  -5   0  26   11.57   23.30
  -5   0  25   -3.74   21.59
  -5   0  24   -3.62   22.11
  -5   0  23    3.50   21.10
  -5   0  22   47.29   25.16
  -5   0  21   13.04   21.99
  -5   0  20   37.62   23.10
  -5   0  19   57.13   26.37
  -5   0  18   74.85   27.90
  -5   0  17  321.57   59.99
  -5   0  16   41.98   22.05
  -5   0  15   -4.99   17.48
  -5   0  14    9.49   17.01
  -5   0  13  123.37   29.84
  -5   0  12    6.38   16.74
  -5   0  11   -4.04   17.33
  -5   0  10    9.53   16.94
   5   0  -9   33.48   15.23
  -5   0   9   28.26   17.95
  -5   0   8   74.51   22.47
   5   0  -8  119.40   23.13
   5   0  -8   92.92   20.22
  -5   0   8   71.72   21.74
  -5   0   7 1754.91   76.53
   5   0  -7 1776.27   76.02
  -5   0   7 1762.39   77.73
  -5   0   6  178.23   30.43
   5   0  -6   73.78   25.64
   5   0  -6  165.79   28.41
  -5   0   6  206.87   30.88
  -5   0   5  385.23   41.61
  -5   0   5  496.95   43.49
   5   0  -5  436.77   41.58
   5   0  -4  526.81   47.39
  -5   0   4  361.27   44.22
   5   0  -4  456.21   44.65
  -5   0   4  375.56   44.45
   5   0  -3   43.95   14.66
  -5   0   3   35.92   16.32
  -5   0   3   35.92   17.17
   5   0  -3   53.55   17.06
   5   0  -3   37.79   15.18
  -5   0   2    9.45   10.59
   5   0  -2   -2.50   14.24
   5   0  -2   19.17   14.20
  -5   0   2   -1.32   14.80
   5   0  -2    4.57   11.91
  -5   0   1  292.27   36.53
   5   0  -1  291.12   34.96
  -5   0   1  291.53   33.66
   5   0  -1  293.10   35.85
   5   0   0   21.13   14.42
   5   0   0   -3.74   12.41
  -5   0   0   -0.92   11.54
   5   0   0   -5.60   10.80
  -5   0   0   16.57   16.70
   5   0   1 1045.26   62.39
  -5   0  -1 1028.28   67.35
   5   0   2  111.28   29.69
   5   0   2   58.23   30.15
  -5   0  -2  376.24   38.64
   5   0   2  398.85   34.53
   5   0   3   74.34   19.64
   5   0   3   68.27   16.95
  -5   0  -3   46.90   22.03
  -5   0  -4  441.47   40.59
   5   0   4   78.45   28.27
  -5   0  -5 2819.67   84.28
   5   0   5   87.95   38.51
  -5   0  -6  -11.78   21.05
   5   0   6  114.52   20.44
  -5   0  -7 3283.36  125.22
  -5   0  -7 3465.62  143.76
  -5   0  -8   16.09   10.88
  -5   0  -8   27.43   20.67
  -5   0  -9  145.43   23.83
  -5   0  -9  192.24   33.23
  -5   0 -10   50.11   22.24
  -5   0 -10    5.06   25.37
  -5   0 -11  166.47   50.28
  -5   0 -11  298.63   48.97
  -5   0 -12   39.54   25.39
  -5   0 -12   27.62   21.23
  -5   0 -13  208.24   43.61
  -5   0 -13  177.38   42.13
  -5   0 -14  333.40   60.10
  -5   0 -14  286.89   59.52
  -5   0 -15  -14.58   23.57
  -5   0 -15  -14.58   26.09
  -5   0 -16   -3.07   21.91
  -5   0 -16    3.01   22.54
  -5   0 -17   -6.45   21.22
  -5   0 -17   21.86   23.97
  -5   0 -18   37.35   27.89
  -5   0 -18    6.47   24.16
  -5   0 -19   -7.08   25.56
  -5   0 -19   -6.65   24.45
  -5   0 -20    3.76   24.70
  -5   0 -20   -3.43   25.66
  -5   0 -21    7.97   29.02
  -5   0 -21   -7.11   25.65
  -5   0 -22   -8.45   30.47
  -5   0 -22   -3.68   24.74
  -5   0 -23    8.93   28.03
  -5   0 -23   11.49   27.93
  -5   0 -24   33.47   33.38
  -5   0 -24   19.92   28.99
  -5   0 -25  -15.24   34.20
  -5   0 -25  -12.38   27.81
  -5   0 -26    5.39   33.70
  -5   0 -26   64.25   34.04
  -5   0 -27  -28.01   33.81
  -5   0 -27    4.42   32.82
  -5   0 -28   -5.89   34.50
  -5   0 -28   13.67   31.92
  -5   0 -29  -28.08   30.90
  -5   0 -29   -6.16   37.25
  -5   0 -30    9.63   29.60
  -5   0 -30   51.41   43.31
  -5   0 -31   14.86   32.62
  -5   0 -32  -10.14   32.95
  -5   0 -33    5.19   34.91
  -5   0 -34   10.65   30.80
  -5   1  34   32.95   27.64
  -5   1  33   -4.63   25.15
  -5   1  32  -13.63   24.31
  -5   1  31   -4.45   24.16
  -5   1  30   -4.36   22.85
  -5   1  29   29.77   26.36
  -5   1  28   53.85   30.53
  -5  -1  28   46.81   27.27
  -5   1  27    4.05   22.76
  -5  -1  27   19.01   25.60
  -5   1  26   70.83   31.41
  -5  -1  26  111.02   33.89
  -5   1  25  -15.25   23.64
  -5  -1  25   -7.19   22.01
  -5   1  24   18.44   23.48
  -5  -1  24   59.22   25.73
  -5   1  23   -3.56   21.78
  -5  -1  23  -10.10   22.41
  -5   1  22  -13.73   22.82
  -5  -1  22   13.01   22.08
  -5   1  21   -3.30   20.18
  -5  -1  21    6.29   21.35
  -5   1  20   57.15   25.58
  -5  -1  20   54.34   25.71
  -5   1  19  115.68   33.45
  -5  -1  19  124.36   34.13
  -5  -1  18 1069.43  173.95
  -5   1  18 1098.15  174.85
  -5   1  17  213.10   49.81
  -5  -1  17  301.79   51.41
  -5   1  16  126.68   35.30
  -5  -1  16  186.14   36.90
  -5   1  15  135.60   36.23
  -5  -1  15  214.20   38.49
  -5   1  14   -4.78   18.11
  -5  -1  14   32.01   18.34
  -5  -1  13   12.91   16.56
  -5   1  13    4.53   15.75
  -5  -1  12  570.72   94.79
  -5  -1  12  772.64   98.83
  -5   1  12  478.10   96.32
  -5  -1  11  111.20   18.30
  -5  -1  11  158.66   23.59
  -5   1  11  125.90   23.57
  -5  -1  10  318.57   28.51
  -5  -1  10  346.50   31.56
  -5   1  10  303.59   31.26
  -5  -1   9  235.67   27.00
   5   1  -9  239.87   24.95
  -5   1   9  313.62   30.40
   5  -1  -8 1007.20  112.26
   5   1  -8 1436.49  113.94
  -5  -1   8 1339.54  114.39
  -5   1   8 1222.99  114.54
  -5   1   8  929.49  112.32
  -5  -1   8 1204.26  112.42
   5  -1  -7   67.16   23.58
   5   1  -7  303.47   30.91
  -5  -1   7  228.83   30.28
  -5   1   7  264.93   32.27
  -5   1   7   34.16   23.50
  -5  -1   7  233.94   29.56
  -5   1   7  186.23   30.84
   5  -1  -6    1.42   13.31
  -5  -1   6  255.04   26.70
  -5   1   6  334.01   29.67
  -5  -1   6  349.95   27.16
  -5   1   6   41.40   16.41
  -5   1   6  416.16   30.58
   5   1  -6  385.18   28.25
   5   1  -5   48.32   15.29
  -5  -1   5   34.83   16.02
  -5   1   5   44.53   17.70
  -5   1   5   60.19   14.08
  -5  -1   5   41.97   15.57
  -5   1   5   56.44   18.75
  -5  -1   4  305.72   41.89
   5   1  -4  376.64   40.27
  -5   1   4  309.97   41.63
  -5  -1   4  243.21   37.91
  -5   1   4  275.40   39.90
   5   1  -4  376.23   40.12
  -5  -1   4  300.90   40.65
  -5   1   3   60.44   13.78
  -5   1   3   45.69   15.48
   5   1  -3   35.18   14.29
  -5  -1   3   49.15   17.57
  -5   1   3   23.99   17.02
   5   1  -3   50.78   16.21
   5  -1  -3   59.98   18.42
  -5  -1   3   26.68   17.19
  -5  -1   2  134.77   28.70
  -5   1   2   74.65   24.31
   5   1  -2  153.84   28.25
  -5   1   2  155.50   28.59
   5  -1  -2  190.71   30.63
   5   1  -2  167.31   28.01
  -5  -1   2  188.37   30.25
  -5   1   2  155.86   24.09
   5  -1  -1  300.85   44.04
   5   1  -1  255.02   41.41
  -5  -1   1  310.25   44.79
   5   1  -1  314.51   43.61
  -5   1   1  304.89   38.33
  -5  -1   1  344.60   45.26
   5   1  -1  345.81   45.63
  -5   1   1  284.46   42.86
  -5  -1   0   22.94   17.77
  -5   1   0   64.77   12.86
  -5   1   0   35.76   16.35
   5  -1   0   47.53   13.09
   5   1   0   24.70   15.98
   5  -1   0   22.69   15.71
   5   1   0   39.41   17.37
  -5  -1   0   20.08   17.03
  -5  -1  -1  133.94   28.08
   5   1   1  157.52   25.58
  -5   1  -1  146.98   24.83
  -5   1  -1   63.09   19.09
   5  -1   1   83.49   18.15
   5   1   1  107.16   24.22
  -5  -1  -1  125.19   25.92
   5  -1   1  132.05   22.25
   5  -1   2 1321.14  201.76
   5   1   2 1255.34  205.07
  -5   1  -2 1425.19  205.28
   5   1   2 1210.38  205.34
   5  -1   2 1318.41  204.10
  -5  -1  -2 1443.71  206.91
  -5  -1  -3   75.00   22.72
   5   1   3   54.06   19.08
  -5   1  -3   70.41   19.46
   5   1   3   45.08   17.52
   5  -1   3   52.51   17.06
   5   1   4 1736.38  265.69
   5  -1   4 1669.67  264.70
  -5  -1  -4 1908.15  268.73
  -5   1  -4 1700.65  265.96
   5   1   4 1665.39  266.31
   5   1   5  317.52   48.00
  -5  -1  -5  291.86   51.63
  -5   1  -5  218.98   47.53
  -5   1  -5  237.14   47.98
   5   1   5  295.43   49.50
   5  -1   5  257.39   46.57
  -5  -1  -6  216.33   44.57
  -5   1  -6  262.53   43.24
   5  -1   6  304.29   42.67
   5   1   6  299.30   44.92
  -5   1  -6  243.97   41.37
  -5  -1  -7  444.88   62.57
  -5   1  -7  690.11   57.72
  -5  -1  -7  651.83   61.47
   5   1   7  600.59   58.46
   5  -1   7  661.63   55.82
  -5   1  -7  572.45   53.54
  -5  -1  -8   92.21   29.81
  -5   1  -8   65.01   22.86
  -5  -1  -8  107.66   29.87
  -5   1  -8  152.45   28.47
   5  -1   8  103.77   24.86
   5  -1   9  270.54   29.04
  -5  -1  -9  307.86   36.66
  -5   1  -9  302.40   32.11
  -5  -1  -9  255.01   34.84
  -5   1  -9  196.58   26.43
  -5   1 -10   83.58   22.36
  -5  -1 -10   53.68   23.74
   5  -1  10   58.78   19.23
  -5  -1 -10   61.35   25.19
  -5   1 -10   -2.69   26.40
  -5   1 -10   37.28   17.92
   5  -1  11    6.14   14.90
  -5  -1 -11   11.89   21.07
  -5   1 -11    4.60   15.12
  -5  -1 -11   -8.08   21.19
  -5   1 -11    4.17   16.27
  -5   1 -11  -19.32   25.20
  -5   1 -12   43.89   22.67
  -5   1 -12  107.43   25.58
  -5  -1 -12  110.46   32.58
  -5  -1 -12  101.86   28.08
  -5   1 -12   55.72   28.07
  -5   1 -13   71.76   21.96
  -5  -1 -13   65.51   25.49
  -5   1 -13   25.52   23.97
  -5  -1 -13   31.26   22.67
  -5  -1 -14  553.44   96.07
  -5   1 -14  575.18   96.98
  -5  -1 -14  627.50   98.54
  -5   1 -14  508.87   94.07
  -5   1 -15   53.80   24.83
  -5  -1 -15   81.80   31.32
  -5   1 -15   73.78   28.99
  -5  -1 -15   48.07   27.34
  -5   1 -16  154.16   39.56
  -5  -1 -16  182.16   42.45
  -5   1 -16  225.13   44.07
  -5  -1 -16  150.32   39.80
  -5  -1 -17   54.13   31.37
  -5   1 -17   28.60   23.22
  -5   1 -17   18.89   26.02
  -5  -1 -17   39.65   25.42
  -5   1 -18    2.99   19.48
  -5  -1 -18    3.79   25.22
  -5  -1 -18    3.16   23.49
  -5   1 -18   25.90   25.48
  -5   1 -19   82.96   30.85
  -5  -1 -19   39.46   32.80
  -5  -1 -19   62.65   29.14
  -5   1 -19   96.73   32.77
  -5  -1 -20  -20.90   31.02
  -5   1 -20   40.76   24.31
  -5  -1 -20    3.45   24.21
  -5   1 -20   17.19   27.29
  -5   1 -21   43.37   29.38
  -5  -1 -21   39.81   32.36
  -5  -1 -21   32.28   27.38
  -5   1 -21   31.68   27.34
  -5   1 -22   30.68   26.77
  -5  -1 -22   14.03   32.57
  -5   1 -22    3.62   26.26
  -5  -1 -22   37.49   27.46
  -5   1 -23   49.46   30.58
  -5  -1 -23  -24.68   30.05
  -5   1 -23   29.85   28.71
  -5  -1 -23   66.34   30.49
  -5   1 -24    8.78   28.53
  -5  -1 -24  -26.37   33.46
  -5  -1 -24   16.26   28.48
  -5   1 -24   11.60   27.62
  -5  -1 -25   16.48   35.68
  -5  -1 -25    8.43   28.63
  -5   1 -25   -4.01   27.51
  -5  -1 -26   29.08   39.13
  -5  -1 -26   17.45   29.70
  -5   1 -26    4.14   27.59
  -5  -1 -27   30.75   39.05
  -5   1 -27   17.03   31.04
  -5  -1 -27   -4.50   29.30
  -5  -1 -28   64.50   40.42
  -5   1 -28  -17.61   28.94
  -5  -1 -28    4.65   30.59
  -5  -1 -29  -13.36   40.24
  -5   1 -29  -13.57   29.38
  -5  -1 -29   28.82   31.92
  -5  -1 -30   90.57   48.38
  -5   1 -30   41.70   34.22
  -5  -1 -30   34.57   35.37
  -5  -1 -31   -7.24   43.63
  -5   1 -31   14.26   32.28
  -5  -1 -31  -15.25   32.24
  -5  -1 -32   37.23   44.27
  -5   1 -32  -14.61   31.65
  -5  -1 -32   15.72   31.57
  -5  -1 -33  -22.93   45.45
  -5   1 -33   -4.97   31.54
  -5  -1 -33   -5.38   32.00
  -5  -1 -34   -7.75   42.75
  -5   1 -34    5.07   31.38
  -5   2  33   14.03   27.09
  -5   2  32   -9.17   27.29
  -5   2  31   -4.49   27.42
  -5   2  30   17.64   26.70
  -5   2  29   -8.60   25.93
  -5   2  28   12.54   23.50
  -5   2  27   16.23   24.58
  -5   2  26  -15.74   24.45
  -5   2  25   15.22   23.35
  -5   2  24    3.67   21.23
  -5   2  23   10.66   21.19
  -5   2  22   34.20   24.51
  -5   2  21   26.29   22.20
  -5   2  20   -3.15   21.44
  -5  -2  20  -11.17   20.54
  -5  -2  19  119.97   31.06
  -5   2  19  123.56   34.14
  -5  -2  18   85.46   25.74
  -5   2  18   72.04   25.91
  -5  -2  17   50.08   21.48
  -5   2  17   74.29   25.13
  -5  -2  16   20.22   16.93
  -5   2  16    5.24   18.84
  -5  -2  15   21.00   15.30
  -5   2  15    7.48   15.97
  -5  -2  14   85.06   21.98
  -5   2  14   54.20   21.93
  -5  -2  13   87.63   23.53
  -5   2  13  102.80   25.84
  -5  -2  12  124.20   25.55
  -5   2  12   84.76   26.26
  -5  -2  11   18.11   13.92
  -5   2  11   10.03   16.18
  -5  -2  10    7.79   12.29
   5   2 -10    4.41   11.43
  -5   2  10   11.36   14.92
  -5  -2   9   86.56   23.39
  -5  -2   9  120.70   23.93
   5   2  -9  122.35   24.13
  -5   2   9  109.15   25.34
  -5  -2   8  332.38   56.51
  -5   2   8  363.05   59.12
   5   2  -8  319.48   56.79
  -5  -2   8  369.50   57.93
  -5   2   8  329.93   58.59
   5  -2  -7    8.14   11.19
   5   2  -7    6.70   10.63
  -5   2   7   11.31   13.97
  -5   2   7   11.87   15.51
  -5  -2   7   -3.14   10.50
  -5  -2   7   -1.44   12.41
   5  -2  -6   42.32   14.48
  -5  -2   6   39.41   21.17
  -5  -2   6   52.10   16.37
   5   2  -6   56.34   15.89
  -5   2   6   43.57   16.76
  -5  -2   6   41.06   12.79
  -5   2   6   49.96   18.57
  -5  -2   5   33.54   20.12
  -5  -2   5   34.67   15.42
  -5   2   5   45.99   17.66
  -5   2   5   39.00   14.85
   5   2  -5   62.42   15.00
  -5  -2   5    1.45   12.31
   5  -2  -5   82.11   16.07
  -5  -2   4   16.17   18.68
  -5  -2   4   32.32   15.28
  -5   2   4   23.72   12.68
   5   2  -4   51.28   14.23
  -5   2   4   48.46   18.07
  -5  -2   4   13.65   14.77
   5  -2  -4   43.47   13.77
   5  -2  -3 1180.23   78.29
  -5   2   3 1245.20   83.44
   5   2  -3 1197.36   76.09
  -5  -2   3 1204.36   81.08
   5   2  -3 1109.81   78.74
  -5   2   3  864.71   76.28
  -5  -2   3 1209.57   85.44
  -5  -2   2   18.08   19.08
   5   2  -2   19.98   12.43
  -5   2   2   21.91   17.22
  -5  -2   2   15.29   16.02
   5   2  -2   13.78   13.83
  -5   2   2   22.96   13.60
   5  -2  -2   24.75   11.90
  -5  -2   1   32.06   19.16
   5   2  -1   15.39   10.50
  -5  -2   1   24.38   16.52
   5   2  -1   -1.90    5.41
   5   2  -1   24.20   13.26
  -5   2   1   19.31   11.93
  -5  -2   1    9.06   11.91
   5  -2  -1   23.38   10.63
  -5  -2   0  226.84   27.80
   5   2   0  259.65   26.26
  -5  -2   0    5.32   15.12
  -5   2   0  220.75   23.36
   5  -2   0  212.36   20.44
   5   2   0    5.53   12.90
  -5  -2   0  209.92   29.27
   5  -2   1  158.88   18.61
   5   2   1  159.24   24.23
  -5   2  -1  129.51   20.70
  -5  -2  -1  165.49   26.45
  -5  -2  -1  117.68   27.04
   5   2   1    1.83   13.72
  -5  -2  -1   38.26   18.00
  -5  -2  -2  112.20   40.80
   5   2   2  595.41   49.45
  -5   2  -2  461.74   44.46
   5  -2   2  434.66   41.70
  -5  -2  -2  546.17   51.80
   5   2   2   45.49   37.53
  -5  -2  -2  355.37   50.31
  -5  -2  -3   10.46   18.77
  -5   2  -3   15.93   14.60
   5   2   3    5.25   15.71
  -5  -2  -3   13.14   10.32
   5  -2   3    7.64    9.29
   5   2   3    1.94    5.80
  -5  -2  -3    3.03   16.23
  -5  -2  -4   32.52   20.78
  -5   2  -4    9.86   14.12
   5   2   4   18.46   16.65
   5   2   4    1.94    6.01
  -5  -2  -4    9.45   17.33
  -5   2  -4   10.57   20.69
  -5  -2  -4   20.13   10.51
   5  -2   4   27.70   10.65
  -5   2  -5   11.80   14.33
   5   2   5   31.32   18.05
  -5  -2  -5    4.52   19.85
  -5  -2  -5   -4.92   17.33
  -5   2  -5   10.53   19.86
   5  -2   5   11.02   10.19
  -5   2  -6  189.81   32.57
  -5  -2  -6  122.67   34.67
  -5  -2  -6  136.00   34.04
  -5   2  -6  167.26   35.53
   5  -2   6  159.52   29.21
  -5   2  -7  160.60   32.29
  -5  -2  -7  167.50   37.36
  -5  -2  -7  178.29   34.43
  -5   2  -7  126.69   33.87
   5  -2   7  158.63   29.80
  -5  -2  -8   17.00   19.15
  -5   2  -8   23.86   14.98
  -5  -2  -8   -2.58   20.24
  -5   2  -8   21.71   20.44
  -5  -2  -9  126.30   31.65
  -5   2  -9  146.67   29.41
  -5  -2  -9  151.11   35.37
  -5   2  -9  118.26   33.30
  -5  -2 -10  162.73   36.06
  -5   2 -10  168.98   33.79
  -5  -2 -10  224.93   42.84
  -5   2 -10  133.61   36.61
  -5   2 -11  188.25   31.42
  -5  -2 -11  185.66   40.82
  -5   2 -11  142.57   33.59
  -5  -2 -11  140.42   33.97
  -5   2 -12  227.83   41.84
  -5  -2 -12  187.90   40.26
  -5  -2 -12  182.59   46.26
  -5   2 -12  230.68   39.55
  -5   2 -12  101.50   44.83
  -5  -2 -13  586.92   90.39
  -5   2 -13  471.15   94.26
  -5   2 -13  609.12   90.54
  -5   2 -13  479.47   86.91
  -5  -2 -13  488.59   93.33
  -5  -2 -14   62.25   28.28
  -5   2 -14   52.20   21.28
  -5   2 -14   91.18   28.77
  -5  -2 -14   59.17   24.99
  -5   2 -14   31.09   24.26
  -5  -2 -15   45.96   24.17
  -5   2 -15   32.48   25.48
  -5   2 -15   19.92   18.49
  -5  -2 -15   50.86   31.76
  -5  -2 -16   25.55   23.96
  -5   2 -16   39.39   25.83
  -5  -2 -16   45.74   28.40
  -5   2 -16   49.40   22.08
  -5   2 -17   96.34   32.33
  -5  -2 -17   71.81   29.10
  -5  -2 -17   64.00   32.58
  -5   2 -18  313.77   64.62
  -5  -2 -18  277.38   61.88
  -5  -2 -18  449.64   73.49
  -5  -2 -19    6.59   25.12
  -5   2 -19   13.11   24.34
  -5  -2 -19    4.41   29.64
  -5   2 -20   37.00   26.25
  -5  -2 -20   27.62   26.72
  -5  -2 -20    4.61   27.21
  -5   2 -21  200.33   45.46
  -5  -2 -21  173.74   44.89
  -5  -2 -21  165.55   54.02
  -5   2 -22   -7.05   25.19
  -5  -2 -22   -3.77   28.49
  -5  -2 -22  -15.42   35.31
  -5   2 -23   46.89   28.25
  -5  -2 -23   27.48   29.14
  -5  -2 -23   37.92   37.99
  -5   2 -24   18.55   28.51
  -5  -2 -24   46.25   34.79
  -5  -2 -24   48.89   31.22
  -5   2 -25   -7.66   25.73
  -5  -2 -25    6.01   37.17
  -5  -2 -25    4.23   27.50
  -5   2 -26  -23.75   26.60
  -5  -2 -26   25.42   36.70
  -5  -2 -26   17.58   31.10
  -5   2 -27   -8.15   28.27
  -5  -2 -27   26.83   35.80
  -5  -2 -27   13.67   28.91
  -5   2 -28   21.01   32.66
  -5  -2 -28   63.28   47.85
  -5  -2 -28    4.70   29.63
  -5   2 -29  -21.53   27.65
  -5  -2 -29  -14.53   43.16
  -5  -2 -29   38.99   32.74
  -5   2 -30    4.41   27.97
  -5  -2 -30   10.06   30.72
  -5  -2 -30  -15.14   43.07
  -5  -2 -31   36.32   36.29
  -5  -2 -31   23.57   44.28
  -5  -2 -32   21.36   35.52
  -5  -2 -32   -8.08   43.84
  -5  -2 -33   10.89   32.04
  -5  -2 -33   41.35   47.15
  -5   3  32   22.85   26.23
  -5   3  31   -8.99   25.61
  -5   3  30    4.38   23.80
  -5   3  29    8.53   22.79
  -5   3  28   -4.14   23.23
  -5   3  27   -8.04   23.24
  -5   3  26   31.19   23.33
  -5   3  25   -3.77   23.01
  -5   3  24   18.17   23.49
  -5   3  23   35.00   24.10
  -5   3  22   37.01   23.05
  -5   3  21   12.92   21.31
  -5   3  20   86.67   28.64
  -5   3  19   14.81   19.37
  -5   3  18  121.73   31.85
  -5   3  17   51.18   22.23
  -5   3  16   15.39   17.20
  -5   3  15   24.40   17.98
  -5   3  14   80.66   24.00
  -5   3  13   59.03   20.31
  -5   3  12   57.98   19.70
  -5   3  11    3.92   14.29
  -5   3  10   16.71   13.74
  -5  -3  10   30.89   13.98
  -5  -3   9   -2.85   10.86
  -5   3   9   -5.76   14.73
  -5   3   9   17.58   13.83
  -5  -3   8   58.75   27.02
  -5   3   8   86.63   21.54
  -5  -3   8   90.49   19.94
  -5   3   8   87.95   23.09
  -5   3   7   14.26   12.52
  -5  -3   7   15.34   11.73
  -5  -3   7   24.16   19.28
  -5   3   7    3.65   13.93
   5   3  -6  113.21   22.81
  -5   3   6  113.95   25.12
   5  -3  -6  100.60   24.35
  -5  -3   6   74.58   23.16
  -5  -3   6  164.39   32.55
  -5   3   6  150.08   28.01
   5   3  -5   55.38   14.63
  -5   3   5   45.93   16.00
   5  -3  -5   52.11   15.10
  -5  -3   5   41.18   16.28
  -5  -3   5   23.12   21.26
  -5   3   5   52.23   20.10
  -5   3   4  135.31   28.63
   5   3  -4  131.42   28.03
  -5  -3   4  122.38   28.92
   5  -3  -4  207.02   30.80
  -5  -3   4  166.31   35.18
  -5   3   4  156.40   32.65
  -5  -3   3   31.87   13.45
  -5   3   3   35.79   13.31
   5   3  -3   29.85   13.31
  -5  -3   3   25.99   16.35
   5  -3  -3   46.97   13.40
  -5  -3   3   43.51   23.03
  -5   3   3   40.04   17.82
  -5  -3   2   12.06   15.18
  -5   3   2    9.47   10.18
   5   3  -2   -4.31   11.85
  -5  -3   2   -5.18   21.49
  -5  -3   2    9.67   12.48
   5  -3  -1  301.02   46.37
  -5  -3   1  270.19   46.17
  -5   3   1  242.01   43.50
   5   3  -1  249.52   44.00
  -5  -3   1  258.47   50.12
  -5  -3   1  206.99   43.66
   5  -3   0  568.99   69.54
  -5  -3   0  357.55   68.66
   5   3   0  334.30   66.23
  -5   3   0  523.40   66.99
  -5  -3   0  368.98   66.51
  -5  -3   0  283.59   69.39
  -5   3  -1  130.41   36.74
  -5  -3  -1   91.11   32.31
   5  -3   1  149.88   27.30
  -5  -3  -1  102.43   28.53
   5   3   1  137.10   26.66
  -5  -3  -1   89.77   24.25
  -5   3  -1  142.92   25.03
   5   3   2  371.42   59.91
  -5   3  -2  390.28   58.12
  -5  -3  -2  194.68   62.07
  -5  -3  -2  297.37   60.75
  -5  -3  -2  384.83   57.90
   5  -3   2  395.83   59.63
  -5   3  -2  313.87   65.13
  -5  -3  -3  106.47   26.05
  -5   3  -3   82.39   17.48
   5   3   3   54.88   19.00
   5  -3   3   85.40   18.68
   5   3   3   -1.39   15.55
  -5   3  -3   86.38   30.09
  -5  -3  -3   79.62   18.02
  -5  -3  -4    9.27   17.02
  -5   3  -4    2.51   12.30
   5  -3   4   -1.52   11.07
   5   3   4    3.82   11.35
  -5   3  -4   13.92   23.56
  -5  -3  -4   -5.05   12.44
  -5   3  -5    7.70   11.34
  -5   3  -5   11.19   22.86
  -5  -3  -5    8.21   13.44
   5   3   5    3.47   10.41
  -5  -3  -5    2.42   19.52
  -5  -3  -6  152.44   33.96
  -5   3  -6  193.64   33.53
  -5  -3  -6  218.33   41.05
  -5   3  -6  163.66   40.55
  -5  -3  -7   79.86   21.39
  -5  -3  -7   87.89   26.48
  -5   3  -7   33.98   26.16
  -5  -3  -8   13.65   15.55
  -5  -3  -8   36.60   22.88
  -5   3  -8   22.87   23.57
  -5  -3  -9   16.41   16.48
  -5  -3  -9   17.79   22.84
  -5   3  -9    5.70   22.15
  -5  -3 -10  210.79   40.20
  -5  -3 -10  240.30   45.77
  -5   3 -10  147.30   42.70
  -5  -3 -11  135.29   29.42
  -5  -3 -11  160.93   38.10
  -5   3 -11   58.31   30.76
  -5  -3 -12   33.39   20.27
  -5   3 -12    2.94   24.16
  -5  -3 -12   13.76   24.72
  -5   3 -12   14.92   24.70
  -5  -3 -13  165.84   48.06
  -5  -3 -13  171.13   39.48
  -5   3 -13  192.30   43.85
  -5   3 -13  179.01   44.35
  -5  -3 -14  155.37   47.40
  -5   3 -14  167.08   42.55
  -5  -3 -14  183.70   40.50
  -5   3 -14  210.09   44.46
  -5  -3 -15   -3.98   28.68
  -5   3 -15   -9.53   23.96
  -5   3 -15    5.89   22.42
  -5  -3 -15   -2.67   22.10
  -5  -3 -16   30.94   24.03
  -5  -3 -16   20.88   29.06
  -5  -3 -17   59.48   27.52
  -5   3 -17   69.78   28.33
  -5  -3 -17   56.50   34.66
  -5  -3 -18  184.37   41.40
  -5   3 -18  114.97   39.24
  -5  -3 -18  193.27   48.91
  -5   3 -19  183.81   41.49
  -5  -3 -19  147.56   39.77
  -5  -3 -19  136.32   48.10
  -5  -3 -20   27.42   25.47
  -5   3 -20   12.96   22.76
  -5  -3 -20  -15.25   33.44
  -5  -3 -21   17.94   25.63
  -5   3 -21   23.20   24.17
  -5  -3 -21   42.93   40.99
  -5  -3 -22   41.23   27.88
  -5   3 -22    3.37   26.79
  -5  -3 -22   -5.65   35.49
  -5  -3 -23   -6.03   40.45
  -5  -3 -23   58.66   30.48
  -5  -3 -24   25.10   38.22
  -5  -3 -24   44.71   30.38
  -5  -3 -25   13.27   38.36
  -5  -3 -25    8.46   27.51
  -5  -3 -26  -21.02   40.47
  -5  -3 -26   13.21   27.24
  -5  -3 -27   58.01   46.20
  -5  -3 -27   54.84   34.62
  -5  -3 -28   -7.59   41.99
  -5  -3 -28   42.65   34.02
  -5  -3 -29  -39.54   47.10
  -5  -3 -29   -9.80   28.89
  -5  -3 -30   32.58   44.94
  -5  -3 -30  -20.10   31.89
  -5  -3 -31  -16.89   50.18
  -5  -3 -31   10.24   32.48
  -5  -3 -32   -8.65   47.01
  -5  -3 -32   26.36   33.91
  -5   4  31   13.18   23.91
  -5   4  30   38.75   28.57
  -5   4  29   16.75   25.70
  -5   4  28    4.07   22.44
  -5   4  27    7.88   22.79
  -5   4  26   -7.62   23.90
  -5   4  25   18.40   23.22
  -5   4  24   10.64   21.72
  -5   4  23   17.06   23.06
  -5   4  22   -6.57   19.55
  -5   4  21   44.00   23.62
  -5   4  20    3.01   18.63
  -5   4  19   23.04   19.45
  -5   4  18   27.50   19.71
  -5   4  17   18.36   16.46
  -5   4  16   62.44   22.34
  -5   4  15   68.92   23.25
  -5   4  14   44.90   19.80
  -5   4  13   70.26   22.25
  -5   4  12   22.23   15.32
  -5   4  12    8.85   16.73
  -5  -4  12   17.32   20.74
  -5   4  11   55.47   20.26
  -5   4  11   69.04   23.63
  -5  -4  11  126.60   30.59
  -5  -4  10   52.53   25.16
  -5   4  10   63.06   21.06
  -5   4  10   45.30   17.34
  -5  -4   9  152.84   39.99
  -5   4   9  170.18   35.46
  -5   4   9  164.92   33.13
  -5  -4   8   -3.15   20.40
  -5   4   8   26.42   17.07
  -5   4   8   26.07   14.88
  -5  -4   7   53.09   25.17
  -5   4   7   63.92   21.53
  -5   4   7   79.16   18.98
  -5   4   6  183.96   31.10
  -5   4   6  165.40   33.31
  -5  -4   6   96.26   34.60
   5   4  -5    8.75   21.57
  -5   4   5   17.79   12.45
  -5   4   5   17.72   15.56
  -5  -4   5   18.67   20.59
   5   4  -4   16.74   23.16
  -5   4   4   72.93   16.17
  -5   4   4   65.61   20.62
  -5  -4   4   53.18   27.57
  -5   4   3  225.30   32.16
  -5  -4   3  205.54   37.93
  -5   4   2  394.22   57.62
  -5  -4   2  295.80   49.79
  -5  -4   1  198.14   48.41
   5   4  -1  199.11   46.91
  -5   4   0    3.51   25.89
  -5  -4   0  -18.83   29.10
  -5  -4   0    6.06   17.16
   5   4   1   26.39   25.13
  -5   4  -1  153.36   37.53
  -5  -4  -1   71.00   28.30
  -5  -4  -1  123.01   25.44
  -5   4  -2   -3.48   26.73
  -5  -4  -2    8.84   18.14
   5   4   2   18.78   17.25
  -5   4  -3  146.19   35.31
  -5  -4  -3  139.03   25.08
  -5  -4  -4    2.44   17.76
  -5   4  -4    3.49   25.43
  -5  -4  -5    2.58   19.13
  -5   4  -5   17.48   24.99
  -5  -4  -6    2.72   21.56
  -5   4  -6    3.52   23.88
  -5  -4  -7   40.18   23.17
  -5   4  -7   17.66   26.31
  -5  -4  -8   -3.03   21.84
  -5   4  -8   -3.55   26.77
  -5  -4  -9  303.38   54.67
  -5   4  -9  194.10   53.97
  -5  -4 -10   93.79   31.18
  -5   4 -10   53.40   31.54
  -5  -4 -11   87.98   33.78
  -5   4 -11   97.12   36.90
  -5  -4 -12   44.44   29.31
  -5   4 -12   22.01   28.11
  -5   4 -13  187.28   51.06
  -5  -4 -13  268.72   57.65
  -5   4 -14   41.29   31.99
  -5  -4 -14   57.32   32.03
  -5   4 -15   19.47   29.22
  -5  -4 -15   12.81   29.09
  -5   4 -16   71.55   38.46
  -5  -4 -16  131.21   33.67
  -5  -4 -16  117.68   47.11
  -5   4 -17    7.97   29.20
  -5  -4 -17    4.74   34.87
  -5  -4 -17   67.52   24.38
  -5  -4 -18   50.13   38.53
  -5  -4 -18    3.09   22.83
  -5  -4 -19   84.79   47.13
  -5  -4 -19  100.66   32.38
  -5  -4 -20  -16.78   35.51
  -5  -4 -20   27.32   26.25
  -5  -4 -21   40.80   39.04
  -5  -4 -21   28.61   28.55
  -5  -4 -22   12.44   34.31
  -5  -4 -22   -3.74   25.95
  -5  -4 -23   32.94   42.82
  -5  -4 -23    3.91   26.01
  -5  -4 -24   61.57   46.27
  -5  -4 -24   24.42   30.10
  -5  -4 -25   36.12   43.57
  -5  -4 -25    4.20   26.72
  -5  -4 -26    7.57   46.90
  -5  -4 -26   17.47   29.43
  -5  -4 -27   -7.83   45.24
  -5  -4 -27   22.38   31.72
  -5  -4 -28   -8.16   45.72
  -5  -4 -28   -4.64   28.32
  -5  -4 -29  -50.43   47.85
  -5  -4 -29   14.29   29.88
  -5  -4 -30  -34.86   50.35
  -5  -4 -30    4.92   29.67
  -5  -4 -31   20.13   32.82
  -5   5  29   40.35   26.61
  -5   5  28   11.75   22.36
  -5   5  27   15.27   20.84
  -5   5  26   -3.69   21.32
  -5   5  25    7.13   19.36
  -5   5  24   78.96   27.69
  -5   5  23   -3.30   17.94
  -5   5  22  -15.87   19.01
  -5   5  21   21.32   19.58
  -5   5  20    8.75   18.77
  -5   5  19    8.37   17.08
  -5   5  18   90.07   27.00
  -5   5  17   63.17   22.60
  -5   5  16   19.25   15.11
  -5  -5  16   12.32   22.80
  -5  -5  15   28.41   25.27
  -5   5  15   35.53   19.78
  -5   5  14   17.30   17.26
  -5  -5  14    7.77   22.87
  -5   5  13    2.41   16.44
  -5  -5  13   23.10   24.15
  -5   5  12  178.75   37.97
  -5  -5  12  156.85   41.34
  -5   5  11   38.99   19.33
  -5  -5  11   73.76   29.91
  -5   5  10   79.56   25.90
  -5  -5  10  116.79   33.50
  -5   5   9   29.02   18.95
  -5  -5   9   43.03   24.38
   5   5  -8   -3.86   26.00
  -5   5   8   15.54   15.81
  -5  -5   8   21.79   24.47
  -5  -5   7   72.65   27.86
  -5   5   7  122.93   25.20
   5   5  -6   25.24   28.91
  -5  -5   6   25.52   25.39
  -5   5   6   53.92   20.67
  -5   5   5  410.33   48.77
  -5  -5   5  318.48   53.99
  -5  -5   4   14.43   25.85
   5   5  -4   70.58   35.35
  -5   5   4   42.17   30.90
  -5  -5   3   -7.16   25.33
   5   5  -3    3.24   22.71
  -5   5   3    8.38   28.45
  -5  -5   2   90.83   29.22
   5   5  -2   -3.13   23.44
  -5   5   2  100.38   34.41
  -5  -5   1  -14.70   27.25
   5   5  -1   24.09   23.50
  -5   5   1   25.04   29.24
  -5  -5   0   15.08   26.93
   5   5   0   31.90   23.11
  -5   5   0   25.03   28.58
  -5  -5  -1   54.00   30.88
  -5   5  -1   70.98   31.99
   5   5   1   30.68   22.33
  -5   5  -2   50.26   33.28
  -5   5  -3   41.79   32.42
  -5   5  -4    4.19   27.20
  -5   5  -5   41.88   30.58
  -5   5  -6   -4.19   29.33
  -5   5  -7   29.20   28.37
  -5   5  -8   29.32   28.79
  -5   5  -9   37.86   30.59
  -5  -5 -10   -7.09   23.85
  -5   5 -10   -4.24   28.77
  -5  -5 -11   37.39   27.43
  -5   5 -11    4.27   30.43
  -5  -5 -12  -15.64   25.76
  -5   5 -12   -8.69   28.30
  -5   5 -13    4.42   30.74
  -5  -5 -13   28.74   30.24
  -5   5 -14  -13.41   31.00
  -5  -5 -14   17.45   27.34
  -5   5 -15    4.58   29.74
  -5  -5 -15    4.63   30.42
  -5   5 -16   18.67   31.02
  -5  -5 -16   -4.91   35.40
  -5   5 -17   -9.35   28.56
  -5  -5 -17   -5.13   29.66
  -5   5 -18   14.00   30.32
  -5  -5 -18  -10.85   33.98
  -5  -5 -19    5.81   34.52
  -5  -5 -20   12.11   38.44
  -5  -5 -21   12.84   38.19
  -5  -5 -22  -13.34   40.25
  -5  -5 -23  -14.12   40.83
  -5  -5 -24  -37.03   44.97
  -5  -5 -25  -38.34   43.35
  -5  -5 -26   40.04   47.97
  -5  -5 -27   33.04   50.69
  -5  -5 -28   51.45   52.94
  -5  -6  24    9.95   25.17
  -5  -6  23  -29.39   29.04
  -5  -6  22   14.48   24.94
  -5  -6  21  -28.56   27.02
  -5  -6  20    4.69   24.62
  -5  -6  19    4.49   24.79
  -5  -6  18  -22.22   24.34
  -5  -6  17   30.09   24.14
  -5  -6  16   29.61   26.54
  -5  -6  15   54.60   28.80
  -5  -6  14    8.29   22.54
  -5  -6  13   28.43   26.32
  -5   6  13   47.70   33.51
  -5  -6  12    4.06   21.65
  -5   6  12    4.78   30.30
  -5   6  11   14.36   32.51
  -5  -6  11   -4.10   23.32
  -5   6  10   57.52   41.80
  -5  -6  10   12.27   23.17
   5   6  -9   22.61   30.81
  -5   6   9   43.34   33.78
  -5  -6   9   36.83   27.07
   5   6  -8   26.37   29.55
  -5   6   8   14.42   29.37
  -5  -6   8   -4.11   23.78
   5   6  -7   29.91   31.65
  -5   6   7   48.11   33.94
  -5  -6   7   16.35   22.17
   5   6  -6    4.15   27.83
  -5   6   6   14.46   30.43
  -5  -6   6   65.05   30.11
   5   6  -5   -8.06   27.09
  -5   6   5   91.61   35.14
  -5  -6   5   80.52   29.86
   5   6  -4   27.42   31.12
  -5   6   4   43.46   33.56
  -5  -6   4   -4.08   22.96
   5   6  -3  -18.99   24.14
  -5   6   3   19.35   32.17
  -5  -6   3  -16.51   25.24
   5   6  -2  -18.44   24.32
  -5   6   2   43.60   32.97
  -5  -6   2   46.32   29.57
   5   6  -1   17.89   23.02
  -5   6   1    4.86   30.84
  -5  -6   1    4.30   25.25
  -5   6   0   82.87   37.94
  -5   6  -1   19.45   29.45
  -5   6  -2    4.87   31.26
  -5   6  -3   14.58   31.27
  -5   6  -4   -9.70   32.25
  -5   6  -5   77.04   40.46
  -5   6  -6   24.10   32.23
  -5   6  -7    9.70   30.43
  -5   6  -8   48.58   34.81
  -5   6  -9   14.63   31.01
  -5   6 -10   29.45   32.19
  -5   6 -11    9.96   32.00
  -5   6 -12   50.52   36.20
  -5   6 -13   -5.04   31.57
  -5   6 -14   30.73   33.59
  -5   6 -15    5.23   30.67
  -5   6 -16  -31.93   35.30
  -5   6 -17   15.95   36.19
  -5   6 -18    5.30   30.19
  -5   6 -19  -15.85   34.00
  -5  -7  23    4.78   25.96
  -5  -7  22   -4.74   24.40
  -5  -7  21  -14.10   25.59
  -5  -7  20   18.51   23.08
  -5  -7  19   36.79   25.56
  -5  -7  18   26.94   25.87
  -5  -7  17   26.83   27.25
  -5  -7  16   18.00   23.74
  -5  -7  15   13.49   25.66
  -5  -7  14    4.47   25.08
  -5   7  13   20.78   32.98
  -5  -7  13    4.46   24.64
  -5   7  12  -10.46   31.99
  -5  -7  12   40.26   28.45
  -5   7  11   -5.26   31.28
  -5  -7  11   13.45   23.94
   5   7 -10  -10.25   31.30
  -5   7  10   21.17   32.74
  -5  -7  10   -8.90   24.15
   5   7  -9   50.03   35.60
  -5   7   9   -5.32   33.13
  -5  -7   9   30.89   25.77
   5   7  -8   43.97   32.47
  -5   7   8   37.45   33.03
  -5  -7   8   21.79   25.64
   5   7  -7   38.16   31.91
  -5   7   7   59.13   37.76
  -5  -7   7   30.79   27.87
   5   7  -6    4.66   28.80
  -5   7   6    5.40   32.11
  -5  -7   6   -4.44   27.83
   5   7  -5  -22.70   31.85
  -5   7   5   10.86   32.33
  -5  -7   5  -13.47   28.54
   5   7  -4   -4.43   28.29
  -5   7   4   65.49   36.68
  -5  -7   4   64.21   30.30
  -5   7   3    5.45   33.71
  -5  -7   3   -4.68   26.62
  -5   7   2   10.91   32.99
  -5  -7   2   23.76   27.59
  -5   7   1   -5.48   32.14
  -5   7   0   27.36   35.38
  -5   7  -1   -5.46   35.04
  -5   7  -2    5.48   32.61
  -5   7  -3  -27.22   36.01
  -5   7  -4  108.80   45.50
  -5   7  -5   -5.44   31.88
  -5   7  -6   65.57   39.16
  -5   7  -7   32.86   36.73
  -5   7  -8   27.48   34.68
  -5   7  -9   27.83   37.22
  -5   7 -10    5.63   32.56
  -5   7 -11   22.65   36.50
  -5   7 -12   -5.63   32.06
  -5   7 -13   22.84   33.63
  -5   7 -14   34.93   36.40
  -5   7 -15    5.91   33.65
  -5   7 -16   53.06   36.88
  -5   7 -17   23.46   36.46
  -5   7 -18  -11.75   34.96
  -5   7 -19  -17.52   35.28
  -5   7 -20  -23.35   37.64
  -5   8  10   22.99   33.38
   5   8  -9  -32.49   34.48
  -5   8   9   -5.76   33.90
   5   8  -8   -5.31   31.19
  -5   8   8   40.73   33.20
   5   8  -7   15.59   30.11
  -5   8   7   40.89   36.58
  -5  -8   7   57.21   30.40
  -5   8   6   52.99   38.38
  -5  -8   6   38.92   30.45
  -5   8   5  -17.68   33.11
  -5  -8   5  -14.87   27.43
  -5   8   4   -5.94   33.27
  -5   8   3    5.93   33.22
  -5   8   2   83.55   42.45
  -5   8   1  -11.85   35.27
  -5   8   0  107.36   45.20
  -5   8  -1   35.77   37.74
  -5   8  -2   -5.96   34.45
  -5   8  -3   23.96   37.23
  -5   8  -4  -11.99   35.19
  -5   8  -5    6.02   33.72
  -5   8  -6   -6.04   34.89
  -5   8  -7   -6.11   35.28
  -5   8  -8   12.36   36.25
  -5   8  -9   -6.20   37.36
  -5   8 -10  -12.31   36.64
  -5   8 -11   24.92   36.18
  -5   8 -12  -25.37   36.83
  -5   8 -13  -12.71   36.20
  -5   8 -14   32.17   37.48
  -5   8 -15    6.40   34.17
  -5   8 -16    6.36   34.52
  -5   9   7  -12.29   36.05
  -5   9   6   -6.13   33.25
  -5   9   5   43.30   39.30
  -5   9   4   31.02   37.67
  -5   9   3   25.02   38.39
  -5   9   2   31.36   37.06
  -5   9   1   25.26   38.74
  -5   9   0   -6.34   36.06
  -5   9  -1   -6.37   34.59
  -5   9  -2   -6.40   34.74
  -5   9  -3   64.32   40.96
  -5   9  -4   52.03   41.99
  -6   0  34   18.63   26.25
  -6   0  33    4.57   25.23
  -6   0  32   27.04   25.97
  -6   0  31   48.76   30.68
  -6   0  30   56.55   31.05
  -6   0  29   -4.26   24.61
  -6   0  28   25.00   27.02
  -6   0  27   -4.06   23.83
  -6   0  26   19.79   24.67
  -6   0  25   11.54   23.25
  -6   0  24    7.47   23.13
  -6   0  23   43.44   27.86
  -6   0  22   31.50   24.97
  -6   0  21  121.64   34.32
  -6   0  20   32.55   23.33
  -6   0  19  109.58   31.24
  -6   0  18   15.11   21.49
  -6   0  17   63.66   26.15
  -6   0  16   11.18   20.78
  -6   0  15   26.66   22.46
  -6   0  14  227.23   45.47
  -6   0  13   70.36   23.49
  -6   0  12   -6.84   16.00
  -6   0  11   42.99   19.08
  -6   0  10  306.73   61.55
  -6   0  10  421.27   63.35
  -6   0   9  124.67   30.49
  -6   0   9  164.15   32.17
  -6   0   8  220.07   35.15
  -6   0   8  226.83   35.24
   6   0  -8  101.80   30.29
  -6   0   7   67.80   33.62
  -6   0   7   63.95   33.33
  -6   0   6   78.97   31.55
  -6   0   6  126.80   32.99
   6   0  -6   79.46   30.62
  -6   0   5    3.27   15.65
   6   0  -5   14.59   13.28
  -6   0   5   17.00   16.37
  -6   0   4  459.37   52.86
   6   0  -4  436.44   50.78
   6   0  -4  409.70   51.99
  -6   0   4  387.05   51.21
   6   0  -3    4.09   13.06
  -6   0   3   17.77   17.61
   6   0  -3   -1.52   15.60
  -6   0   3   -8.08   12.06
   6   0  -2   63.88   16.66
  -6   0   2   38.58   19.53
   6   0  -2   62.62   19.88
  -6   0   2   52.36   15.74
   6   0  -2   69.51   19.78
   6   0  -1   38.62   15.54
   6   0  -1   34.86   17.70
  -6   0   1   32.42   18.98
  -6   0   1   43.01   14.86
   6   0  -1   55.80   18.76
   6   0   0  176.44   32.09
   6   0   0  201.70   30.98
  -6   0   0  222.17   35.69
   6   0   0  170.56   32.64
   6   0   0   62.33   30.45
  -6   0   0  182.92   30.84
   6   0   1    3.03   11.44
   6   0   1  -14.64   13.16
  -6   0  -1    1.75   18.40
   6   0   2    4.73    8.49
  -6   0  -2   34.85   20.28
   6   0   2   18.89   12.50
   6   0   3   23.07   12.86
  -6   0  -3   37.01   19.44
   6   0   3    1.66    4.57
   6   0   4  474.00   36.31
   6   0   4  163.79   33.17
  -6   0  -4  510.22   44.43
   6   0   4   49.68   26.84
   6   0   5   99.90   29.31
  -6   0  -5   73.80   33.62
  -6   0  -6  261.88  118.21
   6   0   6 2685.80  129.90
  -6   0  -7   11.71   20.41
  -6   0  -7    9.65   12.03
  -6   0  -8    7.21   20.07
  -6   0  -8   -1.84   10.03
  -6   0  -9    7.45   19.36
  -6   0  -9   -5.62   26.83
  -6   0 -10   63.79   23.97
  -6   0 -10   -2.87   25.95
  -6   0 -11   18.49   19.81
  -6   0 -11   23.29   26.61
  -6   0 -12  303.57   56.43
  -6   0 -12  235.77   52.38
  -6   0 -13  155.97   40.97
  -6   0 -13  163.50   39.31
  -6   0 -14   91.81   33.76
  -6   0 -14  107.78   31.83
  -6   0 -15   41.04   28.11
  -6   0 -15   18.80   23.61
  -6   0 -16   42.31   27.09
  -6   0 -16   39.12   25.75
  -6   0 -17    3.40   24.52
  -6   0 -17    6.74   25.42
  -6   0 -18   -3.55   23.60
  -6   0 -18   13.86   25.22
  -6   0 -19   25.97   28.33
  -6   0 -19   32.11   28.17
  -6   0 -20  -15.51   25.79
  -6   0 -20    3.68   24.71
  -6   0 -21   32.16   29.41
  -6   0 -21    7.52   27.78
  -6   0 -22   16.97   27.88
  -6   0 -22  -11.58   26.77
  -6   0 -23  -17.89   30.71
  -6   0 -23    7.96   30.30
  -6   0 -24   -4.71   30.26
  -6   0 -24   -8.24   28.01
  -6   0 -25    4.95   31.43
  -6   0 -25    4.27   28.06
  -6   0 -26  -31.66   33.16
  -6   0 -26   -4.39   29.96
  -6   0 -27   16.72   36.22
  -6   0 -27    4.53   30.80
  -6   0 -28   23.51   36.31
  -6   0 -28   46.77   33.53
  -6   0 -29   18.24   36.79
  -6   0 -29   23.99   30.23
  -6   0 -30    6.35   38.30
  -6   0 -30    4.92   31.23
  -6   0 -31   10.06   32.71
  -6   0 -32   10.30   31.08
  -6   0 -33   26.32   35.21
  -6   1  34  -23.76   29.61
  -6   1  33  -14.00   29.32
  -6   1  32    9.18   25.75
  -6   1  31    4.50   23.62
  -6   1  30   13.25   26.68
  -6   1  29    8.63   24.96
  -6  -1  28    4.01   24.19
  -6   1  28    4.21   23.98
  -6   1  27   36.84   25.15
  -6  -1  27   27.43   27.62
  -6   1  26   27.88   25.66
  -6  -1  26    3.82   23.12
  -6   1  25    3.86   24.83
  -6  -1  25  -14.87   23.88
  -6   1  24   14.98   24.17
  -6  -1  24   18.23   25.15
  -6   1  23    7.25   23.29
  -6  -1  23    3.53   21.59
  -6   1  22   -7.00   20.24
  -6  -1  22   -3.41   22.95
  -6  -1  21  158.18   38.97
  -6   1  21  148.95   39.23
  -6  -1  20   34.89   23.78
  -6   1  20   -3.26   19.44
  -6  -1  19  116.47   34.51
  -6   1  19  128.48   34.23
  -6  -1  18    2.94   19.96
  -6   1  18   -9.02   22.31
  -6  -1  17   50.07   22.67
  -6   1  17   17.29   18.17
  -6  -1  16   -2.65   19.49
  -6   1  16    2.77   20.34
  -6  -1  15   80.45   23.98
  -6   1  15   52.89   25.00
  -6  -1  14   -2.39   17.07
  -6   1  14   -7.61   18.97
  -6  -1  13  134.59   29.76
  -6   1  13  118.26   30.64
  -6  -1  12   38.27   18.50
  -6   1  12   18.54   18.43
  -6  -1  11    3.68   16.04
  -6  -1  11   10.09   15.55
  -6   1  11   15.50   16.47
  -6  -1  10    5.73   14.80
  -6   1  10   18.71   16.48
  -6  -1  10  -20.92   17.87
  -6   1  10  -11.67   17.97
  -6  -1   9  247.11   39.46
  -6   1   9  227.51   39.54
  -6  -1   9  195.01   37.50
  -6   1   9  131.55   37.65
  -6  -1   8   40.28   15.95
  -6   1   8   14.73   14.07
  -6  -1   8   59.31   16.72
  -6   1   8   47.27   18.41
  -6   1   7  175.43   24.99
  -6  -1   7  124.68   21.85
  -6  -1   7  120.87   21.32
  -6   1   7  147.89   23.89
  -6  -1   6   71.25   20.45
  -6   1   6   25.01   18.01
   6   1  -6   59.88   16.75
  -6  -1   6   53.30   18.42
  -6   1   6   64.87   21.38
  -6   1   5  864.64   93.39
  -6  -1   5  965.69   91.60
  -6  -1   5 1035.07   95.68
  -6  -1   5  913.02   93.15
  -6   1   5  945.19   93.20
   6   1  -5 1189.37   93.90
  -6   1   4  131.47   24.17
  -6  -1   4  120.59   24.25
   6   1  -4  125.24   22.74
  -6   1   4   96.51   25.03
   6   1  -4  121.52   23.95
   6  -1  -4  168.02   27.23
  -6  -1   4  113.74   25.10
   6   1  -3    4.31   12.95
  -6   1   3    3.11   14.75
  -6   1   3   -0.72    8.26
  -6  -1   3    1.65   15.78
   6   1  -3   10.75   14.46
  -6   1   3   -3.29   17.57
   6  -1  -3    5.06   14.37
  -6   1   3  -10.58   11.84
  -6  -1   3   -3.32   15.23
  -6  -1   2   70.96   21.69
   6   1  -2  108.74   20.77
  -6   1   2   94.21   21.59
   6   1  -2   82.12   20.13
   6  -1  -2   78.64   21.45
  -6   1   2    3.97   15.69
  -6  -1   2   87.04   21.55
  -6   1   2   99.26   15.10
  -6  -1   1  102.64   24.74
  -6   1   1   95.07   21.30
   6   1  -1  123.03   21.95
   6   1  -1  106.59   20.41
   6  -1  -1   75.95   21.19
  -6   1   1   14.59   15.11
  -6  -1   1  107.94   21.99
  -6   1   1   61.91   13.87
  -6   1   0   12.55   14.91
  -6  -1   0    7.27   17.29
   6   1   0    4.83   14.43
   6  -1   0   28.28   16.40
  -6   1   0   21.28   11.41
  -6  -1   0   32.36   16.26
   6   1   0   22.48   15.08
   6   1   1   11.60   14.80
  -6   1  -1    1.64   15.60
  -6  -1  -1   23.04   18.55
   6  -1   1   -2.61   11.50
   6  -1   1   22.02   15.60
  -6   1  -1   14.65   10.61
  -6  -1  -1  -11.79   16.62
   6   1   1   -1.60   14.36
  -6  -1  -2  335.44   37.38
  -6   1  -2  265.74   32.10
   6   1   2  220.51   31.29
   6   1   2  264.66   31.48
   6  -1   2  259.31   29.66
   6  -1   2  268.76   24.85
   6   1   3    4.97   14.42
   6  -1   3   16.39    8.30
   6  -1   3   13.03   12.40
  -6  -1  -3    4.30   20.72
   6   1   3    7.39   15.09
  -6   1  -3   17.64   16.41
   6   1   4   24.74   15.69
   6  -1   4   46.76   15.98
  -6   1  -4   35.88   18.93
   6   1   4   71.48   19.96
  -6  -1  -4   56.63   24.23
   6   1   5  107.05   24.42
  -6  -1  -5  135.95   32.08
   6  -1   5   91.16   23.23
  -6   1  -5  108.19   27.68
  -6  -1  -6   17.25   23.16
   6  -1   6   29.29   14.60
  -6   1  -6   27.03   20.44
   6   1   6   10.59   13.67
  -6   1  -6    3.26   16.10
  -6   1  -7  155.68   29.93
  -6  -1  -7   33.85   32.41
  -6  -1  -7  144.68   35.12
  -6   1  -7  164.64   33.82
   6  -1   7  174.94   30.00
  -6   1  -8    1.60   14.89
  -6  -1  -8   -2.46   22.23
  -6   1  -8   15.22   18.90
  -6  -1  -8  -13.14   19.66
   6  -1   8    1.92   13.31
  -6  -1  -9    5.08   22.16
  -6   1  -9   38.54   17.15
  -6   1  -9   22.25   19.37
  -6  -1  -9   32.52   23.12
  -6   1 -10   30.12   17.88
  -6  -1 -10   36.04   25.92
  -6   1 -10   52.39   21.65
  -6  -1 -10   58.95   24.13
  -6  -1 -11    2.65   21.51
  -6   1 -11  -12.38   27.76
  -6  -1 -11   -2.92   19.84
  -6   1 -11    2.35   17.56
  -6  -1 -12   81.73   26.82
  -6   1 -12   25.26   28.12
  -6   1 -12   51.13   22.21
  -6  -1 -12   76.24   28.98
  -6  -1 -13   36.77   25.31
  -6   1 -13    6.34   27.11
   6   1  13  -16.58   31.77
  -6   1 -13   20.36   18.82
  -6  -1 -13    9.58   23.98
  -6  -1 -14   66.69   28.55
  -6   1 -14   45.17   24.47
  -6  -1 -14   46.95   27.12
  -6   1 -14   32.12   28.11
  -6  -1 -15   69.65   29.46
  -6   1 -15   66.77   27.02
  -6  -1 -15  103.49   30.35
  -6   1 -15   65.38   29.92
  -6   1 -16   69.55   28.33
  -6  -1 -16  101.38   34.88
  -6   1 -16  175.73   37.72
  -6  -1 -16   88.31   32.19
  -6   1 -17   30.25   23.64
  -6  -1 -17   71.67   29.74
  -6   1 -17   50.98   30.14
  -6  -1 -17   39.25   27.77
  -6   1 -18    6.34   21.31
  -6  -1 -18   -3.94   27.32
  -6   1 -18   14.00   25.73
  -6  -1 -18   -3.39   23.97
  -6   1 -19   76.44   29.58
  -6  -1 -19   69.88   36.65
  -6  -1 -19   69.67   30.82
  -6   1 -19   68.08   32.19
  -6   1 -20   41.43   25.71
  -6  -1 -20   21.46   31.24
  -6   1 -20   25.73   27.81
  -6  -1 -20   21.57   27.21
  -6   1 -21   43.85   27.64
  -6  -1 -21   22.22   30.14
  -6   1 -21   30.16   29.93
  -6  -1 -21   14.89   25.88
  -6   1 -22   -7.72   26.78
  -6  -1 -22   -9.36   29.70
  -6  -1 -22   11.62   26.58
  -6   1 -22    3.84   26.64
  -6   1 -23   -8.16   28.90
  -6  -1 -23   24.65   32.79
  -6   1 -23    7.85   28.10
  -6  -1 -23   32.25   29.92
  -6  -1 -24   20.74   34.18
  -6   1 -24    8.07   27.83
  -6  -1 -24   29.15   30.44
  -6  -1 -25    5.44   34.44
  -6   1 -25   62.13   33.16
  -6  -1 -25   25.88   30.28
  -6  -1 -26    5.79   31.40
  -6   1 -26    4.27   27.10
  -6  -1 -26   -4.47   29.37
  -6  -1 -27  -18.31   35.78
  -6  -1 -27    4.61   30.64
  -6   1 -27   17.63   29.94
  -6  -1 -28    6.32   36.09
  -6  -1 -28   28.48   33.74
  -6   1 -28   27.17   29.94
  -6  -1 -29   13.29   41.28
  -6  -1 -29   43.87   36.02
  -6   1 -29   18.64   32.22
  -6  -1 -30   -6.93   40.06
  -6  -1 -30   -5.01   30.21
  -6   1 -30   33.37   33.40
  -6  -1 -31   -7.21   41.70
  -6  -1 -31    5.14   32.71
  -6   1 -31   38.97   32.44
  -6  -1 -32   14.83   42.19
  -6   1 -32  -14.89   31.88
  -6  -1 -32   -5.26   32.53
  -6  -1 -33    7.66   44.28
  -6  -1 -33   -5.38   32.94
  -6   1 -33   45.58   32.20
  -6   2  33   14.08   26.38
  -6   2  32  -27.59   28.02
  -6   2  31   22.54   27.00
  -6   2  30    4.41   25.47
  -6   2  29   17.21   24.98
  -6   2  28   25.14   25.19
  -6   2  27    8.15   23.92
  -6   2  26    7.91   22.20
  -6   2  25    7.67   21.18
  -6   2  24   51.95   26.65
  -6   2  23   50.19   24.23
  -6   2  22   86.48   31.13
  -6   2  21    3.33   20.88
  -6   2  20   64.07   27.09
  -6  -2  20   85.87   26.31
  -6   2  19   33.86   23.36
  -6  -2  19   32.62   21.78
  -6   2  18  188.94   45.45
  -6  -2  18  264.91   46.80
  -6   2  17  118.96   30.82
  -6  -2  17   99.18   28.10
  -6   2  16  281.82   52.74
  -6  -2  16  261.96   51.33
  -6   2  15   38.83   21.22
  -6  -2  15   26.99   17.78
  -6   2  14   59.50   24.04
  -6  -2  14  117.43   25.77
  -6   2  13   -7.09   17.35
  -6  -2  13    4.07   14.52
  -6   2  12  185.34   33.31
  -6  -2  12  138.31   30.40
  -6  -2  12  110.68   29.46
  -6   2  11   10.86   16.13
  -6  -2  11   -3.29   14.42
  -6   2  11   12.53   16.71
  -6  -2  11   11.14   13.55
  -6   2  10   41.49   18.61
  -6  -2  10   28.88   15.51
  -6  -2  10   27.53   15.17
  -6   2  10   12.20   17.23
  -6  -2   9    7.01   13.57
  -6   2   9    9.75   13.95
  -6  -2   9    1.42   11.79
  -6   2   9    1.98   15.56
  -6   2   8   46.10   17.88
  -6  -2   8   52.41   17.69
  -6   2   8   28.89   18.75
  -6  -2   8   54.99   16.63
  -6  -2   7   66.33   22.40
  -6  -2   7   55.85   17.94
  -6   2   7   57.26   18.07
  -6   2   7   34.22   18.38
  -6  -2   7   45.61   15.17
  -6  -2   6  494.12   88.66
  -6  -2   6  574.32   85.81
  -6   2   6  533.43   85.31
   6   2  -6  582.75   85.02
  -6   2   6  414.57   85.22
  -6  -2   5  242.12   45.24
  -6  -2   5  221.43   41.71
   6  -2  -5  223.21   40.52
  -6   2   5  236.99   41.79
   6   2  -5  231.58   40.92
  -6   2   5  217.38   42.95
   6  -2  -4  740.14   68.18
   6   2  -4  703.69   66.65
  -6   2   4  595.34   69.11
  -6  -2   4  782.96   74.24
  -6  -2   4  692.00   69.54
   6   2  -4  807.20   69.23
  -6   2   4  615.80   67.66
  -6  -2   3  221.69   32.73
  -6   2   3  164.18   30.05
   6   2  -3  141.20   29.04
   6   2  -3  103.80   27.21
  -6   2   3  115.69   30.76
  -6  -2   3  166.29   32.15
   6  -2  -3  137.61   27.28
  -6  -2   3  163.17   33.52
   6   2  -2  299.55   38.43
  -6  -2   2  283.81   42.19
   6   2  -2  292.08   40.14
  -6   2   2  277.70   39.21
   6  -2  -2  300.15   38.10
  -6  -2   2  291.11   43.36
  -6  -2   1  139.29   28.95
  -6  -2   1   87.43   24.95
   6  -2  -1   91.97   21.83
  -6   2   1  108.44   24.65
   6   2  -1  116.81   25.47
   6   2  -1  115.71   22.78
  -6  -2   1  136.57   29.28
  -6   2   0  140.68   26.91
   6  -2   0  164.03   25.01
   6   2   0  181.97   29.54
  -6  -2   0  151.62   31.81
  -6  -2   0  159.86   31.77
  -6  -2   0   38.15   22.97
  -6  -2  -1  354.72   43.25
  -6  -2  -1  332.19   44.04
  -6   2  -1  367.22   38.74
   6   2   1  344.12   39.88
   6  -2   1  267.60   33.90
   6  -2   2  251.83   43.75
  -6  -2  -2  173.44   49.58
  -6  -2  -2  331.72   51.47
  -6   2  -2  293.86   47.12
  -6  -2  -3   26.01   21.54
  -6   2  -3   14.69   15.53
   6  -2   3   19.80    9.75
   6  -2   4  134.25   25.71
  -6  -2  -4  187.59   35.55
  -6   2  -4  106.97   28.77
  -6   2  -5   39.25   17.68
  -6  -2  -5   15.48   20.47
   6  -2   5   30.09   12.10
  -6  -2  -5   68.57   23.53
  -6   2  -5    9.24   21.36
  -6   2  -6  213.04   40.61
  -6   2  -6  180.50   41.49
  -6  -2  -6  255.30   45.61
  -6  -2  -6  171.41   42.44
   6  -2   6  217.78   37.17
  -6  -2  -7    6.19   18.87
  -6   2  -7   11.46   16.21
  -6  -2  -7   10.91   21.65
  -6   2  -7    2.28   19.10
  -6  -2  -8    6.43   18.42
  -6   2  -8   19.24   16.85
  -6  -2  -8    2.83   21.74
  -6   2  -8   -6.91   18.55
  -6  -2  -9  111.11   31.09
  -6   2  -9  121.11   28.30
  -6  -2  -9  164.71   35.67
  -6   2  -9   94.72   30.05
  -6  -2 -10   23.26   19.70
  -6  -2 -10   52.06   27.22
  -6   2 -10   51.71   19.23
  -6   2 -10   27.75   22.11
  -6  -2 -11   97.76   28.68
  -6   2 -11   59.66   26.93
  -6  -2 -11  134.51   33.82
  -6   2 -11   83.79   24.32
  -6  -2 -12  346.82   56.51
  -6   2 -12  287.05   54.25
  -6  -2 -12  423.00   61.87
  -6   2 -12  347.76   53.86
  -6  -2 -13  126.29   38.21
  -6   2 -13  124.02   30.79
  -6   2 -13  122.30   40.79
  -6  -2 -13  165.15   36.16
  -6   2 -14  409.72   69.02
  -6  -2 -14  421.58   76.33
  -6   2 -14  353.18   73.82
  -6  -2 -14  358.79   70.08
  -6  -2 -15   78.42   28.14
  -6   2 -15   59.87   28.97
  -6  -2 -15   53.39   27.84
  -6   2 -15   21.76   19.19
  -6  -2 -16  266.14   52.63
  -6  -2 -16  183.45   44.09
  -6   2 -16  171.73   45.68
  -6  -2 -17  273.77   56.35
  -6  -2 -17  178.04   45.97
  -6   2 -17  217.54   50.27
  -6  -2 -18  -21.65   29.40
  -6   2 -18    6.94   26.17
  -6  -2 -18    3.26   25.60
  -6  -2 -19   76.83   35.66
  -6  -2 -19   71.57   32.45
  -6   2 -19   78.25   33.32
  -6  -2 -20   74.85   39.45
  -6   2 -20  108.85   36.01
  -6  -2 -20   70.92   31.42
  -6  -2 -21   29.56   35.33
  -6   2 -21    3.70   26.13
  -6  -2 -21   33.37   26.92
  -6  -2 -22   -5.19   33.30
  -6   2 -22   22.72   28.08
  -6  -2 -22   -3.86   26.50
  -6  -2 -23   -5.39   30.75
  -6   2 -23   23.07   27.03
  -6  -2 -23   24.16   29.66
  -6  -2 -24   28.32   37.23
  -6   2 -24   -7.84   26.92
  -6  -2 -24   16.69   28.96
  -6  -2 -25   -5.94   36.73
  -6   2 -25   -4.01   26.05
  -6  -2 -25    4.32   29.33
  -6  -2 -26   31.54   47.56
  -6  -2 -26   53.51   32.73
  -6   2 -26   33.00   29.81
  -6  -2 -27   13.29   40.04
  -6  -2 -27  -18.43   32.28
  -6   2 -27   16.87   27.71
  -6  -2 -28   -6.86   39.23
  -6  -2 -28   57.10   34.18
  -6   2 -28   17.36   30.61
  -6  -2 -29    7.21   43.03
  -6  -2 -29   24.53   30.95
  -6   2 -29   35.54   33.13
  -6  -2 -30   15.04   42.14
  -6  -2 -30  -25.19   36.69
  -6   2 -30    9.11   28.56
  -6  -2 -31  -15.62   46.42
  -6  -2 -31  -10.38   33.32
  -6   2 -31    9.29   30.16
  -6  -2 -32   -5.33   32.56
  -6  -2 -32   -8.01   43.47
  -6   3  32  -18.22   27.94
  -6   3  31  -13.37   26.93
  -6   3  30   13.06   23.31
  -6   3  29    4.24   24.52
  -6   3  28  -24.77   26.77
  -6   3  27   -4.01   22.82
  -6   3  26   19.38   21.58
  -6   3  25   48.78   26.79
  -6   3  24   18.13   25.29
  -6   3  23    3.50   21.09
  -6   3  22   -3.37   20.04
  -6   3  21  116.76   32.63
  -6   3  20   21.86   20.78
  -6   3  19   29.96   20.63
  -6   3  18   45.93   22.74
  -6   3  17   60.45   23.29
  -6   3  16   47.38   21.43
  -6   3  15   17.60   17.09
  -6   3  14    4.80   16.81
  -6   3  13   45.90   19.73
  -6   3  12   41.52   19.05
  -6   3  12   47.10   21.30
  -6   3  11  135.66   31.76
  -6  -3  11  112.88   27.47
  -6   3  11  146.39   30.54
  -6   3  10   27.73   18.04
  -6   3  10   24.11   16.09
  -6  -3  10   30.86   15.48
  -6   3   9  139.53   34.40
  -6  -3   9  194.16   40.25
  -6   3   9  157.58   33.26
  -6  -3   9  175.57   32.73
  -6  -3   8   31.45   15.53
  -6  -3   8   29.48   21.54
  -6   3   8   18.54   17.07
  -6   3   8   39.81   16.66
  -6  -3   7   68.50   18.17
  -6  -3   7   62.79   23.66
  -6   3   7   34.81   19.94
  -6   3   7   47.97   17.08
  -6  -3   6   65.53   19.21
  -6  -3   6   69.89   25.50
  -6   3   6   58.81   21.24
  -6   3   6   32.38   15.90
  -6  -3   5   57.55   18.11
  -6  -3   5   57.61   23.88
  -6   3   5   79.65   22.12
  -6   3   5   24.78   14.85
   6   3  -5   52.03   15.77
  -6  -3   4   -5.40   15.43
  -6  -3   4  -13.82   19.56
  -6   3   4    3.94   15.84
   6   3  -4    4.54   11.50
  -6   3   4   -1.49   11.23
   6   3  -3  221.72   41.17
  -6   3   3  207.06   40.64
  -6  -3   3  266.38   48.07
  -6  -3   3  260.41   44.11
  -6   3   2    2.86   11.23
  -6  -3   2    4.85   11.21
  -6  -3   2   -2.76   20.64
  -6  -3   2   -1.99   17.04
  -6  -3   1   43.16   25.74
  -6  -3   1   87.37   24.12
  -6   3   1  113.95   22.24
  -6  -3   0  150.54   37.25
  -6  -3   0  162.22   34.98
  -6   3   0  168.62   31.92
  -6  -3  -1   27.74   19.06
  -6   3  -1   21.57   13.87
  -6  -3  -1   19.66   22.86
  -6   3  -2   51.95   16.13
  -6  -3  -2   11.56   25.22
  -6   3  -2   45.87   25.89
  -6  -3  -2   55.09   22.28
  -6  -3  -3   19.89   14.98
  -6   3  -3   18.17   23.84
  -6   3  -3   21.14   14.71
  -6  -3  -3   27.36   20.42
  -6  -3  -4   31.14   16.30
  -6   3  -4   38.90   26.22
  -6   3  -4   43.48   16.42
  -6  -3  -4   25.80   21.29
  -6  -3  -5   37.94   18.05
  -6   3  -5   74.50   28.01
  -6   3  -5   73.72   18.25
  -6  -3  -5   26.91   21.75
  -6  -3  -6   60.56   20.12
  -6   3  -6   32.81   26.12
  -6  -3  -6   86.38   27.67
  -6  -3  -7   53.87   20.79
  -6   3  -7   74.90   28.88
  -6  -3  -7   89.84   29.07
  -6  -3  -8    5.71   17.11
  -6   3  -8   20.95   23.07
  -6  -3  -8   27.24   24.64
  -6  -3  -9   24.17   18.67
  -6   3  -9   45.11   27.44
  -6  -3  -9   66.55   27.98
  -6  -3 -10  151.33   32.35
  -6   3 -10   95.46   36.00
  -6  -3 -10  172.62   39.42
  -6  -3 -11   44.76   22.97
  -6   3 -11   63.14   29.28
  -6  -3 -11   90.33   30.44
  -6   3 -12  238.47   49.49
  -6  -3 -12  322.26   46.42
  -6  -3 -12  392.79   57.85
  -6   3 -13  218.10   48.44
  -6  -3 -13  255.54   46.76
  -6   3 -13  151.01   50.42
  -6  -3 -13  251.10   54.20
  -6  -3 -14  122.81   46.09
  -6   3 -14  209.41   43.72
  -6   3 -14  193.74   47.26
  -6  -3 -14  180.17   40.82
  -6   3 -15   43.61   30.59
  -6  -3 -15   60.70   25.78
  -6  -3 -15  111.50   38.54
  -6   3 -16   13.31   25.55
  -6  -3 -16  -11.65   23.98
  -6  -3 -16  -12.94   30.23
  -6   3 -17   53.49   28.78
  -6  -3 -17   58.00   26.98
  -6  -3 -17   40.56   30.61
  -6   3 -18    6.80   25.50
  -6  -3 -18   25.63   25.44
  -6  -3 -18   -4.71   32.33
  -6   3 -19   51.91   28.54
  -6  -3 -19   33.63   26.97
  -6  -3 -19   38.98   32.98
  -6   3 -20    7.07   24.81
  -6  -3 -20   17.56   25.62
  -6  -3 -20    5.13   32.19
  -6  -3 -21   25.62   25.94
  -6   3 -21   17.95   25.95
  -6  -3 -21   48.63   40.95
  -6   3 -22   18.28   26.24
  -6  -3 -22   22.88   29.13
  -6  -3 -22    5.62   35.28
  -6   3 -23   52.13   30.01
  -6  -3 -23   35.41   39.60
  -6  -3 -23   23.74   27.14
  -6  -3 -24  -37.13   34.85
  -6  -3 -24  -16.46   29.89
  -6  -3 -25   26.30   38.59
  -6  -3 -25    8.54   28.14
  -6  -3 -26  -20.40   38.71
  -6  -3 -26    4.41   29.01
  -6  -3 -27  -50.13   46.57
  -6  -3 -27   18.27   31.09
  -6  -3 -28  -15.05   43.49
  -6  -3 -28   -9.47   30.07
  -6  -3 -29  -23.54   46.01
  -6  -3 -29   34.18   33.19
  -6  -3 -30    8.07   41.59
  -6  -3 -30  -25.18   32.78
  -6  -3 -31  -16.73   44.90
  -6  -3 -31  -41.46   33.26
  -6   4  30  -12.74   24.60
  -6   4  29    8.27   22.47
  -6   4  28   -8.04   24.25
  -6   4  27    7.81   20.85
  -6   4  26   22.67   23.92
  -6   4  25   47.52   25.84
  -6   4  24   -7.06   21.00
  -6   4  23   17.00   22.24
  -6   4  22   32.75   21.84
  -6   4  21    3.15   17.91
  -6   4  20   36.26   22.27
  -6   4  19   31.86   19.21
  -6   4  18   55.52   22.39
  -6   4  17   37.18   19.79
  -6   4  16   66.16   22.92
  -6   4  15   27.89   20.97
  -6   4  15   26.72   18.62
  -6   4  14  138.36   34.19
  -6   4  14  151.27   33.67
  -6   4  13  115.74   29.21
  -6  -4  13   86.88   33.24
  -6   4  13   86.52   25.17
  -6   4  12  180.92   37.87
  -6  -4  12  175.10   44.13
  -6   4  12  165.78   35.02
  -6  -4  11   32.12   25.32
  -6   4  11   71.09   21.79
  -6   4  11   30.36   17.04
  -6  -4  10   93.23   30.26
  -6   4  10   86.36   26.37
  -6   4  10   87.60   23.06
  -6  -4   9   -6.81   21.38
  -6   4   9   20.10   17.90
  -6   4   9   13.05   14.39
  -6  -4   8   97.58   30.27
  -6   4   8  112.45   24.12
  -6   4   8   68.90   24.23
  -6  -4   7   23.11   22.19
  -6   4   7   48.32   15.40
  -6   4   7   -6.61   17.10
  -6  -4   6   43.42   23.50
  -6   4   6   40.97   14.98
  -6   4   6   19.50   17.94
  -6  -4   5   19.94   25.11
  -6   4   5    9.06   11.55
  -6   4   5    2.14   17.17
  -6   4   4  214.50   40.17
  -6  -4   4  160.42   43.89
  -6  -4   3   -3.33   21.38
  -6  -4   2  120.08   35.78
  -6  -4   1   13.33   16.91
  -6   4   1   22.86   27.91
  -6  -4   1   36.20   25.65
  -6  -4   0  196.27   46.16
  -6  -4   0  185.21   40.93
  -6   4   0  256.42   52.97
  -6  -4  -1   61.40   29.75
  -6  -4  -1   64.06   23.92
  -6   4  -1   90.02   34.02
  -6  -4  -2   54.46   23.13
  -6   4  -2   59.50   32.59
  -6  -4  -3   10.31   17.90
  -6   4  -3   -3.70   26.45
  -6  -4  -4   10.70   17.99
  -6   4  -4   -3.69   26.15
  -6  -4  -5   47.59   23.58
  -6   4  -5   73.97   33.44
  -6  -4  -6  125.78   35.13
  -6   4  -6  140.18   41.10
  -6  -4  -7   24.56   24.04
  -6   4  -7   73.97   31.11
  -6  -4  -8  119.21   31.93
  -6   4  -8   40.71   31.47
  -6  -4  -9   -6.77   22.01
  -6   4  -9   -3.70   28.19
  -6  -4 -10  376.42   66.68
  -6   4 -10  282.75   66.12
  -6  -4 -11    3.71   25.98
  -6   4 -11   11.07   26.38
  -6  -4 -12  232.40   52.05
  -6   4 -12  200.43   50.48
  -6  -4 -13    4.04   26.47
  -6   4 -13   41.49   28.15
  -6   4 -14   26.84   26.86
  -6  -4 -14   46.57   30.42
  -6   4 -15   53.56   32.30
  -6  -4 -15   26.56   33.95
  -6  -4 -16  124.94   42.25
  -6  -4 -17   14.40   30.89
  -6  -4 -18  116.44   44.66
  -6  -4 -19    5.27   33.46
  -6  -4 -20   94.42   44.55
  -6  -4 -20   58.40   29.33
  -6  -4 -21  -17.53   37.51
  -6  -4 -21    7.16   24.81
  -6  -4 -22  -12.28   35.99
  -6  -4 -22   -7.46   25.10
  -6  -4 -23  -25.46   37.52
  -6  -4 -23  -27.27   26.76
  -6  -4 -24   20.29   36.08
  -6  -4 -24   -8.10   25.07
  -6  -4 -25   -7.13   41.79
  -6  -4 -25    4.21   28.61
  -6  -4 -26  -29.47   45.02
  -6  -4 -26   39.31   32.71
  -6  -4 -27   15.49   44.10
  -6  -4 -27    4.49   30.50
  -6  -4 -28  -56.52   52.06
  -6  -4 -28   -9.27   28.71
  -6  -4 -29  -24.92   50.06
  -6  -4 -29   14.20   31.45
  -6  -4 -30    9.75   31.68
  -6   5  29   -7.96   22.00
  -6   5  28    7.74   23.04
  -6   5  27   30.04   23.96
  -6   5  26   25.46   21.05
  -6   5  25   -7.03   19.74
  -6   5  24  -13.58   20.83
  -6   5  23   19.64   19.41
  -6   5  22    3.15   18.72
  -6   5  21    3.03   17.75
  -6   5  20    2.91   16.80
  -6   5  19    2.79   16.61
  -6   5  18   17.13   21.32
  -6  -5  18   13.49   25.10
  -6   5  18   40.15   20.04
  -6   5  17   -8.34   18.72
  -6   5  17   12.80   15.89
  -6  -5  16   39.39   28.94
  -6   5  16   13.57   19.66
  -6   5  15    2.64   18.13
  -6  -5  15    8.38   25.59
  -6   5  14  113.16   31.71
  -6  -5  14  149.24   38.85
  -6   5  13   10.08   17.11
  -6  -5  13   28.10   24.31
  -6   5  12   37.47   20.02
  -6  -5  12   39.58   26.64
  -6   5  11   46.60   20.68
  -6  -5  11   54.73   27.03
  -6   5  10   -4.88   19.64
  -6  -5  10   -3.83   23.39
  -6   5   9    7.25   17.79
  -6  -5   9    7.73   22.02
  -6   5   8   19.13   19.33
  -6  -5   8    3.85   22.66
  -6   5   7   14.14   18.29
  -6  -5   7    3.85   22.94
  -6   5   6   46.78   21.42
  -6  -5   6   34.81   25.62
  -6  -5   5   53.81   29.28
  -6   5   5   49.88   36.29
  -6   5   5   39.64   19.26
  -6  -5   4   15.29   25.01
  -6   5   4   27.06   32.66
  -6  -5   3   37.79   27.67
  -6   5   3   81.02   36.02
  -6  -5   2   42.02   26.96
   6   5  -2   12.38   25.12
  -6   5   2    8.93   30.18
  -6  -5   1   -3.87   25.44
   6   5  -1    8.90   23.55
  -6   5   1   26.71   30.57
  -6  -5   0   43.53   30.19
  -6   5   0   84.33   36.58
  -6   5  -1   -4.43   30.70
  -6   5  -2    8.84   29.41
  -6   5  -3   44.23   33.74
  -6   5  -4   26.58   32.20
  -6   5  -5   30.92   31.29
  -6   5  -6   39.50   34.75
  -6   5  -7   43.75   30.74
  -6   5  -8   47.82   34.66
  -6   5  -9   95.74   40.50
  -6  -5 -10   22.21   27.68
  -6   5 -10  -13.07   27.98
  -6  -5 -11  -19.41   27.76
  -6   5 -11   21.87   30.66
  -6  -5 -12    4.07   25.91
  -6   5 -12   30.80   30.90
  -6  -5 -13   38.39   29.47
  -6   5 -13    8.92   29.17
  -6   5 -14   -4.53   29.86
  -6  -5 -14  -26.77   30.43
  -6   5 -15   18.22   31.08
  -6  -5 -15   23.17   30.94
  -6   5 -16   18.58   30.18
  -6  -5 -16   -9.79   29.90
  -6   5 -17   23.60   34.92
  -6  -5 -17   31.00   33.03
  -6  -5 -18   10.77   33.76
  -6  -5 -19  -11.35   34.69
  -6  -5 -20   11.93   32.96
  -6  -5 -21   24.80   40.91
  -6  -5 -22   19.79   39.85
  -6  -5 -23   55.69   44.95
  -6  -5 -24   -7.20   43.40
  -6  -5 -25  -53.07   44.52
  -6  -5 -26   15.83   46.45
  -6  -5 -27   16.31   44.31
  -6  -6  25   -5.27   23.94
  -6  -6  24   15.61   24.83
  -6  -6  23   -5.14   26.94
  -6  -6  22   20.27   26.27
  -6  -6  21   24.26   27.01
  -6  -6  20    4.79   22.78
  -6  -6  19    9.26   24.31
  -6  -6  18   13.75   23.25
  -6  -6  17    4.51   21.90
  -6  -6  16    8.95   23.92
  -6  -6  15    4.42   23.96
  -6  -6  14   86.34   32.65
  -6  -6  13   25.83   27.25
  -6  -6  12  121.52   39.46
  -6   6  11  -56.10   34.31
  -6  -6  11  -17.28   26.23
  -6   6  10   25.55   30.99
  -6  -6  10   21.56   26.56
  -6   6   9   81.79   39.31
  -6  -6   9  107.93   35.42
  -6   6   8   76.97   37.71
  -6  -6   8   17.38   24.14
  -6   6   7   -5.13   32.18
  -6  -6   7   -8.63   23.03
  -6   6   6   87.02   41.38
  -6  -6   6   64.26   30.77
   6   6  -5   12.06   27.14
  -6   6   5   15.36   31.80
  -6  -6   5   25.42   24.62
   6   6  -4    3.89   26.67
  -6   6   4   87.08   35.20
  -6  -6   4   38.42   27.93
   6   6  -3    3.76   27.39
  -6   6   3   35.83   35.13
  -6  -6   3  -12.93   25.98
  -6   6   2   51.18   35.20
  -6  -6   2   -4.41   26.65
  -6   6   1   71.65   37.47
  -6  -6   1   58.39   32.30
  -6   6   0   35.89   33.74
  -6   6  -1    5.14   34.13
  -6   6  -2   46.03   37.19
  -6   6  -3   25.53   31.42
  -6   6  -4   45.79   34.87
  -6   6  -5  -10.13   30.56
  -6   6  -6   15.26   33.11
  -6   6  -7    5.04   32.37
  -6   6  -8    5.04   31.56
  -6   6  -9   -5.03   33.07
  -6   6 -10   40.28   35.08
  -6   6 -11    5.06   31.68
  -6   6 -12   30.66   35.01
  -6   6 -13   72.44   40.54
  -6   6 -14   56.59   37.39
  -6   6 -15   62.54   39.77
  -6   6 -16    5.31   30.21
  -6   6 -17   48.42   36.10
  -6   6 -18   -5.36   31.40
  -6  -7  22    9.83   25.34
  -6  -7  21  -24.41   27.18
  -6  -7  20   53.39   31.82
  -6  -7  19    4.74   23.47
  -6  -7  18    9.43   23.86
  -6  -7  17  -23.71   27.62
  -6  -7  16   37.86   30.56
  -6  -7  15   37.61   29.26
  -6   7  14   10.88   31.94
  -6  -7  14   14.04   25.89
  -6   7  13   54.76   35.62
  -6  -7  13   -4.69   25.08
  -6   7  12  -11.04   32.35
  -6  -7  12   18.77   23.26
  -6   7  11   11.11   32.56
  -6  -7  11    4.64   25.63
  -6   7  10   16.76   35.73
  -6  -7  10   37.38   27.36
  -6   7   9  -11.23   32.91
  -6  -7   9   -4.63   25.96
  -6   7   8   67.69   38.13
  -6  -7   8    9.13   26.72
  -6   7   7   45.29   35.51
  -6  -7   7   -4.60   24.62
  -6   7   6  -11.38   33.40
  -6  -7   6   32.50   29.87
  -6   7   5    5.71   33.56
  -6  -7   5   28.11   28.74
  -6   7   4   22.93   33.93
  -6  -7   4   38.26   30.33
  -6   7   3    5.75   34.75
  -6  -7   3   24.34   28.24
  -6   7   2   22.94   33.79
  -6   7   1  -17.28   31.87
  -6   7   0   -5.76   33.25
  -6   7  -1   28.68   33.89
  -6   7  -2   17.28   33.85
  -6   7  -3   17.19   33.68
  -6   7  -4   -5.67   36.44
  -6   7  -5   67.91   40.95
  -6   7  -6   22.71   37.04
  -6   7  -7    5.67   34.16
  -6   7  -8   33.99   37.15
  -6   7  -9   11.35   34.68
  -6   7 -10    5.73   34.05
  -6   7 -11  -28.95   38.29
  -6   7 -12    5.80   34.95
  -6   7 -13  -17.27   35.24
  -6   7 -14   29.09   36.26
  -6   7 -15   11.83   37.08
  -6   7 -16   17.95   33.63
  -6   7 -17  -11.90   34.41
  -6   7 -18   -5.90   36.99
  -6   7 -19   -5.85   32.80
  -6  -8  17  -24.56   27.77
  -6  -8  16   19.69   28.17
  -6  -8  15   19.46   25.21
  -6  -8  14  -24.03   27.18
  -6  -8  13   33.81   26.70
  -6  -8  12   38.03   28.83
  -6   8  11   23.82   34.40
  -6  -8  11   -4.79   24.68
  -6   8  10   -6.01   34.74
  -6  -8  10   14.47   26.19
  -6   8   9    6.06   33.98
  -6  -8   9   -4.86   25.91
  -6   8   8   48.95   40.52
  -6  -8   8   53.81   30.50
  -6   8   7   -6.13   33.25
  -6  -8   7    4.95   25.01
  -6   8   6    6.17   36.25
  -6  -8   6   20.17   27.00
  -6   8   5   37.17   37.60
  -6  -8   5   25.67   29.57
  -6   8   4   -6.23   34.39
  -6   8   3   68.49   43.97
  -6   8   2  -18.79   36.82
  -6   8   1   18.74   34.57
  -6   8   0   37.67   39.25
  -6   8  -1    6.22   36.48
  -6   8  -2   18.64   37.03
  -6   8  -3   18.71   35.60
  -6   8  -4   12.44   34.91
  -6   8  -5   43.53   39.99
  -6   8  -6  -24.93   41.59
  -6   8  -7  -12.48   36.09
  -6   8  -8  -18.88   38.04
  -6   8  -9   31.51   40.26
  -6   8 -10  -25.43   41.00
  -6   8 -11  -12.61   36.99
  -6   8 -12    6.37   33.38
  -6   8 -13    6.36   33.94
  -6   8 -14   64.55   43.52
  -6   8 -15   19.55   38.84
  -7   0  34   14.24   27.89
  -7   0  33   -4.70   25.91
  -7   0  32   -4.63   23.42
  -7   0  31    9.13   27.90
  -7   0  30   26.91   26.97
  -7   0  29    4.40   25.44
  -7   0  28   17.24   26.10
  -7   0  27  -12.64   24.77
  -7   0  26   12.34   25.50
  -7   0  25    4.00   25.10
  -7   0  24   31.16   24.85
  -7   0  23   30.24   26.08
  -7   0  22    3.66   24.62
  -7   0  21  -21.26   22.16
  -7   0  20   55.11   27.50
  -7   0  19  119.51   35.13
  -7   0  18    9.59   20.32
  -7   0  17  188.54   42.33
  -7   0  16  -20.43   22.04
  -7   0  15   41.74   20.30
  -7   0  14    2.66   20.26
  -7   0  13  322.75   63.91
  -7   0  13  383.53   63.58
  -7   0  12   -7.23   17.21
  -7   0  12    6.61   16.03
  -7   0  11   69.19   21.98
  -7   0  11   25.42   19.36
  -7   0  10   26.43   18.16
  -7   0  10    8.15   17.41
  -7   0   9  823.51  130.44
  -7   0   9  792.68  129.68
   7   0  -8   57.59   20.36
  -7   0   8    6.11   16.94
  -7   0   8   11.60   17.44
  -7   0   7 1660.20  192.28
  -7   0   7 1470.76  190.96
   7   0  -6  176.85   39.91
  -7   0   6  208.92   39.81
  -7   0   6  221.59   40.01
   7   0  -5  128.50   26.94
  -7   0   5  125.86   28.07
  -7   0   5   82.92   25.04
  -7   0   4   82.55   22.77
  -7   0   4   43.63   17.62
   7   0  -4   44.95   19.27
  -7   0   3  842.49  107.68
   7   0  -3  862.64  110.10
  -7   0   3  873.28  110.82
  -7   0   2   79.47   29.97
  -7   0   2   89.88   27.97
   7   0  -2   95.27   30.90
  -7   0   1  956.79  158.93
   7   0  -1  881.54  160.44
  -7   0   1  778.34  160.50
  -7   0   0   60.66   27.74
  -7   0   0   54.76   23.06
   7   0   0   47.09   24.25
  -7   0  -1  866.98  157.46
   7   0   1  898.29  156.90
   7   0   1 1195.40  156.38
   7   0   2  143.72   36.83
  -7   0  -2  134.31   33.09
   7   0   2  142.00   28.21
   7   0   3  113.01   27.98
   7   0   3   85.55   20.94
  -7   0  -3   65.16   26.37
   7   0   4  611.99   66.81
  -7   0  -4  609.72   73.27
   7   0   5  213.43   48.16
  -7   0  -5  341.50   52.32
   7   0   5  256.28   45.60
  -7   0  -6   80.10   29.27
   7   0   6   55.37   22.35
  -7   0  -7  526.39   90.62
  -7   0  -8   -5.41   19.15
  -7   0  -9  116.38   33.28
  -7   0 -10   28.54   22.19
  -7   0 -10   16.01   29.30
  -7   0 -11    2.92   20.45
  -7   0 -11    3.22   25.33
  -7   0 -12   60.10   25.63
  -7   0 -12   32.84   30.20
  -7   0 -13    3.34   25.43
  -7   0 -13   -3.10   21.29
  -7   0 -14   -6.77   26.42
  -7   0 -14    6.46   22.85
  -7   0 -15   20.43   25.39
  -7   0 -15   36.87   25.00
  -7   0 -16  104.97   38.54
  -7   0 -16  149.67   39.00
  -7   0 -17  183.13   45.22
  -7   0 -17  159.18   44.15
  -7   0 -18   41.13   28.16
  -7   0 -18   40.72   29.30
  -7   0 -19  -23.33   27.01
  -7   0 -19   11.37   27.63
  -7   0 -20    4.04   26.27
  -7   0 -20    7.78   28.32
  -7   0 -21   -8.41   28.58
  -7   0 -21   35.91   30.38
  -7   0 -22    4.34   28.18
  -7   0 -22   -4.07   28.76
  -7   0 -23    9.11   29.94
  -7   0 -23   -4.16   29.97
  -7   0 -24   19.13   31.61
  -7   0 -24   25.58   27.59
  -7   0 -25   30.09   31.57
  -7   0 -25   13.14   28.95
  -7   0 -26   47.26   36.57
  -7   0 -26   36.11   34.62
  -7   0 -27   16.70   35.77
  -7   0 -27    4.65   29.56
  -7   0 -28   -5.75   34.67
  -7   0 -28    4.78   31.41
  -7   0 -29   24.19   36.81
  -7   0 -29   44.02   34.66
  -7   0 -30    5.02   29.45
  -7   0 -31   -5.13   31.32
  -7   0 -32    5.22   32.30
  -7   1  33   -4.74   24.84
  -7   1  32   42.02   30.64
  -7   1  31   13.78   25.41
  -7   1  30   45.04   31.01
  -7   1  29  -13.24   27.02
  -7   1  28   30.03   26.59
  -7  -1  28   -4.17   23.77
  -7   1  27  -16.75   25.29
  -7  -1  27   -4.08   24.95
  -7   1  26   16.31   25.80
  -7  -1  26   59.70   28.40
  -7   1  25    7.93   24.22
  -7  -1  25   -3.88   22.07
  -7   1  24  -11.56   22.26
  -7  -1  24   11.21   22.21
  -7   1  23    7.51   22.42
  -7  -1  23   21.77   23.39
  -7   1  22  116.35   33.94
  -7  -1  22  126.56   35.45
  -7   1  21    3.52   23.21
  -7  -1  21   27.20   23.92
  -7   1  20  105.21   30.89
  -7  -1  20   35.94   26.51
  -7   1  19   -6.54   21.31
  -7  -1  19  -12.59   20.50
  -7   1  18   25.46   23.33
  -7  -1  18   30.26   21.61
  -7   1  17   -3.06   21.64
  -7  -1  17   -2.88   19.14
  -7   1  16   -2.94   18.85
  -7  -1  16   11.05   18.76
  -7   1  15   11.33   19.75
  -7  -1  15   15.85   18.24
  -7   1  14   13.43   18.29
  -7  -1  14   10.13   17.60
  -7  -1  14    2.30   18.02
  -7  -1  13   12.09   16.98
  -7   1  13    2.57   17.49
  -7  -1  13   26.44   19.31
  -7   1  13   -7.00   19.77
  -7  -1  12    6.95   16.75
  -7   1  12   14.68   17.17
  -7  -1  12   25.18   18.43
  -7   1  12   27.16   19.85
  -7   1  11   -4.63   17.02
  -7  -1  11    6.68   16.36
  -7   1  11    2.19   16.96
  -7  -1  11   -1.99   16.41
  -7  -1  10  513.35   82.31
  -7   1  10  448.03   82.60
  -7  -1  10  567.52   83.69
  -7   1  10  443.11   82.59
  -7  -1   9   35.20   18.82
  -7   1   9   25.49   19.63
  -7  -1   9   38.69   17.63
  -7   1   9   12.53   17.70
  -7   1   8  839.38  147.26
  -7  -1   8  858.62  146.61
  -7  -1   8  922.60  147.91
  -7   1   8 1170.83  149.74
  -7  -1   7  116.50   27.05
  -7   1   7  103.62   26.94
  -7  -1   7  119.82   25.95
  -7   1   7   92.60   26.79
  -7   1   6  363.60   64.76
  -7  -1   6  360.85   64.72
  -7  -1   6  385.04   65.65
  -7  -1   6  385.26   64.03
  -7   1   6  395.33   65.58
  -7   1   5   63.24   20.65
  -7   1   5   55.63   18.76
  -7  -1   5   25.43   18.04
  -7  -1   5   51.19   19.55
  -7  -1   4    5.79   15.22
   7   1  -4   14.60   14.98
  -7   1   4    8.43    9.76
  -7   1   4   33.24   17.69
  -7  -1   4   26.09   15.71
   7   1  -3   57.06   18.28
  -7   1   3   56.07   19.34
  -7  -1   3   54.55   19.35
  -7  -1   3   62.45   20.16
  -7   1   3   47.78   13.34
   7   1  -2 1520.87  202.50
  -7  -1   2 1330.96  203.41
  -7   1   2 1183.84  202.04
  -7   1   2 1245.28  198.51
  -7  -1   2 1296.60  202.55
   7   1  -1  377.30   56.56
  -7   1   1  321.71   57.09
  -7  -1   1  290.25   57.74
  -7   1   1  300.43   52.08
  -7  -1   1  366.32   57.76
  -7  -1   0  876.81  138.85
  -7   1   0  826.85  137.33
  -7  -1   0  900.71  137.69
   7   1   0  858.78  137.52
  -7   1  -1  215.11   41.66
  -7  -1  -1  192.54   43.40
   7   1   1  235.99   41.38
  -7  -1  -1  219.83   42.48
  -7   1  -2  455.58   85.83
   7  -1   2  520.18   84.46
  -7  -1  -2  601.14   89.52
   7   1   2  527.69   85.70
   7   1   3   -5.48   16.08
   7  -1   3   -1.66   13.37
  -7   1  -3   -6.20   19.74
  -7  -1  -3   -4.88   19.92
   7   1   4  231.37   44.09
  -7  -1  -4  265.46   49.19
  -7   1  -4  245.18   47.34
   7   1   5  121.11   27.19
  -7  -1  -5  115.19   33.52
  -7   1  -5  141.03   32.74
   7   1   6  201.36   40.64
  -7  -1  -6  224.08   46.92
  -7   1  -6  257.63   46.20
  -7   1  -7   28.69   18.69
  -7   1  -7   71.10   23.33
  -7  -1  -7   39.54   24.79
  -7   1  -8   35.07   17.93
  -7  -1  -8  -13.98   25.33
  -7   1  -8   64.89   21.87
  -7  -1  -8   31.94   23.79
  -7  -1  -9   -2.83   23.51
  -7   1  -9   27.89   20.33
  -7  -1  -9    9.00   22.32
  -7   1 -10   85.55   26.68
  -7  -1 -10  126.17   30.13
  -7  -1 -11   14.84   24.59
   7   1  11  -38.45   31.35
  -7  -1 -11   -3.17   22.66
  -7   1 -11    7.93   19.41
  -7  -1 -12   56.90   29.43
  -7   1 -12   -6.98   28.24
  -7  -1 -12   68.98   29.40
  -7   1 -12   67.73   25.42
  -7  -1 -13   -9.17   23.76
  -7   1 -13  -14.18   26.84
  -7   1 -13    2.79   20.27
  -7  -1 -13   10.24   23.77
  -7  -1 -14   31.59   25.92
  -7  -1 -14   10.64   24.46
  -7   1 -14   17.41   19.43
  -7   1 -14    3.55   28.01
  -7  -1 -15   33.17   27.53
  -7   1 -15   51.16   24.08
  -7  -1 -15   48.90   26.76
  -7   1 -15   25.06   28.37
  -7  -1 -16   69.10   33.55
  -7   1 -16   78.12   29.17
  -7  -1 -16   67.55   30.87
  -7   1 -16   65.33   32.11
  -7  -1 -17   27.81   27.80
  -7   1 -17   16.20   23.21
  -7  -1 -17   31.28   27.36
  -7   1 -17   25.67   26.45
  -7   1 -18   30.00   28.48
  -7  -1 -18   78.81   30.96
  -7   1 -18   23.52   25.49
  -7  -1 -18   82.37   35.12
  -7   1 -19   30.65   28.73
  -7  -1 -19   -3.69   25.44
  -7   1 -19   27.97   25.77
  -7  -1 -19    4.28   28.82
  -7  -1 -20   -7.56   25.73
  -7   1 -20  -11.79   29.19
  -7  -1 -20  -22.23   31.81
  -7   1 -20   -3.64   23.42
  -7   1 -21   16.04   28.14
  -7  -1 -21   23.30   26.71
  -7   1 -21    3.79   23.50
  -7  -1 -21    4.62   29.37
  -7  -1 -22    4.00   28.08
  -7   1 -22   20.48   30.40
  -7   1 -22    7.83   23.96
  -7  -1 -22   14.30   32.05
  -7  -1 -23  -12.38   26.81
  -7   1 -23  -12.55   29.31
  -7  -1 -23   -5.00   31.33
  -7   1 -23   16.48   26.45
  -7   1 -24    8.49   27.27
  -7  -1 -24   17.09   29.93
  -7  -1 -24  -15.72   31.58
  -7   1 -25    4.32   28.83
  -7  -1 -25   17.70   31.09
  -7  -1 -25   32.96   35.35
  -7   1 -26   35.39   30.98
  -7  -1 -26   13.69   31.93
  -7  -1 -26   39.76   37.15
  -7  -1 -27  112.58   41.10
  -7   1 -27   72.70   37.85
  -7  -1 -27   65.26   40.94
  -7  -1 -28   -4.84   32.51
  -7   1 -28    4.67   30.34
  -7  -1 -28   25.12   39.84
  -7  -1 -29   -9.92   31.53
  -7   1 -29    9.55   30.37
  -7  -1 -29  -46.12   39.21
  -7   1 -30  -14.62   33.82
  -7  -1 -30   25.43   33.81
  -7  -1 -30  -27.62   42.73
  -7  -1 -31   46.76   40.03
  -7   1 -31   29.94   35.48
  -7  -1 -31   -7.10   40.55
  -7  -1 -32   15.95   34.22
  -7  -1 -32   14.74   38.01
  -7   1 -32   20.30   31.91
  -7  -1 -33  -30.46   42.91
  -7   2  32  -18.56   24.91
  -7   2  31  -22.77   26.14
  -7   2  30  -31.21   25.04
  -7   2  29   -4.36   24.81
  -7   2  28    4.26   24.22
  -7   2  27    4.14   22.11
  -7   2  26  -16.12   25.05
  -7   2  25   43.04   28.44
  -7   2  24    7.59   22.27
  -7   2  23   22.05   24.64
  -7   2  22   14.21   23.43
  -7  -2  21   52.31   24.54
  -7   2  21   61.73   27.45
  -7  -2  20   91.93   28.41
  -7   2  20   79.39   29.62
  -7  -2  19   54.39   25.33
  -7   2  19   89.20   28.07
  -7  -2  18  109.92   29.64
  -7   2  18   95.49   30.04
  -7  -2  17   47.45   21.69
  -7   2  17   29.61   21.94
  -7  -2  16    5.07   17.58
  -7   2  16  -14.21   18.69
  -7  -2  15  145.45   33.53
  -7   2  15  159.79   36.35
  -7   2  14    2.45   17.61
  -7  -2  14   11.67   17.54
  -7   2  14   21.11   18.19
  -7   2  13   14.32   18.86
  -7  -2  13   40.43   17.94
  -7   2  13   20.34   18.22
  -7  -2  12   17.37   16.81
  -7   2  12    9.64   15.63
  -7   2  12   18.54   17.47
  -7   2  11   16.07   17.50
  -7  -2  11   35.83   17.09
  -7   2  11   45.27   21.08
  -7   2  10   15.37   15.72
  -7  -2  10   12.56   16.10
  -7   2  10  -11.12   18.33
  -7  -2  10   10.10   14.66
  -7   2   9   47.87   18.44
  -7  -2   9   30.90   17.47
  -7  -2   9   62.46   18.27
  -7   2   9   84.89   22.48
  -7  -2   8   11.99   15.46
  -7   2   8    2.00   14.84
  -7  -2   8   -5.47   18.58
  -7   2   8    2.16   15.99
  -7  -2   8    1.46   11.70
  -7  -2   7   -7.80   18.83
  -7   2   7   14.91   17.72
  -7   2   7   19.21   16.33
  -7  -2   7   15.74   15.31
  -7  -2   6  130.84   26.96
  -7  -2   6  127.59   29.89
  -7   2   6   87.53   26.04
  -7   2   6   70.37   23.04
  -7  -2   5  166.01   33.37
  -7  -2   5  165.84   35.37
  -7   2   5  168.43   34.63
  -7   2   5  141.11   31.80
  -7  -2   4   12.05   15.44
  -7   2   4    5.30   13.36
  -7  -2   4    2.41   18.18
  -7   2   4    8.19   16.87
   7   2  -4    2.88   13.20
  -7  -2   3  180.37   27.86
  -7   2   3  167.85   25.14
  -7  -2   3  138.51   27.56
   7   2  -3  206.71   24.03
  -7  -2   2    4.20   18.41
  -7  -2   2   11.71    9.95
  -7   2   2    7.17   14.47
  -7  -2   2    2.37   18.78
   7   2  -2    1.40   12.64
  -7  -2   1   47.63   19.24
  -7  -2   1   80.41   16.09
   7   2  -1   19.30   14.51
  -7  -2   1   20.79   20.13
   7  -2  -1   40.50   13.44
  -7   2   1   39.16   17.76
  -7  -2   0  166.47   35.09
   7  -2   0  145.71   28.18
  -7   2   0  158.79   32.19
  -7  -2   0  132.35   32.95
  -7  -2  -1  110.94   30.70
  -7  -2  -1  155.60   33.96
  -7   2  -1  131.17   28.30
   7  -2   1  117.35   24.44
  -7   2  -2   26.56   17.68
  -7  -2  -2   60.15   23.16
   7  -2   2   16.09   10.12
  -7   2  -3   19.34   17.65
  -7  -2  -3   37.06   22.88
   7  -2   3   34.26   12.13
  -7   2  -4   34.07   18.18
  -7  -2  -4   -2.74   21.21
   7  -2   4   18.61   10.58
  -7   2  -5   37.89   21.82
  -7   2  -5    8.40   16.96
  -7  -2  -5   11.29   21.08
  -7   2  -6   49.78   21.78
  -7  -2  -6    8.70   22.48
  -7   2  -6   54.08   20.78
  -7  -2  -6    2.31   20.16
  -7  -2  -7   28.33   23.49
  -7  -2  -7   89.99   29.06
  -7   2  -7   53.71   21.78
  -7   2  -7   76.16   26.20
  -7   2  -8   48.91   23.05
  -7  -2  -8   43.31   25.33
  -7   2  -8   49.73   20.88
  -7  -2  -8   43.80   23.69
  -7   2  -9   36.51   21.97
  -7  -2  -9   83.07   27.85
  -7   2  -9   56.97   22.53
  -7  -2  -9   47.48   23.68
  -7   2 -10   12.13   20.81
  -7  -2 -10  -19.81   24.25
  -7   2 -10   -4.63   17.16
  -7  -2 -10   15.27   20.94
  -7  -2 -11  284.24   56.56
  -7   2 -11  255.76   49.84
  -7  -2 -11  256.75   51.87
  -7  -2 -12  206.70   48.77
  -7   2 -12  223.20   43.49
  -7  -2 -12  187.05   44.50
  -7   2 -13    2.47   17.64
  -7  -2 -13   14.83   25.14
  -7   2 -13   69.62   34.78
  -7  -2 -13   45.92   24.84
  -7  -2 -14  185.20   47.19
  -7   2 -14  199.57   41.14
  -7   2 -14   85.11   46.81
  -7  -2 -14  255.66   45.62
  -7   2 -15  313.25   61.44
  -7  -2 -15  259.10   54.76
  -7  -2 -15  244.85   61.39
  -7   2 -15  273.97   53.24
  -7   2 -16    3.70   26.48
  -7  -2 -16   22.40   25.41
  -7  -2 -16    4.17   28.33
  -7  -2 -17  358.55   66.99
  -7  -2 -17  260.34   58.52
  -7   2 -17  295.00   62.77
  -7  -2 -18   40.43   30.91
  -7  -2 -18    6.84   25.23
  -7   2 -18    7.51   28.44
  -7  -2 -19  -14.01   29.62
  -7  -2 -19   -7.06   23.47
  -7   2 -19    7.65   26.78
  -7  -2 -20   58.13   33.15
  -7  -2 -20   18.29   26.45
  -7   2 -20   15.62   27.93
  -7  -2 -21   35.23   35.12
  -7  -2 -21   22.86   29.01
  -7   2 -21   23.78   28.32
  -7  -2 -22   -5.19   30.41
  -7   2 -22   20.18   29.39
  -7  -2 -22    3.97   26.38
  -7  -2 -23    5.44   33.66
  -7   2 -23    8.22   29.36
  -7  -2 -23    4.10   27.26
  -7  -2 -24   11.39   33.89
  -7   2 -24    4.16   29.15
  -7  -2 -24   16.99   28.89
  -7  -2 -25  -29.83   40.51
  -7   2 -25    8.48   28.16
  -7  -2 -25   17.62   28.28
  -7  -2 -26   24.92   40.95
  -7   2 -26   -4.30   26.94
  -7  -2 -26    4.54   29.18
  -7  -2 -27   38.59   40.53
  -7   2 -27   48.19   31.94
  -7  -2 -27   65.53   36.45
  -7  -2 -28   27.19   39.48
  -7   2 -28   26.91   32.31
  -7  -2 -28   28.85   32.91
  -7  -2 -29   49.92   42.99
  -7   2 -29   -4.60   30.91
  -7  -2 -29    9.88   33.23
  -7  -2 -30  -37.33   44.99
  -7   2 -30   -4.69   29.37
  -7  -2 -30   20.30   34.48
  -7  -2 -31    7.66   41.10
  -7   2 -31   43.06   33.14
  -7  -2 -31   31.13   35.52
  -7   2 -32   -4.86   30.85
  -7  -2 -32   63.52   48.51
  -7   3  31  -26.85   26.17
  -7   3  30   -4.38   24.53
  -7   3  29    4.27   25.04
  -7   3  28   -8.29   22.14
  -7   3  27   -4.03   22.59
  -7   3  26   15.66   24.02
  -7   3  25   53.16   28.29
  -7   3  24   44.11   25.06
  -7   3  23   42.66   24.49
  -7   3  22   31.02   22.36
  -7   3  21   29.91   21.80
  -7   3  20   32.01   21.35
  -7   3  19    9.24   18.36
  -7   3  18   35.54   21.22
  -7   3  17   31.46   20.59
  -7   3  16   35.69   21.05
  -7   3  15   15.51   19.19
  -7   3  15   21.06   16.93
  -7   3  14   55.43   22.74
  -7   3  14   63.73   22.96
  -7   3  13   12.26   18.61
  -7   3  13   29.47   18.16
  -7   3  12    2.39   18.20
  -7   3  12    7.06   15.33
  -7  -3  12   12.35   14.33
  -7  -3  11   -3.44   21.99
  -7  -3  11   24.16   15.94
  -7   3  11   37.92   17.19
  -7   3  11    4.68   17.10
  -7  -3  10   71.03   26.60
  -7   3  10   32.50   19.72
  -7   3  10   44.65   18.98
  -7  -3  10   43.21   17.83
  -7   3   9   13.80   19.70
  -7   3   9    8.08   14.14
  -7  -3   9   22.61   21.31
  -7  -3   9   13.58   15.97
  -7   3   8   13.66   17.87
  -7   3   8   25.18   15.54
  -7  -3   8   12.46   20.00
  -7  -3   8   25.06   15.11
  -7   3   7   13.49   18.54
  -7   3   7   31.73   15.94
  -7  -3   7   21.45   21.08
  -7  -3   7   19.69   15.10
  -7   3   6  225.99   50.33
  -7   3   6  262.23   48.57
  -7  -3   6  276.13   54.30
  -7  -3   6  334.41   51.06
  -7   3   5   81.44   25.29
  -7   3   5   85.78   21.64
  -7  -3   5   80.81   28.75
  -7  -3   5   74.74   23.37
  -7   3   4   92.89   23.12
  -7  -3   4  109.87   30.59
  -7  -3   4   91.22   25.12
  -7   3   3   20.31   13.83
  -7  -3   3   20.87   21.56
  -7  -3   3   27.90   18.96
  -7   3   2   51.24   17.51
  -7  -3   2   20.42   21.19
  -7  -3   2   33.90   18.91
  -7   3   1   70.47   21.10
  -7  -3   1  119.88   27.82
  -7  -3   1   83.70   29.35
  -7  -3   0   92.94   27.23
  -7   3   0  100.50   23.80
  -7  -3   0   99.49   30.27
  -7  -3  -1   28.41   20.48
  -7   3  -1   18.94   15.19
  -7  -3  -1    2.99   22.35
  -7   3  -2    8.98   13.08
  -7  -3  -2   -8.02   20.86
  -7   3  -3   29.47   24.75
  -7  -3  -3    8.27   20.50
  -7   3  -3    5.43   13.73
  -7   3  -4   -3.24   23.77
  -7  -3  -4   14.18   19.67
  -7   3  -4   -3.72   14.87
  -7  -3  -5   47.33   19.25
  -7   3  -5   51.08   27.80
  -7  -3  -5   41.16   23.61
  -7   3  -5   11.56   15.77
  -7  -3  -6   41.64   19.16
  -7  -3  -6   21.36   22.88
  -7   3  -6   -3.17   23.13
  -7  -3  -7  115.51   29.52
  -7  -3  -7  132.04   33.93
  -7   3  -7  126.39   35.60
  -7  -3  -8  119.27   27.68
  -7  -3  -8   97.62   31.90
  -7   3  -8   95.02   33.55
  -7  -3  -9   22.07   19.78
  -7  -3  -9   37.25   28.43
  -7   3  -9    6.30   22.70
  -7  -3 -10  415.75   73.41
  -7  -3 -10  461.94   79.66
  -7   3 -10  403.07   77.76
  -7  -3 -11    9.68   20.06
  -7  -3 -11   -3.68   25.50
  -7   3 -11   -6.22   25.02
  -7  -3 -12   68.44   25.24
  -7  -3 -12   61.29   30.78
  -7   3 -12   37.18   25.75
  -7  -3 -13  202.87   38.00
  -7  -3 -13  211.57   46.09
  -7  -3 -14   82.73   28.47
  -7  -3 -14   91.46   36.21
  -7   3 -14   44.65   34.01
  -7  -3 -15  157.86   36.89
  -7  -3 -15  185.38   46.03
  -7   3 -15  104.58   41.23
  -7  -3 -16  114.01   34.72
  -7   3 -16  123.48   38.83
  -7  -3 -16  134.24   43.27
  -7  -3 -17   44.04   26.64
  -7   3 -17   85.14   33.23
  -7  -3 -17   41.91   33.65
  -7   3 -18   -3.71   25.71
  -7  -3 -18   22.96   23.88
  -7  -3 -18   -9.68   31.81
  -7  -3 -19   37.80   25.49
  -7   3 -19   41.34   30.87
  -7  -3 -19   15.11   31.93
  -7   3 -20   76.19   34.11
  -7  -3 -20   71.66   32.41
  -7  -3 -20  156.80   47.10
  -7   3 -21   27.14   26.81
  -7  -3 -21   40.95   29.00
  -7  -3 -21   32.33   34.54
  -7  -3 -22   27.19   26.17
  -7   3 -22   27.49   29.17
  -7  -3 -22   33.90   37.38
  -7   3 -23   35.81   30.27
  -7  -3 -23   44.27   27.89
  -7  -3 -23   -5.92   36.37
  -7   3 -24   16.16   27.54
  -7  -3 -24   54.19   30.96
  -7  -3 -24   74.45   42.13
  -7  -3 -25    8.61   29.17
  -7  -3 -25   57.68   41.31
  -7  -3 -26   71.21   33.49
  -7  -3 -26   20.07   36.42
  -7  -3 -27    9.19   30.91
  -7  -3 -27    7.08   37.12
  -7  -3 -28   14.17   28.90
  -7  -3 -28    7.42   38.95
  -7  -3 -29   -9.72   30.26
  -7  -3 -29  -38.15   44.20
  -7  -3 -30   15.04   31.47
  -7  -3 -30    7.97   47.44
  -7   4  30   21.21   24.71
  -7   4  29   24.82   23.12
  -7   4  28   12.09   21.57
  -7   4  27  -23.49   23.54
  -7   4  26   -3.80   20.61
  -7   4  25    3.68   21.26
  -7   4  24   10.68   20.62
  -7   4  23   17.20   22.75
  -7   4  22   56.42   24.32
  -7   4  21   12.79   21.57
  -7   4  20   27.71   20.66
  -7   4  19  106.60   30.36
  -7   4  18   28.75   21.13
  -7   4  18   25.61   19.75
  -7   4  17   22.40   18.92
  -7   4  17    5.50   18.17
  -7   4  16   21.83   18.79
  -7   4  16   55.36   20.33
  -7   4  15   34.55   22.36
  -7   4  15   58.76   22.45
  -7  -4  14   53.40   31.11
  -7   4  14   13.00   19.12
  -7   4  14   12.24   17.03
  -7  -4  13   56.69   28.12
  -7   4  13   25.96   18.18
  -7   4  13   17.75   20.40
  -7   4  12  101.77   27.33
  -7   4  12   82.94   27.65
  -7  -4  12  127.77   36.45
  -7   4  11   27.90   17.30
  -7   4  11    7.40   18.08
  -7  -4  11   37.42   27.92
  -7   4  10   43.02   16.42
  -7   4  10    7.37   18.70
  -7  -4  10   33.10   24.55
  -7   4   9    9.73   14.38
  -7   4   9   14.59   16.93
  -7  -4   9    3.63   22.19
  -7   4   8   11.22   13.64
  -7   4   8   36.10   20.13
  -7  -4   8   14.18   22.37
  -7   4   7   10.83   13.20
  -7   4   7    7.12   17.96
  -7  -4   7    7.15   23.25
  -7   4   6   34.89   15.42
  -7   4   6   14.12   18.59
  -7  -4   6   42.69   25.31
  -7   4   5  103.38   23.79
  -7  -4   5   81.50   32.76
  -7   4   5   94.30   27.30
  -7  -4   4   63.23   28.81
  -7  -4   3   66.23   29.38
  -7  -4   2    9.58   18.47
  -7  -4   2   17.20   25.80
  -7  -4   1   27.25   19.03
  -7  -4   1    3.48   22.73
  -7  -4   0    3.52   24.39
  -7   4   0   28.43   29.84
  -7  -4   0   -2.55   18.22
  -7   4  -1  116.42   40.44
  -7  -4  -1  107.92   30.50
  -7  -4  -1  119.25   38.01
  -7  -4  -2   19.03   22.84
  -7   4  -2   35.89   32.07
  -7  -4  -3   50.82   23.34
  -7   4  -3   23.68   28.56
  -7  -4  -4   40.96   24.44
  -7   4  -4   23.53   29.26
  -7  -4  -5   33.35   25.34
  -7   4  -5    7.81   28.10
  -7  -4  -6   15.74   22.61
  -7   4  -6   15.59   26.86
  -7  -4  -7  268.54   52.52
  -7   4  -7  209.45   54.59
  -7  -4  -8  304.38   51.75
  -7   4  -8  123.97   46.38
  -7  -4  -9   78.57   32.71
  -7   4  -9   73.44   32.03
  -7  -4 -10  313.14   57.17
  -7   4 -10  194.07   55.97
  -7  -4 -11   93.40   36.23
  -7   4 -11   26.64   29.56
  -7  -4 -12    8.12   26.98
  -7   4 -12   -3.81   27.98
  -7  -4 -13   16.87   27.79
  -7   4 -13    7.51   27.90
  -7   4 -13   19.07   26.80
  -7  -4 -14   30.69   30.75
  -7   4 -14   -3.86   28.12
  -7  -4 -15    9.14   30.05
  -7  -4 -16   28.55   30.12
  -7  -4 -17    4.95   29.81
  -7  -4 -18   15.45   32.74
  -7  -4 -19   47.85   33.26
  -7  -4 -20   27.93   33.01
  -7  -4 -21   -5.86   36.26
  -7  -4 -22   42.49   37.14
  -7  -4 -23   25.43   39.01
  -7  -4 -24  -53.21   40.87
  -7  -4 -25   20.60   38.01
  -7  -4 -26  -36.32   44.69
  -7  -4 -27   -7.62   42.71
  -7  -4 -28   31.91   48.96
  -7  -4 -29    8.19   45.91
  -7   5  28   19.26   22.11
  -7   5  27   -3.74   22.56
  -7   5  26  -18.16   22.63
  -7   5  25   -7.04   20.35
  -7   5  24   55.09   25.32
  -7   5  24   17.03   21.37
  -7   5  23   43.56   22.42
  -7   5  23    3.29   18.04
  -7   5  22   26.11   19.95
  -7   5  22   19.04   19.67
  -7   5  21  -28.61   20.95
  -7   5  21    9.17   17.22
  -7   5  20   -3.10   18.92
  -7  -5  20  -14.73   25.74
  -7   5  20    2.96   17.35
  -7   5  19   -6.02   18.65
  -7  -5  19  -14.52   26.69
  -7   5  19    2.85   17.17
  -7   5  18   14.71   18.25
  -7  -5  18   38.18   28.55
  -7  -5  17    4.71   26.44
  -7   5  17   14.37   18.96
  -7  -5  16   27.05   27.62
  -7   5  16    8.40   20.13
  -7  -5  15   -8.71   23.67
  -7   5  15   -8.32   18.26
  -7  -5  14  103.58   33.52
  -7   5  14   40.83   23.24
  -7  -5  13  152.92   39.22
  -7   5  13   56.12   26.27
  -7  -5  12   46.06   28.00
  -7   5  12   42.52   22.39
  -7  -5  11    4.09   23.88
  -7   5  11   36.83   21.59
  -7  -5  10   74.16   30.23
  -7   5  10   20.80   20.22
  -7  -5   9   61.42   31.77
  -7   5   9   87.07   25.53
  -7  -5   8  106.08   36.62
  -7   5   8  129.23   31.76
  -7  -5   7   77.60   34.70
  -7   5   7   98.78   27.61
  -7  -5   6  -16.18   25.45
  -7  -5   5   44.06   25.66
  -7   5   4   24.12   33.46
  -7  -5   4  -15.81   27.13
  -7   5   3   28.77   35.91
  -7  -5   3    3.99   25.65
  -7   5   2   71.70   37.18
  -7  -5   2   24.12   26.81
  -7   5   1   61.59   36.80
  -7  -5   1   81.20   32.30
  -7   5   0   89.59   37.54
  -7  -5   0   91.59   36.43
  -7   5  -1   61.04   36.01
  -7   5  -2   18.70   32.54
  -7   5  -3   13.98   31.72
  -7   5  -4   83.74   40.84
  -7   5  -5    9.30   30.60
  -7   5  -6    9.22   31.66
  -7   5  -7   13.75   30.53
  -7   5  -8   95.75   39.18
  -7  -5  -9   14.88   25.35
  -7   5  -9   13.54   29.06
  -7  -5 -10    7.74   23.97
  -7   5 -10    4.51   29.63
  -7   5 -11    9.00   29.35
  -7  -5 -11   28.23   30.55
  -7   5 -12  -22.50   31.21
  -7  -5 -12   16.83   27.65
  -7   5 -13   31.58   33.42
  -7  -5 -13   26.34   29.49
  -7   5 -14   77.44   39.25
  -7  -5 -14   87.04   35.90
  -7   5 -15   22.81   30.89
  -7  -5 -15   28.69   33.04
  -7  -5 -16   19.78   30.34
  -7  -5 -17   41.12   34.34
  -7  -5 -18  -10.82   33.07
  -7  -5 -19   56.83   35.75
  -7  -5 -20   17.68   35.14
  -7  -5 -21   -6.18   37.27
  -7  -5 -22   25.90   42.24
  -7  -5 -23   33.48   37.85
  -7  -5 -24  -14.18   40.39
  -7  -5 -25   37.25   46.43
  -7  -5 -26   -7.67   42.30
  -7  -5 -27  -24.09   42.25
  -7  -6  24   -5.27   25.60
  -7  -6  23    5.22   25.32
  -7  -6  22   10.31   25.06
  -7  -6  21   14.94   25.74
  -7  -6  20   14.80   27.29
  -7  -6  19  -19.54   24.85
  -7  -6  18   14.41   24.36
  -7  -6  17    9.54   25.47
  -7  -6  16   23.50   26.98
  -7  -6  15   59.65   30.13
  -7  -6  14    4.57   27.56
  -7  -6  13    4.60   25.37
  -7  -6  12  -18.29   28.05
  -7  -6  11   27.30   26.21
  -7   6  10   16.27   33.55
  -7  -6  10   -9.12   26.72
  -7   6   9   16.28   33.71
  -7  -6   9   22.82   27.67
  -7   6   8  -16.29   36.14
  -7  -6   8   -9.04   25.39
  -7   6   7   43.57   35.80
  -7  -6   7   -8.95   24.69
  -7   6   6   65.35   39.12
  -7  -6   6   52.93   29.61
  -7   6   5  341.57   68.06
  -7  -6   5  204.45   55.13
  -7   6   4   65.03   41.31
  -7  -6   4   44.76   34.13
  -7   6   3   81.27   40.37
  -7  -6   3   58.69   31.98
  -7   6   2   10.82   33.46
  -7  -6   2   -4.60   29.19
  -7   6   1  118.81   42.66
  -7  -6   1   60.89   35.16
  -7   6   0   48.59   39.26
  -7   6  -1   53.92   35.96
  -7   6  -2   -5.39   34.23
  -7   6  -3    5.36   33.17
  -7   6  -4   26.73   36.52
  -7   6  -5   -5.31   32.03
  -7   6  -6  -10.55   31.83
  -7   6  -7   20.87   34.81
  -7   6  -8   26.14   34.96
  -7   6  -9   -5.21   34.63
  -7   6 -10    5.19   34.12
  -7   6 -11   25.90   32.29
  -7   6 -12   36.28   34.50
  -7   6 -13  -20.91   34.11
  -7   6 -14   52.74   35.94
  -7   6 -15   15.68   32.01
  -7   6 -16   21.10   31.08
  -7  -7  20   49.90   31.00
  -7  -7  19   -4.97   23.09
  -7  -7  18    9.99   24.79
  -7  -7  17  -14.94   26.67
  -7  -7  16   -9.90   24.55
  -7   7  15   -5.68   32.06
  -7  -7  15   54.10   30.29
  -7   7  14   -5.75   32.20
  -7  -7  14    4.92   24.85
  -7   7  13    5.79   35.80
  -7  -7  13   -4.92   25.76
  -7   7  12   29.05   36.79
  -7  -7  12   39.45   28.98
  -7   7  11  -11.69   33.26
  -7  -7  11    4.88   25.10
  -7   7  10   11.76   37.29
  -7  -7  10   -4.82   25.27
  -7   7   9   29.56   35.47
  -7  -7   9   33.24   25.79
  -7   7   8  106.93   41.96
  -7  -7   8    9.55   26.04
  -7   7   7  -41.71   35.93
  -7  -7   7   19.28   28.28
  -7   7   6    5.98   35.06
  -7  -7   6   -4.85   26.31
  -7   7   5   24.00   37.73
  -7  -7   5   19.54   28.81
  -7   7   4   12.03   33.76
  -7  -7   4   14.93   30.06
  -7   7   3   18.10   36.86
  -7  -7   3    5.06   27.49
  -7   7   2   12.09   34.97
  -7   7   1   18.19   38.08
  -7   7   0   18.12   36.49
  -7   7  -1  -12.05   42.67
  -7   7  -2    6.00   34.14
  -7   7  -3    6.01   35.72
  -7   7  -4   35.81   39.14
  -7   7  -5   -5.90   34.08
  -7   7  -6    5.87   35.86
  -7   7  -7   17.64   35.05
  -7   7  -8  -23.41   38.18
  -7   7  -9   17.51   37.56
  -7   7 -10    5.83   34.67
  -7   7 -11   11.75   36.38
  -7   7 -12  -11.83   36.18
  -7   7 -13    5.91   34.16
  -7   7 -14    5.85   33.79
  -7   7 -15    5.90   35.05
  -7   7 -16   -5.97   36.00
  -7   7 -17  -12.05   35.35
  -7  -8  15   -5.08   26.14
  -7  -8  14    5.01   24.33
  -7  -8  13   14.78   26.37
  -7   8  12   18.47   32.84
  -7  -8  12   -9.91   25.98
  -7   8  11   24.90   36.48
  -7  -8  11   -4.98   25.65
  -7   8  10   -6.28   35.22
  -7  -8  10  -15.02   24.36
  -7   8   9   25.33   37.64
  -7  -8   9   -5.05   26.94
  -7   8   8   19.16   37.51
  -7  -8   8   15.25   25.79
  -7   8   7   19.31   35.57
  -7  -8   7   10.34   28.60
  -7   8   6   19.45   36.43
  -7  -8   6   15.76   29.10
  -7   8   5   12.97   36.37
  -7  -8   5   10.63   28.89
  -7   8   4   39.13   41.28
  -7   8   3  -32.67   39.67
  -7   8   2   32.60   40.63
  -7   8   1    6.55   39.48
  -7   8   0   45.64   40.40
  -7   8  -1   -6.54   36.68
  -7   8  -2   51.81   40.82
  -7   8  -3   58.10   43.79
  -7   8  -4   12.93   35.72
  -7   8  -5   25.76   36.85
  -7   8  -6   12.85   36.06
  -7   8  -7  -19.29   37.78
  -7   8  -8   12.84   38.73
  -7   8  -9   -6.46   36.22
  -7   8 -10   19.52   37.14
  -7   8 -11   -6.49   36.40
  -7   8 -12   32.09   37.39
  -7   8 -13   32.33   38.73
  -8   0  33   18.93   25.84
  -8   0  32   28.08   26.97
  -8   0  31   -4.62   25.88
  -8   0  30   -9.09   24.69
  -8   0  29   18.04   26.19
  -8   0  28  -17.69   24.54
  -8   0  27   -4.29   23.68
  -8   0  26   -8.39   24.96
  -8   0  25  -12.28   26.34
  -8   0  24   -3.99   25.00
  -8   0  23    3.88   22.74
  -8   0  22   22.62   25.00
  -8   0  21   58.47   28.49
  -8   0  20   24.67   23.71
  -8   0  19   61.34   27.53
  -8   0  18  105.24   31.89
  -8   0  17   -9.43   20.92
  -8   0  17   -2.81   19.93
  -8   0  16  326.89   49.65
  -8   0  16  149.72   44.57
  -8   0  15  -11.66   22.09
  -8   0  15  -15.80   20.14
  -8   0  14   47.82   23.03
  -8   0  14   38.09   21.72
  -8   0  13    5.41   17.61
  -8   0  13   12.24   18.67
  -8   0  12  114.25   30.15
  -8   0  12  105.29   29.40
  -8   0  11   -7.51   18.59
  -8   0  11   -4.63   20.40
  -8   0  10    4.85   17.49
  -8   0  10   -2.27   17.38
  -8   0   9    2.35   17.29
  -8   0   9   13.23   18.70
  -8   0   8  266.25   47.91
  -8   0   8  227.61   46.48
  -8   0   7   31.85   21.71
  -8   0   7   33.04   19.62
  -8   0   6  486.90   62.69
  -8   0   6  474.97   63.67
  -8   0   6  504.14   61.73
  -8   0   5    1.57   12.86
  -8   0   5  -11.17   18.11
   8   0  -4  144.03   26.31
  -8   0   4   61.67   20.42
  -8   0   4   86.29   26.34
   8   0  -3  100.46   30.25
  -8   0   3  133.08   26.06
  -8   0   3  135.71   30.94
  -8   0   2  802.38   75.69
  -8   0   2  989.13   83.32
  -8   0   1   89.73   22.65
  -8   0   1   84.14   26.89
  -8   0   0   91.37   24.16
   8   0   0  155.69   33.65
  -8   0   0  109.47   29.70
   8   0   1   70.37   26.55
  -8   0  -1   -9.45   18.52
   8   0   2   89.22   26.30
  -8   0  -2    9.74   19.99
   8   0   3  164.07   31.00
  -8   0  -3   66.34   26.65
   8   0   4  159.50   27.42
  -8   0  -4   -2.66   22.42
   8   0   5  147.36   29.31
  -8   0  -5   41.39   25.86
  -8   0  -6   31.76   22.12
  -8   0  -7    5.92   21.96
  -8   0  -8   21.11   23.36
  -8   0  -9   42.94   23.64
  -8   0 -10  267.05   54.98
  -8   0 -11   16.05   24.43
  -8   0 -11   -7.06   27.11
  -8   0 -12    3.28   23.47
  -8   0 -12    3.59   28.24
  -8   0 -13    6.74   23.36
  -8   0 -13   -3.65   27.28
  -8   0 -14   86.59   31.28
  -8   0 -14   36.95   30.02
  -8   0 -15   96.89   32.56
  -8   0 -15   59.10   32.17
  -8   0 -16   44.52   29.09
  -8   0 -16   48.61   30.67
  -8   0 -17  188.03   44.73
  -8   0 -17  137.79   43.67
  -8   0 -18  246.16   54.43
  -8   0 -18  219.32   53.16
  -8   0 -19  -53.17   29.29
  -8   0 -19   28.15   32.44
  -8   0 -20   -4.22   26.12
  -8   0 -20   16.41   27.87
  -8   0 -21   -4.38   28.77
  -8   0 -21    4.19   29.08
  -8   0 -22  -36.26   34.42
  -8   0 -22   -4.29   29.99
  -8   0 -23   37.25   31.28
  -8   0 -23   74.04   35.95
  -8   0 -24  -14.61   30.53
  -8   0 -24    4.45   28.60
  -8   0 -25   25.15   31.28
  -8   0 -25   18.14   29.97
  -8   0 -26  -15.76   32.52
  -8   0 -26   46.37   33.46
  -8   0 -27   60.29   39.16
  -8   0 -27   19.05   33.14
  -8   0 -28   17.13   34.12
  -8   0 -28   73.42   35.91
  -8   0 -29   19.96   29.82
  -8   0 -30   10.20   30.78
  -8   0 -31    5.22   30.16
  -8   1  32    4.79   26.85
  -8   1  31  -23.45   28.48
  -8   1  30  -13.83   26.32
  -8   1  29   -4.52   28.32
  -8   1  28   48.69   31.17
  -8  -1  28    4.21   24.50
  -8   1  27   -4.33   26.74
  -8  -1  27   61.84   28.86
  -8   1  26    4.23   25.81
  -8  -1  26   -8.06   24.30
  -8   1  25   41.19   25.98
  -8  -1  25    3.94   22.27
  -8   1  24   -4.03   23.97
  -8  -1  24    7.61   23.84
  -8   1  23   50.93   28.10
  -8  -1  23   -3.70   22.74
  -8   1  22  -11.41   23.85
  -8  -1  22   -3.59   22.26
  -8   1  21    3.69   23.38
  -8  -1  21   -3.48   22.90
  -8  -1  20    6.75   21.77
  -8   1  20   21.40   22.99
  -8   1  19   23.90   22.37
  -8  -1  19   55.48   26.07
  -8  -1  18    6.32   21.02
  -8   1  18    6.59   19.89
  -8  -1  18    5.77   20.61
  -8   1  17  165.36   38.84
  -8  -1  17  167.46   37.26
  -8  -1  17  158.23   37.30
  -8   1  17  112.93   35.46
  -8  -1  16   32.25   21.97
  -8   1  16   15.26   20.08
  -8  -1  16   18.69   21.58
  -8   1  16   21.91   21.10
  -8   1  15   14.69   20.16
  -8  -1  15   -8.46   17.89
  -8   1  15  -10.64   18.82
  -8  -1  15   -5.12   18.81
  -8   1  14   11.20   18.01
  -8  -1  14   -2.72   18.51
  -8  -1  14   34.27   20.18
  -8   1  14   -2.58   19.81
  -8  -1  13   31.58   19.96
  -8   1  13   26.95   18.79
  -8  -1  13    4.75   18.66
  -8   1  13   27.47   19.29
  -8  -1  12    5.09   19.03
  -8   1  12    7.77   16.43
  -8  -1  12   -2.27   17.72
  -8   1  12   -9.82   17.87
  -8  -1  11  257.39   41.54
  -8   1  11  241.49   42.85
  -8  -1  11  294.05   44.03
  -8   1  11  292.37   44.09
  -8  -1  10    2.41   16.68
  -8   1  10   24.05   19.19
  -8   1  10   23.57   19.39
  -8  -1  10   19.01   16.10
  -8  -1   9  144.06   31.61
  -8   1   9  144.06   31.37
  -8  -1   9  133.08   30.77
  -8   1   9   92.53   29.38
  -8  -1   8   58.25   22.17
  -8   1   8   93.08   23.28
  -8  -1   8   56.24   19.58
  -8   1   8   52.10   22.13
  -8   1   7  101.87   23.90
  -8  -1   7   94.45   25.15
  -8  -1   7   53.80   23.47
  -8   1   7   68.54   25.05
  -8   1   6   45.72   21.86
  -8   1   6   58.66   22.24
  -8  -1   6   72.69   22.89
  -8  -1   6   51.71   21.03
  -8   1   5  137.57   29.85
  -8   1   5  183.40   36.44
  -8  -1   5  176.67   35.31
  -8  -1   5  166.15   34.35
  -8  -1   4   78.12   22.76
  -8   1   4   50.02   20.39
  -8  -1   4   36.58   18.69
  -8   1   4   44.86   13.50
  -8  -1   3  294.41   55.20
  -8   1   3  293.01   48.82
  -8   1   3  298.93   54.63
  -8  -1   3  316.64   54.17
  -8   1   2   40.46   19.58
  -8   1   2   27.98   10.88
  -8  -1   2   13.86   16.39
  -8  -1   2   42.17   21.33
  -8  -1   1  212.58   39.27
  -8   1   1  211.71   40.15
  -8  -1   1  160.51   40.05
  -8  -1   0   25.49   18.35
   8   1   0   39.45   16.60
  -8  -1   0   50.78   23.03
  -8   1   0   37.10   19.42
  -8  -1  -1   42.71   23.01
  -8   1  -1   70.37   21.89
  -8  -1  -1   10.22   18.48
   8   1   1   43.22   16.74
  -8  -1  -2   21.12   22.18
  -8   1  -2   27.63   19.12
   8   1   2   11.66   13.71
  -8   1  -3   94.74   28.86
  -8  -1  -3  138.75   32.44
   8   1   3  118.75   26.54
  -8   1  -4   29.73   20.66
  -8  -1  -4   14.16   21.44
  -8   1  -5   41.16   22.87
  -8  -1  -5   59.42   25.38
  -8  -1  -6   12.22   23.64
  -8   1  -6   -2.66   19.19
  -8  -1  -7   12.49   22.97
  -8   1  -7    2.77   20.20
  -8   1  -8   39.58   22.93
  -8  -1  -8   31.87   24.25
  -8  -1  -9   -9.50   25.24
  -8  -1  -9   52.40   27.45
  -8   1  -9   65.58   25.48
  -8  -1 -10    3.19   26.08
  -8   1 -10   46.35   23.84
  -8  -1 -10   23.49   26.59
   8   1  11   68.03   36.58
  -8  -1 -11  103.28   32.54
  -8   1 -11  121.31   31.90
  -8  -1 -11   81.27   34.12
  -8  -1 -12   13.24   25.51
  -8  -1 -12   -3.54   24.88
  -8   1 -12    3.00   21.39
  -8   1 -12    3.85   29.61
  -8  -1 -13   16.63   26.92
  -8   1 -13   -7.76   28.96
  -8  -1 -13   54.69   29.82
  -8   1 -13   18.44   22.67
  -8  -1 -14   13.53   25.07
  -8   1 -14   -7.75   27.70
  -8   1 -14    6.30   21.85
  -8  -1 -14   -3.77   26.69
  -8   1 -15  256.74   50.50
  -8  -1 -15  199.18   52.10
  -8   1 -15  160.46   53.16
  -8  -1 -15  299.11   53.30
  -8  -1 -16   16.17   26.28
  -8   1 -16   33.66   25.94
  -8  -1 -16   28.60   27.74
  -8   1 -16   31.48   28.14
  -8   1 -17  145.98   40.90
  -8  -1 -17  129.76   43.91
  -8  -1 -17  217.67   45.60
  -8   1 -17  147.12   44.52
  -8  -1 -18   95.10   34.55
  -8   1 -18   43.14   28.05
  -8  -1 -18    3.78   28.47
  -8   1 -18   40.05   31.10
  -8   1 -19   44.91   34.35
  -8  -1 -19   31.05   29.14
  -8   1 -19   55.52   29.52
  -8  -1 -19   62.47   34.70
  -8   1 -20   33.27   30.40
  -8  -1 -20   51.83   32.49
  -8  -1 -20   50.81   34.84
  -8   1 -20   38.32   30.10
  -8  -1 -21   65.56   32.53
  -8   1 -21   25.51   30.66
  -8   1 -21   59.51   31.05
  -8  -1 -21   43.02   36.48
  -8  -1 -22  -87.71   34.16
  -8   1 -22   17.28   29.69
  -8   1 -22    8.22   24.85
  -8  -1 -22  -14.85   31.72
  -8  -1 -23   89.70   35.53
  -8   1 -23   70.41   36.53
  -8  -1 -23   25.41   32.69
  -8  -1 -24   13.16   27.86
  -8   1 -24    4.48   29.49
  -8  -1 -24   10.50   28.99
  -8  -1 -25   -9.05   30.78
  -8   1 -25   36.26   33.35
  -8  -1 -25   21.93   34.82
  -8   1 -26    4.60   28.82
  -8  -1 -26   23.18   30.48
  -8  -1 -26   -5.72   33.06
  -8   1 -27   -9.37   31.83
  -8  -1 -27   -9.57   31.44
  -8  -1 -27   11.93   35.96
  -8   1 -28    4.80   30.45
  -8  -1 -28    4.91   30.00
  -8  -1 -28   18.64   33.73
  -8  -1 -29   95.82   38.76
  -8   1 -29    4.91   30.89
  -8  -1 -29   85.12   46.91
  -8  -1 -30   72.18   39.15
  -8   1 -30   -9.98   32.36
  -8  -1 -30   68.49   44.20
  -8  -1 -31   -5.26   31.70
  -8   1 -31   -5.08   31.84
  -8  -1 -31   -7.02   36.14
  -8  -1 -32   -7.31   37.66
  -8   2  32    4.73   26.51
  -8   2  31   -9.30   25.69
  -8   2  30  -13.69   26.83
  -8   2  29   40.22   28.65
  -8   2  28   43.70   29.14
  -8   2  27  -21.31   26.23
  -8   2  26   33.23   28.35
  -8   2  25   28.29   24.39
  -8   2  24  -23.56   26.34
  -8   2  23    3.81   23.88
  -8   2  22    3.69   20.37
  -8  -2  21   19.38   21.51
  -8   2  21   28.59   24.78
  -8  -2  20   25.00   21.15
  -8   2  20    6.91   24.11
  -8  -2  19   30.28   23.25
  -8   2  19   13.44   20.21
  -8   2  18    5.84   19.52
  -8  -2  18   23.37   21.37
  -8   2  18   16.21   21.41
  -8   2  17   87.52   27.35
  -8  -2  17   48.20   24.95
  -8   2  17   53.89   24.64
  -8   2  16   80.56   26.79
  -8  -2  16   82.37   25.33
  -8   2  16   57.95   26.01
  -8   2  15   40.23   21.31
  -8  -2  15   32.02   20.93
  -8   2  15   42.85   23.53
  -8  -2  14   51.41   23.22
  -8   2  14   52.31   22.03
  -8   2  14   33.98   20.86
  -8  -2  13   32.56   18.26
  -8   2  13   26.26   20.13
  -8   2  13   27.97   20.47
  -8   2  12    7.58   18.56
  -8  -2  12    9.81   16.66
  -8   2  12  -17.58   20.05
  -8  -2  11   -2.41   17.24
  -8   2  11    4.87   18.04
  -8   2  11    2.46   18.05
  -8   2  10   39.96   18.82
  -8  -2  10   21.44   18.75
  -8   2  10   48.68   21.69
  -8   2   9   31.72   17.27
  -8  -2   9   16.31   18.89
  -8  -2   9   51.43   24.96
  -8   2   9   31.23   18.54
  -8   2   8  333.54   68.67
  -8  -2   8  501.92   73.56
  -8  -2   8  430.70   69.44
  -8   2   8  359.91   68.08
  -8   2   7   44.14   21.75
  -8   2   7   42.72   19.10
  -8  -2   7   71.53   27.81
  -8  -2   7   58.31   21.33
  -8   2   6   34.50   20.24
  -8   2   6   44.15   17.90
  -8  -2   6   48.06   22.07
  -8  -2   6   15.73   16.68
  -8   2   5   54.88   22.61
  -8  -2   5   75.33   23.22
  -8  -2   5   63.31   22.07
  -8   2   5   66.19   21.37
  -8  -2   4   70.14   27.32
  -8  -2   4   76.98   24.45
  -8   2   4   87.61   23.17
  -8  -2   3   23.23   21.61
  -8  -2   3   37.50   20.71
  -8   2   3   54.19   19.83
  -8  -2   2   88.15   27.21
  -8  -2   2   88.58   26.99
  -8   2   2  107.53   26.86
  -8   2   1  104.73   24.41
  -8  -2   1   89.36   27.27
  -8  -2   1   59.73   26.66
  -8  -2   0   33.43   20.43
  -8   2   0   22.86   18.13
  -8  -2   0   22.64   18.89
  -8   2  -1   27.88   18.10
  -8  -2  -1   24.13   20.28
  -8  -2  -1   28.47   21.68
  -8  -2  -2   49.96   23.99
  -8   2  -2   21.88   18.78
  -8   2  -3   38.00   19.01
  -8  -2  -3   52.08   24.18
  -8   2  -4   64.70   23.57
  -8  -2  -4   72.42   27.52
  -8   2  -5   -2.41   18.82
  -8  -2  -5   56.08   26.11
  -8   2  -6   24.28   21.18
  -8  -2  -6   82.53   28.08
  -8   2  -6   54.59   22.19
  -8  -2  -6   -2.60   22.00
  -8   2  -7  -10.59   21.63
  -8  -2  -7   13.07   24.02
  -8   2  -7   -2.57   18.72
  -8  -2  -7  -13.29   22.51
  -8  -2  -8    8.09   22.27
  -8  -2  -8   10.08   23.61
  -8   2  -8   13.01   19.89
  -8   2  -8   18.29   21.43
  -8  -2  -9   34.57   24.94
  -8   2  -9  -13.03   20.01
  -8  -2  -9   22.10   24.02
  -8  -2 -10  -10.67   23.97
  -8   2 -10   39.50   21.28
  -8  -2 -10    5.64   22.25
  -8   2 -11   87.91   28.53
  -8  -2 -11   87.84   31.99
  -8  -2 -11  112.80   31.56
  -8   2 -12   -2.70   19.15
  -8  -2 -12   11.35   24.01
  -8  -2 -12   17.72   24.50
  -8   2 -13   28.30   36.05
  -8  -2 -13   86.27   35.34
  -8   2 -13  140.46   31.09
  -8  -2 -13   91.65   32.31
  -8   2 -14   -8.12   32.80
  -8   2 -14   22.61   20.59
  -8  -2 -14   60.98   31.58
  -8  -2 -14    9.51   24.30
  -8   2 -15  137.28   48.13
  -8  -2 -15  232.10   46.63
  -8  -2 -15  168.54   48.49
  -8  -2 -16   40.54   26.62
  -8  -2 -16   17.47   30.02
  -8   2 -17   69.05   33.59
  -8  -2 -17    6.97   26.15
  -8  -2 -17   45.27   30.54
  -8  -2 -18   14.01   31.39
  -8   2 -18   36.78   30.65
  -8  -2 -18   39.60   27.33
  -8  -2 -19  -14.47   30.59
  -8  -2 -19   -3.69   25.84
  -8   2 -19   12.30   26.94
  -8  -2 -20   -4.99   28.97
  -8  -2 -20   41.72   29.93
  -8   2 -20   16.64   28.07
  -8  -2 -21   31.03   33.32
  -8  -2 -21   15.66   27.02
  -8   2 -21   12.67   29.71
  -8  -2 -22   32.13   37.51
  -8  -2 -22   84.78   34.23
  -8   2 -22   60.21   34.52
  -8  -2 -23  -10.99   30.82
  -8   2 -23   30.49   32.02
  -8  -2 -23    8.36   26.88
  -8  -2 -24   28.72   36.06
  -8   2 -24    4.42   28.46
  -8  -2 -24   17.34   28.25
  -8  -2 -25   35.98   36.30
  -8   2 -25    8.97   29.00
  -8  -2 -25   31.31   30.58
  -8  -2 -26    6.26   36.15
  -8   2 -26   -4.52   30.37
  -8  -2 -26   -9.19   29.52
  -8  -2 -27   32.19   41.35
  -8   2 -27   -4.57   28.28
  -8  -2 -27    9.49   29.76
  -8  -2 -28    6.70   37.53
  -8   2 -28    4.64   30.49
  -8  -2 -28   -4.87   30.13
  -8  -2 -29   21.16   39.81
  -8  -2 -29   29.94   33.86
  -8   2 -29   37.85   30.01
  -8  -2 -30  -36.86   42.59
  -8  -2 -30    5.10   31.17
  -8   2 -30    4.82   30.25
  -8   2 -31  -14.70   30.32
  -8  -2 -31   45.26   44.21
  -8   3  30    8.81   23.93
  -8   3  29   -8.62   23.80
  -8   3  28   67.27   30.59
  -8   3  27  -12.29   24.43
  -8   3  26   11.96   23.76
  -8   3  25   19.36   24.74
  -8   3  24   11.28   23.62
  -8   3  23   -3.68   23.35
  -8   3  22   60.56   28.17
  -8   3  21   -3.45   20.48
  -8   3  20   -3.11   21.56
  -8   3  20   -3.33   21.12
  -8   3  19   30.25   22.72
  -8   3  19   32.12   21.15
  -8   3  18   -2.94   21.03
  -8   3  18    9.36   20.49
  -8   3  17   22.94   20.04
  -8   3  17   27.04   19.88
  -8   3  16   86.45   28.29
  -8   3  16   81.07   26.81
  -8   3  15   29.99   20.94
  -8   3  15   11.05   17.96
  -8   3  14   77.01   27.28
  -8   3  14   87.69   25.86
  -8   3  13   15.76   20.97
  -8   3  13   56.04   22.46
  -8  -3  12   11.29   23.99
  -8   3  12   30.89   20.72
  -8  -3  12   41.78   18.92
  -8   3  12   26.74   18.08
  -8  -3  11   18.48   23.75
  -8   3  11   10.22   20.13
  -8  -3  11    4.53   16.23
  -8   3  11    4.69   15.79
  -8   3  10   78.32   25.43
  -8   3  10   58.71   20.52
  -8  -3  10   42.26   27.88
  -8  -3  10   76.05   22.76
  -8   3   9  127.21   30.41
  -8   3   9  133.33   29.15
  -8  -3   9  135.63   35.76
  -8  -3   9   90.96   27.82
  -8   3   8   17.18   18.98
  -8   3   8  -12.67   14.34
  -8  -3   8   -6.60   21.18
  -8  -3   8    6.67   15.72
  -8   3   7    7.28   17.85
  -8   3   7   18.60   15.89
  -8  -3   7   -6.42   21.12
  -8  -3   7    4.50   15.94
  -8   3   6  281.12   62.68
  -8   3   6  364.98   62.06
  -8  -3   6  402.67   64.04
  -8  -3   6  399.49   67.89
  -8   3   5   57.42   18.70
  -8  -3   5   34.52   22.08
  -8  -3   5   70.34   30.72
  -8   3   4  126.98   31.96
  -8  -3   4  157.71   35.54
  -8  -3   4  209.67   41.63
  -8   3   3  118.89   27.20
  -8  -3   3   99.43   28.36
  -8  -3   3   97.45   34.11
  -8   3   2   -5.95   14.69
  -8  -3   2   12.70   19.48
  -8  -3   2    3.05   24.15
  -8   3   1   45.47   18.71
  -8  -3   1   81.01   24.77
  -8  -3   1   21.54   22.90
  -8   3   0   -1.98   16.01
  -8  -3   0   21.74   21.23
  -8  -3   0   24.81   22.19
  -8  -3  -1   59.17   23.64
  -8   3  -1   40.40   18.26
  -8  -3  -1   19.13   24.81
  -8  -3  -2   20.58   21.26
  -8   3  -2   22.89   17.44
  -8  -3  -3    3.04   21.07
  -8   3  -3    6.34   16.23
  -8   3  -4  114.61   36.05
  -8  -3  -4   68.17   28.45
  -8   3  -4   97.57   25.83
  -8  -3  -5   38.32   23.59
  -8   3  -5   68.41   29.71
  -8  -3  -6   13.19   23.81
  -8   3  -6    3.38   24.88
  -8  -3  -7   73.27   24.72
  -8  -3  -7   78.05   30.09
  -8   3  -7   46.88   30.10
  -8  -3  -8  178.62   41.33
  -8  -3  -8  255.29   49.91
  -8   3  -8  196.51   47.65
  -8  -3  -9  398.75   78.56
  -8  -3  -9  566.21   86.54
  -8   3  -9  455.71   83.17
  -8  -3 -10   99.53   31.53
  -8  -3 -10  168.16   40.06
  -8   3 -10   92.16   33.92
  -8  -3 -11  176.93   39.73
  -8  -3 -11  166.22   46.03
  -8  -3 -12  105.41   33.07
  -8  -3 -12  152.59   41.25
  -8  -3 -13  151.82   36.33
  -8  -3 -13  121.24   41.59
  -8  -3 -14   29.24   26.18
  -8  -3 -14   13.02   29.08
  -8   3 -14   32.82   31.96
  -8  -3 -15  123.78   35.49
  -8  -3 -15  202.62   47.53
  -8   3 -15   69.90   37.52
  -8  -3 -16    6.25   21.90
  -8  -3 -16   -4.65   29.16
  -8   3 -16   16.47   31.60
  -8  -3 -17  133.10   36.17
  -8   3 -17  113.44   39.02
  -8  -3 -17  120.30   42.97
  -8  -3 -18   -3.37   22.71
  -8   3 -18   36.54   30.40
  -8  -3 -18    9.96   29.22
  -8   3 -19   28.39   27.82
  -8  -3 -19   17.59   28.15
  -8  -3 -19   36.15   36.74
  -8   3 -20   20.50   31.02
  -8  -3 -20   14.67   26.05
  -8  -3 -20   10.69   31.86
  -8   3 -21   -4.14   28.14
  -8  -3 -21    3.80   26.33
  -8  -3 -21    5.54   32.47
  -8   3 -22   -4.21   29.48
  -8  -3 -22    7.88   27.33
  -8  -3 -22   11.39   31.41
  -8  -3 -23   12.28   28.45
  -8   3 -23   12.73   27.96
  -8  -3 -23   17.86   34.45
  -8   3 -24  -12.87   27.88
  -8  -3 -24  -12.68   26.50
  -8  -3 -24   18.65   37.47
  -8  -3 -25   13.07   27.37
  -8  -3 -25   12.81   39.68
  -8  -3 -26    4.49   27.44
  -8  -3 -26  -20.04   37.44
  -8  -3 -27    4.61   29.01
  -8  -3 -27   48.66   43.08
  -8  -3 -28  -18.98   31.48
  -8  -3 -28  -43.94   41.26
  -8  -3 -29    9.75   30.15
  -8  -3 -29  -15.03   40.77
  -8  -3 -30   34.89   35.99
  -8   4  29   -8.29   20.58
  -8   4  28   40.42   27.25
  -8   4  27   11.81   23.47
  -8   4  26    7.66   21.81
  -8   4  25   -3.72   19.84
  -8   4  25   14.35   21.04
  -8   4  24   10.92   20.13
  -8   4  24    6.98   20.21
  -8   4  23   -3.52   20.65
  -8   4  23    3.40   20.48
  -8   4  22   13.64   21.09
  -8   4  22   -6.61   21.97
  -8   4  21   19.78   20.57
  -8   4  21   16.10   21.56
  -8   4  20   41.35   22.95
  -8   4  20   53.36   24.71
  -8   4  19    6.14   18.10
  -8   4  19   21.35   20.13
  -8   4  18  -14.90   18.19
  -8   4  18   14.89   18.66
  -8   4  17   14.35   18.44
  -8   4  17   -2.90   20.91
  -8   4  16   13.69   17.16
  -8  -4  16   18.09   25.49
  -8   4  16   25.53   22.11
  -8   4  15   15.83   16.33
  -8  -4  15   -4.45   24.16
  -8   4  15   -2.81   18.45
  -8   4  14   20.24   17.93
  -8   4  14    2.76   18.35
  -8  -4  14   -4.25   24.93
  -8   4  13   43.84   19.02
  -8   4  13   35.17   21.61
  -8  -4  13   37.72   29.38
  -8   4  12   32.57   18.34
  -8   4  12   -2.69   19.08
  -8  -4  12   -8.09   23.40
  -8   4  11   67.34   20.71
  -8   4  11   42.60   24.89
  -8  -4  11   35.73   28.38
  -8   4  10   43.29   17.72
  -8   4  10   28.94   21.80
  -8  -4  10   85.88   29.99
  -8   4   9   -2.10   14.11
  -8   4   9   10.37   18.36
  -8  -4   9   19.03   25.03
  -8   4   8   36.67   17.30
  -8   4   8   23.09   19.81
  -8  -4   8   61.18   26.28
  -8   4   7   29.80   16.14
  -8   4   7   15.40   19.71
  -8  -4   7   60.73   27.99
  -8   4   6   15.53   14.35
  -8  -4   6    7.55   24.00
  -8   4   6    5.13   19.07
  -8  -4   5  252.87   54.87
  -8  -4   4  113.85   37.87
  -8  -4   3   54.24   28.71
  -8  -4   2   31.48   20.84
  -8  -4   2   18.20   25.55
  -8  -4   1  207.59   39.67
  -8  -4   1  124.36   40.84
  -8  -4   0   25.38   25.26
  -8  -4   0   78.30   33.10
  -8  -4  -1   49.37   30.84
  -8  -4  -1   40.50   23.90
  -8   4  -1   47.29   31.44
  -8  -4  -2    8.93   21.17
  -8   4  -2   29.82   32.22
  -8  -4  -3   39.79   23.92
  -8   4  -3   29.40   30.77
  -8  -4  -4   63.33   27.83
  -8   4  -4   58.29   33.01
  -8  -4  -5   98.02   31.10
  -8   4  -5   45.44   35.14
  -8  -4  -6   64.08   27.23
  -8   4  -6    8.21   28.95
  -8  -4  -7   24.39   24.19
  -8   4  -7  -12.26   29.77
  -8  -4  -8   46.98   27.80
  -8   4  -8   64.90   31.94
  -8  -4  -9   15.04   26.36
  -8   4  -9   -4.04   26.25
  -8  -4 -10    7.82   26.58
  -8   4 -10  -47.78   28.72
  -8  -4 -11   40.68   28.64
  -8   4 -11   23.63   30.11
  -8  -4 -12   38.07   29.01
  -8   4 -12   15.69   28.31
  -8  -4 -13   65.96   34.64
  -8  -4 -14  -36.48   30.16
  -8   4 -14   -4.09   29.16
  -8  -4 -15   33.03   33.42
  -8  -4 -16   34.22   32.89
  -8  -4 -17  -20.29   33.47
  -8  -4 -18   10.52   29.98
  -8  -4 -19   43.68   38.81
  -8  -4 -20   22.47   34.92
  -8  -4 -21   29.04   33.83
  -8  -4 -22   12.15   35.15
  -8  -4 -23   -6.35   37.22
  -8  -4 -24  -33.14   40.78
  -8  -4 -25   40.98   43.24
  -8  -4 -26    7.11   37.26
  -8  -4 -27    7.49   43.90
  -8  -4 -28   23.49   42.63
  -8   5  27    3.75   21.36
  -8   5  27    7.56   20.18
  -8   5  26  -10.99   21.98
  -8   5  26  -25.74   23.24
  -8   5  25   -3.58   22.97
  -8   5  25   -3.57   18.38
  -8   5  24   -6.96   19.79
  -8   5  24    6.92   19.39
  -8   5  23   -3.40   19.93
  -8  -5  23    5.41   28.38
  -8   5  23   10.06   18.79
  -8   5  22    3.32   19.28
  -8  -5  22   48.02   31.34
  -8   5  22   12.97   19.11
  -8   5  21   19.46   22.14
  -8  -5  21   15.79   29.75
  -8   5  21   37.60   21.42
  -8   5  20   -3.16   20.55
  -8  -5  20  -20.75   29.56
  -8   5  19    9.27   19.20
  -8  -5  19   15.36   26.41
  -8   5  18   24.44   20.72
  -8  -5  18    9.80   25.83
  -8   5  17   35.95   21.40
  -8  -5  17   14.53   27.03
  -8   5  16    8.81   20.20
  -8  -5  16    9.35   26.23
  -8   5  15    5.78   18.14
  -8  -5  15    4.59   23.20
  -8   5  14   31.59   20.99
  -8  -5  14    9.10   25.33
  -8   5  13   22.75   19.51
  -8  -5  13   35.86   31.34
  -8   5  12   25.26   21.02
  -8  -5  12   30.61   27.02
  -8   5  11   -2.78   19.35
  -8  -5  11   39.55   28.25
  -8   5  10   -5.49   19.43
  -8  -5  10   30.50   26.97
  -8   5   9   57.06   23.56
  -8  -5   9    8.70   24.54
  -8   5   8   -2.72   18.67
  -8  -5   8   17.32   27.14
  -8  -5   7  147.22   42.65
  -8  -5   6   21.39   27.66
  -8  -5   5   -4.23   25.15
  -8  -5   4   24.95   24.66
  -8  -5   3   62.72   31.40
  -8   5   3   51.03   37.49
  -8  -5   2   25.25   27.44
  -8   5   2    5.07   31.83
  -8  -5   1   42.81   28.92
  -8   5   1   70.69   38.59
  -8  -5   0   34.80   31.51
  -8   5   0    5.00   31.84
  -8   5  -1  169.00   52.08
  -8   5  -2    4.94   31.70
  -8   5  -3   53.99   35.00
  -8   5  -4    9.77   31.02
  -8   5  -5   63.30   37.96
  -8   5  -6   19.32   34.28
  -8   5  -7   62.44   38.34
  -8   5  -8   19.06   31.09
  -8   5  -9   80.39   38.58
  -8  -5  -9   81.42   33.07
  -8   5 -10    4.67   28.36
  -8  -5 -10   44.42   28.52
  -8   5 -11   32.51   33.91
  -8  -5 -11   37.85   30.79
  -8   5 -12    4.62   28.59
  -8  -5 -12  -13.07   27.65
  -8   5 -13  -18.42   32.26
  -8  -5 -13   36.19   32.01
  -8  -5 -14    4.70   27.18
  -8  -5 -15    9.77   29.86
  -8  -5 -16  -30.43   34.75
  -8  -5 -17   79.03   38.08
  -8  -5 -18   27.15   35.10
  -8  -5 -19   68.29   41.56
  -8  -5 -20    5.89   33.52
  -8  -5 -21    6.16   36.64
  -8  -5 -22   70.85   43.65
  -8  -5 -23  -26.58   36.28
  -8  -5 -24  -27.72   41.96
  -8  -5 -25   -7.31   41.62
  -8  -5 -26   22.54   40.90
  -8   6  25  -52.94   23.51
  -8   6  24    6.92   20.00
  -8   6  23  -10.27   20.06
  -8  -6  23    5.34   24.23
  -8  -6  22  -15.85   29.23
  -8  -6  21   10.47   26.99
  -8  -6  20   15.44   28.03
  -8  -6  19   -5.11   26.77
  -8  -6  18  -15.09   27.83
  -8  -6  17  -19.99   29.85
  -8  -6  16   -4.87   25.09
  -8  -6  15    9.71   24.55
  -8  -6  14   39.02   28.37
  -8  -6  13   -4.84   25.37
  -8  -6  12   33.85   26.73
  -8  -6  11   24.05   28.01
  -8  -6  10   19.21   25.78
  -8   6   9    5.74   35.04
  -8  -6   9   -4.74   24.87
  -8   6   8    5.74   33.64
  -8  -6   8   -9.36   24.55
  -8   6   7   63.14   38.05
  -8  -6   7   18.42   27.46
  -8   6   6   -5.75   34.23
  -8  -6   6   23.17   26.81
  -8   6   5   57.49   41.38
  -8  -6   5   23.30   27.78
  -8   6   4   28.60   36.58
  -8  -6   4   32.81   28.64
  -8   6   3   51.44   40.09
  -8  -6   3   33.01   30.86
  -8   6   2   68.47   39.16
  -8  -6   2   43.16   31.45
  -8   6   1  125.09   45.71
  -8  -6   1   24.36   27.94
  -8   6   0   34.04   39.68
  -8   6  -1   39.59   35.05
  -8   6  -2  -28.25   37.36
  -8   6  -3   33.84   40.61
  -8   6  -4    5.60   34.19
  -8   6  -5   16.71   36.26
  -8   6  -6    5.53   33.30
  -8   6  -7  -10.95   32.57
  -8   6  -8   16.20   33.07
  -8   6  -9  -42.94   33.83
  -8   6 -10   37.33   35.49
  -8   6 -11   42.48   36.62
  -8   6 -12  -15.89   35.67
  -8   6 -13  -10.65   33.41
  -8   6 -14    5.36   31.43
  -8  -7  19   -5.25   24.98
  -8  -7  18   -5.21   26.83
  -8  -7  17   36.42   30.98
  -8   7  16   23.61   35.19
  -8  -7  16   15.50   25.75
  -8   7  15   11.91   35.88
  -8  -7  15  -10.33   26.11
  -8   7  14   60.02   38.29
  -8  -7  14   10.31   27.81
  -8   7  13   30.34   38.62
  -8  -7  13   15.49   30.42
  -8   7  12   18.33   34.81
  -8  -7  12    5.10   27.23
  -8   7  11   49.20   40.55
  -8  -7  11   10.06   27.96
  -8   7  10   24.66   36.12
  -8  -7  10   50.55   30.64
  -8   7   9   61.98   40.49
  -8  -7   9   14.92   25.95
  -8   7   8   -6.23   36.10
  -8  -7   8  -24.98   28.15
  -8   7   7    6.26   35.61
  -8  -7   7    5.02   25.84
  -8   7   6   25.08   34.70
  -8  -7   6   15.13   27.51
  -8   7   5    6.29   34.70
  -8  -7   5    5.12   27.34
  -8   7   4  -12.61   38.50
  -8  -7   4   15.53   29.46
  -8   7   3   44.19   41.48
  -8  -7   3  -10.51   29.46
  -8   7   2   50.61   44.08
  -8   7   1   63.34   42.24
  -8   7   0    6.34   37.18
  -8   7  -1  -12.61   34.82
  -8   7  -2    6.28   35.77
  -8   7  -3    6.24   36.07
  -8   7  -4   18.73   36.70
  -8   7  -5   37.14   37.72
  -8   7  -6   30.54   41.29
  -8   7  -7   12.14   36.11
  -8   7  -8   30.13   37.07
  -8   7  -9   18.05   38.72
  -8   7 -10   17.94   36.14
  -8   7 -11   -5.96   34.94
  -8   7 -12  -17.97   33.67
  -8   7 -13  -18.05   37.80
  -8   7 -14   17.81   34.39
  -8   7 -15   59.69   38.92
  -8   8  14   18.82   35.26
  -8   8  13   19.04   34.55
  -8   8  12  -12.83   34.81
  -8  -8  12   10.31   25.53
  -8   8  11   32.39   35.15
  -8  -8  11  -10.37   27.19
  -8   8  10   52.35   37.97
  -8  -8  10   10.42   26.56
  -8   8   9   79.23   44.43
  -8  -8   9   -5.23   28.02
  -8   8   8  -13.30   35.47
  -8  -8   8   15.83   28.16
  -8   8   7    6.70   36.37
  -8  -8   7  -10.73   31.00
  -8   8   6  -20.24   39.53
  -8  -8   6   21.77   30.50
  -8   8   5   61.09   42.40
  -8  -8   5   27.48   30.88
  -8   8   4  -13.57   36.87
  -8   8   3   34.07   40.26
  -8   8   2   13.64   37.67
  -8   8   1   47.92   45.05
  -8   8   0   54.53   44.52
  -8   8  -1    6.78   38.57
  -8   8  -2   27.16   41.67
  -8   8  -3   80.53   46.22
  -8   8  -4   53.43   44.62
  -8   8  -5   -6.68   39.15
  -8   8  -6   72.98   43.50
  -8   8  -7   46.22   40.92
  -8   8  -8   -6.59   36.95
  -8   8  -9  -13.14   37.99
  -8   8 -10    6.60   40.30
  -8   8 -11   26.49   36.74
  -9   0  32  -14.17   25.71
  -9   0  31   14.01   27.44
  -9   0  30    4.61   25.01
  -9   0  29   40.84   30.45
  -9   0  28   13.37   27.29
  -9   0  27   39.36   29.35
  -9   0  26   38.57   28.12
  -9   0  25    4.15   23.28
  -9   0  24   16.22   24.23
  -9   0  23    3.95   23.51
  -9   0  22   13.87   22.83
  -9   0  22    7.70   21.28
  -9   0  21   26.90   22.66
  -9   0  21   22.44   23.44
  -9   0  20    3.26   22.20
  -9   0  20  -21.82   24.48
  -9   0  19    6.33   21.86
  -9   0  19   28.21   23.57
  -9   0  18   88.75   28.56
  -9   0  18   61.69   27.15
  -9   0  17   -2.97   20.62
  -9   0  17   53.06   24.12
  -9   0  16   60.26   24.08
  -9   0  16   44.92   23.62
  -9   0  15   44.99   23.33
  -9   0  15   31.00   22.66
  -9   0  14   21.87   21.81
  -9   0  14   39.06   21.75
  -9   0  13   13.25   21.10
  -9   0  13   40.91   19.87
  -9   0  12   15.60   19.80
  -9   0  12   -2.84   19.10
  -9   0  11   30.45   21.08
  -9   0  11   54.91   22.49
  -9   0  10   51.47   21.06
  -9   0  10   40.23   21.89
  -9   0   9   -2.38   19.04
  -9   0   9    7.89   16.89
  -9   0   8   11.70   18.76
  -9   0   8   10.55   17.99
  -9   0   7   13.73   14.89
  -9   0   7    7.85   18.05
  -9   0   6   30.68   20.79
  -9   0   6    1.78   13.53
  -9   0   5  371.96   55.72
  -9   0   5  405.45   52.18
  -9   0   4   -1.64   13.34
  -9   0   4  -14.99   23.31
  -9   0   3   -6.44   12.47
  -9   0   3   -2.50   18.08
  -9   0   2    1.53   11.60
  -9   0   2    2.53   19.31
  -9   0   1    4.65   11.68
  -9   0   1  -12.91   17.91
  -9   0   0   10.52   21.14
   9   0   0  173.19   28.44
  -9   0  -1   45.60   26.42
   9   0   1  193.53   31.83
  -9   0  -2   -8.22   20.66
   9   0   2  209.05   29.93
  -9   0  -3   28.60   25.15
   9   0   3  199.42   32.30
  -9   0  -4    2.97   21.59
  -9   0  -5   24.52   23.02
  -9   0  -6   25.24   23.90
  -9   0  -7  176.15   42.97
  -9   0  -8   -3.34   22.67
  -9   0  -9   84.24   30.14
  -9   0 -10   -3.44   20.99
  -9   0 -11   31.53   25.71
  -9   0 -12   -3.90   29.51
  -9   0 -12   28.59   25.38
  -9   0 -13   -7.90   29.83
  -9   0 -13   18.16   23.89
  -9   0 -14  119.97   52.29
  -9   0 -14  294.37   53.05
  -9   0 -15  149.01   40.89
  -9   0 -15  127.21   42.84
  -9   0 -16   27.63   28.16
  -9   0 -16   20.11   28.68
  -9   0 -17   81.30   35.38
  -9   0 -17  125.82   39.85
  -9   0 -18    4.19   26.08
  -9   0 -18   45.54   32.94
  -9   0 -19   -4.32   25.66
  -9   0 -19    8.45   29.59
  -9   0 -20   53.19   33.09
  -9   0 -20   43.23   35.03
  -9   0 -21   86.58   37.45
  -9   0 -21   70.39   36.02
  -9   0 -22   -4.70   27.94
  -9   0 -22   -4.48   31.39
  -9   0 -23   29.07   31.91
  -9   0 -23   41.09   34.24
  -9   0 -24   44.99   33.23
  -9   0 -24   23.29   31.70
  -9   0 -25   15.34   30.02
  -9   0 -25    4.71   30.66
  -9   0 -26    5.32   31.78
  -9   0 -26   38.26   35.89
  -9   0 -27  -11.09   33.85
  -9   0 -27   14.62   30.53
  -9   0 -28  -19.94   33.63
  -9   0 -29  -10.20   31.19
  -9   0 -30  -20.75   34.99
  -9   1  32   14.37   27.35
  -9   1  31  -14.18   24.87
  -9   1  30   -4.66   25.70
  -9   1  29   27.47   28.26
  -9   1  28   17.96   27.12
  -9  -1  28    8.55   22.89
  -9  -1  27    8.40   23.24
  -9   1  27   17.59   26.21
  -9   1  26   25.82   26.36
  -9  -1  26    4.12   24.22
  -9  -1  25   -4.03   24.28
  -9   1  25   12.61   24.28
  -9  -1  24   27.66   27.13
  -9   1  24   -8.20   24.37
  -9   1  23    3.97   23.94
  -9  -1  23   -3.85   21.91
  -9   1  22    3.87   23.62
  -9  -1  22  -22.51   26.82
  -9   1  22    6.88   21.30
  -9  -1  21    3.65   22.32
  -9   1  21    7.51   22.67
  -9   1  21   20.05   22.98
  -9  -1  20    7.08   21.94
  -9   1  20   10.93   23.69
  -9   1  20    3.25   22.08
  -9  -1  19   10.31   20.99
  -9   1  19   -3.50   21.40
  -9  -1  19    6.24   21.66
  -9   1  19    6.31   20.99
  -9  -1  18   33.39   23.14
  -9   1  18   37.32   24.19
  -9  -1  18   60.39   25.35
  -9   1  18   45.88   25.30
  -9   1  17  -13.14   21.11
  -9  -1  17   12.92   20.00
  -9   1  17   11.91   21.68
  -9  -1  17   11.61   21.72
  -9   1  16   41.31   23.93
  -9  -1  16   12.58   23.09
  -9   1  16   51.97   24.03
  -9  -1  16   59.39   24.23
  -9   1  15   27.74   21.07
  -9  -1  15   27.52   22.17
  -9   1  15    8.45   20.82
  -9  -1  15    2.72   21.71
  -9   1  14   38.72   23.72
  -9  -1  14   56.12   23.54
  -9  -1  14   45.05   23.90
  -9   1  14   30.49   21.86
  -9   1  13   -2.88   18.08
  -9  -1  13    8.64   18.98
  -9   1  13   21.62   19.16
  -9  -1  13   10.25   17.26
  -9   1  12   13.96   18.98
  -9  -1  12   31.01   21.45
  -9   1  12   29.33   21.34
  -9  -1  12   34.55   20.98
  -9  -1  11   30.74   19.00
  -9   1  11   18.33   18.97
  -9   1  11   13.59   18.14
  -9  -1  11   30.45   20.22
   9   1 -11    5.05   28.54
  -9  -1  10   52.31   21.37
  -9   1  10   28.21   20.35
   9   1 -10   -0.86   27.88
  -9  -1  10   21.86   19.29
  -9   1  10   37.04   22.08
  -9  -1   9   16.09   18.79
   9   1  -9  -50.87   25.82
  -9   1   9    2.59   17.76
  -9  -1   9    5.41   17.58
  -9  -1   9   19.88   17.38
  -9   1   9    2.50   19.05
  -9  -1   8  114.20   29.00
  -9   1   8  139.74   30.07
  -9  -1   8  147.47   31.11
  -9   1   8  100.63   28.90
  -9  -1   7   33.40   21.50
  -9   1   7   32.61   20.05
  -9  -1   7   49.37   23.41
  -9   1   7   51.05   22.53
  -9   1   6   67.28   23.79
  -9  -1   6   63.87   23.75
  -9  -1   6   64.21   22.68
  -9  -1   5  282.18   46.65
  -9   1   5  221.25   44.28
  -9  -1   5  185.78   42.34
  -9  -1   4  200.78   38.31
  -9   1   4  127.81   34.59
  -9  -1   4  162.64   35.67
  -9  -1   3   41.69   22.41
  -9   1   3   17.01   17.80
  -9  -1   3   26.10   18.83
  -9  -1   2   10.36   15.78
  -9  -1   2   -5.31   20.71
  -9   1   2    9.73   17.39
  -9  -1   1   14.62   16.45
  -9   1   1   27.17   18.93
  -9  -1   1    5.35   19.61
  -9  -1   0   44.90   20.03
  -9   1   0   75.59   24.23
  -9  -1   0   27.23   22.25
  -9   1  -1  107.80   30.16
  -9  -1  -1  109.90   32.39
  -9   1  -2  199.05   44.37
  -9  -1  -2  229.80   46.90
  -9   1  -3   27.05   21.84
  -9  -1  -3   15.11   22.82
  -9  -1  -4   75.09   27.16
  -9   1  -4   44.58   23.39
  -9   1  -5   77.84   28.23
  -9  -1  -5  109.72   34.15
  -9   1  -6    2.97   19.55
  -9  -1  -6   10.04   25.69
  -9   1  -7   77.18   27.92
   9   1   7   85.48   37.39
  -9  -1  -7   85.85   32.48
  -9   1  -8  116.18   31.45
  -9  -1  -8  159.91   36.66
   9   1   9  105.50   42.72
  -9   1  -9  155.53   38.40
  -9  -1  -9  142.26   41.14
  -9  -1 -10   40.01   28.14
  -9   1 -10   28.85   24.24
  -9  -1 -10  -24.31   26.89
  -9   1 -11    6.52   22.60
  -9  -1 -11   -7.44   24.24
  -9  -1 -11    3.53   27.00
  -9  -1 -12   45.65   28.60
  -9   1 -12   26.47   25.26
  -9  -1 -12   14.36   27.61
  -9  -1 -13   70.16   31.32
  -9   1 -13   47.10   29.14
  -9  -1 -13   25.09   30.80
  -9   1 -13   12.50   32.73
  -9  -1 -14   16.01   26.54
  -9   1 -14   44.57   27.83
  -9  -1 -14   14.57   27.49
  -9   1 -14   21.04   34.31
  -9  -1 -15  115.58   36.03
  -9   1 -15   73.62   31.90
  -9  -1 -15  129.17   36.02
  -9   1 -15   25.43   34.91
  -9   1 -16  133.71   40.24
  -9  -1 -16  170.37   44.68
  -9  -1 -16  132.37   40.90
  -9   1 -16  140.71   45.71
  -9  -1 -17   48.34   32.63
  -9   1 -17    7.43   23.64
  -9   1 -17   -4.28   30.60
  -9  -1 -17    7.75   26.65
  -9  -1 -18   27.20   29.43
  -9   1 -18   30.62   27.42
  -9  -1 -18   15.93   27.68
  -9   1 -18   47.39   33.62
  -9  -1 -19   65.51   34.40
  -9   1 -19  102.47   34.11
  -9   1 -19   38.96   31.10
  -9  -1 -19   28.49   27.06
  -9   1 -20    4.40   30.81
  -9  -1 -20  -12.50   29.46
  -9  -1 -20  -19.20   29.31
  -9   1 -20   28.28   27.73
  -9   1 -21   71.51   35.35
  -9  -1 -21   55.44   34.11
  -9   1 -21   41.65   29.60
  -9  -1 -21  108.96   40.12
  -9  -1 -22   48.02   32.15
  -9   1 -22   27.33   31.98
  -9  -1 -22  -15.32   31.67
  -9  -1 -23  -17.73   28.47
  -9   1 -23   13.85   30.00
  -9  -1 -23  -10.52   31.26
  -9  -1 -24    9.03   29.34
  -9   1 -24   -4.68   32.80
  -9  -1 -24   -5.42   29.90
  -9  -1 -25  -18.50   31.07
  -9   1 -25   19.01   31.23
  -9  -1 -25    5.55   36.03
  -9  -1 -26   66.50   36.70
  -9   1 -26    4.79   32.50
  -9  -1 -26   23.10   32.15
  -9   1 -27   38.77   32.28
  -9  -1 -27   19.41   32.32
  -9  -1 -27  -12.00   36.23
  -9   1 -28   19.68   32.42
  -9  -1 -28   44.87   35.34
  -9  -1 -28   49.88   40.40
  -9   1 -29   40.14   33.83
  -9  -1 -29   -5.10   32.85
  -9  -1 -29   25.87   38.00
  -9  -1 -30  -15.66   34.32
  -9   1 -30   -5.08   31.88
  -9  -1 -30   -6.79   38.07
  -9  -1 -31  -13.89   39.56
  -9   2  31  -28.27   26.74
  -9   2  30  -23.16   26.59
  -9   2  29   18.17   25.99
  -9   2  28    8.90   24.57
  -9   2  27  100.07   35.36
  -9   2  26   16.99   24.67
  -9   2  25   12.32   25.14
  -9   2  24   15.98   22.19
  -9   2  24   18.04   21.59
  -9   2  23  -19.43   25.86
  -9   2  23    3.51   22.30
  -9   2  22   22.66   23.76
  -9   2  22    6.82   22.26
  -9   2  21   -3.67   24.00
  -9  -2  21   23.96   22.43
  -9   2  21   49.79   26.06
  -9   2  20   17.70   23.87
  -9  -2  20   29.92   22.42
  -9   2  20   -3.23   20.58
  -9   2  19  -10.29   22.28
  -9  -2  19   22.71   21.55
  -9   2  19   -9.43   22.68
  -9  -2  18   22.00   20.65
  -9   2  18   36.51   23.20
  -9   2  18   30.55   21.43
  -9   2  17   19.10   20.96
  -9  -2  17   18.42   19.99
  -9   2  17   -5.96   21.13
  -9   2  16   -3.08   20.69
  -9  -2  16    3.01   20.41
  -9   2  16    2.90   21.10
  -9  -2  15  113.48   28.71
  -9   2  15   65.56   25.12
  -9   2  15   65.78   27.15
  -9  -2  14   51.48   22.95
  -9   2  14    2.88   18.39
  -9   2  14   28.01   21.43
  -9  -2  13   62.05   24.08
  -9   2  13   27.94   20.22
  -9   2  13   43.86   22.65
  -9   2  12   24.32   18.55
  -9  -2  12    5.57   17.68
  -9   2  12  -13.58   21.70
  -9   2  11  156.89   36.67
  -9  -2  11  197.54   38.67
  -9  -2  11  207.39   42.93
  -9   2  11  128.57   37.05
  -9  -2  10   66.49   24.35
  -9   2  10   58.46   22.56
  -9  -2  10   39.80   26.29
  -9   2  10   47.46   22.09
  -9   2   9   41.38   21.96
  -9   2   9   64.50   23.11
  -9  -2   9   46.83   22.96
  -9  -2   9   91.06   27.96
  -9   2   8   10.20   17.97
  -9   2   8   19.39   16.60
  -9  -2   8   33.26   19.73
  -9  -2   8   26.84   21.55
  -9   2   7  162.40   36.26
  -9   2   7  187.92   38.49
  -9  -2   7  174.46   39.20
  -9  -2   7  145.69   37.01
  -9   2   6   21.47   19.96
  -9  -2   6   15.38   20.78
  -9  -2   6   39.45   24.12
  -9  -2   5  661.60  109.51
  -9   2   5  703.57  109.29
  -9  -2   5  611.26  109.79
  -9   2   4  265.64   52.50
  -9  -2   4  288.12   60.64
  -9  -2   4  291.36   55.78
  -9  -2   3   43.69   26.27
  -9   2   3   56.61   22.30
  -9  -2   3   -2.65   20.25
  -9  -2   2  129.39   34.43
  -9   2   2  147.36   31.75
  -9  -2   2  110.42   33.12
  -9  -2   1    5.31   22.23
  -9  -2   1   22.25   23.43
  -9   2   1   32.86   20.12
  -9  -2   0  -18.80   22.11
  -9   2   0   -2.39   18.65
  -9  -2   0   17.21   22.19
  -9  -2  -1   88.56   29.36
  -9  -2  -1   47.61   25.77
  -9   2  -1   89.07   25.10
  -9  -2  -2   49.03   24.91
  -9   2  -2   59.88   24.73
  -9   2  -3  247.31   54.44
  -9  -2  -3  365.60   60.32
  -9  -2  -4    3.31   22.77
  -9   2  -4   18.53   21.21
  -9  -2  -5  268.00   59.09
  -9   2  -5  308.15   56.50
  -9   2  -6    2.92   20.80
  -9   2  -6   22.27   20.76
  -9  -2  -6   24.24   25.08
  -9   2  -7  142.92   37.53
  -9  -2  -7  191.26   42.76
  -9   2  -7  239.83   40.27
  -9  -2  -8   32.55   27.54
  -9   2  -8   35.10   23.95
  -9  -2  -8   54.33   27.98
  -9  -2  -9  763.36  118.37
  -9   2  -9  800.30  114.85
  -9  -2  -9  507.65  112.47
  -9  -2 -10   40.04   27.18
  -9  -2 -10   64.90   31.00
  -9   2 -10   20.68   22.60
  -9  -2 -11   59.47   32.14
  -9   2 -11  107.58   30.41
  -9  -2 -11  124.73   37.00
  -9  -2 -12   41.55   26.06
  -9   2 -12   30.18   22.02
  -9  -2 -12   60.27   30.41
  -9  -2 -13   68.33   30.29
  -9   2 -13   85.27   29.03
  -9  -2 -13  119.87   38.87
  -9  -2 -14   43.54   28.72
  -9  -2 -14   38.46   29.99
  -9   2 -14    8.74   31.83
  -9  -2 -15  120.67   34.10
  -9  -2 -15   92.71   38.87
  -9   2 -15   79.01   39.65
  -9  -2 -16   -3.56   26.65
  -9  -2 -16    9.12   31.63
  -9   2 -16  -13.21   32.65
  -9  -2 -17   84.83   37.00
  -9   2 -17   66.18   37.50
  -9  -2 -17   73.12   31.09
  -9  -2 -18    4.87   28.95
  -9   2 -18   30.85   32.10
  -9  -2 -18   -3.76   26.60
  -9   2 -19    4.42   29.71
  -9  -2 -19    3.87   26.53
  -9  -2 -19   -5.01   27.16
  -9  -2 -20   35.50   29.54
  -9   2 -20   -4.42   29.42
  -9  -2 -20    5.15   29.82
  -9  -2 -21   -8.08   28.31
  -9   2 -21    8.95   29.73
  -9  -2 -21   -5.32   32.04
  -9  -2 -22  -12.45   27.62
  -9   2 -22    4.55   32.19
  -9  -2 -22  -16.46   33.09
  -9  -2 -23   17.07   29.15
  -9   2 -23    9.18   31.97
  -9  -2 -23   39.65   33.81
  -9   2 -24   18.57   30.15
  -9  -2 -24   -8.81   27.60
  -9  -2 -24   -5.79   32.96
  -9   2 -25   -4.70   29.83
  -9  -2 -25  -13.65   29.23
  -9  -2 -25   -6.03   34.35
  -9   2 -26   -4.75   29.46
  -9  -2 -26   55.97   34.00
  -9  -2 -26   -6.28   34.69
  -9   2 -27   19.10   31.03
  -9  -2 -27   14.36   30.01
  -9  -2 -27  -25.79   38.32
  -9   2 -28    9.62   28.06
  -9  -2 -28  -19.69   33.30
  -9  -2 -28  -66.92   42.11
  -9   2 -29   -4.87   29.87
  -9  -2 -29  -40.25   35.37
  -9  -2 -29    6.94   39.00
  -9   2 -30   29.65   34.15
  -9  -2 -30   21.83   41.60
  -9   3  30   -4.17   23.76
  -9   3  30   -4.49   24.77
  -9   3  29   -4.07   23.60
  -9   3  29   30.80   24.34
  -9   3  28   15.89   22.68
  -9   3  28    8.61   24.56
  -9   3  27    3.87   24.09
  -9   3  27   37.83   25.80
  -9   3  26   75.44   30.39
  -9   3  26   57.39   29.86
  -9   3  25    7.35   20.96
  -9   3  25   11.97   22.06
  -9   3  24   53.66   27.32
  -9   3  24   34.92   25.18
  -9   3  23    3.48   21.87
  -9   3  23   15.08   23.06
  -9   3  22   27.15   22.97
  -9   3  22   10.88   20.50
  -9   3  21   16.55   22.86
  -9   3  21   17.57   22.70
  -9   3  20   32.16   22.87
  -9   3  20   20.43   22.21
  -9   3  19    6.28   20.66
  -9   3  19    9.89   18.23
  -9   3  18   -6.10   20.88
  -9   3  18   44.48   23.05
  -9   3  17   17.91   20.39
  -9   3  17   30.72   20.52
  -9   3  16   76.70   27.40
  -9   3  16  117.86   30.19
  -9   3  15  -11.57   19.86
  -9   3  15   17.09   17.62
  -9   3  14    8.51   20.30
  -9   3  14   19.30   19.75
  -9  -3  14   50.13   29.71
  -9   3  13   14.07   20.79
  -9   3  13   42.65   19.58
  -9  -3  13   32.76   26.67
  -9   3  12  -19.46   22.38
  -9  -3  12   -3.89   24.39
  -9   3  12   15.53   16.22
  -9  -3  12   25.77   19.45
  -9   3  11   93.21   29.07
  -9   3  11   80.25   26.17
  -9  -3  11  138.16   35.97
  -9  -3  11  122.18   29.06
  -9   3  10  211.71   49.43
  -9   3  10  244.02   49.31
  -9  -3  10  298.99   54.86
  -9  -3  10  289.91   50.75
  -9   3   9    2.67   20.31
  -9   3   9   14.30   17.36
  -9  -3   9   46.38   28.81
  -9  -3   9   22.68   21.03
  -9   3   8  201.00   41.55
  -9   3   8  156.27   38.32
  -9  -3   8  197.39   44.80
  -9  -3   8  210.82   41.07
  -9   3   7   -7.93   19.49
  -9   3   7  -11.46   16.44
  -9  -3   7   -6.93   26.39
  -9  -3   7  -10.28   18.41
  -9   3   6  274.02   52.24
  -9  -3   6  308.11   58.75
  -9  -3   6  282.73   54.36
  -9   3   5   66.42   23.15
  -9  -3   5  125.27   37.54
  -9  -3   5   83.12   29.97
  -9   3   4   80.22   25.19
  -9  -3   4  143.35   33.82
  -9  -3   4  100.30   28.67
  -9   3   3   34.09   18.52
  -9  -3   3   75.68   31.78
  -9  -3   3   63.04   26.37
  -9   3   2  159.81   40.03
  -9  -3   2  251.58   46.88
  -9  -3   2  242.25   47.12
  -9   3   1  139.88   35.76
  -9  -3   1  170.82   39.22
  -9  -3   1  234.01   46.40
  -9   3   0    2.29   17.00
  -9  -3   0    5.99   21.20
  -9  -3   0    3.30   25.54
  -9   3  -1  106.51   27.62
  -9  -3  -1  111.27   31.39
  -9  -3  -1   63.88   31.37
  -9  -3  -2   61.13   29.35
  -9   3  -2   85.66   25.33
  -9   3  -3  -26.63   20.74
  -9  -3  -3   19.81   24.57
  -9  -3  -4   84.33   32.22
  -9   3  -4  134.03   38.51
  -9  -3  -5  127.85   36.98
  -9   3  -5  109.97   38.01
  -9  -3  -6  290.13   53.18
  -9   3  -6  186.97   51.61
  -9  -3  -7  204.06   46.46
  -9   3  -7  170.20   47.27
  -9  -3  -8  123.54   38.24
  -9   3  -8  108.77   37.83
  -9  -3  -9   96.14   35.64
  -9  -3 -10   -2.67   20.65
  -9  -3 -10    7.90   25.37
  -9  -3 -11   49.77   24.24
  -9  -3 -11    4.08   27.45
  -9  -3 -12   83.40   28.63
  -9  -3 -12   96.78   35.19
  -9  -3 -13   95.09   28.88
  -9  -3 -13   30.60   30.99
  -9  -3 -14   46.11   25.26
  -9  -3 -14   54.27   32.70
  -9   3 -14   -9.01   33.18
  -9  -3 -15   31.81   24.12
  -9  -3 -15    4.68   30.83
  -9   3 -15    4.49   32.45
  -9  -3 -16   55.98   25.56
  -9  -3 -16   29.04   29.39
  -9   3 -16   26.61   32.54
  -9  -3 -17   14.99   29.70
  -9  -3 -17   10.15   25.08
  -9   3 -17  -17.70   31.31
  -9  -3 -18  -15.43   33.04
  -9  -3 -18   13.93   22.64
  -9   3 -18   22.00   33.77
  -9  -3 -19   37.11   34.98
  -9  -3 -19   32.42   27.17
  -9   3 -19   57.18   33.74
  -9  -3 -20   27.40   31.41
  -9   3 -20    8.77   29.07
  -9  -3 -20   37.20   26.59
  -9  -3 -21   16.97   33.60
  -9   3 -21   57.49   34.09
  -9  -3 -21   34.73   29.37
  -9  -3 -22   23.36   35.24
  -9   3 -22   13.37   30.33
  -9  -3 -22    4.01   27.26
  -9  -3 -23   65.80   41.22
  -9   3 -23   13.53   29.20
  -9  -3 -23   16.56   27.15
  -9  -3 -24   43.63   38.18
  -9  -3 -24    8.52   27.52
  -9   3 -24   18.16   31.30
  -9  -3 -25   51.27   40.15
  -9   3 -25   50.31   32.98
  -9  -3 -25   30.84   29.64
  -9  -3 -26   53.30   39.31
  -9  -3 -26   18.11   29.07
  -9  -3 -27   27.70   39.47
  -9  -3 -27    9.29   28.83
  -9  -3 -28  -28.70   39.58
  -9  -3 -28   38.03   33.31
  -9  -3 -29   -4.87   30.50
  -9   4  28    7.83   20.91
  -9   4  28    4.11   22.33
  -9   4  27   11.49   23.16
  -9   4  27   16.05   21.87
  -9   4  26    3.74   22.83
  -9   4  26   -7.82   21.21
  -9   4  25   29.18   23.09
  -9   4  25   15.22   21.91
  -9   4  24  -14.19   21.70
  -9   4  24   -3.70   20.44
  -9   4  23  -10.39   20.94
  -9   4  23  -14.23   22.64
  -9   4  22   13.53   19.54
  -9   4  22   -6.90   20.51
  -9   4  21    3.29   20.09
  -9   4  21   -6.68   18.14
  -9   4  20    3.22   20.26
  -9   4  20   25.91   19.63
  -9   4  19   53.54   22.20
  -9   4  19   -6.24   19.22
  -9  -4  19   20.19   28.40
  -9   4  18    3.11   19.79
  -9   4  18   27.18   20.78
  -9  -4  18   -9.92   29.12
  -9   4  17   12.22   19.14
  -9   4  17   -5.84   18.07
  -9  -4  17    9.76   27.36
  -9   4  16   20.95   20.03
  -9   4  16   30.79   18.37
  -9  -4  16   19.22   29.59
  -9   4  15    8.90   19.55
  -9   4  15   35.20   20.17
  -9  -4  15   22.93   28.56
  -9   4  14   20.47   18.92
  -9   4  14   10.49   17.39
  -9  -4  14   17.67   26.72
  -9   4  13   14.47   21.16
  -9   4  13   22.83   18.75
  -9  -4  13   -4.32   25.43
  -9   4  12   17.14   18.81
  -9   4  12   27.13   17.55
  -9  -4  12   12.82   25.23
  -9   4  11    2.81   18.91
  -9   4  11    4.78   15.39
  -9  -4  11   25.17   25.97
  -9   4  10   13.95   19.33
  -9   4  10   18.63   17.15
  -9  -4  10   20.41   26.33
  -9   4   9   63.59   23.66
  -9   4   9   41.00   19.57
  -9  -4   9   20.45   26.43
  -9   4   8   27.67   23.90
  -9  -4   8   84.97   32.76
  -9   4   8   42.37   18.91
  -9  -4   7   32.10   27.54
  -9   4   7   39.50   18.15
  -9  -4   6   15.98   27.81
  -9  -4   5  145.71   41.25
  -9  -4   4   45.58   29.23
  -9  -4   3   57.15   30.71
  -9  -4   2   60.58   25.52
  -9  -4   2   26.76   27.90
  -9  -4   1  164.97   36.82
  -9  -4   1   96.13   36.23
  -9  -4   0  345.73   66.65
  -9  -4   0  295.20   61.40
  -9  -4  -1   40.81   24.24
  -9   4  -1    9.16   32.01
  -9  -4  -2   67.49   28.21
  -9   4  -2  126.39   39.83
  -9  -4  -3   79.28   30.07
  -9   4  -3   71.55   38.82
  -9  -4  -4  190.34   44.60
  -9   4  -4  167.35   48.58
  -9  -4  -5   49.05   27.77
  -9   4  -5   -4.36   28.84
  -9  -4  -6   46.86   26.91
  -9   4  -6   12.95   29.38
  -9  -4  -7   29.67   26.32
  -9   4  -7   72.82   35.88
  -9  -4  -8   76.43   29.95
  -9   4  -8   38.31   33.08
  -9  -4  -9   59.20   30.58
  -9   4  -9   71.33   34.64
  -9  -4 -10  163.70   41.94
  -9   4 -10  120.46   42.01
  -9  -4 -11   33.95   31.03
  -9  -4 -12   35.19   29.71
  -9  -4 -13   36.40   31.39
  -9  -4 -14    4.71   29.17
  -9   4 -14    4.52   31.67
  -9  -4 -15   34.18   33.21
  -9   4 -15   -4.48   29.50
  -9  -4 -16   -5.03   28.66
  -9  -4 -17    5.20   32.17
  -9  -4 -18   32.27   37.61
  -9  -4 -19   38.92   34.46
  -9  -4 -20  138.01   51.39
  -9  -4 -21  -23.73   39.59
  -9  -4 -22    6.08   35.12
  -9  -4 -23   44.36   41.23
  -9  -4 -24   13.20   37.61
  -9  -4 -25  -40.70   40.22
  -9  -4 -26   -7.05   36.98
  -9  -4 -27   21.94   36.37
  -9   5  26   10.98   19.87
  -9   5  26   -7.34   21.19
  -9   5  25    7.13   19.98
  -9  -5  25  -17.46   29.96
  -9   5  25  -10.78   19.51
  -9   5  24   10.38   20.43
  -9  -5  24   -5.75   30.25
  -9   5  24   35.20   22.72
  -9   5  23   30.26   21.85
  -9  -5  23   17.04   31.51
  -9   5  23   17.23   22.38
  -9  -5  22   11.22   27.22
  -9   5  22  -10.22   21.35
  -9  -5  21    5.37   27.19
  -9   5  21   16.70   19.94
  -9  -5  20   10.60   30.18
  -9   5  20    3.28   19.76
  -9  -5  19   31.44   30.70
  -9   5  19   35.32   21.72
  -9  -5  18   20.24   25.55
  -9   5  18  -12.62   19.77
  -9  -5  17    4.97   26.98
  -9   5  17   12.53   20.39
  -9  -5  16   29.48   30.26
  -9   5  16   24.68   19.73
  -9  -5  15  -14.49   26.29
  -9   5  15  -12.21   21.47
  -9  -5  14   28.74   27.67
  -9   5  14   33.13   22.03
  -9  -5  13   28.01   27.02
  -9   5  13    2.98   19.46
  -9  -5  12  -14.04   27.44
  -9   5  12   11.75   19.95
  -9  -5  11    9.27   25.15
  -9   5  11   -2.91   18.67
  -9  -5  10    4.62   25.47
  -9   5  10   -2.91   21.16
  -9  -5   9    4.58   25.29
  -9   5   9    2.90   19.50
  -9  -5   8   18.28   24.94
  -9  -5   7   22.51   27.34
  -9  -5   6   75.47   32.83
  -9  -5   5   13.07   27.71
  -9  -5   4   52.47   30.73
  -9  -5   3   48.23   31.26
  -9  -5   2   79.30   34.87
  -9   5   2   69.70   42.36
  -9   5   1  117.02   44.49
  -9  -5   1   89.45   37.26
  -9   5   0   26.48   33.53
  -9  -5   0   36.28   29.85
  -9   5  -1    5.24   34.82
  -9   5  -2   20.82   34.73
  -9   5  -3  129.08   46.18
  -9   5  -4   41.01   38.16
  -9   5  -5   15.29   33.18
  -9   5  -6   65.89   38.86
  -9   5  -7  -10.03   33.00
  -9   5  -8    9.96   30.83
  -9  -5  -9   44.39   28.52
  -9   5  -9   24.63   35.28
  -9  -5 -10   20.97   26.27
  -9   5 -10  -24.35   31.27
  -9  -5 -11   26.10   29.00
  -9   5 -11    4.80   30.14
  -9  -5 -12    9.03   29.36
  -9  -5 -13  -13.99   28.93
  -9  -5 -14   -4.82   27.88
  -9  -5 -15   24.95   29.90
  -9  -5 -16    5.17   29.00
  -9  -5 -17   21.42   31.09
  -9  -5 -18   77.68   39.84
  -9  -5 -19   17.19   34.14
  -9  -5 -20  -35.27   37.66
  -9  -5 -21  -18.41   36.07
  -9  -5 -22   32.01   36.75
  -9  -5 -23  -19.76   36.45
  -9  -5 -24    6.86   40.76
  -9   6  23    3.46   19.72
  -9  -6  22   -5.49   27.74
  -9   6  22    3.44   20.43
  -9  -6  21   -5.45   28.63
  -9   6  21   20.31   21.27
  -9  -6  20  -16.11   27.68
  -9   6  20   36.67   23.16
  -9  -6  19   37.31   28.58
  -9   6  19    9.88   20.31
  -9  -6  18    5.20   26.28
  -9  -6  17   -5.17   26.63
  -9  -6  16    5.19   24.67
  -9  -6  15    5.17   28.04
  -9  -6  14  -15.37   27.88
  -9  -6  13  -15.25   28.13
  -9  -6  12   30.45   31.32
  -9  -6  11   25.29   31.52
  -9  -6  10  -14.95   30.52
  -9  -6   9   -4.91   25.28
  -9   6   8   -6.03   36.36
  -9  -6   8   14.77   28.03
  -9   6   7   36.19   38.96
  -9  -6   7   24.17   28.65
  -9  -6   6   -4.85   26.75
  -9   6   6   12.06   36.34
  -9  -6   5   43.77   31.15
  -9   6   5    6.04   38.57
  -9  -6   4   97.59   37.00
  -9   6   4   60.30   43.20
  -9  -6   3  -14.85   29.89
  -9   6   3   59.99   39.90
  -9  -6   2  -15.04   27.66
  -9   6   2   11.97   37.51
  -9   6   1   11.94   38.83
  -9   6   0   29.74   34.65
  -9   6  -1   17.78   36.75
  -9   6  -2   35.41   39.58
  -9   6  -3  -11.76   36.43
  -9   6  -4   29.32   37.91
  -9   6  -5   75.54   43.43
  -9   6  -6   34.62   38.27
  -9   6  -7   22.84   33.64
  -9   6  -8   28.24   36.07
  -9   6  -9   -5.56   35.69
  -9   6 -10    5.51   34.51
  -9   6 -11   32.73   34.11
  -9   6 -12    5.42   32.20
  -9   7  17   -6.09   31.36
  -9  -7  17    5.42   28.42
  -9   7  16  -12.31   36.61
  -9  -7  16  -10.84   32.25
  -9   7  15    6.21   37.06
  -9  -7  15   37.82   31.83
  -9   7  14   -6.26   35.67
  -9  -7  14   21.62   27.34
  -9   7  13   -6.31   37.12
  -9  -7  13  -26.67   30.03
  -9   7  12  -31.78   37.36
  -9  -7  12  -10.51   25.66
  -9   7  11    6.42   39.35
  -9  -7  11   31.62   30.18
  -9   7  10  -32.30   40.98
  -9  -7  10   20.70   27.13
  -9   7   9    6.47   36.83
  -9  -7   9   -5.19   28.61
  -9   7   8   26.02   36.00
  -9  -7   8   15.60   30.18
  -9   7   7   13.07   39.41
  -9  -7   7   10.47   27.49
  -9   7   6    6.56   37.32
  -9  -7   6  -10.51   27.05
  -9   7   5    6.57   39.05
  -9  -7   5   10.66   27.46
  -9   7   4   26.33   39.82
  -9  -7   4   21.60   29.02
  -9   7   3   13.18   39.70
  -9  -7   3   65.31   33.88
  -9   7   2   39.54   41.71
  -9   7   1   19.79   41.95
  -9   7   0  -19.79   37.09
  -9   7  -1   85.21   46.79
  -9   7  -2   13.10   37.89
  -9   7  -3   32.59   41.63
  -9   7  -4   64.62   44.50
  -9   7  -5  -19.19   38.65
  -9   7  -6  -25.52   42.57
  -9   7  -7   25.12   37.00
  -9   7  -8   87.18   45.98
  -9   7  -9   18.51   37.77
  -9   7 -10  -12.25   35.94
  -9   7 -11   30.47   35.49
  -9   7 -12   36.32   37.37
  -9   7 -13   12.12   34.53
  -9   8  10  -13.57   35.63
  -9   8   9   27.38   36.36
  -9  -8   9   48.89   33.69
  -9   8   8   27.62   38.71
  -9  -8   8  -22.04   31.38
  -9   8   7   -6.95   37.75
  -9  -8   7   27.90   30.84
  -9   8   6   14.00   40.44
  -9  -8   6    5.63   28.46
  -9   8   5   49.26   43.05
  -9   8   4   21.23   41.59
  -9   8   3   91.79   48.42
  -9   8   2   -7.09   37.83
  -9   8   1   21.25   41.03
  -9   8   0   -7.10   38.54
  -9   8  -1   21.18   39.07
  -9   8  -2    7.01   38.04
  -9   8  -3   21.02   41.19
  -9   8  -4  -13.83   40.58
  -9   8  -5   34.32   39.41
  -9   8  -6   -6.85   40.17
  -9   8  -7  -13.59   37.52
  -9   8  -8   67.47   45.98
 -10   0  31   -4.71   26.81
 -10   0  30   -4.66   25.27
 -10   0  29    4.59   24.93
 -10   0  28    9.05   25.78
 -10   0  27   -4.45   24.53
 -10   0  26   21.83   27.70
 -10   0  26  -11.96   24.36
 -10   0  25   42.78   26.85
 -10   0  25   -7.78   25.32
 -10   0  24   12.60   23.61
 -10   0  24   11.38   23.83
 -10   0  23   -8.21   24.07
 -10   0  23   -3.68   23.08
 -10   0  22   -8.02   25.12
 -10   0  22   -3.59   23.59
 -10   0  21   27.35   24.44
 -10   0  21   20.96   24.50
 -10   0  20   -7.61   23.29
 -10   0  20  -13.54   24.46
 -10   0  19  -11.10   20.74
 -10   0  19    6.59   22.15
 -10   0  18   18.05   23.97
 -10   0  18   29.13   25.48
 -10   0  17   17.52   23.11
 -10   0  17    9.43   20.99
 -10   0  16   17.13   20.38
 -10   0  16   -3.06   20.61
 -10   0  15    6.65   21.59
 -10   0  15  -12.04   22.12
 -10   0  14   29.18   22.72
 -10   0  14  -11.76   21.61
 -10   0  13    3.18   19.66
 -10   0  13  -11.46   22.00
 -10   0  12   -3.12   19.29
 -10   0  12    2.78   20.22
 -10   0  11   -6.06   20.18
 -10   0  11  -10.82   20.79
 -10   0  10   -2.99   20.54
 -10   0  10   10.63   19.87
 -10   0   9  -11.87   20.41
 -10   0   9   -5.21   18.84
 -10   0   8   61.98   24.85
 -10   0   7   69.25   26.41
 -10   0   6   11.42   19.25
 -10   0   5   22.54   22.42
 -10   0   4  103.97   30.22
 -10   0   3   76.71   28.00
 -10   0   2  247.87   49.87
 -10   0   1   -5.86   20.96
 -10   0   0  106.19   31.89
 -10   0  -1   83.84   29.55
 -10   0  -2   58.63   25.28
 -10   0  -3   15.86   20.50
 -10   0  -4   -3.28   21.78
 -10   0  -5   57.36   27.71
 -10   0  -6   -3.46   21.95
 -10   0  -7   -7.13   23.18
 -10   0  -8   65.49   30.69
 -10   0  -9   25.79   25.84
 -10   0 -10   67.03   30.98
 -10   0 -11  -22.74   28.06
 -10   0 -12    8.46   31.23
 -10   0 -12   30.79   27.66
 -10   0 -13   -4.21   31.68
 -10   0 -13   54.80   29.23
 -10   0 -14   29.72   35.27
 -10   0 -14  159.45   37.81
 -10   0 -15    4.08   26.17
 -10   0 -15  -12.84   29.06
 -10   0 -16   -4.18   25.55
 -10   0 -16    8.59   29.47
 -10   0 -17   -4.30   27.24
 -10   0 -17    4.33   31.55
 -10   0 -18  105.88   39.91
 -10   0 -18  139.56   44.02
 -10   0 -19   77.05   35.87
 -10   0 -19   26.62   33.46
 -10   0 -20   -4.66   28.88
 -10   0 -20   40.62   34.69
 -10   0 -21   18.43   30.99
 -10   0 -21   47.65   33.39
 -10   0 -22    9.34   31.09
 -10   0 -22   14.65   29.07
 -10   0 -23   -4.74   32.27
 -10   0 -23  -20.07   27.30
 -10   0 -24   -4.82   29.84
 -10   0 -24   20.63   29.37
 -10   0 -25   43.77   35.92
 -10   0 -25   37.08   33.33
 -10   0 -26   34.58   32.95
 -10   0 -26    5.40   31.33
 -10   0 -27   24.98   33.07
 -10   0 -27   28.01   35.75
 -10   0 -28   76.12   40.60
 -10   0 -29   46.57   37.97
 -10   1  31   23.62   27.30
 -10   1  31  -17.69   29.07
 -10   1  30   23.31   27.00
 -10   1  30    4.33   23.97
 -10   1  29    9.19   26.27
 -10   1  29   25.43   26.68
 -10   1  28   13.55   23.24
 -10  -1  28  -13.22   26.19
 -10   1  28   16.58   24.98
 -10   1  27   13.30   26.35
 -10  -1  27   21.68   27.17
 -10   1  27  -16.19   25.99
 -10   1  26   30.40   27.28
 -10  -1  26   -4.26   23.58
 -10   1  26   27.65   25.43
 -10   1  25   46.76   27.53
 -10  -1  25   29.26   27.40
 -10   1  25   34.68   27.29
 -10   1  24   16.63   24.71
 -10  -1  24    4.09   23.64
 -10   1  24   -7.52   24.13
 -10   1  23   12.18   23.80
 -10  -1  23    4.02   24.21
 -10   1  23   -3.65   23.43
 -10   1  22   -3.96   23.21
 -10  -1  22   -3.92   21.28
 -10   1  22   -3.56   22.30
 -10   1  21  -15.42   24.46
 -10  -1  21   11.47   23.96
 -10   1  21   10.41   21.46
 -10   1  20  -18.76   20.72
 -10  -1  20    3.75   21.36
 -10   1  20   -3.37   23.83
 -10   1  19   21.97   25.15
 -10  -1  19   83.90   29.38
 -10   1  19   32.85   24.53
 -10   1  18   21.35   23.63
 -10  -1  18   24.97   25.71
 -10   1  18   22.64   23.58
 -10   1  17    3.46   20.63
 -10  -1  17   27.72   23.10
 -10   1  17    9.48   21.07
 -10   1  16   20.13   20.76
 -10  -1  16   13.58   22.56
 -10  -1  16  -15.02   21.67
 -10   1  16    3.08   21.16
 -10   1  15   62.09   26.87
 -10  -1  15   62.62   26.68
 -10   1  15   39.53   23.84
 -10  -1  15   32.06   23.84
 -10  -1  14   12.94   21.03
 -10   1  14    6.34   19.88
 -10   1  14    2.98   20.68
 -10  -1  14    2.82   21.48
 -10  -1  13    9.57   20.96
 -10   1  13    9.29   21.71
 -10  -1  13    2.71   21.18
 -10   1  13   -2.93   19.88
 -10  -1  12   25.22   21.72
 -10   1  12   36.32   21.51
 -10  -1  12   31.43   20.76
 -10   1  12    5.74   20.43
 -10  -1  11   12.76   18.86
 -10   1  11   11.20   20.62
 -10  -1  11   31.25   22.70
 -10   1  11    8.90   18.12
 -10  -1  10   26.47   21.00
  10   1 -10   85.55   39.43
 -10   1  10   52.55   24.88
 -10  -1  10   48.63   22.86
 -10   1  10   35.68   22.70
 -10  -1   9  198.53   54.71
 -10   1   9  222.14   55.19
 -10  -1   9  254.28   56.67
 -10   1   9  176.59   53.44
 -10  -1   8  142.55   32.79
 -10   1   8  134.67   32.99
 -10  -1   8  134.85   33.92
 -10   1   8  115.51   30.92
 -10  -1   7  290.67   45.54
 -10  -1   7  225.01   46.00
 -10   1   7  245.46   45.38
 -10  -1   6   68.77   26.40
 -10  -1   6   41.34   21.43
 -10   1   6    5.59   21.19
 -10  -1   5   94.29   28.31
 -10  -1   5  102.41   25.79
 -10   1   5  152.43   30.60
  10   1  -4  -10.85   30.30
 -10  -1   4   17.50   21.19
 -10  -1   4   44.52   22.60
 -10   1   4   35.57   21.86
  10   1  -3  -28.74   30.91
 -10  -1   3    9.06   16.96
 -10   1   3   21.87   20.65
 -10  -1   3    2.96   22.13
  10   1  -2   10.13   31.75
 -10  -1   2   77.78   22.97
 -10   1   2   68.49   25.66
 -10  -1   2   73.89   27.57
  10   1  -1   16.07   31.36
 -10  -1   1   42.44   19.87
 -10  -1   1   41.98   25.84
 -10   1   1   39.38   23.34
 -10  -1   0   68.97   23.78
 -10   1   0  100.23   28.22
 -10  -1   0   67.04   26.26
 -10  -1  -1   -6.25   22.13
 -10   1  -1    2.88   19.79
  10   1   1  -21.49   31.10
 -10   1  -2    8.78   19.13
 -10  -1  -2   16.29   22.92
  10   1   2   26.82   32.05
 -10   1  -3   15.08   22.80
 -10  -1  -3   13.31   24.71
  10   1   3   -4.98   33.30
 -10   1  -4  106.60   31.34
 -10  -1  -4  150.96   34.89
 -10  -1  -5   31.73   24.66
 -10   1  -5   12.78   22.66
  10   1   5   84.84   37.38
 -10   1  -6   78.77   26.60
 -10  -1  -6    3.64   26.80
  10   1   6   52.15   40.63
 -10   1  -7   37.40   25.53
 -10  -1  -7   78.19   30.17
 -10  -1  -8   68.06   41.40
 -10   1  -8  106.94   40.76
 -10   1  -9   34.80   26.20
 -10  -1  -9   26.82   26.14
 -10  -1 -10   54.77   30.30
 -10   1 -10   10.56   24.18
 -10  -1 -10   15.12   30.05
 -10   1 -11   67.55   31.79
 -10  -1 -11   51.99   35.03
 -10  -1 -11   22.64   33.89
 -10  -1 -12   12.18   28.14
 -10   1 -12  -10.84   22.69
 -10  -1 -12    7.64   28.85
 -10   1 -13    3.65   25.33
 -10  -1 -13   -4.14   26.81
 -10  -1 -13    3.87   29.88
 -10   1 -13   27.13   32.11
 -10  -1 -14   42.49   29.19
 -10   1 -14   33.32   27.07
 -10  -1 -14   15.58   27.10
 -10   1 -14   27.21   32.39
 -10  -1 -15   39.18   29.28
 -10   1 -15   34.02   29.11
 -10  -1 -15   39.47   33.48
 -10   1 -15    4.56   32.59
 -10  -1 -16   -4.48   29.92
 -10   1 -16   73.47   31.05
 -10  -1 -16   15.94   28.92
 -10   1 -16    9.17   32.60
 -10  -1 -17   -8.14   27.37
 -10   1 -17   -4.53   32.97
 -10  -1 -17    9.21   28.49
 -10   1 -17  -11.88   26.63
 -10  -1 -18   49.89   30.17
 -10   1 -18   54.65   33.28
 -10  -1 -18    4.75   28.72
 -10   1 -18   40.63   28.96
 -10  -1 -19   29.83   32.15
 -10   1 -19   22.81   29.64
 -10  -1 -19  -24.41   33.16
 -10   1 -19   -8.33   25.78
 -10   1 -20   23.13   32.56
 -10  -1 -20   21.70   28.04
 -10  -1 -20   20.01   31.51
 -10   1 -20   21.34   26.60
 -10  -1 -21   71.81   40.49
 -10   1 -21   -9.38   30.39
 -10  -1 -21   92.95   37.21
 -10  -1 -22   -5.27   31.40
 -10   1 -22   47.66   33.77
 -10  -1 -22    4.51   30.39
 -10  -1 -23   32.53   33.18
 -10  -1 -23   -4.61   30.71
 -10   1 -23   19.28   31.75
 -10  -1 -24   16.69   31.70
 -10  -1 -24   23.34   31.06
 -10   1 -24   -4.88   30.59
 -10  -1 -25   28.59   33.04
 -10  -1 -25   42.67   34.03
 -10   1 -25   44.48   34.75
 -10  -1 -26   23.30   34.72
 -10  -1 -26   14.50   30.40
 -10   1 -26   15.00   33.34
 -10  -1 -27   78.57   39.66
 -10  -1 -27   49.49   34.43
 -10   1 -27    5.02   30.78
 -10  -1 -28   25.03   36.04
 -10   1 -28   35.42   34.08
 -10  -1 -28   50.35   35.71
 -10  -1 -29    6.48   33.37
 -10   1 -29   25.60   35.88
 -10  -1 -29   -5.15   31.50
 -10  -1 -30   20.07   37.61
 -10   2  30   23.06   26.70
 -10   2  30    4.27   24.37
 -10   2  29  -22.66   25.84
 -10   2  29    8.36   25.91
 -10   2  28  -13.36   24.95
 -10   2  28   20.42   23.94
 -10   2  27  -21.81   24.95
 -10   2  27  -11.97   24.17
 -10   2  26   17.07   27.73
 -10   2  26  -15.58   26.19
 -10   2  25    4.17   23.41
 -10   2  25   15.21   24.73
 -10   2  24    8.07   24.65
 -10   2  24   -3.70   21.97
 -10   2  23   11.81   22.40
 -10   2  23   -7.21   22.87
 -10   2  22    3.83   23.10
 -10   2  22  -10.56   22.06
 -10   2  21  -11.19   21.86
 -10  -2  21   -3.65   21.41
 -10   2  21    6.84   21.42
 -10   2  20   47.19   25.72
 -10  -2  20   17.80   22.07
 -10   2  20   16.70   23.01
 -10  -2  19    3.50   21.13
 -10   2  19   -3.53   20.98
 -10   2  19   -9.80   23.78
 -10  -2  18    3.41   20.67
 -10   2  18   10.28   22.36
 -10   2  18   35.43   25.01
 -10  -2  17   26.93   23.23
 -10   2  17   26.70   23.04
 -10   2  17   28.39   22.26
 -10  -2  16   19.64   21.50
 -10   2  16  -16.20   22.00
 -10   2  16    3.09   20.51
 -10  -2  15   61.53   25.87
 -10   2  15    9.44   21.83
 -10   2  15    9.16   20.77
 -10   2  14   45.81   23.42
 -10  -2  14   44.89   25.93
 -10   2  14   15.01   22.84
 -10  -2  13   -3.12   20.01
 -10   2  13   -2.98   19.56
 -10  -2  13    3.80   21.95
 -10   2  13   11.83   22.13
 -10  -2  12    3.06   20.15
 -10   2  12    8.73   18.93
 -10  -2  12    3.70   21.71
 -10   2  12   11.65   20.02
 -10   2  11   -2.85   20.78
 -10  -2  11    8.99   19.47
 -10   2  11  -17.08   20.92
 -10  -2  11    3.50   22.18
 -10   2  10   56.20   25.44
 -10  -2  10   43.33   26.52
 -10   2  10   72.72   24.41
 -10  -2  10   64.57   25.62
 -10   2   9   89.44   27.55
 -10   2   9   59.97   24.30
 -10  -2   9  106.74   30.31
 -10  -2   9   69.25   25.87
 -10   2   8   33.32   22.52
 -10  -2   8   18.88   22.18
 -10  -2   8   25.92   23.51
 -10   2   8   26.93   19.82
 -10  -2   7  294.57   60.31
 -10  -2   7  394.62   62.03
 -10   2   7  282.80   59.23
 -10  -2   6   72.35   29.07
 -10  -2   6   43.60   28.67
 -10   2   6   29.87   20.30
 -10  -2   5  136.75   33.83
 -10  -2   5  117.56   33.81
 -10   2   5  106.65   29.88
 -10  -2   4  305.21   54.99
 -10  -2   4  266.78   54.66
 -10   2   4  246.73   52.24
 -10  -2   3  100.94   34.69
 -10   2   3   31.54   22.14
 -10   2   2   31.59   20.81
 -10  -2   2   12.05   22.18
 -10  -2   2   22.41   23.30
 -10   2   1   50.78   22.58
 -10  -2   1   74.02   26.87
 -10  -2   1   44.92   23.41
 -10   2   0    5.44   19.30
 -10  -2   0   32.09   26.19
 -10  -2   0   31.49   22.89
 -10  -2  -1   13.10   22.95
 -10   2  -1   -2.76   18.97
 -10   2  -2  280.71   57.98
 -10  -2  -2  342.66   62.37
 -10   2  -3   17.12   20.93
 -10  -2  -3   17.35   26.75
 -10   2  -4   23.64   21.23
 -10  -2  -4   25.18   23.39
 -10   2  -5   12.16   20.25
 -10  -2  -5    7.35   24.46
 -10   2  -6   43.32   24.52
 -10  -2  -6   48.57   29.71
 -10   2  -7   53.88   26.04
 -10  -2  -7   34.27   30.26
 -10  -2  -8  -12.90   24.32
 -10   2  -8   -6.48   23.59
 -10  -2  -8   23.35   27.26
 -10  -2  -9   26.24   29.88
 -10  -2  -9  139.34   37.66
 -10   2  -9  100.95   32.70
 -10  -2 -10   -3.33   25.82
 -10  -2 -10    8.13   27.91
 -10   2 -10   16.38   21.80
 -10   2 -11   16.48   24.29
 -10  -2 -11   24.91   27.54
 -10  -2 -11   37.23   28.51
 -10  -2 -12   29.74   28.01
 -10   2 -12    3.34   25.27
 -10  -2 -12   23.74   26.13
 -10  -2 -13   -4.36   27.96
 -10  -2 -13    3.44   25.36
 -10  -2 -14   53.76   32.99
 -10  -2 -14   42.37   29.48
 -10   2 -14   -4.74   35.52
 -10  -2 -15   13.84   29.66
 -10  -2 -15   21.73   25.91
 -10   2 -15   -9.48   33.87
 -10  -2 -16   23.79   29.83
 -10  -2 -16   -3.72   27.36
 -10   2 -16   14.25   32.96
 -10  -2 -17   -4.90   28.90
 -10  -2 -17   26.80   29.55
 -10   2 -17   61.01   37.34
 -10   2 -18    4.68   30.75
 -10  -2 -18    7.83   26.62
 -10  -2 -18   10.10   30.44
 -10  -2 -19   -4.01   26.95
 -10   2 -19   14.05   32.81
 -10  -2 -19    5.20   30.89
 -10   2 -20   -9.35   31.42
 -10  -2 -20   -8.22   27.02
 -10  -2 -20    5.33   29.38
 -10  -2 -21   -4.18   26.67
 -10   2 -21   56.69   35.13
 -10  -2 -21   21.88   33.51
 -10  -2 -22    4.26   27.78
 -10   2 -22   14.31   31.05
 -10  -2 -22   28.14   33.52
 -10   2 -23  -14.50   31.08
 -10  -2 -23   -4.37   28.12
 -10  -2 -23  -23.15   32.49
 -10  -2 -24    4.47   28.57
 -10   2 -24   14.60   33.21
 -10  -2 -24   59.51   36.01
 -10  -2 -25   32.22   31.03
 -10   2 -25   14.71   31.92
 -10  -2 -25   72.83   41.11
 -10   2 -26   -4.95   31.76
 -10  -2 -26   18.93   32.47
 -10  -2 -26   -6.30   33.02
 -10   2 -27   -4.95   31.05
 -10  -2 -27   53.18   35.52
 -10  -2 -27  -32.66   37.17
 -10   2 -28  -29.98   34.80
 -10  -2 -28   -9.89   30.37
 -10  -2 -28  -20.04   37.58
 -10   2 -29   -5.01   32.19
 -10  -2 -29   13.81   36.21
 -10   3  29   24.65   24.70
 -10   3  28  -21.40   25.80
 -10   3  28   24.03   24.13
 -10   3  27   46.08   27.91
 -10   3  27   -7.83   22.38
 -10   3  26  -24.56   26.21
 -10   3  26  -22.96   24.54
 -10   3  25   -7.99   22.75
 -10   3  25   11.21   24.56
 -10   3  24   19.48   22.83
 -10   3  24  -14.61   22.01
 -10   3  23   34.15   25.37
 -10   3  23   28.43   24.07
 -10   3  22   36.60   23.39
 -10   3  22   24.31   24.28
 -10   3  21  -21.36   22.48
 -10   3  21  -13.59   22.75
 -10   3  20   13.84   20.85
 -10   3  20   -6.71   20.49
 -10   3  19  -10.09   19.77
 -10   3  19   -9.85   20.63
 -10   3  18   26.12   21.00
 -10   3  18   19.28   22.32
 -10   3  17   60.22   24.56
 -10   3  17   66.23   26.74
 -10   3  16   27.79   22.64
 -10  -3  16   32.26   29.36
 -10   3  16    3.12   21.16
 -10   3  15  122.83   30.42
 -10  -3  15   54.21   33.57
 -10   3  15   86.08   30.00
 -10   3  14   -3.04   20.44
 -10   3  14    2.91   18.05
 -10  -3  14   47.16   29.45
 -10   3  13   14.97   21.14
 -10   3  13   25.55   21.61
 -10  -3  13   34.74   20.87
 -10  -3  13   33.65   26.98
 -10   3  12   23.50   21.17
 -10   3  12   44.15   21.22
 -10  -3  12   25.77   20.85
 -10  -3  12   40.33   25.12
 -10   3  11   -8.73   22.60
 -10   3  11    8.11   17.87
 -10  -3  11   34.01   20.72
 -10  -3  11   43.26   26.49
 -10   3  10   -2.88   20.45
 -10   3  10   31.80   19.74
 -10  -3  10   14.15   20.51
 -10  -3  10   15.36   22.91
 -10   3   9   43.08   26.21
 -10   3   9   70.43   24.44
 -10  -3   9   99.67   28.09
 -10  -3   9  115.30   31.92
 -10   3   8   67.05   23.70
 -10  -3   8   83.22   27.85
 -10  -3   8   92.78   33.12
 -10   3   7  256.28   51.17
 -10  -3   7  285.21   54.29
 -10  -3   7  255.83   56.50
 -10   3   6   46.11   21.42
 -10  -3   6  129.72   37.30
 -10  -3   6   60.16   29.95
[truncated: 114,587 more chars]
