# Supplementary material for: Multicomponent Salts of the Antidiabetic Agent Saxagliptin: Hydration-Assisted Assembly and Lipophilic Aggregation with Carboxylic Acids
Source: ACS Omega. 2026 Mar 17;11(12):19682–91. doi: 10.1021/acsomega.5c13537 (PMC13044837; doi:10.1021/acsomega.5c13537)
Supplement: Supplementary file 6 [file ao5c13537_si_006.cif]

data_SAX-SUC
_audit_creation_date               2025-07-15
_audit_creation_method
;
Olex2 1.5-ac5-024
(compiled 2022.04.12 svn.rca3783a0 for Rigaku Oxford Diffraction, GUI svn.r6498)
;
_shelx_SHELXL_version_number       '2018/3'
_audit_contact_author_address      ?
_audit_contact_author_email        ?
_audit_contact_author_name         ''
_audit_contact_author_phone        ?
_publ_contact_author_id_orcid      ?
_publ_section_references
;
Dolomanov, O.V., Bourhis, L.J., Gildea, R.J, Howard, J.A.K. & Puschmann, H.
 (2009), J. Appl. Cryst. 42, 339-341.

Sheldrick, G.M. (2015). Acta Cryst. C71, 3-8.
;
_chemical_name_common              ?
_chemical_name_systematic          'Saxagliptin succinic acid salt'
_chemical_formula_moiety           'C18 H26 N3 O2, C4 H5 O4'
_chemical_formula_sum              'C22 H31 N3 O6'
_chemical_formula_weight           433.50
_chemical_absolute_configuration   syn
_chemical_melting_point            ?
_chemical_oxdiff_formula           'C H N O'
loop_
  _atom_type_symbol
  _atom_type_description
  _atom_type_scat_dispersion_real
  _atom_type_scat_dispersion_imag
  _atom_type_scat_source
 'C' 'C' 0.0033 0.0016 'International Tables Vol C Tables 4.2.6.8 and 6.1.1.4'
 'H' 'H' 0.0000 0.0000 'International Tables Vol C Tables 4.2.6.8 and 6.1.1.4'
 'N' 'N' 0.0061 0.0033 'International Tables Vol C Tables 4.2.6.8 and 6.1.1.4'
 'O' 'O' 0.0106 0.0060 'International Tables Vol C Tables 4.2.6.8 and 6.1.1.4'

_shelx_space_group_comment
;
The symmetry employed for this shelxl refinement is uniquely defined
by the following loop, which should always be used as a source of
symmetry information in preference to the above space-group names.
They are only intended as comments.
;
_space_group_crystal_system        'monoclinic'
_space_group_IT_number             4
_space_group_name_H-M_alt          'P 1 21 1'
_space_group_name_Hall             'P 2yb'
loop_
  _space_group_symop_operation_xyz
 'x, y, z'
 '-x, y+1/2, -z'

_cell_length_a                     11.6031(10)
_cell_length_b                     6.8584(5)
_cell_length_c                     13.4382(10)
_cell_angle_alpha                  90
_cell_angle_beta                   101.846(8)
_cell_angle_gamma                  90
_cell_volume                       1046.62(14)
_cell_formula_units_Z              2
_cell_measurement_reflns_used      2625
_cell_measurement_temperature      296.7(3)
_cell_measurement_theta_max        30.0460
_cell_measurement_theta_min        3.1040
_shelx_estimated_absorpt_T_max     0.968
_shelx_estimated_absorpt_T_min     0.912
_exptl_absorpt_coefficient_mu      0.101
_exptl_absorpt_correction_T_max    1.00000
_exptl_absorpt_correction_T_min    0.79536
_exptl_absorpt_correction_type     multi-scan
_exptl_absorpt_process_details
;
CrysAlisPro 1.171.43.121a (Rigaku Oxford Diffraction, 2024)
Empirical absorption correction using spherical harmonics,
implemented in SCALE3 ABSPACK scaling algorithm.
;
_exptl_absorpt_special_details     ?
_exptl_crystal_colour              colourless
_exptl_crystal_colour_primary      colourless
_exptl_crystal_density_diffrn      1.376
_exptl_crystal_density_meas        ?
_exptl_crystal_density_method      ?
_exptl_crystal_description         irregular
_exptl_crystal_F_000               464
_exptl_crystal_size_max            0.934
_exptl_crystal_size_mid            0.739
_exptl_crystal_size_min            0.323
_exptl_transmission_factor_max     ?
_exptl_transmission_factor_min     ?
_diffrn_reflns_av_R_equivalents    0.0622
_diffrn_reflns_av_unetI/netI       0.0673
_diffrn_reflns_Laue_measured_fraction_full  0.975
_diffrn_reflns_Laue_measured_fraction_max  0.974
_diffrn_reflns_limit_h_max         14
_diffrn_reflns_limit_h_min         -14
_diffrn_reflns_limit_k_max         8
_diffrn_reflns_limit_k_min         -8
_diffrn_reflns_limit_l_max         16
_diffrn_reflns_limit_l_min         -16
_diffrn_reflns_number              6763
_diffrn_reflns_point_group_measured_fraction_full  0.859
_diffrn_reflns_point_group_measured_fraction_max  0.848
_diffrn_reflns_theta_full          25.242
_diffrn_reflns_theta_max           25.998
_diffrn_reflns_theta_min           2.599
_diffrn_ambient_environment        air
_diffrn_ambient_temperature        296.7(3)
_diffrn_detector                   'Hybrid Pixel Array Detector'
_diffrn_detector_area_resol_mean   10.0000
_diffrn_measured_fraction_theta_full  0.975
_diffrn_measured_fraction_theta_max  0.974
_diffrn_measurement_details
;
List of Runs (angles in degrees, time in seconds):

  # Type    Start    End  Width  t~exp~   \w     \q     \k     \f   Frames
--------------------------------------------------------------------------
  1  \w    -35.00  -6.88   0.38    6.01    --   20.00  54.00-120.00   74
  2  \w     51.00  93.94   0.38    6.01    --   20.00  54.00-120.00  113
  3  \w    -74.00  -9.78   0.38    6.01    --   20.00  54.00   0.00  169
  4  \w     17.00  60.32   0.38    6.01    --   20.00  54.00   0.00  114
  5  \w     72.00 106.20   0.38    6.01    --   20.00  54.00   0.00   90
  6  \w    -66.00 -38.64   0.38    6.01    --   20.00  54.00 120.00   72
  7  \w     32.00  57.08   0.38    6.01    --   20.00  54.00 120.00   66
  8  \w     84.00 109.08   0.38    6.01    --   20.00  54.00 120.00   66
  9  \w    -74.00 106.88   0.38    6.01    --   20.00  54.00 -90.00  476
;
_diffrn_measurement_device         'two-circle diffractometer'
_diffrn_measurement_device_type    'XtaLAB Mini II'
_diffrn_measurement_method         '\w scans'
_diffrn_orient_matrix_type        
 'CrysAlisPro convention (1999,Acta A55,543-557)'
_diffrn_orient_matrix_UB_11        0.0538707000
_diffrn_orient_matrix_UB_12        -0.0066662000
_diffrn_orient_matrix_UB_13        -0.0169671000
_diffrn_orient_matrix_UB_21        0.0244697000
_diffrn_orient_matrix_UB_22        -0.0559619000
_diffrn_orient_matrix_UB_23        0.0435805000
_diffrn_orient_matrix_UB_31        -0.0200045000
_diffrn_orient_matrix_UB_32        -0.0867015000
_diffrn_orient_matrix_UB_33        -0.0268664000
_diffrn_radiation_monochromator    graphite
_diffrn_radiation_probe            x-ray
_diffrn_radiation_type             'Mo K\a'
_diffrn_radiation_wavelength       0.71073
_diffrn_source                     'fine-focus sealed X-ray tube'
_diffrn_source_type                'Rigaku (Mo) X-ray Source'
_reflns_Friedel_coverage           0.601
_reflns_Friedel_fraction_full      0.721
_reflns_Friedel_fraction_max       0.698
_reflns_number_gt                  2903
_reflns_number_total               3504
_reflns_special_details
;
 Reflections were merged by SHELXL according to the crystal
 class for the calculation of statistics and refinement.
 
 _reflns_Friedel_fraction is defined as the number of unique
 Friedel pairs measured divided by the number that would be
 possible theoretically, ignoring centric projections and
 systematic absences.
;
_reflns_threshold_expression       'I > 2\s(I)'
_computing_cell_refinement         'CrysAlisPro 1.171.43.121a (Rigaku OD, 2024)'
_computing_data_collection        
 'CrysAlisPro system (CCD 43.121a 64-bit (release 24-04-2024))'
_computing_data_reduction          'CrysAlisPro 1.171.43.121a (Rigaku OD, 2024)'
_computing_molecular_graphics      'Olex2 1.5-ac5-024 (Dolomanov et al., 2009)'
_computing_publication_material    'Olex2 1.5-ac5-024 (Dolomanov et al., 2009)'
_computing_structure_refinement    'SHELXL 2018/3 (Sheldrick, 2015)'
_computing_structure_solution      'SHELXT 2018/2 (Sheldrick, 2018)'
_refine_diff_density_max           0.300
_refine_diff_density_min           -0.256
_refine_diff_density_rms           0.070
_refine_ls_abs_structure_details
;
 Flack x determined using 961 quotients [(I+)-(I-)]/[(I+)+(I-)]
 (Parsons, Flack and Wagner, Acta Cryst. B69 (2013) 249-259).
;
_refine_ls_abs_structure_Flack     -1.4(10)
_refine_ls_extinction_coef         .
_refine_ls_extinction_method       none
_refine_ls_goodness_of_fit_ref     1.027
_refine_ls_hydrogen_treatment      constr
_refine_ls_matrix_type             full
_refine_ls_number_parameters       342
_refine_ls_number_reflns           3504
_refine_ls_number_restraints       63
_refine_ls_R_factor_all            0.0639
_refine_ls_R_factor_gt             0.0512
_refine_ls_restrained_S_all        1.020
_refine_ls_shift/su_max            0.000
_refine_ls_shift/su_mean           0.000
_refine_ls_structure_factor_coef   Fsqd
_refine_ls_weighting_details      
 'w=1/[\s^2^(Fo^2^)+(0.0820P)^2^] where P=(Fo^2^+2Fc^2^)/3'
_refine_ls_weighting_scheme        calc
_refine_ls_wR_factor_gt            0.1315
_refine_ls_wR_factor_ref           0.1395
_refine_special_details            ?
_olex2_refinement_description
;
1. Fixed Uiso
 At 1.2 times of:
  All C(H) groups, All C(H,H) groups, All N(H,H,H) groups
 At 1.5 times of:
  All O(H) groups
2. Restrained distances
 C3-C2 \\sim C3B-C2
 with sigma of 0.02
 C3-C5 \\sim C3B-C9B
 with sigma of 0.02
 C3-C9 \\sim C3B-C4B
 with sigma of 0.02
 C3-C4 \\sim C3B-C5B
 with sigma of 0.02
 C5-C6 \\sim C9B-C11B
 with sigma of 0.02
 C6-C7 \\sim C11B-C10B
 with sigma of 0.02
 C6-C10 \\sim C11B-C12B
 with sigma of 0.02
 C9-C11 \\sim C4B-C8B
 with sigma of 0.02
 C11-O1 \\sim C8B-O1B
 with sigma of 0.02
 C11-C10 \\sim C8B-C12B
 with sigma of 0.02
 C11-C12 \\sim C8B-C7B
 with sigma of 0.02
 C4-C8 \\sim C5B-C6B
 with sigma of 0.02
 C7-C8 \\sim C10B-C6B
 with sigma of 0.02
 C12-C8 \\sim C7B-C6B
 with sigma of 0.02
 C3-C6 \\sim C3B-C11B
 with sigma of 0.04
 C3-C11 \\sim C3B-C8B
 with sigma of 0.04
 C3-C8 \\sim C3B-C6B
 with sigma of 0.04
 C2-C5 \\sim C2-C9B
 with sigma of 0.04
 C2-C9 \\sim C2-C4B
 with sigma of 0.04
 C2-C4 \\sim C2-C5B
 with sigma of 0.04
 C5-C9 \\sim C9B-C4B
 with sigma of 0.04
 C5-C4 \\sim C9B-C5B
 with sigma of 0.04
 C5-C7 \\sim C9B-C10B
 with sigma of 0.04
 C5-C10 \\sim C9B-C12B
 with sigma of 0.04
 C6-C11 \\sim C11B-C8B
 with sigma of 0.04
 C6-C8 \\sim C11B-C6B
 with sigma of 0.04
 C9-C4 \\sim C4B-C5B
 with sigma of 0.04
 C9-O1 \\sim C4B-O1B
 with sigma of 0.04
 C9-C10 \\sim C4B-C12B
 with sigma of 0.04
 C9-C12 \\sim C4B-C7B
 with sigma of 0.04
 C11-C8 \\sim C8B-C6B
 with sigma of 0.04
 C4-C7 \\sim C5B-C10B
 with sigma of 0.04
 C4-C12 \\sim C5B-C7B
 with sigma of 0.04
 C7-C10 \\sim C10B-C12B
 with sigma of 0.04
 C7-C12 \\sim C10B-C7B
 with sigma of 0.04
 O1-C10 \\sim O1B-C12B
 with sigma of 0.04
 O1-C12 \\sim O1B-C7B
 with sigma of 0.04
 C10-C12 \\sim C12B-C7B
 with sigma of 0.04
3. Rigid bond restraints
 C11, C12, C8
 with sigma for 1-2 distances of 0.01 and sigma for 1-3 distances of 0.01
4. Uiso/Uaniso restraints and constraints
C11 \\sim C12 \\sim C8: within 2A with sigma of 0.04 and sigma for terminal
atoms of 0.08 within 2A
Uanis(C3) = Uanis(C3B)
Uanis(C9) = Uanis(C4)
Uanis(C5B) = Uanis(C9B)
Uanis(O1) = Uanis(O1B)
Uanis(C6B) = Uanis(C6)
Uanis(C7B) = Uanis(C7)
Uanis(C10) = Uanis(C10B)
5. Rigid body (RIGU) restrains
 C12, C8, C11
 with sigma for 1-2 distances of 0.004 and sigma for 1-3 distances of 0.004
6. Others
 Sof(H2B)=Sof(C3B)=Sof(C9B)=Sof(H9BA)=Sof(H9BB)=Sof(C11B)=Sof(H11B)=Sof(C4B)=
 Sof(H4BA)=Sof(H4BB)=Sof(C8B)=Sof(C5B)=Sof(H5BA)=Sof(H5BB)=Sof(C10B)=Sof(H10C)=
 Sof(H10D)=Sof(O1B)=Sof(H1BA)=Sof(C12B)=Sof(H12C)=Sof(H12D)=Sof(C7B)=Sof(H7BA)=
 Sof(H7BB)=Sof(C6B)=Sof(H6B)=1-FVAR(1)
 Sof(C3)=Sof(H2A)=Sof(C5)=Sof(H5A)=Sof(H5B)=Sof(C6)=Sof(H6)=Sof(C9)=Sof(H9A)=
 Sof(H9B)=Sof(C11)=Sof(C4)=Sof(H4A)=Sof(H4B)=Sof(C7)=Sof(H7A)=Sof(H7B)=Sof(O1)=
 Sof(H1)=Sof(C10)=Sof(H10A)=Sof(H10B)=Sof(C12)=Sof(H12A)=Sof(H12B)=Sof(C8)=
 Sof(H8)=FVAR(1)
7.a Ternary CH refined with riding coordinates:
 C2(H2A), C2(H2B), C13(H13), C17(H17), C15(H15), C6(H6), C8(H8), C11B(H11B),
 C6B(H6B)
7.b Secondary CH2 refined with riding coordinates:
 C20(H20A,H20B), C5(H5A,H5B), C16(H16A,H16B), C14(H14A,H14B), C21(H21A,H21B),
 C9(H9A,H9B), C4(H4A,H4B), C7(H7A,H7B), C10(H10A,H10B), C12(H12A,H12B),
 C9B(H9BA,H9BB), C4B(H4BA,H4BB), C5B(H5BA,H5BB), C10B(H10C,H10D), C12B(H12C,
 H12D), C7B(H7BA,H7BB)
7.c Idealised Me refined as rotating group:
 N1(H1A,H1B,H1C)
7.d Idealised tetrahedral OH refined as rotating group:
 O6(H6A), O1(H1), O1B(H1BA)
;
_atom_sites_solution_hydrogens     geom
_atom_sites_solution_primary       dual
_atom_sites_solution_secondary     ?
loop_
  _atom_site_label
  _atom_site_type_symbol
  _atom_site_fract_x
  _atom_site_fract_y
  _atom_site_fract_z
  _atom_site_U_iso_or_equiv
  _atom_site_adp_type
  _atom_site_occupancy
  _atom_site_site_symmetry_order
  _atom_site_calc_flag
  _atom_site_refinement_flags_posn
  _atom_site_refinement_flags_adp
  _atom_site_refinement_flags_occupancy
  _atom_site_disorder_assembly
  _atom_site_disorder_group
 O2 O -0.4945(2) -0.7108(4) -0.3602(2) 0.0370(6) Uani 1 1 d . . . . .
 O3 O -0.6514(2) -0.4635(4) -0.51967(19) 0.0373(6) Uani 1 1 d . . . . .
 O4 O -0.7147(2) -0.1717(4) -0.4830(2) 0.0417(7) Uani 1 1 d . . . . .
 O6 O -1.1091(3) -0.4538(5) -0.5317(2) 0.0490(7) Uani 1 1 d . . . . .
 H6A H -1.165918 -0.527275 -0.537909 0.074 Uiso 1 1 calc R U . . .
 N2 N -0.6093(3) -0.5417(5) -0.2754(2) 0.0321(7) Uani 1 1 d . . . . .
 N1 N -0.4187(2) -0.3689(5) -0.43340(19) 0.0297(6) Uani 1 1 d . . . . .
 H1A H -0.382006 -0.258089 -0.441997 0.036 Uiso 1 1 calc R U . . .
 H1B H -0.487097 -0.374313 -0.477697 0.036 Uiso 1 1 calc R U . . .
 H1C H -0.373990 -0.469506 -0.443484 0.036 Uiso 1 1 calc R U . . .
 C1 C -0.5177(3) -0.5563(5) -0.3226(2) 0.0283(8) Uani 1 1 d . . . . .
 O5 O -1.0958(3) -0.5785(7) -0.6807(3) 0.0838(14) Uani 1 1 d . . . . .
 C19 C -0.7299(3) -0.3534(6) -0.5019(3) 0.0322(8) Uani 1 1 d . . . . .
 C3 C -0.3235(11) -0.390(3) -0.2447(12) 0.0280(12) Uani 0.585(5) 1 d D . P A 1
 C22 C -1.0562(3) -0.4798(6) -0.6077(3) 0.0385(9) Uani 1 1 d . . . . .
 C2 C -0.4405(3) -0.3770(5) -0.3269(2) 0.0268(7) Uani 1 1 d D . . . .
 H2A H -0.483941 -0.260051 -0.314392 0.032 Uiso 0.585(5) 1 calc R U P A 1
 H2B H -0.487075 -0.261877 -0.317341 0.032 Uiso 0.415(5) 1 calc R U P A 2
 C20 C -0.8509(3) -0.4396(6) -0.5028(3) 0.0391(9) Uani 1 1 d . . . . .
 H20A H -0.876941 -0.399571 -0.441725 0.047 Uiso 1 1 calc R U . . .
 H20B H -0.845646 -0.580760 -0.502370 0.047 Uiso 1 1 calc R U . . .
 C13 C -0.6492(3) -0.3759(6) -0.2244(3) 0.0413(9) Uani 1 1 d . . . . .
 H13 H -0.645051 -0.244674 -0.252359 0.050 Uiso 1 1 calc R U . . .
 C5 C -0.3575(15) -0.380(3) -0.1391(11) 0.034(3) Uani 0.585(5) 1 d D . P A 1
 H5A H -0.398370 -0.258358 -0.133001 0.040 Uiso 0.585(5) 1 calc R U P A 1
 H5B H -0.410357 -0.486462 -0.132468 0.040 Uiso 0.585(5) 1 calc R U P A 1
 C17 C -0.6759(3) -0.7194(6) -0.2617(3) 0.0379(9) Uani 1 1 d . . . . .
 H17 H -0.698898 -0.789044 -0.326373 0.046 Uiso 1 1 calc R U . . .
 C16 C -0.7858(3) -0.6448(7) -0.2259(3) 0.0479(11) Uani 1 1 d . . . . .
 H16A H -0.854030 -0.647362 -0.281494 0.057 Uiso 1 1 calc R U . . .
 H16B H -0.802047 -0.725070 -0.170980 0.057 Uiso 1 1 calc R U . . .
 N3 N -0.5402(4) -0.9394(7) -0.1267(4) 0.0709(13) Uani 1 1 d . . . . .
 C15 C -0.7578(4) -0.4382(7) -0.1900(3) 0.0482(11) Uani 1 1 d . . . . .
 H15 H -0.822780 -0.344997 -0.195295 0.058 Uiso 1 1 calc R U . . .
 C6 C -0.2476(19) -0.393(4) -0.0546(16) 0.0449(12) Uani 0.585(5) 1 d D . P A 1
 H6 H -0.271046 -0.387333 0.011335 0.054 Uiso 0.585(5) 1 calc R U P A 1
 C14 C -0.6466(4) -0.4007(7) -0.1126(3) 0.0492(11) Uani 1 1 d . . . . .
 H14A H -0.604791 -0.512274 -0.078448 0.059 Uiso 1 1 calc R U . . .
 H14B H -0.643018 -0.283908 -0.071352 0.059 Uiso 1 1 calc R U . . .
 C18 C -0.5998(4) -0.8454(6) -0.1850(3) 0.0445(10) Uani 1 1 d . . . . .
 C21 C -0.9411(3) -0.3741(7) -0.5959(3) 0.0435(9) Uani 1 1 d . . . . .
 H21A H -0.954953 -0.235382 -0.590657 0.052 Uiso 1 1 calc R U . . .
 H21B H -0.909067 -0.395373 -0.656216 0.052 Uiso 1 1 calc R U . . .
 C9 C -0.2411(8) -0.2181(14) -0.2507(8) 0.0335(19) Uani 0.585(5) 1 d D . P A 1
 H9A H -0.217623 -0.220887 -0.315936 0.040 Uiso 0.585(5) 1 calc R U P A 1
 H9B H -0.283246 -0.097170 -0.246640 0.040 Uiso 0.585(5) 1 calc R U P A 1
 C11 C -0.1312(9) -0.2218(16) -0.1661(7) 0.030(2) Uani 0.585(5) 1 d D U P A 1
 C4 C -0.2545(12) -0.5788(17) -0.2501(10) 0.0335(19) Uani 0.585(5) 1 d D . P A
 1
 H4A H -0.231810 -0.587287 -0.315562 0.040 Uiso 0.585(5) 1 calc R U P A 1
 H4B H -0.304117 -0.689997 -0.243632 0.040 Uiso 0.585(5) 1 calc R U P A 1
 C7 C -0.178(2) -0.581(3) -0.0607(15) 0.044(3) Uani 0.585(5) 1 d D . P A 1
 H7A H -0.109319 -0.585738 -0.006040 0.053 Uiso 0.585(5) 1 calc R U P A 1
 H7B H -0.227109 -0.693919 -0.054605 0.053 Uiso 0.585(5) 1 calc R U P A 1
 O1 O -0.0585(4) -0.0573(7) -0.1711(4) 0.0446(9) Uani 0.585(5) 1 d D . P A 1
 H1 H -0.015900 -0.078880 -0.211612 0.067 Uiso 0.585(5) 1 calc R U P A 1
 C10 C -0.1685(13) -0.218(3) -0.0639(12) 0.043(3) Uani 0.585(5) 1 d D . P A 1
 H10A H -0.210750 -0.097877 -0.057607 0.052 Uiso 0.585(5) 1 calc R U P A 1
 H10B H -0.099291 -0.221518 -0.009360 0.052 Uiso 0.585(5) 1 calc R U P A 1
 C12 C -0.0637(8) -0.4118(16) -0.1740(7) 0.032(2) Uani 0.585(5) 1 d D U P A 1
 H12A H -0.040395 -0.417695 -0.239254 0.039 Uiso 0.585(5) 1 calc R U P A 1
 H12B H 0.006949 -0.415728 -0.120936 0.039 Uiso 0.585(5) 1 calc R U P A 1
 C8 C -0.1418(11) -0.5837(15) -0.1630(10) 0.039(3) Uani 0.585(5) 1 d D U P A 1
 H8 H -0.098401 -0.704408 -0.168755 0.047 Uiso 0.585(5) 1 calc R U P A 1
 C3B C -0.3284(16) -0.376(4) -0.2417(17) 0.0280(12) Uani 0.415(5) 1 d D . P A
 2
 C9B C -0.2733(12) -0.1702(18) -0.2447(11) 0.032(3) Uani 0.415(5) 1 d D . P A
 2
 H9BA H -0.250186 -0.150388 -0.309336 0.039 Uiso 0.415(5) 1 calc R U P A 2
 H9BB H -0.330408 -0.070781 -0.237202 0.039 Uiso 0.415(5) 1 calc R U P A 2
 C11B C -0.1643(13) -0.155(2) -0.1567(13) 0.041(3) Uani 0.415(5) 1 d D . P A
 2
 H11B H -0.128255 -0.026131 -0.158112 0.049 Uiso 0.415(5) 1 calc R U P A 2
 C4B C -0.2394(13) -0.530(2) -0.2594(12) 0.033(4) Uani 0.415(5) 1 d D . P A 2
 H4BA H -0.217641 -0.508291 -0.324522 0.040 Uiso 0.415(5) 1 calc R U P A 2
 H4BB H -0.273174 -0.658927 -0.259443 0.040 Uiso 0.415(5) 1 calc R U P A 2
 C8B C -0.1296(13) -0.511(2) -0.1721(12) 0.029(3) Uani 0.415(5) 1 d D . P A 2
 C5B C -0.363(2) -0.411(4) -0.1391(17) 0.032(3) Uani 0.415(5) 1 d D . P A 2
 H5BA H -0.395949 -0.540429 -0.137483 0.039 Uiso 0.415(5) 1 calc R U P A 2
 H5BB H -0.422500 -0.316763 -0.129483 0.039 Uiso 0.415(5) 1 calc R U P A 2
 C10B C -0.198(2) -0.186(4) -0.0535(18) 0.043(3) Uani 0.415(5) 1 d D . P A 2
 H10C H -0.128463 -0.175059 0.000613 0.052 Uiso 0.415(5) 1 calc R U P A 2
 H10D H -0.254154 -0.087785 -0.042715 0.052 Uiso 0.415(5) 1 calc R U P A 2
 O1B O -0.0439(6) -0.6529(10) -0.1853(6) 0.0446(9) Uani 0.415(5) 1 d D . P A 2
 H1BA H -0.006990 -0.613178 -0.227141 0.067 Uiso 0.415(5) 1 calc R U P A 2
 C12B C -0.0765(12) -0.312(2) -0.1730(9) 0.032(3) Uani 0.415(5) 1 d D . P A 2
 H12C H -0.053645 -0.290075 -0.237580 0.039 Uiso 0.415(5) 1 calc R U P A 2
 H12D H -0.006378 -0.302888 -0.119581 0.039 Uiso 0.415(5) 1 calc R U P A 2
 C7B C -0.165(3) -0.544(4) -0.071(2) 0.044(3) Uani 0.415(5) 1 d D . P A 2
 H7BA H -0.200332 -0.671870 -0.070050 0.053 Uiso 0.415(5) 1 calc R U P A 2
 H7BB H -0.095293 -0.539651 -0.016372 0.053 Uiso 0.415(5) 1 calc R U P A 2
 C6B C -0.252(3) -0.389(6) -0.053(2) 0.0449(12) Uani 0.415(5) 1 d D . P A 2
 H6B H -0.273039 -0.411596 0.013250 0.054 Uiso 0.415(5) 1 calc R U P A 2

loop_
  _atom_site_aniso_label
  _atom_site_aniso_U_11
  _atom_site_aniso_U_22
  _atom_site_aniso_U_33
  _atom_site_aniso_U_23
  _atom_site_aniso_U_13
  _atom_site_aniso_U_12
 O2 0.0411(14) 0.0304(15) 0.0419(14) -0.0063(11) 0.0140(11) -0.0042(12)
 O3 0.0298(12) 0.0400(15) 0.0423(14) -0.0015(12) 0.0082(11) 0.0012(12)
 O4 0.0371(14) 0.0362(15) 0.0556(16) -0.0020(13) 0.0183(12) -0.0026(13)
 O6 0.0482(16) 0.0454(17) 0.0569(17) -0.0054(14) 0.0190(14) -0.0088(15)
 N2 0.0312(15) 0.0327(16) 0.0350(16) -0.0010(13) 0.0131(13) -0.0037(14)
 N1 0.0284(13) 0.0300(15) 0.0305(13) 0.0019(13) 0.0056(11) -0.0017(14)
 C1 0.0275(17) 0.0327(19) 0.0253(16) -0.0004(15) 0.0069(14) 0.0014(15)
 O5 0.090(3) 0.098(3) 0.072(2) -0.040(2) 0.035(2) -0.054(3)
 C19 0.0300(17) 0.037(2) 0.0302(16) 0.0050(16) 0.0068(14) 0.0002(18)
 C3 0.0270(17) 0.032(3) 0.0256(17) -0.0019(18) 0.0066(14) -0.006(2)
 C22 0.038(2) 0.033(2) 0.047(2) -0.0008(18) 0.0141(17) -0.0004(18)
 C2 0.0272(15) 0.0269(17) 0.0275(15) -0.0002(15) 0.0085(13) 0.0005(16)
 C20 0.0337(19) 0.035(2) 0.050(2) 0.0073(17) 0.0120(17) -0.0036(17)
 C13 0.043(2) 0.0342(19) 0.052(2) 0.0039(19) 0.0219(17) 0.007(2)
 C5 0.032(5) 0.049(10) 0.025(4) -0.008(5) 0.018(4) -0.007(5)
 C17 0.0378(19) 0.042(2) 0.0350(18) -0.0001(17) 0.0089(15) -0.0122(18)
 C16 0.0306(19) 0.068(3) 0.046(2) 0.011(2) 0.0107(17) -0.007(2)
 N3 0.083(3) 0.054(3) 0.074(3) 0.013(2) 0.011(2) 0.010(3)
 C15 0.038(2) 0.056(3) 0.058(2) 0.015(2) 0.025(2) 0.011(2)
 C6 0.040(2) 0.075(3) 0.0203(17) 0.000(2) 0.0090(16) -0.007(3)
 C14 0.056(2) 0.050(3) 0.048(2) -0.008(2) 0.025(2) -0.001(2)
 C18 0.054(2) 0.033(2) 0.051(2) -0.0022(19) 0.020(2) -0.010(2)
 C21 0.0382(19) 0.043(2) 0.048(2) 0.003(2) 0.0070(17) -0.008(2)
 C9 0.032(4) 0.032(4) 0.036(3) 0.003(3) 0.006(3) 0.003(3)
 C11 0.024(5) 0.035(6) 0.032(4) -0.001(4) 0.005(4) -0.004(4)
 C4 0.032(4) 0.032(4) 0.036(3) 0.003(3) 0.006(3) 0.003(3)
 C7 0.037(5) 0.052(8) 0.040(4) 0.021(4) 0.001(3) -0.005(5)
 O1 0.039(2) 0.042(2) 0.053(2) -0.0043(19) 0.0077(17) -0.0055(19)
 C10 0.044(8) 0.053(6) 0.031(4) -0.018(3) 0.006(4) -0.003(5)
 C12 0.026(4) 0.038(5) 0.034(4) 0.005(4) 0.008(3) 0.002(5)
 C8 0.031(5) 0.032(5) 0.051(6) 0.012(5) -0.004(4) 0.008(4)
 C3B 0.0270(17) 0.032(3) 0.0256(17) -0.0019(18) 0.0066(14) -0.006(2)
 C9B 0.031(5) 0.022(4) 0.038(5) 0.002(3) -0.007(4) -0.003(4)
 C11B 0.034(8) 0.040(8) 0.050(7) -0.008(7) 0.010(6) -0.004(6)
 C4B 0.028(6) 0.038(9) 0.032(6) 0.000(5) 0.006(4) -0.017(5)
 C8B 0.023(6) 0.033(8) 0.033(6) 0.005(6) 0.012(4) 0.001(6)
 C5B 0.031(5) 0.022(4) 0.038(5) 0.002(3) -0.007(4) -0.003(4)
 C10B 0.044(8) 0.053(6) 0.031(4) -0.018(3) 0.006(4) -0.003(5)
 O1B 0.039(2) 0.042(2) 0.053(2) -0.0043(19) 0.0077(17) -0.0055(19)
 C12B 0.029(7) 0.036(8) 0.031(6) -0.004(7) 0.005(5) -0.004(7)
 C7B 0.037(5) 0.052(8) 0.040(4) 0.021(4) 0.001(3) -0.005(5)
 C6B 0.040(2) 0.075(3) 0.0203(17) 0.000(2) 0.0090(16) -0.007(3)

_geom_special_details
;
 All esds (except the esd in the dihedral angle between two l.s. planes)
 are estimated using the full covariance matrix.  The cell esds are taken
 into account individually in the estimation of esds in distances, angles
 and torsion angles; correlations between esds in cell parameters are only
 used when they are defined by crystal symmetry.  An approximate (isotropic)
 treatment of cell esds is used for estimating esds involving l.s. planes.
;
loop_
  _geom_bond_atom_site_label_1
  _geom_bond_atom_site_label_2
  _geom_bond_distance
  _geom_bond_site_symmetry_2
  _geom_bond_publ_flag
 O2 C1 1.227(4) . ?
 O3 C19 1.243(4) . ?
 O4 C19 1.277(5) . ?
 O6 C22 1.307(5) . ?
 N2 C1 1.350(5) . ?
 N2 C13 1.451(5) . ?
 N2 C17 1.475(5) . ?
 N1 C2 1.505(4) . ?
 C1 C2 1.529(5) . ?
 O5 C22 1.202(5) . ?
 C19 C20 1.522(5) . ?
 C3 C2 1.567(10) . ?
 C3 C5 1.551(17) . ?
 C3 C9 1.529(17) . ?
 C3 C4 1.534(18) . ?
 C22 C21 1.499(5) . ?
 C2 C3B 1.547(14) . ?
 C20 C21 1.525(5) . ?
 C13 C15 1.491(6) . ?
 C13 C14 1.506(6) . ?
 C5 C6 1.526(18) . ?
 C17 C16 1.540(6) . ?
 C17 C18 1.488(6) . ?
 C16 C15 1.511(7) . ?
 N3 C18 1.133(6) . ?
 C15 C14 1.504(6) . ?
 C6 C7 1.53(2) . ?
 C6 C10 1.53(2) . ?
 C9 C11 1.524(11) . ?
 C11 O1 1.419(10) . ?
 C11 C10 1.523(14) . ?
 C11 C12 1.535(13) . ?
 C4 C8 1.567(15) . ?
 C7 C8 1.52(2) . ?
 C12 C8 1.513(12) . ?
 C3B C9B 1.55(2) . ?
 C3B C4B 1.53(2) . ?
 C3B C5B 1.53(2) . ?
 C9B C11B 1.547(18) . ?
 C11B C10B 1.53(2) . ?
 C11B C12B 1.527(16) . ?
 C4B C8B 1.550(18) . ?
 C8B O1B 1.429(15) . ?
 C8B C12B 1.500(15) . ?
 C8B C7B 1.52(2) . ?
 C5B C6B 1.56(2) . ?
 C10B C6B 1.53(3) . ?
 C7B C6B 1.52(3) . ?

loop_
  _geom_angle_atom_site_label_1
  _geom_angle_atom_site_label_2
  _geom_angle_atom_site_label_3
  _geom_angle
  _geom_angle_site_symmetry_1
  _geom_angle_site_symmetry_3
  _geom_angle_publ_flag
 C1 N2 C13 129.7(3) . . ?
 C1 N2 C17 118.7(3) . . ?
 C13 N2 C17 111.3(3) . . ?
 O2 C1 N2 121.2(3) . . ?
 O2 C1 C2 120.0(3) . . ?
 N2 C1 C2 118.8(3) . . ?
 O3 C19 O4 123.6(3) . . ?
 O3 C19 C20 118.3(3) . . ?
 O4 C19 C20 118.0(3) . . ?
 C5 C3 C2 107.2(12) . . ?
 C9 C3 C2 112.4(11) . . ?
 C9 C3 C5 107.1(11) . . ?
 C9 C3 C4 108.1(10) . . ?
 C4 C3 C2 113.5(11) . . ?
 C4 C3 C5 108.3(13) . . ?
 O6 C22 C21 113.7(3) . . ?
 O5 C22 O6 123.5(4) . . ?
 O5 C22 C21 122.8(4) . . ?
 N1 C2 C1 106.3(3) . . ?
 N1 C2 C3 112.5(8) . . ?
 N1 C2 C3B 115.1(10) . . ?
 C1 C2 C3 111.0(7) . . ?
 C1 C2 C3B 112.8(10) . . ?
 C19 C20 C21 111.7(3) . . ?
 N2 C13 C15 107.1(4) . . ?
 N2 C13 C14 116.0(3) . . ?
 C15 C13 C14 60.2(3) . . ?
 C6 C5 C3 110.3(12) . . ?
 N2 C17 C16 104.7(3) . . ?
 N2 C17 C18 108.4(3) . . ?
 C18 C17 C16 112.9(3) . . ?
 C15 C16 C17 105.9(3) . . ?
 C13 C15 C16 108.1(4) . . ?
 C13 C15 C14 60.4(3) . . ?
 C14 C15 C16 118.7(4) . . ?
 C5 C6 C7 112.1(17) . . ?
 C5 C6 C10 108.5(16) . . ?
 C10 C6 C7 109.1(14) . . ?
 C15 C14 C13 59.4(3) . . ?
 N3 C18 C17 178.8(5) . . ?
 C22 C21 C20 113.0(3) . . ?
 C11 C9 C3 112.6(8) . . ?
 C9 C11 C12 108.9(7) . . ?
 O1 C11 C9 111.4(8) . . ?
 O1 C11 C10 108.1(10) . . ?
 O1 C11 C12 110.8(8) . . ?
 C10 C11 C9 108.9(10) . . ?
 C10 C11 C12 108.8(9) . . ?
 C3 C4 C8 110.3(9) . . ?
 C8 C7 C6 107.7(12) . . ?
 C11 C10 C6 110.2(11) . . ?
 C8 C12 C11 109.3(7) . . ?
 C7 C8 C4 109.3(12) . . ?
 C12 C8 C4 109.6(8) . . ?
 C12 C8 C7 111.4(11) . . ?
 C2 C3B C9B 105.9(14) . . ?
 C4B C3B C2 111.9(16) . . ?
 C4B C3B C9B 109.2(14) . . ?
 C4B C3B C5B 110.1(17) . . ?
 C5B C3B C2 109.2(16) . . ?
 C5B C3B C9B 110.6(18) . . ?
 C11B C9B C3B 108.5(11) . . ?
 C10B C11B C9B 111.3(14) . . ?
 C12B C11B C9B 108.0(11) . . ?
 C12B C11B C10B 109.4(13) . . ?
 C3B C4B C8B 107.5(12) . . ?
 O1B C8B C4B 109.5(12) . . ?
 O1B C8B C12B 108.8(12) . . ?
 O1B C8B C7B 109.4(16) . . ?
 C12B C8B C4B 110.1(11) . . ?
 C12B C8B C7B 109.2(14) . . ?
 C7B C8B C4B 109.7(16) . . ?
 C3B C5B C6B 108.9(17) . . ?
 C6B C10B C11B 108.3(16) . . ?
 C8B C12B C11B 110.6(11) . . ?
 C6B C7B C8B 110.3(18) . . ?
 C10B C6B C5B 111(2) . . ?
 C7B C6B C5B 107(2) . . ?
 C7B C6B C10B 111(2) . . ?

_shelx_res_file
;
TITL ac_sax_suc_autored_a.res in P2(1)
    ac_sax_suc_autored.res
    created by SHELXL-2018/3 at 18:50:24 on 15-Jul-2025
REM Old TITL AC_SAX_SUC_autored in P2(1)/m
REM SHELXT solution in P2(1): R1 0.163, Rweak 0.032, Alpha 0.004
REM <I/s> 0.840 for 4 systematic absences, Orientation as input
REM Flack x = 0.167 ( 1.142 ) from 997 Parsons' quotients
REM Formula found by SHELXT: C24 N2 O6
CELL 0.71073 11.6031 6.8584 13.4382 90 101.846 90
ZERR 2 0.001 0.0005 0.001 0 0.008 0
LATT -1
SYMM -X,0.5+Y,-Z
SFAC C H N O
UNIT 44 62 6 12
RIGU C12 C8 C11
DELU C11 C12 C8
SIMU C11 C12 C8
SADI C3 C2 C3B C2
SADI C3 C5 C3B C9B
SADI C3 C9 C3B C4B
SADI C3 C4 C3B C5B
SADI C5 C6 C9B C11B
SADI C6 C7 C11B C10B
SADI C6 C10 C11B C12B
SADI C9 C11 C4B C8B
SADI C11 O1 C8B O1B
SADI C11 C10 C8B C12B
SADI C11 C12 C8B C7B
SADI C4 C8 C5B C6B
SADI C7 C8 C10B C6B
SADI C12 C8 C7B C6B
SADI 0.04 C3 C6 C3B C11B
SADI 0.04 C3 C11 C3B C8B
SADI 0.04 C3 C8 C3B C6B
SADI 0.04 C2 C5 C2 C9B
SADI 0.04 C2 C9 C2 C4B
SADI 0.04 C2 C4 C2 C5B
SADI 0.04 C5 C9 C9B C4B
SADI 0.04 C5 C4 C9B C5B
SADI 0.04 C5 C7 C9B C10B
SADI 0.04 C5 C10 C9B C12B
SADI 0.04 C6 C11 C11B C8B
SADI 0.04 C6 C8 C11B C6B
SADI 0.04 C9 C4 C4B C5B
SADI 0.04 C9 O1 C4B O1B
SADI 0.04 C9 C10 C4B C12B
SADI 0.04 C9 C12 C4B C7B
SADI 0.04 C11 C8 C8B C6B
SADI 0.04 C4 C7 C5B C10B
SADI 0.04 C4 C12 C5B C7B
SADI 0.04 C7 C10 C10B C12B
SADI 0.04 C7 C12 C10B C7B
SADI 0.04 O1 C10 O1B C12B
SADI 0.04 O1 C12 O1B C7B
SADI 0.04 C10 C12 C12B C7B
EADP C3 C3B
EADP C9 C4
EADP C5B C9B
EADP O1 O1B
EADP C6B C6
EADP C7B C7
EADP C10 C10B

L.S. 15
PLAN  15
SIZE 0.323 0.739 0.934
TEMP 24
BOND
list 4
fmap 2 53
acta
OMIT 0 52
OMIT -1 0 1
OMIT 1 0 0
REM <olex2.extras>
REM <HklSrc "%.\\AC_SAX_SUC_autored.hkl">
REM </olex2.extras>

WGHT    0.082000
FVAR       1.08351   0.58454
O2    4   -0.494524   -0.710838   -0.360173    11.00000    0.04108    0.03036 =
         0.04191   -0.00634    0.01405   -0.00419
O3    4   -0.651381   -0.463456   -0.519668    11.00000    0.02981    0.04005 =
         0.04228   -0.00152    0.00816    0.00123
O4    4   -0.714696   -0.171694   -0.483032    11.00000    0.03710    0.03622 =
         0.05559   -0.00200    0.01834   -0.00256
O6    4   -1.109142   -0.453792   -0.531717    11.00000    0.04824    0.04541 =
         0.05690   -0.00537    0.01903   -0.00885
AFIX 147
H6A   2   -1.165918   -0.527275   -0.537909    11.00000   -1.50000
AFIX   0
N2    3   -0.609321   -0.541664   -0.275356    11.00000    0.03116    0.03273 =
         0.03497   -0.00095    0.01311   -0.00368
N1    3   -0.418671   -0.368899   -0.433396    11.00000    0.02843    0.02996 =
         0.03049    0.00189    0.00556   -0.00165
AFIX 137
H1A   2   -0.382006   -0.258089   -0.441997    11.00000   -1.20000
H1B   2   -0.487097   -0.374313   -0.477697    11.00000   -1.20000
H1C   2   -0.373990   -0.469506   -0.443484    11.00000   -1.20000
AFIX   0
C1    1   -0.517665   -0.556337   -0.322608    11.00000    0.02752    0.03271 =
         0.02526   -0.00036    0.00690    0.00142
O5    4   -1.095775   -0.578496   -0.680671    11.00000    0.08991    0.09775 =
         0.07184   -0.03978    0.03533   -0.05441
C19   1   -0.729869   -0.353421   -0.501878    11.00000    0.02999    0.03684 =
         0.03019    0.00502    0.00680    0.00019
PART 1
C3    1   -0.323508   -0.389708   -0.244699    21.00000    0.02702    0.03173 =
         0.02564   -0.00193    0.00664   -0.00612
PART 0
C22   1   -1.056213   -0.479797   -0.607698    11.00000    0.03797    0.03314 =
         0.04683   -0.00078    0.01412   -0.00037
C2    1   -0.440509   -0.376996   -0.326916    11.00000    0.02720    0.02693 =
         0.02752   -0.00015    0.00851    0.00053
PART 1
AFIX  13
H2A   2   -0.483941   -0.260051   -0.314392    21.00000   -1.20000
AFIX  13
PART 2
H2B   2   -0.487075   -0.261877   -0.317341   -21.00000   -1.20000
AFIX   0
PART 0
C20   1   -0.850935   -0.439603   -0.502765    11.00000    0.03372    0.03540 =
         0.04951    0.00735    0.01197   -0.00362
AFIX  23
H20A  2   -0.876941   -0.399571   -0.441725    11.00000   -1.20000
H20B  2   -0.845646   -0.580760   -0.502370    11.00000   -1.20000
AFIX   0
C13   1   -0.649200   -0.375876   -0.224420    11.00000    0.04270    0.03417 =
         0.05225    0.00393    0.02192    0.00742
AFIX  13
H13   2   -0.645051   -0.244674   -0.252359    11.00000   -1.20000
AFIX   0
PART 1
C5    1   -0.357541   -0.379811   -0.139091    21.00000    0.03218    0.04884 =
         0.02464   -0.00787    0.01771   -0.00671
AFIX  23
H5A   2   -0.398370   -0.258358   -0.133001    21.00000   -1.20000
H5B   2   -0.410357   -0.486462   -0.132468    21.00000   -1.20000
AFIX   0
PART 0
C17   1   -0.675892   -0.719405   -0.261656    11.00000    0.03775    0.04165 =
         0.03496   -0.00015    0.00887   -0.01220
AFIX  13
H17   2   -0.698898   -0.789044   -0.326373    11.00000   -1.20000
AFIX   0
C16   1   -0.785849   -0.644812   -0.225947    11.00000    0.03064    0.06844 =
         0.04587    0.01137    0.01074   -0.00656
AFIX  23
H16A  2   -0.854030   -0.647362   -0.281494    11.00000   -1.20000
H16B  2   -0.802047   -0.725070   -0.170980    11.00000   -1.20000
AFIX   0
N3    3   -0.540217   -0.939362   -0.126698    11.00000    0.08272    0.05379 =
         0.07392    0.01335    0.01086    0.00989
C15   1   -0.757799   -0.438237   -0.189978    11.00000    0.03759    0.05591 =
         0.05755    0.01455    0.02456    0.01075
AFIX  13
H15   2   -0.822780   -0.344997   -0.195295    11.00000   -1.20000
AFIX   0
PART 1
C6    1   -0.247614   -0.392741   -0.054644    21.00000    0.04030    0.07533 =
         0.02028    0.00013    0.00902   -0.00682
AFIX  13
H6    2   -0.271046   -0.387333    0.011335    21.00000   -1.20000
AFIX   0
PART 0
C14   1   -0.646613   -0.400655   -0.112620    11.00000    0.05587    0.04995 =
         0.04805   -0.00809    0.02501   -0.00107
AFIX  23
H14A  2   -0.604791   -0.512274   -0.078448    11.00000   -1.20000
H14B  2   -0.643018   -0.283908   -0.071352    11.00000   -1.20000
AFIX   0
C18   1   -0.599843   -0.845433   -0.184962    11.00000    0.05406    0.03263 =
         0.05106   -0.00223    0.02049   -0.01028
C21   1   -0.941142   -0.374140   -0.595884    11.00000    0.03822    0.04296 =
         0.04840    0.00349    0.00703   -0.00781
AFIX  23
H21A  2   -0.954953   -0.235382   -0.590657    11.00000   -1.20000
H21B  2   -0.909067   -0.395373   -0.656216    11.00000   -1.20000
AFIX   0
PART 1
C9    1   -0.241078   -0.218071   -0.250701    21.00000    0.03207    0.03172 =
         0.03633    0.00328    0.00636    0.00260
AFIX  23
H9A   2   -0.217623   -0.220887   -0.315936    21.00000   -1.20000
H9B   2   -0.283246   -0.097170   -0.246640    21.00000   -1.20000
AFIX   0
C11   1   -0.131191   -0.221849   -0.166087    21.00000    0.02372    0.03458 =
         0.03220   -0.00091    0.00534   -0.00417
C4    1   -0.254527   -0.578810   -0.250140    21.00000    0.03207    0.03172 =
         0.03633    0.00328    0.00636    0.00260
AFIX  23
H4A   2   -0.231810   -0.587287   -0.315562    21.00000   -1.20000
H4B   2   -0.304117   -0.689997   -0.243632    21.00000   -1.20000
AFIX   0
C7    1   -0.178339   -0.581477   -0.060744    21.00000    0.03680    0.05154 =
         0.04049    0.02074    0.00121   -0.00528
AFIX  23
H7A   2   -0.109319   -0.585738   -0.006040    21.00000   -1.20000
H7B   2   -0.227109   -0.693919   -0.054605    21.00000   -1.20000
AFIX   0
O1    4   -0.058506   -0.057291   -0.171145    21.00000    0.03868    0.04168 =
         0.05281   -0.00431    0.00772   -0.00546
AFIX 147
H1    2   -0.015900   -0.078880   -0.211612    21.00000   -1.50000
AFIX   0
C10   1   -0.168525   -0.217835   -0.063866    21.00000    0.04434    0.05349 =
         0.03087   -0.01780    0.00624   -0.00285
AFIX  23
H10A  2   -0.210750   -0.097877   -0.057607    21.00000   -1.20000
H10B  2   -0.099291   -0.221518   -0.009360    21.00000   -1.20000
AFIX   0
C12   1   -0.063680   -0.411762   -0.173999    21.00000    0.02586    0.03795 =
         0.03359    0.00458    0.00786    0.00231
AFIX  23
H12A  2   -0.040395   -0.417695   -0.239254    21.00000   -1.20000
H12B  2    0.006949   -0.415728   -0.120936    21.00000   -1.20000
AFIX   0
C8    1   -0.141790   -0.583725   -0.163019    21.00000    0.03052    0.03185 =
         0.05064    0.01239   -0.00432    0.00783
AFIX  13
H8    2   -0.098401   -0.704408   -0.168755    21.00000   -1.20000
AFIX   0
PART 2
C3B   1   -0.328377   -0.375567   -0.241654   -21.00000    0.02702    0.03173 =
         0.02564   -0.00193    0.00664   -0.00612
C9B   1   -0.273323   -0.170174   -0.244692   -21.00000    0.03097    0.02223 =
         0.03799    0.00221   -0.00671   -0.00307
AFIX  23
H9BA  2   -0.250186   -0.150388   -0.309336   -21.00000   -1.20000
H9BB  2   -0.330408   -0.070781   -0.237202   -21.00000   -1.20000
AFIX   0
C11B  1   -0.164349   -0.155023   -0.156720   -21.00000    0.03352    0.03958 =
         0.04998   -0.00778    0.01007   -0.00409
AFIX  13
H11B  2   -0.128255   -0.026131   -0.158112   -21.00000   -1.20000
AFIX   0
C4B   1   -0.239352   -0.529580   -0.259409   -21.00000    0.02829    0.03838 =
         0.03195    0.00047    0.00579   -0.01696
AFIX  23
H4BA  2   -0.217641   -0.508291   -0.324522   -21.00000   -1.20000
H4BB  2   -0.273174   -0.658927   -0.259443   -21.00000   -1.20000
AFIX   0
C8B   1   -0.129616   -0.510904   -0.172093   -21.00000    0.02287    0.03339 =
         0.03270    0.00500    0.01206    0.00062
C5B   1   -0.363196   -0.410615   -0.139081   -21.00000    0.03097    0.02223 =
         0.03799    0.00221   -0.00671   -0.00307
AFIX  23
H5BA  2   -0.395949   -0.540429   -0.137483   -21.00000   -1.20000
H5BB  2   -0.422500   -0.316763   -0.129483   -21.00000   -1.20000
AFIX   0
C10B  1   -0.197800   -0.186000   -0.053460   -21.00000    0.04434    0.05349 =
         0.03087   -0.01780    0.00624   -0.00285
AFIX  23
H10C  2   -0.128463   -0.175059    0.000613   -21.00000   -1.20000
H10D  2   -0.254154   -0.087785   -0.042715   -21.00000   -1.20000
AFIX   0
O1B   4   -0.043892   -0.652926   -0.185314   -21.00000    0.03868    0.04168 =
         0.05281   -0.00431    0.00772   -0.00546
AFIX 147
H1BA  2   -0.006990   -0.613178   -0.227141   -21.00000   -1.50000
AFIX   0
C12B  1   -0.076521   -0.311629   -0.172964   -21.00000    0.02878    0.03597 =
         0.03122   -0.00447    0.00487   -0.00367
AFIX  23
H12C  2   -0.053645   -0.290075   -0.237580   -21.00000   -1.20000
H12D  2   -0.006378   -0.302888   -0.119581   -21.00000   -1.20000
AFIX   0
C7B   1   -0.164774   -0.543980   -0.070614   -21.00000    0.03680    0.05154 =
         0.04049    0.02074    0.00121   -0.00528
AFIX  23
H7BA  2   -0.200332   -0.671870   -0.070050   -21.00000   -1.20000
H7BB  2   -0.095293   -0.539651   -0.016372   -21.00000   -1.20000
AFIX   0
C6B   1   -0.251604   -0.388839   -0.052630   -21.00000    0.04030    0.07533 =
         0.02028    0.00013    0.00902   -0.00682
AFIX  13
H6B   2   -0.273039   -0.411596    0.013250   -21.00000   -1.20000
AFIX   0
HKLF 4


REM  ac_sax_suc_autored_a.res in P2(1)
REM wR2 = 0.1395, GooF = S = 1.027, Restrained GooF = 1.020 for all data
REM R1 = 0.0512 for 2903 Fo > 4sig(Fo) and 0.0639 for all 3504 data
REM 342 parameters refined using 63 restraints

END

WGHT      0.0820      0.0000

REM Highest difference peak  0.300,  deepest hole -0.256,  1-sigma level  0.070
Q1    1  -0.0698 -0.7494 -0.1763  11.00000  0.05    0.30
Q2    1  -0.5633 -0.3791 -0.4930  11.00000  0.05    0.28
Q3    1  -0.6158 -0.2019 -0.4883  11.00000  0.05    0.28
Q4    1  -1.2275 -0.4391 -0.5001  11.00000  0.05    0.26
Q5    1  -0.0228 -0.0870 -0.1820  11.00000  0.05    0.23
Q6    1  -0.7948 -0.1474 -0.4950  11.00000  0.05    0.22
Q7    1  -0.0995  0.0335 -0.1716  11.00000  0.05    0.22
Q8    1  -0.8732 -0.4383 -0.1805  11.00000  0.05    0.20
Q9    1  -1.0145 -0.4922 -0.5175  11.00000  0.05    0.20
Q10   1  -0.7817 -0.3900 -0.4998  11.00000  0.05    0.20
Q11   1  -0.1912  0.1230 -0.1643  11.00000  0.05    0.19
Q12   1  -1.0069 -0.3611 -0.5001  11.00000  0.05    0.19
Q13   1  -0.5643 -0.5670 -0.4996  11.00000  0.05    0.19
Q14   1   0.1088  0.0071 -0.1644  11.00000  0.05    0.18
Q15   1  -0.8247 -0.2539 -0.5012  11.00000  0.05    0.18
;
_shelx_res_checksum                17767
_shelx_hkl_file
;
   0   0   2 2306.89  183.59
   0   0   2 2350.48  183.54
   0   0   3 9438.34  772.57
   0   0   3 9946.82  772.51
   0   0  -3 9796.71  772.39
   0   0  -3 9999.00  772.46
   0   0  -4 1964.05  160.60
   0   0  -4 2101.86  160.72
   0   0   4 2136.21  160.89
   0   0   4 2033.08  160.79
   0   0   5  938.34   78.33
   0   0  -5 1054.71   78.26
   0   0  -5  988.04   78.09
   0   0   5  963.77   78.41
   0   0   6 1191.13   92.94
   0   0   6 1192.00   93.01
   0   0  -6 1253.01   92.78
   0   0  -6 1113.40   92.57
   0   0   7  580.47   45.18
   0   0  -7  571.34   44.92
   0   0  -7  529.60   45.01
   0   0   7  585.11   45.29
   0   0   8   12.11    2.87
   0   0   8   11.41    2.87
   0   0  -8   17.24    2.86
   0   0   9  483.76   38.09
   0   0   9  456.38   38.12
   0   0  -9  472.34   37.90
   0   0 -10  169.50   15.53
   0   0  10  194.48   15.96
   0   0  10  196.80   15.96
   0   0 -11  126.98   11.64
   0   0  11  130.69   11.99
   0   0  11  135.69   12.09
   0   0 -12  347.28   28.16
   0   0  12  348.09   28.63
   0   0  12  331.18   28.46
   0   0  13    9.31    3.87
   0   0 -13   10.56    3.67
   0   0  14   64.57    7.39
   0   0 -14   62.90    6.93
   0   0 -15    8.98    3.65
   0   0  15    5.55    3.76
   0   0  16   97.81   10.24
   0   1   0    0.93    0.78
   0  -1   0    1.41    0.76
   0   1   0    0.75    0.73
   0  -1   0    1.38    0.94
   0   1   0    0.60    0.68
   0   1   1 4207.65  338.57
   0  -1  -1 3968.69  338.54
   0  -1   1 4752.52  338.68
   0  -1  -1 4605.10  338.59
   0  -1   1 4268.20  338.59
   0   1   1 4098.86  338.50
   0   1   1 4006.35  338.53
   0   1   1 3869.40  338.54
   0  -1  -1 4105.78  338.50
   0   1  -1 4580.34  338.64
   0   1   2 2528.69  217.84
   0   1   2 2524.91  217.78
   0   1  -2 2866.58  217.89
   0   1   2 2442.43  217.70
   0   1   2 2636.68  217.69
   0  -1   2 2773.13  217.68
   0  -1   2 2835.70  217.91
   0  -1  -3 1908.92  142.95
   0  -1   3 1699.95  142.91
   0   1   3 1733.78  143.04
   0  -1   3 1674.43  142.94
   0  -1   3 1810.16  143.19
   0   1   3 1756.72  143.14
   0   1   3 1868.94  142.98
   0   1   3 2089.70  143.00
   0   1   4  556.57   42.61
   0   1   4  519.58   42.70
   0  -1   4  566.69   42.65
   0   1   4  532.66   42.56
   0   1   4  487.81   42.79
   0  -1   4  545.58   42.97
   0  -1   4  480.04   42.59
   0  -1  -4  593.43   42.57
   0  -1  -5  311.22   26.19
   0   1   5  252.00   26.41
   0  -1   5  263.07   26.64
   0  -1  -5  341.28   26.30
   0   1   5  308.97   26.26
   0  -1   5  395.41   26.35
   0   1   5  388.92   26.14
   0   1   5  332.00   26.25
   0   1   5  289.57   26.35
   0  -1   5  337.61   26.37
   0  -1   6  412.68   35.62
   0  -1  -6  405.50   35.08
   0  -1  -6  449.29   35.22
   0  -1   6  549.89   35.45
   0  -1   6  560.17   35.27
   0   1   6  480.38   35.04
   0   1   6  364.05   35.41
   0   1   6  368.83   35.13
   0   1   6  396.67   35.24
   0   1   7  307.68   31.07
   0  -1   7  413.40   31.49
   0  -1  -7  351.33   30.69
   0   1   7  299.23   30.77
   0  -1   7  499.08   31.18
   0  -1  -7  406.42   30.92
   0  -1   7  491.89   30.92
   0  -1   8   55.34    6.02
   0  -1   8   57.20    5.30
   0   1   8   43.94    5.04
   0  -1  -8   58.08    5.11
   0   1   8   40.28    5.31
   0   1   9   31.47    4.87
   0  -1   9   68.17    5.47
   0  -1  -9   50.45    5.02
   0   1   9   40.60    5.30
   0  -1   9   58.27    6.07
   0  -1  10  323.44   19.02
   0  -1 -10  233.23   18.35
   0   1  10  177.08   18.33
   0  -1  10  270.23   19.23
   0   1  10  159.93   18.46
   0   1  11  388.97   40.58
   0   1  11  424.01   40.89
   0  -1  11  648.14   41.56
   0  -1  11  722.43   41.32
   0  -1 -11  486.93   40.58
   0  -1  12  202.78   16.11
   0   1  12  149.48   15.59
   0  -1 -12  154.13   15.01
   0  -1  12  221.80   15.70
   0  -1 -13   50.82    5.95
   0  -1  13   63.29    7.35
   0   1  13   37.86    6.42
   0   1 -13   51.37    6.28
   0  -1  13   75.05    6.74
   0  -1 -14    4.59    3.25
   0   1 -14    5.50    3.65
   0  -1  14    1.97    4.02
   0   1  14    2.01    3.81
   0   1 -15   60.47    6.79
   0   1  15   47.85    6.90
   0   1  16    3.67    4.21
   0   1 -16    8.79    4.07
   0   1  17    0.39    3.87
   0   1  18    7.93    4.78
   0  -2   0 3112.50  232.44
   0   2   0 3097.20  232.40
   0   2   0 3023.78  232.13
   0   2   0 2809.55  232.08
   0   2   0 2976.23  232.31
   0  -2   0 2945.21  232.30
   0   2   1  422.86   30.95
   0  -2   1  423.30   31.25
   0   2  -1  435.17   31.15
   0   2   1  411.56   31.02
   0   2   1  328.51   30.80
   0   2   1  418.74   31.11
   0   2  -1  389.62   31.11
   0  -2  -1  389.24   31.10
   0  -2   1  402.86   31.05
   0  -2   1  408.27   31.10
   0   2   1  396.94   30.96
   0  -2  -1  363.66   30.90
   0  -2   2 1741.29  117.95
   0  -2   2 1708.70  118.01
   0   2   2 1349.04  117.64
   0  -2  -2 1575.02  117.88
   0   2   2 1332.33  117.71
   0   2  -2 1593.10  117.89
   0   2   2 1437.84  117.64
   0   2   2 1515.56  117.81
   0  -2  -2 1527.21  117.67
   0  -2  -2 1452.08  117.73
   0  -2   2 1523.95  117.96
   0   2   3 2333.09  175.64
   0  -2   3 2088.12  175.47
   0   2   3 2207.04  175.88
   0   2   3 2229.49  175.68
   0   2   3 2078.51  175.68
   0  -2  -3 2466.68  175.89
   0  -2   3 2253.55  175.49
   0   2  -3 2581.49  176.00
   0  -2   3 2612.85  176.16
   0   2   3 2140.70  175.71
   0   2   4  180.27   14.79
   0   2   4  189.33   14.41
   0  -2   4  242.12   15.41
   0   2   4  148.10   14.38
   0  -2   4  198.96   14.36
   0   2   4  164.38   14.54
   0  -2   4  160.87   14.25
   0   2  -4  215.02   14.93
   0   2   4  191.80   14.48
   0   2   5  408.00   34.33
   0   2   5  436.63   34.82
   0  -2   5  390.28   34.26
   0  -2   5  455.08   34.39
   0   2   5  471.25   34.39
   0   2   5  455.04   34.42
   0   2   5  409.70   34.41
   0  -2   5  464.35   35.01
   0   2   5  441.56   34.56
   0   2  -5  455.80   34.72
   0  -2   6   98.79    8.20
   0   2   6  101.98    8.19
   0  -2   6   90.06    8.07
   0  -2   6  110.20    9.13
   0   2   6  102.00    8.79
   0   2   6   87.25    7.99
   0  -2  -6  104.54    8.14
   0   2   6   98.25    8.16
   0  -2   7   92.17    8.71
   0  -2   7   76.94    7.83
   0   2   7   79.94    7.78
   0   2   7   80.00    8.36
   0   2   8   18.25    2.68
   0  -2   8   19.07    3.95
   0   2   8   19.51    3.59
   0  -2   8   18.12    2.80
   0   2   9   60.36    5.99
   0  -2   9   50.07    5.14
   0  -2   9   49.18    6.01
   0   2   9   45.44    4.94
   0  -2  10  123.97   11.52
   0   2  10  116.61   11.04
   0   2  11   96.87    9.64
   0  -2  11   97.43   10.16
   0  -2  12    9.28    4.44
   0   2  12   -0.32    4.10
   0   2  13   39.98    5.97
   0  -2  13   40.70    6.62
   0   2  14   13.56    4.35
   0  -2  14   21.45    5.27
   0  -2  15   10.91    5.17
   0   2  15   21.30    4.89
   0   2  16    7.05    4.29
   0   2 -16    8.41    4.15
   0   2  17    0.42    4.25
   0   2  18    1.30    4.43
   0   3   0   -0.52    1.62
   0   3   0   -0.04    0.86
   0  -3   0    0.89    1.77
   0   3   0    1.06    2.09
   0  -3   0    2.16    2.24
   0   3   0    0.41    1.31
   0  -3  -1  354.07   31.88
   0   3   1  378.93   31.72
   0   3   1  417.16   31.84
   0  -3   1  388.83   32.29
   0  -3   1  423.99   32.17
   0  -3   1  348.25   31.99
   0  -3  -1  382.83   32.13
   0   3   1  423.70   32.22
   0   3   1  397.42   32.09
   0   3   1  439.72   32.08
   0   3   1  426.32   32.02
   0   3  -1  431.75   32.30
   0   3  -1  454.28   32.21
   0   3   2  124.97    9.59
   0  -3   2   94.28    9.71
   0   3  -2   96.59    9.20
   0  -3  -2  152.86   10.04
   0  -3   2   89.64    9.10
   0   3   2  134.86    9.35
   0   3   2  135.87    9.67
   0   3   2   72.88    8.78
   0   3   2   85.30    8.96
   0  -3  -2  106.86    9.39
   0  -3   2   85.76    9.26
   0  -3   3  155.76   11.57
   0  -3   3  156.91   11.88
   0  -3  -3  135.19   11.21
   0  -3   3  134.40   11.93
   0   3   3  130.35   11.19
   0  -3  -3  146.22   11.65
   0  -3  -3  142.14   11.39
   0   3  -3  147.34   11.59
   0   3   3  136.41   11.45
   0   3   3  123.98   11.40
   0   3   3  120.34   11.19
   0   3   4  156.41   13.53
   0   3   4  147.87   13.55
   0   3   4  170.10   13.87
   0  -3   4  166.81   14.20
   0   3   4  170.71   13.46
   0  -3  -4  189.63   13.89
   0   3   4  154.14   13.51
   0  -3   4  200.92   14.38
   0   3   5  229.71   19.28
   0  -3   5  283.58   20.28
   0  -3  -5  283.10   19.75
   0   3   5  242.26   19.76
   0   3   5  240.58   19.24
   0  -3   5  249.58   20.02
   0   3   5  205.95   19.28
   0   3   6   81.73    7.44
   0   3   6   83.49    8.11
   0   3   7    5.62    2.76
   0  -3   7    7.17    3.64
   0   3   7    9.57    2.05
   0   3   8   82.23    8.45
   0  -3   8   98.57    9.16
   0   3   9   44.50    5.89
   0  -3   9   64.51    6.89
   0  -3  10  139.15   13.02
   0   3  10  133.39   12.54
   0  -3  11   29.09    5.47
   0   3  11   27.00    4.98
   0   3  12   50.75    6.72
   0  -3  12   46.21    7.20
   0   3  13   21.47    5.00
   0  -3  13   31.79    6.20
   0  -3  14   14.13    5.62
   0   3  14   26.38    5.13
   0   3  15    9.11    4.65
   0  -3  15   10.22    5.48
   0   3  16    5.72    4.48
   0  -3  16    1.85    5.02
   0   3  17    0.87    4.38
   0  -4   0 1377.33  114.25
   0   4   0 1541.69  114.58
   0   4   0 1519.04  114.37
   0  -4   0 1435.22  114.55
   0   4   0 1422.06  113.85
   0   4   1  206.81   17.11
   0  -4  -1  193.82   17.36
   0   4   1  220.77   16.90
   0  -4  -1  201.24   17.09
   0  -4   1  195.50   17.50
   0  -4   1  211.30   17.31
   0   4  -1  219.04   17.58
   0   4   1  215.29   17.48
   0  -4  -2  504.73   43.78
   0   4   2  602.19   44.36
   0  -4  -2  535.62   44.08
   0   4   2  546.68   43.78
   0  -4   2  562.34   44.48
   0  -4   2  604.92   44.30
   0   4   2  549.25   43.91
   0  -4   3  776.81   58.65
   0  -4  -3  698.20   58.05
   0   4   3  732.48   57.97
   0  -4   3  756.66   58.37
   0   4   3  692.37   57.86
   0  -4  -3  749.70   57.88
   0  -4   4   14.16    3.37
   0  -4  -4   18.45    2.53
   0  -4  -4   23.27    3.12
   0  -4   4   19.78    4.26
   0   4   4   15.56    2.69
   0  -4  -5   45.05    4.67
   0   4   5   39.86    4.49
   0  -4   5   42.08    5.71
   0  -4   5   46.70    5.35
   0   4   5   33.59    3.93
   0  -4   6    2.62    3.51
   0   4   6   -0.20    2.66
   0  -4   6    1.32    3.43
   0  -4  -6    1.84    2.24
   0  -4  -7  152.49   13.26
   0  -4   7  154.58   14.04
   0   4   7  138.38   13.29
   0  -4   7  179.03   14.26
   0  -4   8  384.58   27.71
   0  -4  -8  312.63   26.64
   0   4   8  298.05   26.78
   0  -4   8  326.69   27.28
   0  -4   9   93.52    9.62
   0  -4  -9   97.63    8.95
   0  -4   9  104.55   10.11
   0   4   9   79.62    9.09
   0  -4  10    2.43    4.24
   0  -4  10   11.74    4.95
   0  -4 -10    7.01    3.14
   0   4  10   10.47    3.94
   0  -4  11  146.10   13.57
   0  -4  11  128.86   12.73
   0   4  11  130.47   12.75
   0  -4  12   40.92    6.67
   0   4  12   33.84    5.63
   0  -4  13   -0.44    4.99
   0   4  13   -2.23    3.98
   0   4  14    2.34    3.93
   0  -4  14   -4.13    5.17
   0   4  15    8.57    4.53
   0  -4  15    8.55    5.79
   0   4  16   10.09    4.70
   0  -4  16   11.21    5.82
   0  -4  17    4.98    5.78
   0  -5   0   -1.76    3.29
   0  -5   0   -0.16    2.50
   0   5   0    1.20    3.16
   0  -5  -1  255.43   21.39
   0  -5   1  262.97   21.26
   0   5   1  262.82   21.55
   0  -5  -1  254.06   21.02
   0   5  -1  247.98   21.43
   0  -5   1  252.58   21.74
   0  -5   2  274.07   22.60
   0  -5  -2  260.54   22.22
   0   5   2  289.72   22.51
   0  -5   2  276.62   22.30
   0  -5  -2  253.09   21.81
   0  -5  -3   68.14    7.00
   0  -5   3   66.15    7.09
   0  -5   3   61.69    7.36
   0   5   3   75.65    7.28
   0  -5   4   85.28    8.31
   0  -5  -4   74.00    7.47
   0  -5   4   79.29    8.33
   0  -5   5  214.75   18.37
   0  -5   5  214.20   18.66
   0   5   5  208.50   17.80
   0  -5  -5  211.51   18.02
   0  -5   6  213.19   19.46
   0  -5   6  240.00   19.33
   0  -5  -6  209.76   18.77
   0   5   6  223.88   18.73
   0  -5   7    7.21    5.04
   0  -5  -7   17.02    3.70
   0   5   7   11.58    3.52
   0  -5   7   17.29    4.90
   0  -5   8   40.22    6.32
   0  -5  -8   39.46    5.27
   0   5   8   34.74    5.22
   0  -5   8   37.71    6.31
   0  -5   9  162.61   14.88
   0  -5   9  191.21   15.08
   0  -5  -9  144.79   13.91
   0   5   9  142.77   14.09
   0  -5  10    6.27    5.02
   0  -5 -10   10.40    3.56
   0   5  10   10.20    4.24
   0  -5  10    4.74    4.70
   0  -5  11   15.73    5.70
   0   5  11   18.03    4.55
   0  -5  11   13.33    5.20
   0   5  12   83.45    9.68
   0  -5  12  107.16   10.95
   0  -5  13    9.12    5.48
   0   5  13    6.53    4.30
   0  -5  14    3.33    5.19
   0   5  14    4.78    4.07
   0  -5  15   13.79    5.56
   0   5  15    6.63    4.60
   0  -6   0  546.92   45.06
   0   6   0  626.97   45.46
   0  -6   0  519.93   44.58
   0  -6   1   71.84    7.35
   0   6   1   71.54    7.80
   0  -6   1   68.46    7.92
   0  -6  -1   63.64    7.75
   0   6  -1   77.08    7.77
   0  -6   2  234.77   20.07
   0  -6  -2  236.28   20.13
   0  -6   2  235.06   20.50
   0   6   2  244.29   20.45
   0   6   3  133.32   12.70
   0  -6   3  132.42   12.46
   0  -6   3  153.04   13.22
   0  -6  -3  136.10   12.42
   0   6   4   26.29    4.92
   0  -6   4   25.10    4.85
   0  -6   4   23.66    5.09
   0   6   5   18.42    4.58
   0  -6   5   22.86    4.91
   0  -6   5   26.79    5.26
   0  -6   6   36.14    6.01
   0  -6   6   39.70    6.22
   0  -6   7   11.29    4.79
   0  -6   7   26.40    5.26
   0  -6   8    4.09    4.60
   0  -6  -8   -1.24    3.26
   0  -6   8   -0.73    4.64
   0  -6   9    8.87    4.57
   0  -6  -9    8.17    4.03
   0  -6   9    7.52    4.83
   0  -6  10   81.41    9.32
   0  -6  10   72.72    9.16
   0  -6  11    5.08    5.11
   0  -6  11    8.63    5.30
   0  -6  12   30.06    6.47
   0   6  13   15.42    4.74
   0  -6  13    6.82    5.23
   0  -6  14    9.98    5.53
   0   6  14   11.28    4.78
   0  -7   0   -4.66    4.41
   0   7   0    2.21    3.58
   0   7   1  143.54   13.32
   0  -7   1  127.50   12.85
   0  -7  -1  143.15   13.00
   0  -7  -2   11.57    4.05
   0  -7   2    5.55    3.50
   0  -7   2   14.23    4.63
   0   7   2   11.81    4.29
   0   7   3    2.40    4.01
   0  -7   3   -1.94    3.69
   0  -7   3   -3.10    4.52
   0  -7   4    2.17    4.37
   0  -7   4    4.08    3.74
   0   7   4   -0.34    3.73
   0  -7   5   19.20    4.48
   0  -7   5   13.76    5.00
   0   7   5   13.75    4.41
   0   7   6   22.56    5.04
   0  -7   6   22.95    5.15
   0  -7   6   18.25    5.45
   0  -7   7   -0.80    4.78
   0   7   7    7.32    4.30
   0  -7   7    7.35    4.49
   0  -7   8    5.32    5.02
   0  -7   8    2.80    4.71
   0  -7   9   23.13    5.74
   0  -7   9   10.50    5.51
   0  -7  10   27.76    6.46
   0  -7  10   34.41    6.84
   0  -7  11    5.17    5.25
   0  -7  11    7.05    5.53
   0  -7  12    2.44    5.37
   0  -7  12    5.22    5.15
   0  -8   0   19.04    4.96
   0  -8   1   33.25    5.94
   0   8   1   34.14    5.70
   0  -8  -1   35.51    5.88
   0  -8   2   15.30    5.15
   0   8   2   13.14    4.71
   0   8   3    3.24    4.32
   0  -8   3    9.48    4.97
   0   8   4    7.35    4.57
   0  -8   4   11.86    5.18
   0  -8   5   43.13    6.00
   0  -8   5   24.92    6.27
   0   8   5   34.53    6.32
   0  -8   6   29.07    5.82
   0  -8   6   33.98    6.78
   0   8   6   22.81    5.45
   0   8   7   14.71    4.67
   0  -8   7   18.05    5.90
   0  -8   7    8.52    4.86
   0  -8   8    5.25    4.82
   0  -8   8    0.88    5.04
   0  -8   9   19.70    6.08
   0  -8   9   22.34    5.84
   0  -8  10    6.34    5.42
   0  -8  10    2.70    4.91
   0  -9   0   -0.39    4.67
   0  -9   1   33.48    6.35
   0   9   2   -0.41    4.21
   0  -9   2   27.20    5.75
   0  -9   3    5.44    5.21
   0   9   3    4.60    4.54
   0   9   4   12.86    5.44
   0  -9   4   17.83    5.63
   0   9   5    2.72    4.76
   0  -9   5    0.91    5.23
   0  -9   6    7.26    5.36
   1   0 -17  114.47   11.04
  -1   0  16   73.36    8.11
   1   0 -16   62.93    7.48
  -1   0  15   47.62    6.22
   1   0 -15   35.46    5.33
   1   0 -14   56.26    5.88
  -1   0  14   32.57    5.85
   1   0 -13  119.48   10.42
  -1   0  13  102.05   10.63
  -1   0  12   17.60    4.29
   1   0 -12   26.21    4.18
   1   0 -11  742.29   54.40
  -1   0  11  651.06   54.57
  -1   0  11  630.42   54.53
   1   0 -10   39.46    4.33
  -1   0  10   27.14    4.34
  -1   0  10   27.39    4.61
   1   0  -9  430.69   32.06
  -1   0   9  348.32   32.23
  -1   0   9  403.55   32.32
  -1   0   8   -2.41    2.32
  -1   0   8    0.47    2.37
   1   0  -8   -0.62    1.45
   1   0  -8    0.26    2.22
   1   0  -7   11.23    2.48
  -1   0   7    8.19    2.45
  -1   0   7    6.75    2.42
   1   0  -7    5.18    2.02
   1   0  -7    9.64    1.73
  -1   0   6  774.37   59.98
   1   0  -6  783.07   59.96
  -1   0   6  709.79   59.97
   1   0  -6  817.81   59.86
   1   0  -6  707.04   59.67
   1   0  -5 3088.06  247.67
   1   0  -5 3162.42  247.56
  -1   0   5 3414.35  247.76
  -1   0   5 2941.91  247.67
  -1   0   4  208.26   15.41
   1   0  -4  214.44   15.39
   1   0  -4  166.84   15.19
  -1   0   4  186.07   15.33
  -1   0   3  101.76    7.23
   1   0  -3   96.11    7.18
   1   0  -3   71.66    7.04
  -1   0   3   73.13    7.09
  -1   0   3   94.99    6.98
  -1   0   2 2700.51  197.32
   1   0  -2 2349.46  197.24
   1   0  -2 2700.39  197.32
  -1   0   2 2391.18  197.27
  -1   0   1   -0.17    0.22
  -1   0   0    0.04    0.20
   1   0   1    0.27    0.42
   1   0   1    0.18    0.52
  -1   0  -2   22.13    2.17
   1   0   2   16.36    2.04
   1   0   2   22.60    2.14
   1   0   3 2800.18  235.05
  -1   0  -3 2786.52  235.01
   1   0   3 2709.70  235.10
  -1   0  -4  175.05   15.43
   1   0   4  154.48   15.64
  -1   0  -5  628.64   53.14
   1   0   5  769.05   53.52
   1   0   6   -1.91    2.18
  -1   0  -6    0.83    1.47
  -1   0  -6    0.63    1.35
   1   0   6    0.76    2.11
   1   0   7   55.82    5.31
  -1   0  -7   46.70    4.58
   1   0   7   56.55    5.44
   1   0   8 1547.67  104.45
   1   0   8 1516.94  104.56
   1   0   9 1363.64   87.98
   1   0   9 1238.39   87.92
   1   0  10  180.61   15.20
  -1   0 -10  132.39   14.42
   1   0  11  715.05   56.26
  -1   0 -11  661.04   55.77
   1   0  11  733.35   56.23
  -1   0 -12  163.29   15.20
   1   0  12  179.83   15.71
   1   0  12  196.12   15.74
   1   0  13   59.62    6.33
  -1   0 -13   42.73    5.57
   1   0  13   40.96    6.43
   1   0  14   23.15    4.76
   1   0  15   13.88    4.22
   1   0  16   -5.27    4.06
  -1   1  18   25.86    5.63
   1   1 -17    3.00    4.03
  -1   1  17    3.60    4.36
   1   1 -16  121.50   10.84
  -1   1  16   95.06   11.01
   1  -1 -15   10.47    3.94
   1   1 -15   13.43    4.20
  -1   1  15    3.91    4.07
   1  -1 -14   28.81    4.62
  -1   1  14   19.93    4.82
  -1  -1  13   88.17    9.09
  -1  -1  13  109.28    9.00
   1   1 -13   93.62    8.65
   1  -1 -13   81.01    8.33
  -1   1  13   64.30    8.71
  -1  -1  12   49.02    6.14
   1  -1 -12   47.13    5.47
  -1  -1  11   23.39    4.24
  -1  -1  11   24.84    3.85
   1  -1 -11   23.18    3.77
  -1  -1  10  132.16    9.92
  -1  -1  10  130.64   10.30
  -1   1  10   85.34    9.98
   1  -1 -10  122.88    9.75
  -1   1  10   83.09    9.51
  -1   1   9   17.50    3.57
  -1  -1   9   31.80    3.49
   1  -1  -9   27.78    3.56
  -1  -1   9   25.92    3.98
  -1   1   9   15.18    3.12
  -1   1   8  192.66   21.51
   1  -1  -8  313.28   21.79
  -1  -1   8  360.90   22.00
  -1   1   8  218.94   21.86
  -1  -1   8  308.40   22.19
   1  -1  -7  276.21   19.09
  -1   1   7  179.20   19.16
  -1   1   7  166.04   18.79
   1   1  -7  269.46   19.15
   1   1  -7  317.62   19.22
  -1  -1   7  245.87   19.38
  -1  -1   7  298.57   19.20
   1  -1  -7  207.46   18.69
  -1   1   6 1027.31  101.57
   1  -1  -6 1191.84  101.25
  -1  -1   6 1377.30  101.81
   1  -1  -6 1510.53  101.52
  -1   1   6  948.44  101.28
  -1  -1   6 1651.99  101.64
   1   1  -6 1548.70  101.64
   1  -1  -6 1083.71  101.51
   1   1  -6 1788.10  101.70
  -1   1   5 2307.72  142.44
   1   1  -5 1820.31  142.38
   1  -1  -5 1606.88  142.47
  -1   1   5 1339.35  142.19
   1  -1  -5 1707.50  142.20
  -1   1   5 1571.19  142.52
   1  -1  -5 2323.53  142.49
   1   1  -5 2103.67  142.57
  -1  -1   5 2125.14  142.48
  -1  -1   5 1813.47  142.66
  -1  -1   4  255.22   20.56
   1  -1  -4  224.17   20.54
  -1   1   4  215.12   20.29
  -1  -1   4  256.88   20.47
  -1   1   4  245.57   20.64
   1  -1  -4  263.59   20.30
   1   1  -4  260.28   20.45
  -1  -1   4  263.94   20.77
  -1  -1   3 1670.67  137.77
  -1  -1   3 1888.34  138.06
   1  -1  -3 1837.91  137.67
  -1  -1   3 1934.02  137.99
  -1   1   3 1570.36  137.90
   1   1  -3 1707.92  137.77
  -1   1   3 2027.67  137.86
  -1   1   3 1600.55  137.67
  -1  -1   2 5097.47  370.05
  -1  -1   2 5130.10  370.01
   1  -1  -2 4371.27  369.84
  -1   1   2 4387.68  369.96
   1   1  -2 4840.39  369.84
   1  -1  -1 4165.31  370.71
  -1   1   1 4146.45  370.71
  -1  -1   1 4640.17  370.81
   1  -1  -1 4530.43  370.78
  -1  -1   1 4545.42  370.80
   1  -1   0 1017.41   68.66
   1   1   0  779.80   68.55
   1   1   0  874.81   68.63
   1   1   0  840.74   68.63
  -1   1   0  906.40   68.64
  -1  -1   0  859.93   68.67
   1  -1   0  865.95   68.54
  -1  -1   0  865.84   68.61
   1   1   0  886.33   68.67
  -1  -1   0  890.44   68.64
  -1   1  -1 4220.33  292.47
   1  -1   1 4107.59  292.28
   1   1   1 3676.50  292.35
  -1  -1  -1 3399.91  292.37
   1  -1   1 3693.76  292.44
  -1  -1  -1 3173.90  292.36
  -1  -1  -1 3519.69  292.37
   1   1   1 3380.61  292.37
  -1   1  -1 3987.51  292.27
   1  -1   1 3670.65  292.47
  -1   1  -1 3560.50  292.42
  -1   1  -2 5367.74  390.83
  -1  -1  -2 4629.37  390.74
  -1   1  -2 5116.42  390.64
   1   1   2 4883.49  390.75
   1  -1   2 5212.37  390.86
   1   1   2 4681.33  390.72
   1   1   3  181.90   16.67
   1  -1   3  195.70   16.98
  -1   1  -3  220.98   16.73
  -1   1  -3  223.14   16.94
  -1  -1  -3  199.75   16.78
   1   1   3  211.29   16.85
   1   1   3  191.88   16.83
  -1  -1  -3  198.82   16.88
   1  -1   4 1466.48  101.48
   1   1   4 1095.23  101.36
   1  -1   4 1220.59  101.71
  -1   1  -4 1250.23  101.59
  -1  -1  -4 1335.67  101.67
   1   1   4 1124.91  101.50
   1   1   4 1324.11  101.60
  -1  -1  -4 1207.95  101.45
   1   1   5   43.15    3.18
   1  -1   5   51.71    3.37
  -1   1  -5    6.43    2.73
   1  -1   5   32.06    3.71
  -1  -1  -5   35.11    3.10
   1  -1   5   40.93    3.46
   1   1   5   62.72    3.64
  -1  -1  -5   31.72    3.08
   1   1   5   33.47    3.27
   1   1   6  158.52   12.82
   1  -1   6  192.97   13.30
  -1  -1  -6  133.61   12.80
  -1  -1  -6  147.92   12.83
   1  -1   6  114.05   13.17
   1  -1   6  197.15   12.99
   1   1   6  143.58   13.29
   1   1   6  183.81   13.16
   1   1   7  737.93   48.61
   1  -1   7  817.72   49.16
   1  -1   7  544.42   48.91
   1   1   7  535.70   48.96
  -1  -1  -7  547.33   48.50
   1  -1   7  810.33   48.77
  -1  -1  -7  505.20   48.48
  -1   1  -7  521.99   48.52
   1   1   7  637.99   48.75
   1   1   8  134.49   12.96
   1   1   8  147.58   12.59
   1  -1   8  131.68   12.94
  -1  -1  -8  141.06   12.40
   1   1   9   29.65    4.58
   1  -1   9   35.04    5.21
   1   1   9   33.81    4.91
  -1  -1  -9   38.57    4.28
   1   1  10 1295.51  108.09
   1   1  10 1199.28  107.74
   1  -1  10 1495.23  108.63
  -1  -1 -10 1196.59  107.45
   1  -1  11    4.06    3.96
   1   1  11    3.12    3.64
   1   1  11   -0.21    3.25
  -1  -1 -11   -1.57    3.02
   1  -1  11    1.12    3.00
   1   1  12   57.95    6.38
   1  -1  12   64.32    6.05
   1  -1  12   51.08    7.03
  -1  -1 -12   41.09    5.27
   1   1  12   33.30    5.69
   1   1  13    9.09    3.60
   1  -1  13    8.04    4.62
  -1   1 -13    8.48    3.61
  -1   1 -14   24.19    4.57
   1   1  14   33.15    5.26
   1  -1  14   26.73    5.72
   1   1  15   28.57    5.41
   1   1  16   -3.04    3.90
   1   1  17   13.83    4.63
   1   1  18    1.20    4.03
  -1   2  18   20.55    5.47
   1   2 -18   20.20    5.07
   1   2 -17   14.72    4.69
  -1   2  17    8.05    4.66
   1   2 -16   14.03    4.32
  -1   2  16   15.10    4.69
   1   2 -15   10.46    4.13
  -1   2  15    6.00    4.50
  -1   2  14   21.37    4.68
  -1  -2  14   20.55    5.60
  -1  -2  13   22.04    5.41
  -1   2  13   14.76    4.32
  -1  -2  12   71.41    8.19
  -1   2  12   67.45    7.83
  -1  -2  11   43.45    5.77
  -1   2  11   27.35    5.13
  -1   2  10   64.54    7.58
  -1  -2  10   85.00    8.14
  -1  -2   9   25.92    3.49
  -1  -2   9   26.39    3.81
  -1   2   9   26.27    4.16
  -1  -2   9   21.18    4.34
  -1  -2   8   93.76    7.50
  -1  -2   8   76.93    7.69
  -1  -2   8   79.75    6.74
  -1   2   8   62.25    6.42
  -1   2   8   72.99    7.29
  -1  -2   7  105.61    8.61
  -1   2   7   88.02    8.38
  -1  -2   7  111.42    9.09
  -1  -2   7  116.12    9.60
  -1   2   7  101.48    9.15
  -1  -2   6  400.71   27.98
   1   2  -6  426.64   27.63
  -1   2   6  371.50   28.03
  -1  -2   6  415.49   28.36
  -1   2   6  338.82   27.41
  -1  -2   6  375.13   27.54
  -1  -2   5  534.59   32.88
  -1   2   5  479.55   32.20
   1   2  -5  558.54   32.37
  -1   2   5  502.77   32.81
  -1  -2   5  546.09   33.20
  -1   2   5  578.35   32.44
  -1  -2   5  503.22   32.29
  -1   2   5  580.02   32.25
  -1  -2   4  268.11   20.15
   1   2  -4  259.73   19.48
  -1   2   4  192.40   19.47
   1   2  -4  261.76   19.91
  -1   2   4  245.04   19.44
  -1  -2   4  254.29   19.47
  -1   2   4  246.14   19.42
  -1   2   4  230.51   19.82
  -1  -2   4  298.70   20.20
   1   2  -3  629.03   44.83
  -1   2   3  542.75   44.68
   1  -2  -3  551.29   44.67
   1  -2  -3  694.08   44.86
   1   2  -3  581.71   44.37
  -1  -2   3  617.34   44.89
  -1   2   3  494.12   44.36
  -1  -2   3  591.15   44.85
   1  -2  -3  620.14   44.41
   1  -2  -3  470.22   44.44
  -1   2   2  360.97   30.02
  -1  -2   2  400.29   30.35
   1  -2  -2  504.29   30.42
   1  -2  -2  359.97   29.97
  -1  -2   2  468.44   30.46
   1  -2  -2  417.14   30.17
  -1   2   2  417.58   30.18
   1   2  -2  401.65   29.90
   1   2  -2  439.55   30.39
   1  -2  -2  350.66   30.13
  -1  -2   2  388.22   29.89
   1  -2  -1 1900.62  176.92
   1  -2  -1 2166.79  177.09
   1  -2  -1 2180.29  176.92
  -1   2   1 2286.27  177.07
  -1  -2   1 2852.20  177.22
   1  -2  -1 2254.17  177.14
  -1  -2   1 2360.09  177.20
   1   2  -1 2456.94  177.32
   1   2  -1 2379.33  176.81
  -1   2   1 2129.84  176.92
   1   2  -1 2357.00  177.14
  -1   2   1 2067.63  176.96
   1  -2   0 1976.23  160.44
   1   2   0 2149.22  160.52
  -1   2   0 2081.53  160.49
  -1  -2   0 1963.42  160.44
  -1  -2   0 2029.16  160.54
   1   2   0 1893.21  160.26
  -1   2   0 2272.65  160.61
  -1  -2   0 1938.60  160.27
  -1   2   0 2108.60  160.45
   1   2   0 1995.40  160.45
   1  -2   0 2057.70  160.24
   1   2   0 2054.72  160.51
  -1   2   0 2136.14  160.24
   1   2   1  991.16   79.68
  -1   2  -1 1077.70   79.75
  -1  -2  -1  993.09   79.62
   1   2   1  967.20   79.60
   1  -2   1 1055.84   79.75
  -1  -2  -1  999.70   79.70
   1   2   1 1050.89   79.65
  -1  -2  -1  899.03   79.53
   1  -2   1 1157.42   79.84
  -1   2  -1 1032.56   79.82
  -1  -2  -2 2315.00  167.94
  -1   2  -2 2023.65  167.65
   1  -2   2 2332.38  168.15
  -1  -2  -2 2038.03  167.90
   1  -2   2 2034.84  167.64
   1   2   2 2143.79  167.88
   1  -2   2 2402.35  168.09
  -1  -2  -2 2284.34  168.01
  -1   2  -2 2533.62  168.16
   1   2   2 2204.76  167.97
   1   2   2 2170.84  167.89
  -1  -2  -3  414.63   32.53
   1   2   3  426.55   32.38
   1  -2   3  409.44   32.50
  -1  -2  -3  422.64   32.45
   1  -2   3  425.41   32.73
   1   2   3  372.67   32.37
   1   2   3  396.31   32.39
   1   2   3  390.47   32.40
  -1   2  -3  421.29   32.56
   1   2   4    3.02    1.57
   1  -2   4    0.85    1.16
  -1   2  -4    2.83    1.76
   1   2   4    0.74    1.26
   1   2   4    1.08    1.65
   1  -2   4   -0.15    2.33
   1   2   5   78.46    6.41
   1  -2   5   78.56    7.32
   1  -2   5   79.17    6.44
   1   2   5   77.70    6.50
   1   2   5   78.49    7.01
   1   2   5   66.73    6.30
   1  -2   5   76.38    6.35
   1   2   5   65.62    6.60
   1  -2   6   51.88    4.82
   1  -2   6   57.93    5.83
   1   2   6   50.03    4.85
  -1  -2  -6   55.20    4.77
   1   2   6   44.26    4.65
   1   2   7  159.74   13.43
   1  -2   7  168.66   13.55
   1  -2   7  151.01   12.76
   1   2   7  133.97   12.69
   1   2   7  162.17   12.56
   1  -2   8  134.76   11.19
   1   2   8  130.65   11.74
   1  -2   8  142.99   11.96
   1   2   8  120.79   11.08
   1   2   9  335.17   29.41
   1  -2   9  399.80   30.31
   1   2   9  384.85   30.12
   1   2  10    0.28    3.48
   1  -2  10    5.44    3.99
   1   2  10    7.17    2.69
   1   2  11   32.83    5.57
   1  -2  11   42.98    6.17
   1   2  12   16.26    4.28
   1  -2  12   15.25    4.90
   1   2  13    1.68    3.74
   1  -2  13    0.70    4.08
   1   2  14    7.80    4.12
   1  -2  14    7.87    4.76
   1   2  15   17.50    4.90
   1  -2  15   11.93    5.28
   1  -2  16   15.35    5.40
   1   2  16   11.27    4.53
   1   2  17   -3.34    4.38
  -1   3  17    9.30    4.71
  -1  -3  16    4.47    5.31
  -1   3  16   11.25    4.73
  -1   3  15   15.91    4.89
  -1  -3  15   11.68    5.39
  -1   3  14    6.15    4.19
  -1  -3  14    9.57    5.09
  -1   3  13   37.16    6.05
  -1  -3  13   48.07    7.22
  -1  -3  12   39.84    6.35
  -1   3  12   36.38    5.71
  -1  -3  11   21.22    5.25
  -1   3  11   16.46    4.42
  -1  -3  10  152.05   13.64
  -1   3  10  123.79   12.98
  -1  -3  10  157.13   13.25
  -1  -3   9  181.87   14.33
  -1  -3   9  163.43   13.74
  -1   3   8  111.64   11.05
  -1  -3   8  127.57   11.58
  -1  -3   8  132.38   11.39
  -1  -3   7   47.55    6.13
  -1   3   7   47.11    5.83
  -1  -3   7   54.57    6.20
  -1  -3   6  261.27   19.39
  -1   3   6  195.95   18.77
  -1  -3   6  278.52   19.42
  -1   3   6  219.02   18.24
  -1  -3   5  285.16   20.56
  -1  -3   5  262.99   20.47
  -1   3   5  223.32   20.04
   1  -3  -5  266.23   20.15
  -1   3   5  229.65   19.58
  -1   3   4  254.48   22.94
   1   3  -4  322.15   22.83
  -1   3   4  281.34   23.17
   1  -3  -4  252.82   23.06
  -1  -3   4  294.64   23.72
   1  -3  -4  295.60   23.42
  -1  -3   4  313.58   23.66
  -1   3   4  279.74   23.34
   1  -3  -3  655.41   36.61
  -1  -3   3  600.81   36.59
   1  -3  -3  503.10   35.84
  -1  -3   3  525.85   36.49
   1   3  -3  618.04   36.51
  -1  -3   3  507.13   35.57
  -1   3   3  484.68   35.87
  -1   3   3  483.38   36.06
   1   3  -3  561.10   35.59
   1  -3  -3  472.53   36.01
  -1  -3   2   69.63    6.56
  -1   3   2   61.20    5.60
  -1   3   2   57.90    5.55
   1  -3  -2   58.93    5.56
   1  -3  -2   66.43    6.01
   1  -3  -2   56.06    5.88
   1   3  -2   71.87    6.17
  -1   3   2   77.05    5.79
  -1  -3   2   74.63    6.29
   1  -3  -1  162.75   12.86
   1   3  -1  162.85   12.74
   1   3  -1  134.99   12.09
  -1  -3   1  159.82   12.92
  -1  -3   1  154.16   12.14
   1   3  -1  156.46   12.63
   1  -3  -1  141.19   12.42
  -1  -3   1  163.57   12.71
  -1   3   1  160.78   12.55
  -1   3   1  172.82   12.61
  -1   3   1  154.05   12.29
   1   3  -1  165.54   12.79
   1  -3   0  423.98   34.69
  -1  -3   0  444.93   34.64
  -1   3   0  436.56   34.64
   1  -3   0  460.90   34.52
  -1   3   0  457.28   34.49
   1   3   0  480.04   34.69
   1   3   0  391.51   34.10
  -1   3   0  455.21   34.47
  -1   3   0  438.46   34.08
   1   3   0  472.21   34.63
   1   3   0  473.75   34.56
  -1  -3   0  418.79   34.42
  -1  -3   0  390.98   34.12
   1  -3   1  134.45   12.39
  -1   3  -1  151.67   12.13
   1   3   1  154.19   12.28
  -1  -3  -1  138.09   12.02
   1   3   1  149.61   12.20
  -1  -3  -1  140.98   11.92
  -1   3  -1  150.21   12.40
  -1  -3  -1  142.12   12.24
   1  -3   1  136.65   12.14
   1   3   1  144.41   12.01
   1   3   1  159.49   12.06
  -1  -3  -2  592.92   46.68
   1  -3   2  599.13   46.85
  -1  -3  -2  605.15   46.71
   1   3   2  591.23   46.68
  -1   3  -2  647.26   46.90
   1  -3   2  651.49   47.06
   1   3   2  545.22   46.54
   1   3   2  574.15   46.77
  -1  -3  -2  560.09   46.77
   1   3   2  566.85   46.65
   1   3   3  437.81   36.33
   1  -3   3  510.67   36.95
  -1  -3  -3  436.12   36.34
  -1  -3  -3  458.66   36.58
   1   3   3  451.82   36.34
   1   3   3  422.37   36.41
  -1   3  -3  540.97   36.75
  -1  -3  -4   29.11    3.12
   1   3   4   25.28    2.92
   1   3   4   22.21    2.90
   1  -3   4   32.88    4.09
   1   3   4   20.77    2.90
   1   3   4   22.95    2.73
   1   3   4   26.56    3.38
   1   3   5   13.18    2.34
  -1  -3  -5   19.76    2.56
   1   3   5   12.97    2.93
   1   3   5   17.43    2.35
   1  -3   5   20.40    3.59
   1   3   5   18.08    2.22
   1   3   6  322.04   25.56
   1   3   6  291.45   24.93
   1  -3   6  333.14   25.71
  -1  -3  -6  303.62   25.16
   1   3   6  315.21   24.91
   1   3   7  285.38   23.75
   1   3   7  271.40   23.12
   1  -3   7  318.99   24.04
   1   3   8    2.24    2.88
   1  -3   8    2.43    3.63
   1   3   8    3.73    2.06
   1   3   9   41.06    5.44
   1  -3   9   38.68    5.75
   1  -3  10   37.99    5.93
   1   3  10   34.03    5.26
   1   3  11  103.64    9.77
   1  -3  11   83.64    9.78
   1  -3  12   27.51    6.04
   1   3  12   34.99    5.40
   1  -3  13   20.59    5.49
   1   3  13   24.50    4.93
   1  -3  14   -0.81    4.75
   1   3  14    1.96    4.00
   1  -3  15   -3.03    4.98
   1   3  15   -0.41    4.34
   1   3  16    6.33    4.31
   1  -3  16    3.84    5.23
   1   3  17    3.92    4.44
   1  -3  17    3.45    5.61
  -1   4  17   13.19    5.26
  -1  -4  17   13.39    5.83
  -1   4  16    1.76    4.56
  -1  -4  16    7.02    5.05
  -1   4  15    2.89    4.33
  -1  -4  15    0.91    5.04
  -1   4  14   -1.95    4.22
  -1  -4  14    7.83    5.12
  -1  -4  13    7.09    5.04
  -1   4  13   12.84    4.25
  -1   4  12    4.39    3.86
  -1  -4  12   -2.77    4.92
  -1   4  11    3.81    4.33
  -1  -4  11    6.32    4.88
  -1   4  10   23.87    4.83
  -1  -4  10   37.02    6.00
  -1  -4  10   34.98    5.58
  -1  -4   9   32.56    5.69
   1  -4  -9   30.42    4.39
  -1   4   9   23.82    4.74
  -1  -4   9   36.67    5.42
   1  -4  -8  132.97   11.18
  -1  -4   8  147.81   12.01
  -1  -4   8  120.95   11.73
  -1   4   7   34.20    5.17
  -1  -4   7   50.59    6.22
   1  -4  -7   45.41    5.03
  -1  -4   7   52.03    6.22
  -1   4   6   -1.36    2.64
  -1  -4   6   -0.72    3.28
  -1  -4   6    3.43    3.49
   1  -4  -6    0.42    2.22
  -1  -4   5    3.66    3.20
  -1   4   5    1.34    2.22
  -1  -4   5    6.19    3.63
   1  -4  -5    2.57    2.39
  -1  -4   4  476.88   38.89
  -1  -4   4  541.90   39.03
   1  -4  -4  532.39   38.87
   1  -4  -4  458.97   38.37
  -1   4   4  436.07   38.41
   1  -4  -3  127.98   11.59
   1  -4  -3  125.82   11.24
   1  -4  -3  160.58   12.01
  -1   4   3  130.20   11.39
  -1  -4   3  152.55   12.01
  -1  -4   3  144.96   12.19
  -1   4   2   80.27    7.60
  -1   4   2   86.44    7.44
   1  -4  -2   80.94    7.93
  -1  -4   2   88.23    7.94
   1  -4  -2   91.53    7.54
  -1  -4   2   93.46    8.34
   1  -4  -1   70.18    7.77
   1  -4  -1   67.22    8.10
  -1   4   1   81.36    8.28
  -1   4   1   69.41    7.48
  -1   4   1   82.22    7.92
  -1  -4   0   59.11    6.19
   1   4   0   61.25    5.28
  -1   4   0   64.46    6.12
   1   4   0   69.85    6.22
   1  -4   0   51.11    6.21
   1  -4   0   54.51    5.72
  -1  -4   0   61.24    5.72
  -1   4   0   61.22    5.76
   1   4   1   56.26    5.10
  -1   4  -1   58.10    5.90
  -1  -4  -1   53.77    5.32
   1  -4   1   59.22    5.69
  -1  -4  -1   53.83    5.72
   1   4   1   56.66    5.64
   1  -4   1   53.87    6.22
   1   4   2   27.64    3.61
   1   4   2   25.56    3.07
  -1  -4  -2   24.48    3.49
  -1   4  -2   20.39    3.48
  -1  -4  -2   27.28    3.12
   1  -4   2   19.61    3.46
   1  -4   2   24.20    4.04
  -1  -4  -3   35.37    3.86
   1  -4   3   38.93    4.63
   1   4   3   40.44    4.08
   1   4   4   31.23    3.96
   1  -4   4   26.80    4.74
   1  -4   4   41.45    4.81
  -1  -4  -4   36.16    4.00
  -1  -4  -4   31.23    3.62
   1   4   5   37.30    4.17
  -1  -4  -5   37.39    4.46
   1  -4   5   50.54    5.52
   1   4   5   40.81    4.70
   1   4   6   22.62    3.76
   1  -4   6   28.29    4.79
  -1  -4  -6   31.54    3.83
   1   4   6   24.96    3.25
   1  -4   7    5.15    3.90
   1   4   7    0.73    2.89
  -1  -4  -7    2.00    2.33
   1   4   8  122.17   11.53
  -1  -4  -8  116.33   11.03
   1  -4   8  149.54   12.50
   1   4   9   22.14    4.51
  -1  -4  -9   23.98    3.81
   1  -4   9   25.83    5.48
   1  -4  10    6.42    4.96
   1   4  10   -3.46    3.87
   1   4  11   76.35    8.45
   1  -4  11   80.87    9.48
   1   4  12   17.43    4.54
   1  -4  12    7.18    5.14
   1  -4  13    2.67    5.21
   1   4  13    0.78    4.18
   1   4  14    7.71    4.26
   1  -4  14    2.82    5.28
   1  -4  15   12.30    5.91
   1   4  15   10.08    4.67
   1  -4  16   22.72    6.54
   1   4  16   22.05    5.42
  -1   5  16   21.53    5.52
  -1  -5  16   22.37    6.08
  -1   5  15    0.87    4.70
  -1  -5  15    2.72    4.88
  -1   5  14    3.70    4.44
  -1  -5  14   10.06    5.17
  -1   5  13   21.91    5.30
  -1  -5  13   17.65    5.35
  -1  -5  12    8.83    4.71
   1  -5 -12   -0.98    3.40
  -1   5  12    1.08    4.24
   1  -5 -11   17.65    4.28
  -1  -5  11   31.07    5.80
  -1   5  11   12.00    4.49
  -1  -5  11   42.08    5.78
  -1  -5  10   18.29    4.97
  -1   5  10    9.06    3.96
  -1  -5  10    7.50    4.55
   1  -5 -10   15.69    3.73
  -1  -5   9   29.84    5.39
  -1  -5   9   20.20    5.14
   1  -5  -9   24.45    4.25
  -1   5   9   15.09    4.45
   1  -5  -8   35.59    4.88
  -1  -5   8   27.74    5.55
  -1  -5   8   29.88    5.47
  -1   5   8   21.63    4.52
  -1   5   7   32.77    4.81
  -1  -5   7   37.55    5.95
   1  -5  -7   35.99    5.16
  -1  -5   7   48.05    6.11
  -1  -5   6  218.08   16.28
   1  -5  -6  186.00   15.66
  -1  -5   6  175.61   15.93
  -1   5   6  155.09   15.19
  -1  -5   5   11.46    4.64
  -1  -5   5   11.75    4.61
   1  -5  -5    8.14    3.17
   1  -5  -4    1.35    2.66
  -1  -5   4    2.14    3.30
  -1  -5   4    2.99    3.73
  -1  -5   3   27.30    4.83
   1  -5  -3   28.68    4.50
  -1  -5   3   31.08    4.50
  -1   5   2  126.89   11.55
  -1  -5   2  134.24   11.33
  -1  -5   2  126.65   11.59
   1  -5  -2  118.53   11.24
  -1  -5   1  627.52   50.38
  -1  -5   1  645.58   50.72
   1   5  -1  638.18   50.62
   1  -5  -1  586.31   50.13
   1  -5  -1  649.10   50.65
  -1   5   1  655.07   50.74
  -1  -5   0   85.59    8.33
  -1   5   0   88.06    8.38
  -1  -5   0   83.32    7.88
   1  -5   0   77.92    7.81
   1  -5   0   83.14    8.33
   1   5   0   96.11    8.51
   1   5   1  139.33   12.46
  -1  -5  -1  137.35   12.41
   1  -5   1  138.46   12.27
  -1  -5  -1  137.68   12.03
  -1   5  -1  160.39   12.82
   1  -5   1  134.81   12.66
   1   5   2   44.77    5.30
   1  -5   2   39.41    5.95
   1  -5   2   53.33    5.51
  -1  -5  -2   42.37    4.76
  -1  -5  -2   44.08    5.31
  -1  -5  -3   81.47    7.99
   1  -5   3   92.85    8.73
   1  -5   3   90.27    9.26
   1   5   3   97.31    8.72
   1  -5   4   38.24    5.45
   1  -5   4   47.26    6.74
   1   5   5   51.31    5.36
   1  -5   5   41.42    5.88
   1  -5   5   44.05    6.68
   1  -5   6   10.75    4.27
  -1  -5  -6   10.81    3.28
   1   5   6    8.43    3.23
   1  -5   6    8.90    4.58
   1  -5   7   19.84    5.14
  -1  -5  -7   16.02    3.58
   1  -5   7   10.58    4.88
   1   5   7    8.29    3.61
   1  -5   8   29.86    5.60
   1   5   8   16.86    4.14
  -1  -5  -8   25.57    4.13
   1  -5   8   17.15    5.38
   1   5   9    6.21    3.71
   1  -5   9   16.03    5.10
   1  -5   9    4.97    4.75
   1   5  10  364.85   32.13
   1  -5  10  372.93   32.63
   1  -5  10  434.88   33.02
   1   5  11    0.70    3.87
   1  -5  11    1.15    4.80
   1  -5  11    1.73    5.26
   1  -5  12   32.27    6.85
   1   5  12   33.21    5.76
   1   5  13    9.12    4.31
   1  -5  13    1.89    5.41
   1   5  14    1.65    4.28
   1  -5  14   -0.49    5.30
   1  -5  15    4.08    5.75
   1   5  15   10.66    4.78
  -1   6  15   11.65    5.08
  -1   6  14    3.34    4.37
  -1  -6  14   -0.95    5.41
  -1  -6  13   -1.40    5.23
  -1  -6  12   10.30    5.35
  -1  -6  11   43.00    7.24
  -1  -6  11   49.04    6.99
   1  -6 -11   37.16    6.11
  -1  -6  10   25.92    5.85
  -1  -6  10   16.81    5.43
   1  -6 -10   18.23    4.72
  -1  -6   9   22.30    5.43
  -1  -6   9   20.89    5.61
   1  -6  -9   20.39    4.62
  -1  -6   8   10.23    4.99
   1  -6  -8    7.79    3.73
  -1  -6   8   13.21    5.10
  -1  -6   7    7.43    4.95
  -1  -6   7   16.18    4.76
   1  -6  -7   10.20    3.67
  -1  -6   6   37.14    5.70
  -1  -6   6   31.16    5.92
  -1  -6   5   18.36    5.27
  -1  -6   5   23.42    4.99
  -1  -6   4   10.76    3.93
  -1   6   4   17.52    4.45
  -1  -6   4    8.03    4.49
  -1  -6   3   17.84    3.94
  -1  -6   3   10.04    4.34
   1  -6  -3    7.60    3.70
  -1   6   3   12.91    4.21
   1  -6  -2   63.10    7.62
  -1  -6   2   82.20    8.17
  -1   6   2   80.92    8.13
  -1  -6   2   69.83    7.49
  -1  -6   1  207.38   18.11
  -1  -6   1  220.58   18.69
  -1   6   1  227.81   18.73
   1  -6  -1  206.03   18.47
  -1   6   0  278.68   21.27
   1  -6   0  235.93   20.92
   1   6   0  243.73   20.78
  -1  -6   0  234.01   20.39
  -1  -6   0  237.49   20.77
   1  -6   1   17.94    4.38
  -1  -6  -1   30.84    5.08
  -1   6  -1   26.09    4.77
   1  -6   1   31.74    5.32
  -1  -6  -1   30.71    4.26
   1   6   1   32.66    5.02
   1  -6   2   24.61    5.17
  -1  -6  -2   15.61    4.19
   1  -6   2   30.25    4.31
   1   6   2   17.89    4.17
   1  -6   3  104.20   11.23
   1  -6   3  117.09   10.85
   1   6   3  121.33   10.99
   1  -6   4   41.67    6.35
   1   6   4   33.88    5.24
   1  -6   4   40.55    5.86
   1  -6   5    0.31    4.23
   1   6   5    2.03    3.74
   1  -6   5   -0.36    4.81
   1  -6   6   39.86    6.85
   1  -6   6   44.77    6.26
   1  -6   7   13.60    5.46
   1  -6   7   17.97    5.22
   1  -6   8   20.96    5.16
   1  -6   8   10.94    5.27
   1  -6   9   64.36    7.89
   1  -6   9   58.74    8.43
   1  -6  10    2.96    5.18
   1  -6  10    5.29    4.76
   1  -6  11   29.33    6.54
   1  -6  11   29.76    6.33
   1  -6  12    7.82    5.60
   1  -6  12   11.89    5.58
   1   6  13    5.15    4.08
   1  -6  13   -7.61    5.56
   1  -6  14    0.98    5.27
   1   6  14    6.20    4.40
  -1  -7  12    3.36    5.24
  -1  -7  11   22.28    5.93
  -1  -7  11   11.59    5.36
  -1  -7  10   13.71    5.52
   1  -7 -10   27.56    4.97
  -1  -7  10   12.27    5.48
  -1  -7   9   22.71    5.56
  -1  -7   9   16.49    5.43
  -1  -7   8    2.74    4.59
  -1  -7   8    4.74    4.70
  -1  -7   7    9.59    4.88
  -1  -7   7    3.94    4.42
  -1  -7   6   -1.63    3.88
  -1  -7   6    0.37    4.56
  -1   7   6    6.30    4.28
  -1   7   5   25.20    5.80
  -1  -7   5   37.77    5.66
  -1  -7   5   43.19    6.26
  -1   7   4   25.91    5.37
  -1  -7   4   25.90    5.48
  -1  -7   4   30.37    5.11
  -1  -7   3   29.37    5.60
  -1  -7   3   33.36    5.05
  -1   7   3   32.08    5.53
  -1  -7   2   27.85    5.67
  -1   7   2   34.90    5.77
  -1  -7   2   37.40    5.06
   1  -7  -2   35.17    5.37
  -1  -7   1   29.64    5.35
   1  -7  -1   26.84    5.32
  -1  -7   1   32.66    4.66
  -1   7   1   23.06    5.33
   1  -7   0   13.81    4.54
  -1  -7   0   18.38    5.02
   1   7   0   13.09    4.03
  -1   7   0   14.99    4.31
   1   7   1  142.17   12.63
  -1  -7  -1  126.27   12.48
   1  -7   1  125.63   12.62
  -1  -7  -2   22.53    4.99
   1  -7   2   20.32    5.31
   1  -7   3   18.23    5.32
   1  -7   3   26.83    4.54
   1   7   3   19.47    4.78
   1  -7   4   24.63    5.35
   1  -7   4   17.77    4.70
   1   7   4   21.17    4.71
   1  -7   5   12.59    4.76
   1  -7   5    9.35    4.30
   1   7   5   10.49    4.16
   1  -7   6   31.66    5.84
   1  -7   6   26.43    6.13
   1   7   6   31.76    5.48
   1  -7   7   38.85    6.74
   1  -7   7   37.04    6.68
   1  -7   8   28.38    6.50
   1  -7   8   30.11    6.45
   1  -7   9   -1.29    4.90
   1  -7   9    5.16    4.94
   1  -7  10   29.14    6.51
   1  -7  10   30.54    6.43
   1  -7  11    5.29    5.32
   1  -7  11    8.79    5.30
   1  -7  12   14.40    5.88
   1  -7  12   14.87    5.61
  -1  -8  10    5.58    4.98
  -1  -8  10    8.38    5.27
  -1   8   9   13.10    5.03
  -1  -8   9   -0.81    4.69
  -1  -8   9    2.61    5.43
  -1   8   8    8.17    4.79
  -1  -8   8    5.58    5.25
  -1  -8   8    8.98    4.77
  -1  -8   7    6.67    5.21
  -1   8   7   20.42    5.31
  -1  -8   7    9.00    4.70
  -1  -8   6   39.27    6.34
  -1  -8   6   38.62    7.11
  -1   8   6   51.21    6.84
  -1  -8   5    2.49    4.95
  -1  -8   5   -2.03    4.20
  -1  -8   4   24.97    5.84
  -1  -8   4   14.76    4.58
  -1   8   4   20.14    5.54
  -1  -8   3   29.80    5.13
  -1   8   3   28.82    5.76
  -1  -8   3   31.30    5.96
  -1  -8   2   13.51    5.14
  -1   8   2   12.59    5.09
   1  -8  -1   10.58    4.55
  -1   8   1    7.66    4.29
  -1  -8   1    8.27    4.93
  -1  -8   0    3.12    4.41
   1  -8   0   14.59    4.87
  -1   8   0    6.77    3.98
   1   8   1   -0.36    3.72
  -1  -8  -1   -1.91    4.10
   1  -8   1    8.27    5.03
   1   8   2    9.09    4.14
   1  -8   2   10.89    5.00
   1  -8   3    1.17    4.87
   1   8   3    9.17    4.65
   1  -8   4    4.50    4.95
   1   8   4   14.80    4.68
   1  -8   5   21.02    6.14
   1  -8   6   14.74    5.02
   1  -8   6    5.17    5.56
   1  -8   7    3.20    5.59
   1  -8   7   11.63    5.06
   1  -8   8   17.25    6.12
   1  -8   8   12.25    5.10
   1  -8   9    8.38    5.65
   1  -8   9    1.30    4.88
   1  -8  10    3.30    5.25
   1  -8  10   14.14    5.55
  -1  -9   7   10.03    4.90
  -1   9   7    6.87    5.14
  -1   9   6    7.70    4.89
  -1  -9   6   12.00    5.44
  -1  -9   6   16.86    4.79
  -1   9   5   -3.56    4.88
  -1  -9   5    4.74    5.16
  -1  -9   4   13.55    5.45
  -1   9   4   12.61    5.51
  -1   9   3    6.40    5.13
  -1  -9   3   29.73    6.35
  -1   9   2   26.98    5.82
  -1  -9   2   43.96    6.71
  -1  -9   1   21.96    5.73
  -1  -9   0   -2.55    4.60
   1  -9   0    4.11    4.77
   1  -9   1   26.37    5.83
   1  -9   2    0.42    4.89
   1  -9   3    3.81    4.82
   1  -9   4    7.81    5.28
   1  -9   5    4.45    5.36
   1  -9   6    0.92    5.18
   2   0 -19   26.34    5.04
   2   0 -18    8.91    4.16
   2   0 -17   85.59    8.72
  -2   0  17   79.50    9.31
  -2   0  16   77.64    9.49
   2   0 -16   97.16    9.10
   2   0 -15   -3.20    3.77
  -2   0  15   -4.24    3.93
   2   0 -14   39.11    5.31
  -2   0  14   37.34    5.82
   2   0 -13   10.09    3.73
  -2   0  13    6.36    3.71
  -2   0  12   41.73    6.13
   2   0 -12   59.17    6.04
  -2   0  11    7.34    3.63
  -2   0  11    9.03    3.35
  -2   0  10  159.11   14.35
  -2   0  10  134.51   14.01
  -2   0   9    7.87    2.87
  -2   0   9    7.57    2.79
   2   0  -9   14.72    3.09
  -2   0   8   38.78    4.34
   2   0  -8   46.09    4.46
   2   0  -7  464.60   42.14
  -2   0   7  437.98   42.30
   2   0  -7  641.19   42.52
  -2   0   7  533.69   42.56
  -2   0   7  583.52   42.03
   2   0  -6 2798.08  255.78
   2   0  -6 3085.58  255.96
  -2   0   6 3580.17  255.66
   2   0  -6 3734.21  256.04
  -2   0   6 3584.40  256.14
  -2   0   6 2749.42  255.87
   2   0  -5  113.76    8.68
   2   0  -5   84.12    8.43
  -2   0   5   89.23    8.56
  -2   0   5   89.21    8.67
   2   0  -5  100.24    8.66
  -2   0   5  126.41    8.34
   2   0  -4 7373.67  626.83
   2   0  -4 7936.33  626.88
   2   0  -4 8224.77  626.70
  -2   0   4 8424.68  626.98
  -2   0   4 7701.04  626.88
   2   0  -4 8044.61  626.93
   2   0  -3  777.33   53.38
  -2   0   3  679.16   53.46
   2   0  -3  593.89   53.44
   2   0  -3  638.51   53.51
   2   0  -3  656.38   53.50
  -2   0   3  660.35   53.57
   2   0  -2 5147.86  389.89
  -2   0   2 5199.67  389.88
   2   0  -2 4506.87  389.96
   2   0  -2 4783.02  389.92
   2   0  -1  193.07   15.34
   2   0  -1  175.97   15.34
  -2   0   1  198.62   15.34
  -2   0   1  208.89   15.38
   2   0   0  686.11   54.37
   2   0   0  707.18   54.41
  -2   0   0  687.59   54.38
  -2   0   0  677.77   54.37
   2   0   1 4743.85  370.72
  -2   0  -1 4838.46  370.68
  -2   0  -1 4604.00  370.67
   2   0   1 4659.11  370.69
   2   0   2 7955.75  622.81
  -2   0  -2 7891.21  622.77
   2   0   2 7896.87  622.80
   2   0   3 2362.95  192.81
   2   0   3 2287.39  192.83
  -2   0  -3 2937.64  192.85
  -2   0  -3 2259.60  192.78
   2   0   4 8408.76   96.70
  -2   0  -4 8241.95   96.19
   2   0   5  941.06   85.30
  -2   0  -5 1041.21   85.18
  -2   0  -6    5.11    1.60
   2   0   6    3.68    2.25
  -2   0  -6    4.06    2.70
   2   0   7  756.55   65.99
  -2   0  -7  749.33   65.60
   2   0   8 1525.39  114.91
   2   0   8 1570.39  115.01
  -2   0  -8 1345.00  114.43
   2   0   9  599.81   48.01
  -2   0  -9  552.17   47.51
   2   0   9  682.32   48.26
   2   0  10  643.71   48.11
  -2   0 -10  577.76   47.42
   2   0  10  570.29   47.96
  -2   0 -11  165.38   13.33
   2   0  11  151.92   13.82
   2   0  11  138.97   13.80
   2   0  12  100.19   11.04
   2   0  12  130.34   11.15
   2   0  13    2.07    3.62
   2   0  13   -0.93    3.43
   2   0  14    0.34    4.11
   2   0  14   -2.51    3.57
   2   0  15    1.39    3.88
   2   1 -18   81.83    7.80
  -2   1  18   43.85    7.81
  -2   1  17   51.12    7.77
   2   1 -17   72.44    7.55
  -2   1  16  104.33   11.79
   2   1 -16  126.73   11.32
   2  -1 -15   40.38    5.53
   2   1 -15   52.44    6.02
   2  -1 -14   84.06    7.68
   2   1 -14   80.90    7.83
  -2   1  13    2.20    3.96
   2  -1 -13    8.12    3.34
  -2  -1  13    5.64    3.52
   2   1 -13    8.68    3.52
   2  -1 -12   89.89    8.53
  -2  -1  12   96.83    9.22
  -2  -1  12  106.95    9.02
   2   1 -12  115.60    8.99
   2  -1 -11   84.39    7.60
  -2  -1  11   83.34    7.97
  -2  -1  11   91.77    7.83
  -2  -1  10   39.83    5.40
  -2   1  10   30.69    5.27
   2  -1 -10   47.99    5.08
  -2   1   9   38.80    5.69
  -2   1   9   48.27    6.13
  -2  -1   9   58.59    6.40
  -2  -1   8   69.24    6.32
  -2   1   8   38.98    6.33
  -2   1   8   31.33    5.83
   2  -1  -8   60.12    6.19
  -2  -1   7 1113.08   86.66
  -2   1   7  777.10   86.50
  -2  -1   7 1346.17   87.21
   2   1  -7 1393.05   86.87
   2  -1  -7 1169.56   86.76
  -2  -1   7 1334.94   86.89
   2   1  -7 1186.85   86.79
  -2   1   7  829.12   86.80
  -2  -1   6 1060.85   60.05
   2  -1  -6  652.20   59.49
  -2   1   6  549.69   59.58
  -2  -1   6  982.55   60.28
   2   1  -6 1014.70   60.08
   2  -1  -6  637.56   59.81
  -2   1   6  833.31   59.82
  -2   1   6  611.86   59.92
   2  -1  -6  858.98   59.88
  -2  -1   6  735.54   59.75
   2   1  -6  938.38   59.87
  -2   1   5  151.00   16.22
  -2  -1   5  297.09   16.65
   2   1  -5  251.73   16.67
   2  -1  -5  192.33   16.15
   2  -1  -5  202.88   16.52
  -2   1   5  232.63   16.49
  -2  -1   5  275.32   16.93
  -2   1   5  178.50   16.63
  -2  -1   5  193.16   16.43
   2   1  -5  254.35   16.53
   2  -1  -5  156.09   16.42
   2   1  -4  176.66   11.76
   2  -1  -4  146.82   11.24
  -2  -1   4  214.54   11.77
  -2   1   4  102.99   11.29
   2   1  -4  189.96   11.64
   2  -1  -4  106.44   11.50
   2   1  -4  137.68   11.53
  -2   1   4  132.27   11.66
  -2  -1   4  174.21   11.86
  -2  -1   4  143.19   11.58
  -2   1   4  142.48   11.48
   2   1  -3  101.95    8.73
  -2  -1   3  121.99    8.82
  -2   1   3  109.62    8.47
  -2  -1   3  124.93    8.98
   2   1  -3  135.41    8.75
  -2   1   3  104.12    8.80
  -2  -1   2 1298.77  102.35
  -2  -1   2 1393.70  102.35
   2   1  -2 1374.75  102.34
  -2   1   2 1141.05  102.31
  -2  -1   1 1488.86  115.23
  -2  -1   1 1534.44  115.32
   2  -1  -1 1495.13  115.29
  -2   1   1 1512.51  115.12
   2  -1  -1 1367.42  115.14
   2  -1  -1 1415.02  115.23
   2  -1   0 1068.04   80.65
  -2   1   0 1078.91   80.62
  -2  -1   0  990.27   80.65
   2   1   0 1038.92   80.64
  -2  -1   0  926.25   80.56
   2   1   0 1010.31   80.68
  -2   1   0 1009.10   80.68
  -2  -1   0 1135.87   80.74
   2   1   1 1356.02  113.27
  -2   1  -1 1525.79  113.30
  -2   1  -1 1478.14  113.34
   2  -1   1 1415.54  113.31
   2  -1   1 1583.72  113.37
   2   1   1 1331.51  113.14
   2   1   1 1439.40  113.31
   2   1   1 1363.45  113.34
   2  -1   1 1356.75  113.20
  -2   1  -1 1675.82  113.24
   2  -1   2 1279.21   90.37
  -2  -1  -2 1157.64   90.47
   2  -1   2 1269.69   90.59
  -2   1  -2 1242.37   90.48
   2   1   2 1126.04   90.46
   2  -1   2 1066.69   90.42
   2   1   2 1055.56   90.23
  -2  -1  -3 1319.90  110.77
  -2   1  -3 1394.89  110.77
   2   1   3 1283.77  110.53
   2   1   3 1309.64  110.74
   2  -1   3 1373.94  110.88
   2   1   4  692.25   57.31
   2  -1   4  730.76   57.51
   2   1   4  692.55   57.29
  -2   1  -4  876.96   57.25
  -2  -1  -4  677.00   57.35
  -2   1  -4  728.08   57.34
   2   1   4  655.40   57.21
   2  -1   5  624.72   49.19
  -2  -1  -5  597.23   49.01
  -2   1  -5  658.01   48.99
   2   1   5  603.33   48.82
  -2   1  -5  623.00   48.89
  -2   1  -5  823.40   48.96
   2   1   5  580.93   48.91
  -2  -1  -5  609.39   48.83
  -2  -1  -5  535.23   48.64
   2   1   5  594.98   48.90
   2   1   6  196.72   16.96
   2   1   6  196.54   16.78
  -2  -1  -6  203.13   16.80
  -2   1  -6  197.41   16.81
   2  -1   6  202.31   17.33
   2  -1   6  228.78   16.92
  -2  -1  -6  219.96   17.27
  -2  -1  -6  174.57   16.64
   2  -1   7  199.36   17.01
   2   1   7  217.90   16.75
  -2  -1  -7  189.72   16.33
   2   1   7  203.72   16.45
   2  -1   8  134.68   12.72
   2   1   8  137.71   12.72
   2   1   8  157.25   12.21
  -2  -1  -8  130.47   11.99
   2   1   8  127.89   12.26
   2   1   9  157.33   13.97
   2  -1   9  148.19   14.33
   2   1   9  171.64   14.51
  -2  -1  -9  148.50   13.60
   2   1  10   60.10    6.97
   2   1  10   65.66    7.45
   2  -1  10   62.68    7.37
  -2  -1 -10   62.09    6.42
   2  -1  11   40.72    6.61
   2   1  11   47.68    6.10
   2  -1  11   59.16    6.07
   2   1  11   53.51    6.24
   2  -1  12    4.37    4.26
   2   1  12    5.05    3.88
   2   1  12    7.88    4.32
   2  -1  12    0.53    3.32
   2  -1  13   48.50    7.37
   2   1  13   57.42    6.90
   2  -1  14   13.94    5.57
   2   1  14   15.78    4.41
   2  -1  15   23.19    5.57
   2   1  15   23.15    5.18
   2   1  16   15.09    4.83
   2   1  17   11.72    4.53
   2   1  18    3.28    4.31
  -2   2  18    7.49    4.93
   2   2 -18   21.97    4.95
  -2   2  17   23.02    6.28
   2   2 -17   51.07    6.20
  -2   2  16   25.77    5.83
   2   2 -16   37.96    5.54
  -2   2  15   11.01    4.62
   2   2 -15    9.09    4.20
  -2  -2  14    8.35    4.55
  -2   2  14    5.03    4.10
  -2  -2  13   25.59    5.37
  -2   2  13   15.37    4.82
  -2  -2  12  189.28   14.80
  -2   2  12  131.03   14.03
  -2  -2  11  242.60   18.52
  -2   2  11  182.28   17.88
  -2  -2  10  127.09   10.09
  -2   2  10   76.49    9.13
  -2  -2   9  112.19   10.32
  -2  -2   9   95.58    9.49
  -2  -2   9  126.01    9.53
  -2   2   9   93.12    9.74
  -2  -2   8  115.19    9.41
  -2  -2   8  113.65   10.21
  -2  -2   8  107.61    9.67
  -2   2   8   96.89    9.75
   2   2  -7   10.38    1.75
  -2  -2   7   11.52    3.26
  -2   2   7    4.96    2.56
  -2   2   7    9.26    1.67
  -2  -2   7    8.07    2.52
  -2  -2   7    9.40    2.06
  -2  -2   6    4.60    2.74
  -2   2   6    4.51    2.49
  -2   2   6    3.71    1.16
  -2  -2   6    3.65    2.19
  -2  -2   6    7.26    1.77
  -2   2   6    6.12    1.08
   2   2  -6    5.83    1.38
  -2   2   5  710.93   61.42
  -2  -2   5  831.18   62.13
  -2   2   5  781.51   61.41
  -2   2   5  760.06   61.67
  -2   2   5  784.91   62.02
  -2  -2   5  885.54   62.02
   2   2  -5  835.42   61.64
  -2  -2   5  811.48   61.64
  -2   2   4  375.27   34.35
   2  -2  -4  382.78   34.48
  -2  -2   4  539.31   35.14
   2   2  -4  487.19   34.89
  -2   2   4  479.74   34.37
   2   2  -4  471.33   34.55
  -2  -2   4  500.80   34.99
  -2   2   4  427.07   34.84
  -2  -2   3  816.97   51.48
  -2   2   3  533.51   50.85
   2  -2  -3  638.02   50.83
   2  -2  -3  606.40   51.03
   2   2  -3  631.70   51.29
   2  -2  -3  666.64   51.17
   2  -2  -3  775.51   51.40
  -2   2   3  640.36   51.19
   2   2  -3  762.03   51.01
  -2  -2   3  750.23   51.39
  -2   2   2  115.69   10.89
  -2  -2   2  153.84   11.39
  -2  -2   2  137.66   10.93
  -2   2   2  139.20   11.10
   2  -2  -2  113.66   10.84
   2   2  -2  154.66   11.33
   2  -2  -2  199.79   11.33
  -2  -2   2  151.86   11.32
   2  -2  -2  162.72   11.33
  -2   2   1  278.26   20.44
   2   2  -1  243.44   20.34
  -2  -2   1  261.16   20.59
  -2  -2   1  287.67   20.76
  -2  -2   1  256.54   20.36
  -2   2   1  233.58   20.38
  -2  -2   1  285.27   20.55
   2  -2  -1  246.09   20.37
   2   2  -1  279.49   20.63
   2  -2  -1  230.00   20.40
   2  -2  -1  260.67   20.63
   2   2  -1  256.82   20.57
  -2  -2   0  502.91   41.36
   2   2   0  467.43   41.18
  -2   2   0  588.81   41.56
   2   2   0  570.86   41.42
  -2   2   0  523.08   41.29
  -2  -2   0  520.29   41.30
   2  -2   0  520.54   41.17
   2   2   0  521.53   41.42
   2  -2   0  578.80   41.40
   2   2   0  491.69   41.33
   2   2   1   28.82    2.94
   2   2   1   31.37    3.11
   2   2   1   31.37    3.09
  -2  -2  -1   29.69    3.15
  -2   2  -1   33.24    3.20
  -2   2  -1   36.25    3.43
  -2   2  -1   41.73    2.94
  -2  -2  -1   33.34    3.23
   2   2   1   25.33    3.00
   2  -2   1   34.81    3.46
   2   2   1   31.39    3.24
  -2  -2  -2  299.11   25.18
  -2   2  -2  346.58   25.37
   2  -2   2  348.24   25.55
  -2  -2  -2  303.09   25.28
   2   2   2  314.10   25.24
   2  -2   2  297.33   25.01
  -2  -2  -2  323.61   25.28
   2   2   2  329.07   25.28
   2  -2   2  327.62   25.34
  -2   2  -3   56.10    4.95
   2  -2   3   55.29    4.95
  -2  -2  -3   54.04    4.66
   2   2   3   55.37    4.95
   2  -2   3   47.30    4.47
   2   2   3   60.65    4.81
  -2   2  -3   51.54    4.59
   2  -2   3   61.39    5.48
  -2  -2  -3   47.71    4.99
  -2   2  -4   47.87    4.23
   2   2   4   33.98    3.62
  -2  -2  -4   35.60    4.23
   2  -2   4   36.72    3.67
   2   2   4   46.52    4.15
  -2   2  -4   40.65    3.74
   2   2   4   41.87    4.13
   2  -2   4   42.26    4.03
   2   2   4   47.36    3.94
   2  -2   4   47.32    4.90
   2   2   5  217.51   17.42
   2  -2   5  259.36   18.23
   2   2   5  205.94   17.49
   2   2   5  202.40   17.23
  -2  -2  -5  224.99   17.81
  -2   2  -5  214.87   17.36
   2  -2   6 1172.06   78.64
   2   2   6  956.78   77.94
   2   2   6  923.04   77.70
  -2  -2  -6 1036.42   78.30
   2  -2   7  675.24   52.26
   2   2   7  633.22   52.06
   2   2   7  628.03   52.21
   2  -2   7  725.75   52.93
   2  -2   8   70.14    6.32
   2   2   8   60.17    6.18
   2   2   8   59.35    6.79
   2  -2   8   70.57    7.29
   2   2   9  142.25   13.36
   2  -2   9  170.05   14.42
   2   2   9  167.47   14.14
   2   2  10  108.78    9.70
   2  -2  10  104.08   10.08
   2   2  10   82.77    8.61
   2  -2  11   59.35    7.86
   2   2  11   63.32    6.72
   2   2  11   74.75    7.78
   2  -2  12   16.00    4.98
   2   2  12   14.50    4.27
   2  -2  13   32.09    6.13
   2   2  13   36.76    5.73
   2  -2  14   40.12    6.96
   2   2  14   35.41    5.72
   2  -2  15    9.78    5.13
   2   2  15    7.79    4.27
   2   2  16   -5.88    4.30
   2  -2  16   -0.43    4.82
   2   2  17    1.70    4.32
  -2   3  17   -1.29    5.30
   2   3 -17   14.89    4.77
  -2   3  16   -0.42    4.28
  -2   3  15   23.15    5.18
  -2  -3  15   10.58    5.32
  -2  -3  14   42.31    6.69
  -2   3  14   34.12    6.23
  -2  -3  13    9.93    5.13
  -2   3  13   12.03    4.53
  -2   3  12   58.14    7.45
  -2  -3  12   67.56    7.93
  -2  -3  11  144.89   12.77
  -2   3  11  118.31   12.20
  -2  -3  10  126.98   11.96
  -2   3  10  117.98   11.57
  -2  -3  10  126.71   11.32
  -2  -3   9   -1.27    2.90
  -2  -3   9    0.28    3.75
  -2   3   9   -2.50    3.48
  -2  -3   8  218.43   17.55
  -2   3   8  179.29   17.09
  -2  -3   8  210.95   17.13
  -2  -3   7  186.00   15.73
  -2   3   7  169.32   15.44
  -2  -3   7  190.29   15.53
  -2  -3   6   43.51    4.95
  -2  -3   6   39.02    4.70
  -2   3   6   35.93    4.54
  -2  -3   5  142.40   11.26
   2  -3  -5  141.46   10.95
   2  -3  -5  114.69   10.30
  -2   3   5  122.93   10.14
  -2   3   5  120.97   10.80
  -2  -3   5  140.51   11.16
   2  -3  -4   58.15    5.35
  -2  -3   4   54.92    5.67
  -2  -3   4   61.52    4.69
   2  -3  -4   50.62    5.03
  -2   3   4   44.35    4.63
  -2  -3   4   60.47    5.79
   2   3  -4   58.56    4.58
  -2   3   4   51.35    5.20
   2  -3  -4   47.07    4.92
   2  -3  -4   54.05    4.56
   2  -3  -3  242.47   17.75
  -2  -3   3  219.55   16.98
  -2   3   3  188.48   17.09
   2  -3  -3  191.00   16.99
   2  -3  -3  212.05   17.38
   2   3  -3  228.05   16.97
  -2  -3   3  232.69   17.78
  -2   3   3  211.63   17.31
   2  -3  -3  203.51   17.25
  -2  -3   3  246.16   17.78
   2  -3  -2  527.61   39.12
   2  -3  -2  469.59   38.91
  -2  -3   2  487.80   38.53
   2   3  -2  517.16   39.00
  -2   3   2  528.89   38.91
   2  -3  -2  487.28   38.70
  -2  -3   2  538.88   38.94
   2   3  -2  586.89   39.22
  -2  -3   2  513.95   39.05
  -2   3   2  437.87   38.64
  -2  -3   2  548.39   39.31
  -2   3   2  436.01   38.66
   2  -3  -2  439.25   38.60
  -2   3   1   86.22    7.08
  -2   3   1   68.53    6.91
  -2  -3   1  101.95    7.51
   2   3  -1   88.66    7.38
  -2  -3   1  108.15    8.26
   2  -3  -1   70.73    6.99
  -2  -3   1   88.20    7.20
  -2   3   1   81.64    6.83
   2   3  -1   82.97    6.74
   2  -3  -1   70.63    6.75
   2   3  -1   94.78    7.63
   2  -3   0 2741.98  214.72
   2   3   0 2635.21  214.72
  -2   3   0 2903.26  214.71
   2   3   0 2874.72  214.85
  -2  -3   0 2687.06  214.51
   2   3   0 2463.53  214.43
  -2   3   0 2717.05  214.90
  -2  -3   0 2778.23  214.87
   2  -3   0 2688.93  214.40
  -2   3   0 2874.87  214.80
   2   3   0 3098.12  214.92
  -2  -3   0 2724.89  214.74
   2  -3   1  997.63   79.32
  -2   3  -1  992.49   79.91
  -2  -3  -1  989.80   79.57
  -2   3  -1  890.15   79.29
  -2   3  -1 1196.16   79.86
   2   3   1 1002.77   79.52
  -2  -3  -1 1053.51   79.75
   2   3   1 1090.78   79.68
   2  -3   1 1178.90   79.99
   2   3   1 1090.78   79.81
   2   3   1 1067.15   79.81
   2   3   1 1023.13   79.70
   2  -3   2  220.62   15.87
  -2  -3  -2  193.73   15.43
   2   3   2  199.68   15.50
  -2   3  -2  196.19   15.45
   2   3   2  182.70   15.31
   2  -3   2  205.59   15.56
   2   3   2  178.92   15.41
   2   3   2  175.50   15.21
  -2   3  -2  173.23   15.55
  -2  -3  -2  175.65   15.33
   2  -3   3  487.58   34.77
  -2   3  -3  409.38   33.91
  -2  -3  -3  423.05   34.36
  -2  -3  -3  449.13   34.36
   2   3   3  469.61   34.32
  -2  -3  -3  399.86   34.34
   2   3   3  441.76   34.39
  -2   3  -4  210.33   17.89
  -2  -3  -4  240.43   18.44
   2   3   4  205.74   18.29
  -2  -3  -4  211.12   18.48
   2   3   4  244.94   18.26
   2  -3   4  241.87   18.87
   2   3   4  243.53   18.33
   2   3   5   16.26    2.38
   2   3   5   12.26    2.32
   2  -3   5   15.92    3.38
  -2  -3  -5   13.28    3.25
  -2  -3  -5   11.91    2.18
  -2  -3  -6    2.01    1.70
   2  -3   6    0.69    3.09
   2   3   6    0.67    2.07
   2  -3   7    6.34    3.53
   2   3   7    6.64    2.29
   2   3   7    4.41    2.96
   2  -3   8   21.08    4.66
   2   3   8   19.24    3.11
   2   3   8   23.19    4.28
   2   3   9   94.37    9.19
   2   3   9  118.44   10.31
   2  -3   9  106.95   10.39
   2  -3  10   13.33    4.76
   2   3  10   21.58    4.51
   2   3  11   -3.01    4.25
   2  -3  11   -3.51    4.45
   2  -3  12    4.13    4.50
   2   3  12    7.17    4.02
   2   3  13   -0.38    4.04
   2  -3  13    2.83    4.60
   2  -3  14   10.12    5.35
   2   3  14    1.89    4.00
   2   3  15    7.05    4.42
   2  -3  15    7.38    5.02
   2   3  16   24.70    5.56
   2  -3  16   22.65    6.22
   2  -3  17   12.44    5.82
  -2   4  17    5.70    5.03
  -2   4  16    5.19    4.55
  -2  -4  16    3.41    4.88
  -2  -4  15   24.83    6.03
  -2   4  15   35.00    5.90
  -2   4  14   31.54    5.77
  -2  -4  14   24.65    5.85
  -2  -4  13   -0.77    4.67
  -2   4  13   -0.37    4.02
  -2  -4  12   10.62    5.22
  -2   4  12   14.23    4.40
  -2  -4  11  253.85   21.56
  -2   4  11  238.71   21.30
  -2  -4  10   59.74    6.49
  -2   4  10   49.15    6.48
  -2  -4  10   47.52    6.87
  -2  -4   9    2.56    3.51
  -2   4   9    2.94    3.51
   2  -4  -9    4.52    2.92
  -2  -4   9    2.97    3.93
   2  -4  -8  266.13   21.99
  -2  -4   8  270.57   22.16
  -2  -4   8  287.05   22.46
  -2   4   8  232.13   21.93
  -2  -4   7  156.18   13.15
   2  -4  -7  144.35   12.54
  -2   4   7  116.94   12.40
  -2  -4   7  163.72   13.01
  -2  -4   6   24.32    4.69
  -2   4   6   25.00    3.76
   2  -4  -6   26.16    3.83
  -2  -4   6   31.44    4.74
  -2  -4   5    1.56    3.32
  -2  -4   5    2.30    3.31
  -2   4   5    3.88    2.26
   2  -4  -5    4.00    2.52
   2  -4  -4  251.74   22.16
  -2  -4   4  295.27   22.79
  -2  -4   4  289.60   22.78
   2  -4  -4  296.93   22.70
  -2   4   4  258.18   22.22
  -2  -4   3  210.08   17.10
   2  -4  -3  213.38   17.17
  -2  -4   3  200.55   17.25
   2  -4  -3  190.84   16.82
  -2   4   3  205.96   16.70
  -2  -4   2   42.92    4.44
  -2  -4   2   41.92    4.83
  -2   4   2   35.41    3.55
   2  -4  -2   33.33    3.60
   2  -4  -2   30.91    4.37
   2  -4  -1  117.92   10.41
  -2   4   1  117.41    9.75
  -2  -4   1  108.42   10.22
  -2   4   1  131.12    9.47
  -2  -4   1  106.65    9.91
  -2   4   1  112.10   10.30
   2  -4  -1   95.01    9.63
  -2  -4   0  246.64   20.15
  -2   4   0  254.25   20.09
   2  -4   0  225.49   20.37
   2   4   0  266.18   20.39
  -2   4   0  227.61   20.36
  -2  -4   0  253.78   20.44
   2  -4   0  243.05   20.12
  -2  -4  -1   68.02    6.66
  -2  -4  -1   76.83    7.17
  -2  -4  -1   73.25    6.88
   2  -4   1   80.04    7.06
  -2   4  -1   85.61    7.52
   2   4   1   82.85    7.16
  -2  -4  -2   42.74    4.94
  -2   4  -2   48.30    5.20
   2  -4   2   50.86    5.44
  -2  -4  -2   56.26    5.05
   2   4   2   52.46    5.15
   2   4   3   70.21    6.58
  -2  -4  -3   59.82    6.45
  -2  -4  -3   68.72    6.44
   2  -4   3   78.05    7.08
   2   4   4  470.58   42.10
   2  -4   4  650.65   43.02
   2   4   5  101.91    9.41
   2  -4   5  113.87   10.08
   2   4   5   95.82    8.95
  -2  -4  -5  102.73    9.11
   2  -4   6   51.21    6.19
  -2  -4  -6   47.33    4.82
   2   4   6   31.00    4.33
   2   4   6   44.33    5.20
   2   4   7   80.20    7.87
   2  -4   7   94.66    9.30
  -2  -4  -7   93.59    8.20
   2   4   7   85.97    8.67
   2   4   8   54.51    6.65
   2  -4   8   58.20    7.20
   2   4   9   38.88    5.46
   2  -4   9   38.34    6.17
   2  -4  10   84.68    9.11
   2   4  10   74.19    8.54
   2  -4  11   48.04    7.24
   2   4  11   48.82    6.64
   2  -4  12   23.18    5.87
   2   4  12   34.16    5.48
   2  -4  13    8.98    5.22
   2   4  13    9.15    4.14
   2   4  14   10.98    4.65
   2  -4  14    9.25    5.65
   2   4  15    0.44    4.62
   2  -4  15    3.53    5.63
   2  -4  16   -2.07    5.81
   2   4  16   -0.89    4.43
  -2   5  16   19.00    5.67
  -2  -5  16   28.65    6.26
  -2  -5  15   -0.90    5.09
  -2   5  15    2.51    4.66
  -2   5  14   23.02    5.15
  -2  -5  14   19.11    5.73
   2  -5 -14   16.34    4.34
  -2   5  13    0.76    4.17
  -2  -5  13    5.01    4.79
   2  -5 -13   -0.36    3.51
  -2  -5  12   23.19    5.42
  -2   5  12   12.62    4.79
   2  -5 -12   16.63    4.02
  -2   5  11    6.74    4.25
  -2  -5  11   13.40    5.03
   2  -5 -11    8.39    3.69
  -2  -5  10   29.82    5.82
  -2   5  10   32.42    4.94
  -2  -5  10   19.46    5.22
   2  -5 -10   25.35    4.64
   2  -5  -9   63.67    7.16
  -2  -5   9   74.56    8.18
  -2  -5   9   60.34    7.68
  -2   5   9   63.14    7.41
   2  -5  -8  127.93   12.53
  -2   5   8  122.77   12.36
  -2  -5   8  141.55   12.89
  -2  -5   8  165.32   13.42
  -2   5   7   29.52    4.76
  -2  -5   7   39.54    5.82
   2  -5  -7   35.97    5.10
  -2  -5   7   33.10    5.60
  -2   5   6   54.16    6.44
  -2  -5   6   56.29    7.38
  -2  -5   6   73.70    7.40
   2  -5  -6   69.19    7.00
   2  -5  -5   11.35    3.44
  -2  -5   5   11.24    4.37
  -2  -5   5   12.18    4.17
  -2  -5   4    2.57    3.74
  -2  -5   4   -1.62    3.40
  -2  -5   3   29.69    4.74
   2  -5  -3   20.73    3.74
  -2  -5   3   24.27    4.11
  -2   5   2    7.53    3.66
  -2  -5   2   14.76    3.97
   2  -5  -2   13.72    3.36
  -2  -5   2   14.20    3.24
   2  -5  -1  424.40   35.82
  -2  -5   1  449.09   35.92
  -2   5   1  457.30   35.99
  -2  -5   1  432.26   35.60
  -2  -5   0   45.17    4.63
  -2   5   0   34.94    4.94
   2   5   0   32.70    4.52
   2  -5   0   36.83    4.46
  -2  -5   0   38.50    5.17
   2  -5   0   34.00    5.40
  -2  -5  -1   75.74    7.28
   2  -5   1   72.01    7.58
   2   5   1   86.82    7.76
  -2   5  -1   85.45    8.04
  -2  -5  -1   73.50    7.61
   2  -5   1   71.74    8.24
   2  -5   2  213.62   17.85
   2   5   2  228.39   17.88
  -2   5  -2  202.13   17.89
  -2  -5  -2  207.34   17.54
   2  -5   2  197.24   18.30
   2   5   3   90.21    8.42
  -2  -5  -3   90.95    8.04
   2  -5   3   87.69    8.46
   2  -5   3   70.94    8.85
  -2  -5  -4  100.25    9.40
   2   5   4  113.99    9.91
   2  -5   4  119.30   10.34
   2  -5   4   90.97   10.46
   2   5   5  189.07   17.74
   2  -5   5  239.96   18.77
   2  -5   5  198.27   18.78
   2   5   5  242.22   18.29
   2  -5   6   13.91    4.64
   2   5   6    8.59    3.51
   2   5   7    7.85    3.44
   2  -5   7   13.83    5.23
   2   5   8    6.53    3.58
   2  -5   8    2.24    4.75
   2   5   9   41.73    5.95
   2  -5   9   41.38    6.94
   2  -5  10   77.16    9.23
   2   5  10   67.01    7.83
   2  -5  10   60.29    8.42
   2  -5  11    3.19    5.38
   2   5  11   10.41    4.08
   2  -5  11    3.01    4.68
   2  -5  12    4.32    5.65
   2  -5  12   -6.19    4.86
   2   5  12   -1.84    4.01
   2  -5  13    8.46    5.89
   2   5  13    5.60    4.22
   2  -5  14   23.13    6.59
   2   5  14   18.58    5.38
   2   5  15   -2.65    4.59
   2  -5  15    7.44    6.18
  -2   6  15    8.99    4.72
  -2  -6  14    9.64    5.69
   2  -6 -13    2.88    4.03
  -2  -6  13    1.40    5.20
  -2  -6  12    2.25    5.16
   2  -6 -12    6.44    4.00
  -2  -6  11   47.14    7.01
  -2  -6  11   54.58    7.85
   2  -6 -11   48.73    6.82
  -2  -6  10   18.92    5.07
  -2  -6  10   18.83    5.39
   2  -6 -10   19.72    4.74
  -2  -6   9   45.73    6.66
  -2  -6   9   42.76    6.48
   2  -6  -9   36.78    5.81
  -2  -6   8   53.33    7.48
  -2  -6   8   64.07    7.58
   2  -6  -8   55.81    6.97
  -2  -6   7   39.57    6.27
  -2  -6   7   45.44    6.39
   2  -6  -7   37.03    5.68
  -2  -6   6  105.81   10.98
  -2  -6   6  110.50   10.67
  -2  -6   5  103.44   10.64
  -2  -6   5  105.78   10.38
  -2   6   4  126.05   12.72
  -2  -6   4  140.25   12.58
  -2  -6   4  139.27   12.93
  -2   6   3   21.17    4.71
  -2  -6   3   21.99    4.29
  -2  -6   3   19.64    4.70
   2  -6  -2    1.22    3.87
  -2  -6   2   11.20    3.40
  -2  -6   2    5.05    4.06
  -2   6   2    5.65    3.80
   2  -6  -1   19.57    4.35
  -2  -6   1   17.85    3.82
  -2  -6   1   17.70    4.61
  -2   6   1   25.14    4.90
   2  -6   0   11.30    4.47
  -2   6   0   10.26    4.41
  -2  -6   0    7.58    4.09
  -2  -6   0    7.49    3.16
   2   6   0    8.37    3.59
  -2  -6  -1  218.70   18.34
   2   6   1  236.06   18.95
  -2  -6  -1  204.52   18.66
  -2   6  -1  213.02   18.85
   2  -6   1  218.72   19.09
   2  -6   2    3.28    3.50
   2  -6   2    3.93    4.56
  -2  -6  -2    8.45    3.44
   2   6   3   44.57    5.99
   2  -6   3   42.96    6.91
   2  -6   3   48.59    6.21
   2  -6   4   21.39    4.73
   2   6   4   24.29    4.56
   2  -6   4   30.43    6.24
   2   6   5   73.10    8.02
   2  -6   5   84.81    8.55
   2  -6   5   69.97    9.08
   2  -6   6   65.30    7.76
   2  -6   6   69.53    8.77
   2  -6   7   10.66    4.90
   2  -6   7    7.19    5.33
   2  -6   8   36.26    6.29
   2  -6   8   35.45    6.73
   2  -6   9   12.12    5.27
   2  -6   9    3.39    5.15
   2  -6  10  121.26   12.19
   2  -6  10  102.40   12.06
   2  -6  11   10.72    5.64
   2  -6  11    4.07    5.48
   2  -6  12   11.20    5.71
   2   6  12    3.19    4.33
   2  -6  12    5.17    5.49
   2  -6  13    1.01    5.63
   2   6  13   -2.90    4.34
   2   6  14    7.24    4.60
  -2  -7  12    7.24    5.40
   2  -7 -12    6.29    4.14
  -2  -7  11   -0.44    5.04
  -2  -7  11    0.40    4.80
  -2  -7  10   11.53    5.24
   2  -7 -10   17.71    4.44
  -2  -7  10    8.11    5.18
  -2  -7   9    3.14    4.96
  -2  -7   9    6.31    4.76
  -2  -7   8    7.23    4.62
  -2  -7   8    9.41    4.42
  -2  -7   7   37.13    6.14
  -2  -7   7   40.20    6.50
  -2  -7   6   52.27    6.79
  -2   7   6   45.16    6.84
  -2  -7   6   48.97    7.02
  -2  -7   5   12.49    4.70
  -2  -7   5    6.62    3.98
  -2   7   5   14.92    4.75
  -2  -7   4    1.40    4.25
  -2  -7   4    2.90    3.72
  -2   7   4    5.37    4.32
  -2   7   3    9.97    4.58
  -2  -7   3    6.33    3.54
  -2  -7   3    4.35    4.22
  -2  -7   2   11.90    4.68
  -2  -7   2    8.22    3.59
  -2   7   2   10.94    4.49
  -2  -7   1   20.77    5.04
   2  -7  -1   19.06    4.68
  -2   7   1   24.96    5.23
  -2  -7   1   16.79    4.06
  -2   7   0   46.99    6.49
  -2  -7   0   47.73    5.61
  -2  -7   0   47.79    6.26
   2  -7   0   38.36    6.42
  -2  -7  -1  106.39   10.02
   2  -7   1  102.28   10.49
  -2   7  -1   95.01   10.07
   2   7   1   91.49    9.73
   2  -7   2  182.93   16.21
   2   7   2  167.64   15.79
   2   7   3   18.42    4.57
   2  -7   3   19.78    5.06
   2   7   4    3.19    3.54
   2  -7   4   -1.53    4.54
   2  -7   4    3.68    3.79
   2  -7   5    4.23    4.22
   2  -7   5    6.04    4.85
   2  -7   6   11.42    5.42
   2  -7   6   29.99    5.60
   2  -7   7   13.77    5.98
   2  -7   7   26.48    6.00
   2  -7   8   23.51    5.74
   2  -7   8   27.82    6.39
   2  -7   9   14.87    5.49
   2  -7   9   15.40    5.85
   2  -7  10   -0.44    4.98
   2  -7  10   12.84    5.73
   2  -7  11   14.66    5.87
   2  -7  11   10.61    5.31
   2  -7  12    4.31    5.20
   2  -7  12    5.62    5.38
  -2  -8  10   -0.42    4.92
  -2  -8  10   11.56    5.75
  -2  -8   9    0.82    4.78
  -2   8   9   -0.45    4.70
  -2  -8   9   -1.31    5.07
  -2  -8   8    5.93    4.79
  -2  -8   8   10.32    5.37
  -2   8   8   10.27    4.79
  -2  -8   7    6.02    4.80
  -2  -8   7    6.69    5.20
  -2   8   7   14.28    5.16
  -2  -8   6    1.63    4.95
  -2  -8   6    7.07    4.85
  -2  -8   5    1.19    4.92
  -2   8   5    7.84    4.65
  -2  -8   5   -0.96    4.10
  -2   8   4   22.17    5.67
  -2  -8   4   13.63    5.33
  -2  -8   4   15.52    4.66
  -2   8   3    8.51    5.01
  -2  -8   3    1.93    4.70
  -2  -8   3   -1.86    3.77
  -2   8   2   29.75    6.02
  -2  -8   2   39.38    6.49
  -2  -8   2   34.99    5.43
  -2  -8   1   42.17    6.28
  -2   8   1   33.07    5.98
   2  -8   0    4.55    4.64
  -2  -8   0    8.72    4.56
  -2   8   0    4.57    4.24
   2  -8   1   -4.42    4.45
   2  -8   2    6.17    4.92
   2   8   2   15.08    4.27
   2  -8   3   20.69    5.84
   2  -8   4   16.15    5.20
   2  -8   5   19.03    5.76
   2  -8   6   13.76    5.43
   2  -8   7    7.11    4.61
   2  -8   7    1.76    5.01
   2  -8   8    2.14    4.62
   2  -8   8    0.46    5.00
   2  -8   9    8.69    5.56
   2  -8   9    0.47    5.02
  -2   9   7   19.59    5.54
  -2  -9   7   23.91    5.46
  -2   9   6   10.36    5.35
  -2  -9   6    9.52    4.70
  -2  -9   6   12.95    5.82
  -2  -9   5   40.21    5.94
  -2  -9   5   41.02    6.96
  -2   9   4   -1.90    4.96
  -2  -9   4   -0.43    5.11
  -2  -9   3   45.45    6.88
  -2   9   3   29.76    6.90
  -2  -9   2   13.63    5.13
  -2   9   2   22.77    5.75
  -2  -9   1    8.74    5.00
  -2   9   1    4.71    4.57
   2  -9   1   13.73    5.33
   2  -9   2    4.94    4.98
   2  -9   3    3.86    5.05
   2  -9   4    0.88    4.96
   2  -9   5    6.84    5.74
   3   0 -19   -4.13    4.13
   3   0 -18   17.48    4.55
  -3   0  17   -4.95    4.62
   3   0 -17   12.02    4.25
  -3   0  16   15.54    5.16
   3   0 -16   27.99    4.93
  -3   0  15   61.32    7.86
   3   0 -15   77.90    7.80
   3   0 -14    0.24    3.54
  -3   0  14    2.40    3.54
   3   0 -13    3.53    3.57
  -3   0  13    3.84    3.43
  -3   0  12   11.90    3.89
   3   0 -12   18.55    3.99
  -3   0  11    5.79    3.11
   3   0 -11    8.46    3.32
  -3   0  10   77.35    8.25
  -3   0  10   80.54    8.28
  -3   0   9  116.98   11.50
   3   0  -9  154.22   11.78
  -3   0   9  134.02   11.73
  -3   0   8 1025.54   85.02
  -3   0   8 1062.50   85.18
   3   0  -8 1132.19   85.12
  -3   0   7 1200.84   93.51
   3   0  -7 1080.35   93.29
  -3   0   7 1218.99   93.65
   3   0  -7 1296.63   93.61
  -3   0   6  496.14   36.10
   3   0  -6  401.72   35.91
  -3   0   6  484.10   36.24
   3   0  -6  474.31   36.17
   3   0  -6  436.08   36.07
   3   0  -5  700.66   63.09
  -3   0   5  820.18   63.38
   3   0  -5  865.61   63.30
   3   0  -5  797.67   63.28
   3   0  -5  816.18   62.99
  -3   0   5  822.51   63.17
   3   0  -4  746.02   66.08
   3   0  -4  872.51   66.02
  -3   0   4  846.16   66.32
   3   0  -4  813.85   66.22
   3   0  -4  881.05   66.23
  -3   0   4  869.62   66.14
   3   0  -3  394.20   31.86
   3   0  -3  374.04   31.96
   3   0  -3  399.32   31.92
  -3   0   3  430.37   31.85
  -3   0   2   47.82    3.72
   3   0  -2   44.81    3.75
   3   0  -2   38.72    3.66
   3   0  -1  273.04   21.55
  -3   0   1  287.11   21.62
  -3   0   1  281.16   21.40
   3   0  -1  243.42   21.46
   3   0   0    2.95    1.13
   3   0   0    1.03    1.29
  -3   0   0    4.15    1.36
  -3   0   0    1.08    0.93
   3   0   0    1.63    1.07
   3   0   0    1.12    0.42
  -3   0   0    1.24    0.49
   3   0   1   35.18    3.47
  -3   0  -1   38.42    3.55
  -3   0  -1   36.49    3.38
   3   0   1   40.83    3.63
   3   0   2  582.83   47.00
  -3   0  -2  592.66   46.97
   3   0   2  602.66   47.06
   3   0   3 2335.04  178.35
   3   0   3 2231.17  178.29
  -3   0  -3 2228.55  178.22
   3   0   4 6834.96  557.27
  -3   0  -4 7591.03  557.21
  -3   0  -4 6902.23  557.17
   3   0   4 6968.59  557.25
  -3   0  -5 1265.90   88.30
   3   0   5 1093.86   88.34
   3   0   5 1109.99   88.27
  -3   0  -5 1027.37   88.08
   3   0   6  604.52   52.44
  -3   0  -6  739.22   52.47
  -3   0  -6  638.64   52.23
  -3   0  -7   74.39    6.44
   3   0   7   53.93    6.15
   3   0   8  353.12   31.86
  -3   0  -8  366.41   31.40
   3   0   9   53.91    6.20
   3   0  10    9.72    3.91
   3   0  10   15.72    4.00
   3   0  11   13.41    4.12
   3   0  11    6.46    3.76
   3   0  12    6.90    4.26
   3   0  12   14.34    3.95
   3   0  13   27.84    5.54
   3   0  13   37.63    5.32
   3   0  14   51.51    6.54
   3   0  14   44.64    6.55
   3   0  15   11.78    4.18
  -3   1  19    0.81    4.31
  -3   1  18    1.57    5.04
   3   1 -18    7.40    4.17
  -3   1  17   27.04    5.88
   3   1 -17   28.74    5.33
  -3   1  16   35.28    6.49
   3   1 -16   55.73    6.47
   3  -1 -15   16.04    4.22
  -3   1  15   10.14    4.27
   3   1 -15   15.88    4.54
   3  -1 -14   34.45    4.89
  -3   1  14   20.46    5.02
  -3  -1  14   24.31    4.77
   3   1 -14   34.22    5.06
  -3  -1  13  103.04    9.16
   3   1 -13   97.13    9.06
   3  -1 -13   92.24    8.88
  -3  -1  12   78.18    7.88
   3   1 -12   95.56    7.99
   3  -1 -12   77.72    7.57
  -3  -1  11    4.45    3.06
  -3   1  11    5.13    3.35
  -3  -1  11    8.23    3.66
   3  -1 -11   10.36    3.21
   3   1 -11   12.50    3.70
  -3  -1  10   21.98    3.52
  -3   1  10   10.98    3.64
   3  -1 -10   22.33    3.56
  -3  -1  10   23.41    4.09
  -3  -1   9  378.39   29.28
   3  -1  -9  326.52   28.73
  -3   1   9  294.86   28.95
  -3   1   8  298.03   32.68
  -3  -1   8  531.04   33.51
   3  -1  -8  403.22   32.98
  -3  -1   8  604.40   33.38
  -3  -1   8  431.70   32.81
  -3   1   8  376.26   33.20
  -3  -1   7 1190.22   67.28
  -3  -1   7  780.77   66.77
  -3  -1   7 1031.26   67.34
   3   1  -7 1004.54   67.12
  -3   1   7  610.01   66.62
   3  -1  -7  779.06   66.90
  -3   1   7  726.41   67.06
   3   1  -7 1171.12   67.14
  -3   1   6 1530.02  147.56
   3  -1  -6 1761.13  147.49
   3   1  -6 2244.01  147.95
   3  -1  -6 1741.81  147.82
  -3  -1   6 1893.61  147.74
  -3  -1   6 2036.77  148.02
  -3   1   6 1752.61  148.01
   3   1  -6 2433.69  147.95
   3  -1  -6 1703.21  147.87
  -3  -1   6 2637.03  148.15
   3   1  -5  121.14    8.05
  -3   1   5   72.91    7.41
   3  -1  -5   81.26    7.37
  -3  -1   5  105.64    7.84
  -3   1   5   83.77    7.97
  -3   1   5  100.94    7.78
   3   1  -5  130.85    7.92
   3  -1  -5   82.72    7.82
   3   1  -5   96.97    7.84
  -3  -1   5  124.08    8.04
  -3  -1   5  111.23    8.14
   3   1  -4  406.12   29.08
  -3   1   4  344.90   29.04
   3   1  -4  497.71   29.01
   3  -1  -4  253.27   28.82
   3   1  -4  352.81   28.86
  -3  -1   4  385.71   29.04
  -3  -1   3 1755.21  142.72
  -3   1   3 1805.39  142.50
   3   1  -3 1701.55  142.71
  -3   1   3 1578.84  142.73
   3   1  -3 1732.71  142.66
   3  -1  -2 1298.51  101.14
  -3   1   2 1286.89  101.26
   3   1  -2 1274.30  101.37
  -3  -1   2 1245.34  101.38
  -3  -1   1 1388.41  113.90
   3  -1  -1 1572.67  113.82
  -3   1   1 1455.05  113.90
  -3   1   1 1424.87  113.78
   3   1  -1 1430.75  113.90
  -3  -1   1 1530.24  113.97
   3  -1  -1 1297.71  113.89
  -3   1   0 1330.26   99.01
   3  -1   0 1407.90   98.96
  -3   1   0 1330.50   98.90
  -3  -1   0 1423.49   99.04
   3   1   0 1194.36   98.92
  -3  -1   0 1099.02   98.77
  -3   1   0 1329.86   98.97
  -3   1   0 1112.17   98.88
  -3  -1   0 1405.35   99.05
   3  -1   1   17.10    1.95
  -3  -1  -1   14.35    2.07
   3   1   1   13.69    1.88
  -3   1  -1   18.73    2.20
  -3   1  -1   17.15    1.91
  -3   1  -1   16.62    1.89
   3   1   1   15.93    1.90
  -3   1  -1   14.21    1.78
   3   1   1   16.64    2.12
   3  -1   1   15.26    1.88
  -3  -1  -2  669.06   50.83
  -3   1  -2  805.10   50.83
  -3   1  -2  690.43   50.79
   3  -1   2  644.05   50.71
   3  -1   2  697.44   50.72
   3   1   2  658.23   50.78
   3   1   2  638.78   50.85
  -3   1  -2  720.36   50.87
  -3  -1  -2  550.96   50.49
   3   1   2  614.01   50.47
   3  -1   2  696.28   50.88
  -3   1  -3  156.05   54.61
   3   1   3 1555.39   55.65
  -3   1  -3 1696.95   55.60
   3  -1   3 1589.61   55.30
   3  -1   3 1347.31   55.20
  -3  -1  -3 1574.68   55.66
  -3  -1  -3  505.27   54.84
   3  -1   3 1748.16   55.96
  -3   1  -4  426.51   28.23
   3  -1   4  367.76   28.44
  -3   1  -4  344.58   28.16
   3   1   4  324.24   28.23
   3  -1   4  330.10   28.04
   3   1   4  335.98   28.19
  -3  -1  -4  342.62   28.30
  -3  -1  -5  352.18   30.61
   3   1   5  339.57   30.56
  -3   1  -5  446.19   30.60
   3   1   5  367.90   30.55
   3  -1   5  410.91   30.92
  -3   1  -6  514.75   34.85
   3  -1   6  454.75   35.17
   3   1   6  454.62   34.82
  -3  -1  -6  406.93   34.86
   3   1   6  410.57   34.87
  -3  -1  -6  401.22   34.48
   3  -1   7  207.33   17.53
  -3  -1  -7  220.04   17.46
   3   1   7  207.13   17.05
   3   1   7  188.04   17.17
  -3   1  -7  260.85   17.34
  -3  -1  -7  187.87   16.73
   3   1   8  250.95   23.52
   3  -1   8  263.99   23.88
  -3  -1  -8  299.36   23.88
   3   1   8  274.23   23.40
   3  -1   9  225.63   19.61
   3  -1   9  251.84   19.44
   3   1   9  213.62   19.10
   3   1  10  109.62   11.32
   3  -1  10  121.16   11.89
   3  -1  10  139.55   11.66
   3   1  10  136.27   11.89
   3  -1  11   21.99    5.17
   3   1  11   28.62    4.80
   3  -1  11   34.39    4.86
   3   1  11   32.87    5.22
   3   1  12   19.25    4.43
   3  -1  12   26.59    4.34
   3   1  12   21.72    4.86
   3  -1  12   18.19    4.79
   3   1  13   35.01    5.56
   3   1  13   37.63    5.50
   3  -1  13   33.71    6.29
   3  -1  14   20.08    5.60
   3   1  14   20.68    4.77
   3  -1  15   -1.28    4.76
   3   1  15    0.38    3.96
   3  -1  16   10.45    5.50
   3   1  16    1.16    4.03
   3   1  17    2.92    4.33
  -3   2  18   -6.38    5.61
   3   2 -18    8.43    4.58
   3   2 -17   80.42    8.14
  -3   2  17   51.22    8.12
  -3   2  16   53.03    8.63
   3   2 -16  104.96    8.91
  -3   2  15   17.71    4.95
   3   2 -15   31.73    5.04
  -3   2  14   16.21    4.87
  -3  -2  13  120.67   10.35
  -3   2  13   79.31    9.72
  -3   2  12   10.60    4.27
  -3  -2  12   22.53    4.79
  -3  -2  11  345.88   26.84
  -3   2  11  293.24   26.54
  -3   2  10   17.31    4.30
  -3  -2  10   23.99    4.45
  -3  -2  10   22.09    3.62
  -3   2   9   73.11    7.95
  -3  -2   9   72.70    8.05
  -3  -2   9   72.28    7.50
  -3  -2   8  110.00   12.05
  -3  -2   8  135.27   11.83
  -3   2   8  121.92   12.12
  -3   2   7   52.81    6.07
  -3  -2   7   59.11    6.31
  -3  -2   7   68.69    6.07
   3   2  -7   56.14    5.56
  -3  -2   6  486.59   35.92
  -3   2   6  378.29   35.86
   3   2  -6  466.41   35.63
  -3  -2   6  447.98   36.08
   3  -2  -5   13.80    1.93
  -3  -2   5   22.70    3.29
  -3  -2   5   20.36    2.96
  -3   2   5   16.99    2.86
   3   2  -5   23.72    2.68
   3   2  -5   19.27    2.13
  -3  -2   4  638.19   46.70
   3   2  -4  627.80   46.38
  -3   2   4  525.22   46.54
   3  -2  -4  501.20   46.44
   3   2  -4  617.81   46.62
  -3  -2   4  622.83   46.73
  -3  -2   3   21.36    2.87
   3  -2  -3   16.77    2.28
  -3   2   3   18.62    2.60
  -3  -2   3   27.60    2.97
  -3  -2   3   18.31    2.54
   3  -2  -3   21.50    2.67
  -3   2   2 2592.10  193.35
  -3  -2   2 2498.45  193.48
   3  -2  -2 2199.75  193.38
   3  -2  -2 2894.62  193.82
   3  -2  -2 2355.78  193.54
  -3  -2   2 2814.46  193.77
   3   2  -2 2155.66  193.64
   3   2  -1 1594.02  128.11
   3  -2  -1 1517.25  128.11
  -3  -2   1 1560.80  128.13
   3  -2  -1 1460.00  128.11
  -3  -2   1 1703.84  128.32
   3  -2  -1 1638.99  128.34
   3   2  -1 1734.98  128.34
   3   2  -1 1629.57  128.29
  -3   2   1 1796.40  128.09
  -3  -2   1 1697.90  128.20
  -3   2   0 1826.77  135.66
  -3   2   0 1669.11  135.77
  -3  -2   0 1662.40  135.69
   3   2   0 1646.40  135.64
  -3   2   0 1703.04  135.85
   3  -2   0 1923.57  135.82
   3   2   0 1768.28  135.78
   3   2   0 1751.30  135.81
  -3  -2   0 1799.16  135.83
  -3  -2   0 1572.61  135.61
   3  -2   1  344.68   24.49
   3   2   1  278.04   24.11
  -3   2  -1  332.77   24.30
   3   2   1  301.35   24.24
  -3   2  -1  290.83   24.13
   3   2   1  303.07   24.30
  -3  -2  -1  344.34   24.47
   3   2   1  289.75   24.18
  -3   2  -1  293.44   24.40
  -3  -2  -2  598.28   47.60
   3   2   2  646.95   47.59
   3   2   2  581.75   47.68
   3  -2   2  585.09   47.36
   3  -2   2  660.04   47.79
   3  -2   2  643.22   47.64
   3   2   2  593.15   47.55
  -3   2  -2  630.08   47.57
  -3   2  -2  562.08   47.35
  -3   2  -2  545.64   47.60
  -3   2  -3  195.37   15.10
  -3  -2  -3  169.07   15.15
   3   2   3  170.29   15.16
   3  -2   3  204.96   15.42
   3  -2   3  194.45   14.88
  -3  -2  -3  181.12   14.89
   3   2   3  182.53   15.05
   3  -2   3  176.18   15.08
  -3  -2  -4  457.91   37.76
   3   2   4  469.64   37.77
   3  -2   4  489.18   37.48
   3  -2   4  512.22   38.08
  -3   2  -4  488.44   37.56
  -3  -2  -4  476.72   37.52
   3  -2   4  513.01   37.82
   3   2   4  427.37   37.37
   3  -2   5  333.66   24.82
  -3  -2  -5  289.44   24.49
   3   2   5  277.99   24.33
  -3   2  -5  283.97   24.09
   3   2   5  286.09   24.00
   3  -2   6  167.17   12.90
  -3  -2  -6  139.24   12.53
   3   2   6  151.90   12.36
  -3   2  -6  135.33   12.02
  -3   2  -7   42.71    4.69
  -3  -2  -7   47.41    5.51
   3  -2   7   44.64    5.63
   3   2   7   38.05    4.57
   3   2   7   48.13    4.68
   3  -2   8   35.56    5.20
   3   2   8   29.98    4.08
   3   2   8   35.18    3.93
  -3  -2  -8   30.15    4.92
   3  -2   9   47.31    6.25
   3   2   9   36.54    4.90
   3   2   9   45.93    5.73
   3   2  10  130.82   12.61
   3   2  10  156.14   13.39
   3  -2  10  148.81   13.69
   3  -2  11   29.00    5.83
   3   2  11   28.89    4.32
   3   2  11   34.40    5.52
   3  -2  12   30.62    6.37
   3   2  12   35.45    5.48
   3  -2  13    9.19    4.75
   3   2  13    8.16    4.22
   3  -2  14   -3.28    4.84
   3   2  14    5.11    4.25
   3  -2  15    2.16    4.72
   3   2  15   -2.40    4.27
   3   2  16    6.12    4.30
   3  -2  16    5.35    5.23
   3  -2  17    7.79    5.17
   3   2  17    1.76    4.31
  -3   3  17    9.69    5.66
   3   3 -17   25.13    5.25
  -3   3  16    9.12    5.09
  -3   3  15   45.20    6.78
  -3  -3  14    6.78    4.33
  -3   3  14    3.64    4.25
  -3   3  13   84.58    9.29
  -3  -3  13   80.95    9.04
  -3  -3  12  169.91   15.54
  -3   3  12  170.75   15.59
  -3  -3  11  228.92   19.41
  -3   3  11  215.50   19.33
  -3  -3  10  116.23   11.44
  -3   3  10  125.69   11.50
  -3   3   9   11.43    3.58
  -3  -3   9   10.80    3.86
  -3  -3   9   16.88    3.41
  -3   3   8   60.97    7.19
  -3  -3   8   77.68    7.76
  -3  -3   8   78.36    7.24
  -3  -3   7  140.90   11.53
  -3   3   7  118.25   11.40
  -3  -3   7  131.56   11.81
  -3  -3   6   29.61    4.25
  -3  -3   6   37.48    4.30
  -3   3   5   28.77    4.10
  -3  -3   5   45.40    4.80
  -3  -3   5   38.67    4.79
   3  -3  -5   44.13    4.42
  -3  -3   4  143.12   11.54
   3  -3  -4  109.23   10.94
   3  -3  -4  129.79   11.08
  -3  -3   4  135.83   10.88
   3  -3  -4  146.38   11.48
   3   3  -4  141.43   10.80
  -3  -3   4  147.04   11.56
  -3   3   4  118.15   11.10
  -3   3   3   72.41    6.51
  -3   3   3   87.89    6.99
  -3  -3   3   83.91    6.66
   3  -3  -3  101.63    7.44
  -3  -3   3   92.07    7.53
   3  -3  -3   80.99    6.77
  -3  -3   3   87.87    6.91
   3  -3  -3   62.82    6.37
  -3  -3   3   90.06    7.41
  -3  -3   2 3889.21  273.24
  -3   3   2 3449.83  272.94
  -3  -3   2 3270.09  272.92
   3  -3  -2 3953.02  273.49
  -3  -3   2 3899.84  273.48
  -3   3   2 3418.68  273.05
   3  -3  -2 3386.15  273.01
  -3  -3   2 3796.37  273.37
   3  -3  -2 3090.07  272.93
   3  -3  -1  992.57    9.48
   3   3  -1  961.22    7.95
  -3   3   1 1070.06    9.13
   3  -3  -1 1013.71    8.39
  -3  -3   1 1129.41   11.59
  -3  -3   1 1033.94    9.89
   3  -3   0  733.94   55.65
  -3   3   0  729.36   55.49
   3   3   0  686.71   55.34
  -3  -3   0  730.98   55.66
   3  -3   0  653.94   55.25
   3   3   0  705.62   55.56
  -3   3   0  722.88   55.78
  -3  -3  -1  429.16   38.52
   3  -3   1  463.26   38.71
   3   3   1  419.13   38.41
  -3   3  -1  501.69   38.63
   3   3   1  472.76   38.50
  -3  -3  -1  491.36   38.82
   3   3   1  461.02   38.59
  -3   3  -1  570.91   39.01
  -3   3  -1  549.08   38.30
  -3   3  -2  311.86   22.14
  -3   3  -2  267.47   21.69
   3   3   2  262.88   21.92
   3  -3   2  281.94   22.31
  -3  -3  -2  277.42   22.13
   3   3   2  287.57   22.05
  -3   3  -2  252.28   22.19
  -3  -3  -2  266.10   22.05
   3   3   2  260.39   21.83
  -3  -3  -3  217.31   19.45
   3   3   3  243.07   19.64
   3  -3   3  276.31   20.04
  -3  -3  -4   37.40    4.49
   3  -3   4   50.82    5.20
   3   3   4   40.55    4.44
  -3  -3  -4   40.83    4.10
   3  -3   5   19.34    3.70
  -3  -3  -5   11.63    3.19
   3   3   5   14.73    2.71
  -3  -3  -5   16.42    2.42
   3  -3   6   31.23    5.01
   3   3   6   30.32    3.67
  -3  -3  -6   20.07    4.40
   3  -3   7   14.60    4.02
  -3  -3  -7   10.90    4.08
   3   3   7   11.27    2.77
   3  -3   8    9.44    4.33
   3   3   8   10.05    2.77
   3   3   8    9.57    3.70
   3   3   9    2.47    2.86
   3   3   9    2.16    3.85
   3  -3   9    1.60    4.13
   3  -3  10   12.82    4.77
   3   3  10   16.74    3.65
   3   3  10   12.42    4.26
   3  -3  11    7.62    4.90
   3   3  11    0.72    4.30
   3  -3  12    7.62    4.92
   3   3  12   12.88    4.21
   3  -3  13   13.53    5.05
   3   3  13    5.86    4.32
   3   3  14    2.88    4.02
   3  -3  14    3.05    4.95
   3  -3  15   26.09    6.19
   3   3  15   24.27    5.30
   3  -3  16   31.20    6.37
   3   3  16   18.19    5.16
  -3   4  17    2.20    4.97
  -3   4  16   31.66    6.23
  -3  -4  15   20.68    5.49
  -3   4  15   11.37    5.05
  -3   4  14   45.28    6.87
  -3  -4  14   51.46    7.28
  -3   4  13    7.50    4.48
  -3  -4  13   17.89    4.93
  -3  -4  12   17.44    5.17
  -3   4  12   15.36    4.67
  -3   4  11    6.51    4.12
  -3  -4  11   32.87    6.00
  -3   4  10   -2.57    3.69
  -3  -4  10    3.58    3.80
  -3  -4   9    5.22    4.26
  -3   4   9   -1.56    3.76
  -3  -4   9   -2.50    4.00
   3  -4  -9   -3.60    3.37
  -3   4   8   40.96    5.88
  -3  -4   8   62.71    6.87
   3  -4  -8   50.54    5.86
  -3  -4   8   53.37    6.29
  -3  -4   7  124.04   10.67
   3  -4  -7  112.40   10.11
  -3  -4   7  118.85   10.40
  -3   4   7   91.71    9.91
  -3  -4   6   13.25    3.77
  -3  -4   6   10.99    3.60
  -3   4   6    8.48    2.93
   3  -4  -6   13.43    3.02
  -3  -4   5  109.86   10.00
   3  -4  -5  116.09    9.81
  -3   4   5   88.88    9.21
  -3  -4   5  120.94    9.98
   3  -4  -4  198.15   15.84
  -3  -4   4  199.07   15.92
  -3   4   4  179.57   15.31
   3  -4  -4  178.49   15.34
  -3  -4   4  175.88   15.70
   3  -4  -3  221.69   17.81
   3  -4  -3  195.05   17.81
  -3  -4   3  218.15   17.99
  -3   4   3  210.06   17.42
  -3  -4   3  219.72   17.87
   3  -4  -2  462.07   38.48
  -3  -4   2  530.78   38.79
  -3   4   2  462.00   38.08
  -3  -4   2  482.56   38.51
  -3  -4   1  270.61   21.83
   3  -4  -1  253.82   21.57
  -3  -4   1  261.45   21.96
  -3   4   1  285.53   22.16
   3  -4   0  193.51   16.45
  -3  -4   0  202.94   16.56
  -3   4   0  226.03   17.00
  -3  -4   0  193.55   16.20
   3   4   0  193.11   16.53
   3  -4   1  142.52   11.91
  -3  -4  -1  119.81   11.45
  -3   4  -1  144.81   12.18
   3   4   1  148.79   11.85
  -3  -4  -1  143.86   11.78
   3  -4   2   99.30    8.35
  -3  -4  -2   90.64    7.92
   3   4   2   93.64    7.88
  -3   4  -2   74.42    7.95
  -3  -4  -2   79.50    7.69
  -3  -4  -3  231.87   21.40
  -3  -4  -3  256.65   21.53
   3  -4   3  292.62   22.11
   3   4   3  295.66   21.78
  -3  -4  -4   10.69    3.25
   3   4   4    6.43    2.69
  -3  -4  -5   31.72    4.75
   3  -4   5   29.41    4.71
   3   4   5   26.88    3.81
   3  -4   6   50.80    6.06
   3   4   6   40.94    4.87
   3  -4   7    9.54    4.19
   3   4   7    2.85    2.63
   3   4   7   -0.28    3.68
   3   4   8    1.82    2.62
   3  -4   8   -0.65    4.06
   3   4   8   -1.21    3.63
   3  -4   9   50.04    6.54
   3   4   9   28.45    5.38
   3  -4  10   28.45    5.83
   3   4  10   30.00    5.44
   3  -4  11   18.17    5.58
   3   4  11   20.01    4.79
   3  -4  12   -1.24    4.89
   3   4  12   -2.72    4.17
   3  -4  13    2.63    4.89
   3   4  13    2.47    4.34
   3  -4  14    0.46    5.22
   3   4  14    4.59    4.36
   3  -4  15   18.06    6.27
   3   4  15   10.22    4.74
  -3   5  16   22.47    5.98
  -3  -5  16   19.14    6.18
   3  -5 -16   25.18    5.12
  -3   5  15   22.93    5.84
  -3  -5  15   28.19    6.35
   3  -5 -15   28.85    5.44
  -3   5  14    0.38    4.58
  -3  -5  14    8.81    5.29
   3  -5 -14    7.34    4.07
  -3   5  13    2.53    4.10
   3  -5 -13    2.96    3.54
  -3  -5  13    6.36    4.88
  -3  -5  12   42.05    6.56
   3  -5 -12   35.27    5.28
  -3   5  11   27.13    5.50
   3  -5 -11   37.82    5.33
  -3  -5  11   42.56    6.64
  -3  -5  10   17.64    5.23
  -3   5  10   15.16    4.29
  -3  -5  10   13.63    4.45
   3  -5 -10   23.40    4.34
  -3   5   9   23.25    4.72
  -3  -5   9   21.03    4.88
  -3  -5   9   14.09    5.03
   3  -5  -9   24.96    4.40
  -3  -5   8   -0.31    4.09
  -3   5   8   -2.22    3.53
  -3  -5   8    1.74    4.18
   3  -5  -8    3.72    3.29
  -3  -5   7   82.14    8.38
  -3  -5   7   90.30    8.84
   3  -5  -7   75.98    8.20
  -3   5   7   67.90    7.80
   3  -5  -6  158.66   14.73
  -3  -5   6  175.28   15.10
  -3  -5   6  165.64   14.77
  -3  -5   5  319.22   26.82
   3  -5  -5  318.90   26.88
  -3  -5   5  329.69   26.99
  -3  -5   4   20.79    4.18
  -3  -5   4   17.54    4.49
  -3  -5   3   80.62    7.94
   3  -5  -3   71.00    7.44
  -3  -5   3   76.23    7.45
  -3  -5   2  218.13   18.95
   3  -5  -2  211.58   18.86
  -3  -5   2  222.24   18.66
  -3   5   2  237.03   19.09
  -3   5   1  134.65   11.35
  -3  -5   1  115.07   11.11
  -3  -5   1  118.90   10.81
   3  -5  -1  119.58   11.38
   3  -5   0   41.91    5.62
  -3   5   0   43.18    5.51
  -3  -5   0   46.95    5.13
   3  -5   1   77.03    8.24
   3  -5   1   68.59    8.74
  -3  -5  -1   94.04    8.52
  -3   5  -1   82.88    8.77
   3  -5   2   65.39    8.04
  -3  -5  -2   80.75    7.99
  -3   5  -2   60.20    8.01
   3  -5   3   72.56    7.93
  -3  -5  -3   74.75    7.37
   3   5   3   81.41    7.55
   3   5   4   30.76    4.51
   3   5   4   31.25    4.56
   3   5   5   93.29    8.77
   3   5   5   78.94    8.35
   3  -5   5  105.22    9.71
   3  -5   6  141.68   12.65
   3   5   6  115.01   11.21
   3   5   6  139.06   11.93
   3  -5   7   86.29    9.44
   3   5   7   80.06    8.64
   3  -5   8  103.76   10.75
   3   5   8   94.42    9.91
   3  -5   9  144.09   13.44
   3   5   9  122.26   12.42
   3  -5  10    9.58    5.39
   3   5  10    8.95    3.97
   3  -5  11   17.78    5.96
   3   5  11   19.78    4.88
   3  -5  12    2.40    5.60
   3   5  12    5.23    4.03
   3  -5  13   15.65    6.06
   3   5  13    5.75    4.16
   3  -5  14   15.74    6.30
   3   5  14   12.61    4.90
   3  -6 -15   -2.95    4.20
  -3  -6  14   14.05    5.82
   3  -6 -14   10.57    4.46
  -3  -6  13   12.58    5.25
   3  -6 -13    5.46    4.11
  -3  -6  12    5.87    4.79
   3  -6 -12    4.54    3.98
  -3  -6  11   22.63    5.54
  -3  -6  11    9.61    4.77
   3  -6 -11   23.55    5.17
  -3  -6  10   46.25    7.21
  -3  -6  10   50.31    6.91
   3  -6 -10   51.37    6.78
  -3  -6   9    0.71    4.32
  -3  -6   9    1.12    4.71
   3  -6  -9    7.03    3.91
  -3  -6   8   90.05    9.95
   3  -6  -8   91.25    9.69
  -3  -6   8   97.14    9.79
  -3  -6   7   65.12    7.48
  -3  -6   7   65.07    7.71
   3  -6  -7   51.00    7.02
  -3  -6   6  116.50   11.06
  -3  -6   6  101.84   10.65
  -3  -6   5   34.70    5.82
  -3  -6   5   34.91    5.47
  -3  -6   4   47.71    6.78
  -3   6   4   56.39    6.96
  -3  -6   4   54.19    6.35
  -3  -6   3   -0.25    3.66
  -3  -6   3    5.42    4.22
  -3   6   3    4.76    3.83
  -3   6   2  158.77   13.96
  -3  -6   2  157.54   13.88
   3  -6  -2  139.31   13.46
  -3  -6   2  152.75   13.51
  -3   6   1   61.83    6.92
  -3  -6   1   57.64    6.91
  -3  -6   1   57.93    6.42
   3  -6  -1   50.80    6.78
  -3   6   0   31.41    5.48
  -3  -6   0   35.87    4.70
   3  -6   0   31.58    5.57
  -3   6  -1   40.57    5.99
  -3  -6  -1   43.26    5.50
   3  -6   1   53.87    7.27
   3   6   1   48.46    5.68
   3   6   2   65.39    7.37
   3  -6   2   67.21    8.08
  -3  -6  -2   68.11    7.02
   3  -6   3  459.52   39.31
  -3  -6  -3  458.88   38.44
   3   6   3  484.08   38.68
   3  -6   3  491.34   38.81
   3  -6   4  154.96   13.85
   3  -6   4  145.94   14.29
   3  -6   5  104.44   10.27
   3  -6   5   95.44   10.75
   3  -6   6   89.25   10.65
   3  -6   6  106.15   10.38
   3  -6   7   15.90    5.07
   3  -6   7   17.58    5.48
   3  -6   8   38.27    6.81
   3  -6   8   40.75    6.94
   3  -6   9   15.54    5.83
   3  -6   9   15.41    5.59
   3  -6  10    3.84    4.99
   3  -6  10    8.21    5.28
   3  -6  11    5.27    5.49
   3  -6  11   -3.44    5.09
   3  -6  12   11.01    5.70
   3   6  12    8.10    4.26
   3  -6  12   12.06    5.64
   3  -6  13   -2.60    5.93
   3   6  13    4.16    4.14
   3  -7 -13   13.64    5.23
  -3  -7  12   14.21    5.42
   3  -7 -12   10.52    4.59
  -3  -7  11   -3.16    4.83
   3  -7 -11   -0.42    4.07
  -3  -7  11    1.63    4.65
  -3  -7  10    5.15    4.65
  -3  -7  10    4.31    4.73
   3  -7 -10    9.80    4.11
  -3  -7   9    4.56    4.69
  -3  -7   9   14.74    5.01
  -3  -7   8    7.21    4.78
  -3  -7   8   -3.30    4.47
  -3  -7   7   39.13    6.50
  -3  -7   7   43.63    6.45
  -3   7   6    1.97    4.38
  -3  -7   6    1.31    3.90
  -3  -7   6    0.36    4.36
  -3  -7   5   16.98    4.26
  -3   7   5   12.72    4.77
  -3  -7   5   17.53    4.83
  -3  -7   4   -3.82    3.71
  -3  -7   4   -2.49    4.43
  -3   7   4   -0.74    3.89
  -3  -7   3    9.40    4.51
  -3  -7   3    8.34    3.85
  -3   7   3   11.24    4.53
  -3   7   2   34.15    5.50
  -3  -7   2   21.95    4.56
  -3  -7   2   27.20    5.10
  -3  -7   1   15.94    3.88
  -3   7   1    8.99    4.62
   3  -7  -1   11.89    4.37
  -3  -7   1    9.98    4.39
  -3   7   0   83.83    8.84
  -3  -7   0   68.73    7.73
   3  -7   0   76.14    8.47
   3  -7   1   46.39    6.54
  -3  -7  -1   33.22    4.94
  -3   7  -1   29.78    5.41
   3  -7   2   18.30    5.68
   3  -7   3    0.80    4.84
   3  -7   4   20.15    5.78
   3  -7   5    4.88    5.15
   3  -7   6   28.02    5.48
   3  -7   6   18.99    6.34
   3  -7   7    6.14    4.81
   3  -7   7    1.47    5.76
   3  -7   8   13.19    5.03
   3  -7   8   17.58    6.68
   3  -7   9   20.83    5.63
   3  -7   9   28.78    7.14
   3  -7  10   -0.45    4.92
   3  -7  10    1.57    5.95
   3  -7  11   -2.79    5.14
   3  -7  11   -2.56    5.65
  -3  -8  11   43.04    7.14
  -3  -8  10   26.79    6.05
  -3  -8  10   19.11    5.84
  -3   8   9   -7.44    5.07
  -3  -8   9   -4.08    4.89
  -3  -8   9   -2.12    4.92
  -3  -8   8   10.02    5.10
  -3  -8   8    3.78    5.28
  -3   8   8   18.27    5.46
  -3  -8   7    5.03    4.64
  -3   8   7   10.73    5.15
  -3  -8   7   17.97    5.93
  -3  -8   6   33.20    6.32
  -3  -8   6   30.93    5.76
  -3   8   6   23.73    5.92
  -3  -8   5    5.62    5.06
  -3   8   5    2.95    4.33
  -3  -8   5    7.44    4.32
  -3  -8   4   62.13    7.81
  -3   8   4   49.40    7.62
  -3  -8   4   55.23    7.10
  -3  -8   3   -3.39    4.11
  -3   8   3    4.14    4.62
  -3  -8   3    7.34    4.85
  -3  -8   2   25.17    5.41
  -3   8   2   17.28    5.40
  -3  -8   2   19.49    4.45
  -3   8   1   20.37    5.56
  -3  -8   1   22.66    4.59
   3  -8   0   42.81    6.54
  -3   8   0   43.62    6.66
   3  -8   1   10.30    5.04
   3  -8   2   18.63    5.18
   3  -8   3   -3.25    4.49
   3  -8   4    9.82    5.23
   3  -8   5    8.43    5.37
   3  -8   6    0.46    5.15
   3  -8   7    8.48    5.76
   3  -8   8    3.42    5.43
   3  -8   9    5.97    5.20
  -3  -9   6    3.42    5.06
  -3  -9   6    7.19    4.71
  -3   9   6   -0.96    5.11
  -3  -9   5   57.85    7.75
  -3  -9   5   57.27    7.38
  -3   9   5   45.13    7.88
  -3   9   4    7.04    5.09
  -3  -9   4    0.34    4.27
  -3  -9   4    5.76    5.09
  -3   9   3   45.13    7.55
  -3   9   2   10.58    5.34
  -3   9   1   14.27    5.12
   3  -9   1   20.95    5.62
   3  -9   2    8.43    4.88
   3  -9   3    1.32    5.06
   3  -9   4   -1.81    5.26
   4   0 -18   12.78    4.53
  -4   0  17   -3.14    4.33
   4   0 -17   -0.83    3.94
  -4   0  16    6.89    3.87
   4   0 -16    4.32    4.05
  -4   0  15    0.31    3.67
   4   0 -15    1.04    3.84
  -4   0  14   -1.15    3.42
   4   0 -14   -4.14    3.62
  -4   0  13   -1.63    3.25
   4   0 -13    0.23    3.52
  -4   0  12   32.97    5.03
   4   0 -12   37.56    5.10
  -4   0  11    3.64    2.87
   4   0 -11    6.04    3.44
  -4   0  10   21.09    3.73
   4   0 -10   24.17    3.94
  -4   0   9    2.90    2.54
   4   0  -9    1.47    2.75
  -4   0   8  228.73   19.50
  -4   0   8  251.69   19.91
   4   0  -8  242.74   19.74
  -4   0   7 1061.91   82.39
   4   0  -7 1022.35   82.19
  -4   0   7 1031.23   82.08
  -4   0   6    9.01    2.63
   4   0  -6    5.11    1.62
   4   0  -6    7.86    2.49
   4   0  -5    1.59    1.20
  -4   0   5    3.96    1.47
   4   0  -5    3.28    1.49
   4   0  -5    4.00    1.61
   4   0  -5    5.48    2.09
  -4   0   4 1619.33  123.93
   4   0  -4 1615.92  124.11
   4   0  -4 1704.44  124.06
   4   0  -4 1413.84  123.91
   4   0  -3   79.57    6.19
   4   0  -3   77.15    6.07
  -4   0   3   71.04    5.98
   4   0  -3   62.91    5.91
   4   0  -2  355.12   28.10
  -4   0   2  410.61   28.20
   4   0  -2  313.36   28.10
   4   0  -1  114.71    9.28
  -4   0   1  120.05    9.46
   4   0  -1  116.32    9.40
  -4   0   1  111.45    9.06
   4   0  -1  107.81    9.18
   4   0   0  430.94   38.18
  -4   0   0  527.41   38.45
   4   0   0  556.04   38.49
  -4   0   0  571.63   38.58
  -4   0   0  477.68   38.15
   4   0   0  451.44   38.42
   4   0   0  549.09   38.60
  -4   0  -1   80.38    5.39
   4   0   1   91.88    5.39
   4   0   1   94.56    5.59
  -4   0  -1   80.94    5.22
  -4   0  -2 1458.95  108.23
   4   0   2 1480.75  108.32
  -4   0  -2 1426.24  108.15
   4   0   2 1488.81  108.24
   4   0   2 1278.63  107.82
   4   0   3 4017.81  314.26
  -4   0  -3 3991.34  314.17
   4   0   3 3952.09  314.28
  -4   0  -4  985.12   78.59
   4   0   4 1002.58   78.68
   4   0   4  986.58   78.66
   4   0   5  506.53   38.53
  -4   0  -5  455.67   38.36
   4   0   5  481.63   38.55
   4   0   6  111.16   10.25
  -4   0  -6  120.38   10.10
  -4   0  -7  228.90   18.53
   4   0   7  215.58   18.57
  -4   0  -8   -0.54    3.17
   4   0   8    1.44    3.04
  -4   0  -9    0.65    3.83
   4   0   9    5.36    3.59
   4   0  10    5.39    3.80
   4   0  11   72.45    8.95
   4   0  11  102.49    9.11
   4   0  12   -1.28    4.23
   4   0  12    0.66    3.66
   4   0  13   48.87    7.29
   4   0  13   70.52    7.46
   4   0  14   21.12    5.21
   4   0  14   16.70    4.59
   4   0  15    0.37    4.16
   4   0  15    0.37    3.89
  -4   1  18    6.13    4.82
   4   1 -18   13.03    4.70
   4   1 -17    8.42    4.45
  -4   1  17    7.03    4.36
  -4   1  16    0.36    4.54
   4   1 -16    6.44    4.29
  -4   1  15   20.13    4.95
   4   1 -15   33.67    5.31
  -4  -1  14   24.82    4.48
  -4   1  14   12.18    4.52
   4  -1 -14   21.84    4.43
   4   1 -14   20.44    4.61
  -4  -1  13   11.66    3.79
  -4   1  13    3.29    4.05
   4  -1 -13   15.99    3.94
   4   1 -13   15.14    4.19
  -4  -1  12   32.26    4.76
  -4   1  12   25.23    4.84
   4  -1 -12   26.80    4.54
   4   1 -12   35.49    4.99
  -4   1  11   20.16    4.56
  -4  -1  11   35.51    4.90
   4  -1 -11   36.37    4.61
   4   1 -11   34.67    4.78
  -4  -1  10   52.63    6.13
  -4   1  10   49.87    6.26
  -4  -1  10   67.61    6.45
   4  -1 -10   60.44    6.06
   4   1 -10   56.66    6.30
  -4  -1   9   24.74    3.68
  -4   1   9   18.18    3.70
  -4  -1   9   31.84    3.90
   4  -1  -9   20.29    3.53
   4  -1  -8  446.20   39.17
  -4   1   8  429.50   39.35
  -4  -1   8  522.23   39.36
   4   1  -7  921.70   77.19
  -4  -1   7 1119.00   77.47
   4  -1  -7  895.19   77.26
  -4   1   7  885.71   77.46
  -4  -1   7 1105.31   77.49
  -4  -1   6   11.85    2.50
   4   1  -6   14.08    2.11
   4   1  -6   15.38    2.32
  -4   1   6   14.50    2.86
   4   1  -6    9.48    2.05
  -4   1   6   11.60    1.53
   4   1  -5  236.69   16.56
  -4  -1   5  222.71   16.54
  -4   1   5  226.05   16.02
  -4   1   5  237.89   16.87
   4   1  -5  242.37   16.46
   4   1  -5  200.03   16.34
   4  -1  -5  196.37   16.48
   4  -1  -4  178.13   13.08
   4  -1  -4  141.45   13.08
  -4   1   4  166.27   13.64
   4   1  -4  214.84   13.57
   4   1  -4  178.58   13.43
   4  -1  -4  128.49   13.36
  -4  -1   4  181.03   13.50
   4   1  -4  170.17   13.50
   4  -1  -3  401.60   28.70
  -4  -1   3  426.60   29.07
   4   1  -3  404.57   29.00
  -4   1   3  342.50   28.86
   4  -1  -3  323.65   28.66
   4   1  -3  330.47   28.93
   4  -1  -2  490.46   36.93
  -4  -1   2  512.94   37.20
  -4  -1   2  498.69   37.22
  -4   1   2  517.18   37.09
   4  -1  -2  514.99   37.16
   4  -1  -2  411.75   36.88
   4   1  -2  407.57   37.06
  -4  -1   1 1377.29   99.36
   4  -1  -1 1313.20   99.18
  -4   1   1 1253.88   99.13
  -4  -1   1 1237.01   99.30
  -4   1   1 1297.36   99.27
   4   1  -1 1218.42   99.26
   4  -1  -1 1134.67   99.21
   4  -1   0 1306.33   91.89
  -4   1   0 1320.08   91.83
  -4  -1   0 1181.16   91.93
   4   1   0 1188.16   92.02
  -4   1   0 1245.17   91.90
   4   1   0 1234.64   91.90
  -4   1   0 1296.81   91.94
  -4  -1   0  988.77   91.59
   4   1   1   16.65    2.43
  -4   1  -1   19.96    2.34
  -4   1  -1   26.00    2.49
   4  -1   1   23.39    2.77
  -4  -1  -1   26.95    2.96
  -4   1  -1   20.67    2.68
   4   1   1   24.12    2.68
   4   1   1   25.26    2.94
  -4   1  -1   22.54    2.23
  -4   1  -1   26.53    2.68
   4  -1   1   23.01    2.62
   4  -1   2 1017.61   85.63
   4   1   2 1057.62   85.84
   4  -1   2 1142.03   85.86
  -4   1  -2 1189.88   85.77
  -4   1  -2 1194.00   85.83
  -4   1  -2 1027.33   85.69
   4   1   2 1074.45   85.75
   4   1   2 1067.89   85.74
   4  -1   2 1056.74   85.61
   4  -1   3   12.57    1.82
   4  -1   3   16.54    2.87
   4   1   3   11.58    2.18
  -4   1  -3   13.52    2.06
   4   1   3   13.44    2.68
   4  -1   3   13.15    2.18
  -4   1  -3   13.76    2.25
  -4  -1  -3    9.56    2.09
  -4  -1  -4  229.65   19.02
  -4   1  -4  270.82   18.92
   4   1   4  235.21   19.01
   4  -1   4  233.71   18.75
   4   1   4  238.06   19.00
   4  -1   4  245.57   19.09
   4  -1   4  195.67   18.61
  -4  -1  -5  419.39   34.27
  -4   1  -5  442.67   34.08
   4  -1   5  397.08   33.91
   4  -1   5  456.16   34.47
   4   1   5  436.35   34.20
   4   1   5  419.29   34.20
  -4   1  -6  144.11   11.99
  -4  -1  -6  130.80   12.11
   4   1   6  132.20   12.06
   4   1   6  150.30   12.09
   4  -1   6  153.02   12.51
   4  -1   7  324.20   25.97
   4   1   7  356.37   25.58
   4   1   7  297.99   25.57
  -4   1  -7  304.14   25.38
  -4  -1  -7  287.92   25.49
   4   1   8  156.71   13.13
   4   1   8  141.78   13.30
   4  -1   8  154.48   13.78
  -4  -1  -8  141.81   13.38
  -4   1  -8  166.09   13.26
  -4   1  -9   41.26    5.09
  -4  -1  -9   39.81    5.62
   4  -1   9   32.21    5.50
   4   1   9   32.21    4.68
   4   1  10  113.98   11.39
   4  -1  10  144.13   12.26
   4  -1  11   71.63    9.27
   4   1  11   77.49    8.91
   4  -1  11  104.92    9.18
   4   1  11  109.69    9.63
   4  -1  12   17.37    4.80
   4   1  12   12.71    4.06
   4   1  12   16.21    4.55
   4  -1  13   57.28    7.63
   4   1  13   56.17    7.35
   4   1  13   74.41    7.84
   4  -1  14   59.49    8.13
   4   1  14   55.46    7.49
   4   1  14   62.08    7.44
   4  -1  15   19.98    5.88
   4   1  15   15.92    4.68
   4  -1  16    6.26    5.39
   4   1  16    2.81    3.97
   4   1  17    0.41    3.97
  -4   2  18   38.92    7.23
   4   2 -18   61.82    7.30
  -4   2  17    1.98    5.30
   4   2 -17   14.19    4.99
   4   2 -16   16.21    4.70
  -4   2  16    7.63    4.69
  -4   2  15   15.90    4.82
   4   2 -15   16.93    4.53
  -4   2  14   45.40    7.43
   4   2 -14   78.53    7.64
  -4   2  13    0.98    4.39
  -4   2  12   24.00    4.92
  -4  -2  12   25.02    4.72
  -4  -2  11   17.41    4.49
  -4   2  11   38.11    6.00
  -4  -2  10   72.19    8.18
  -4   2  10   76.86    8.30
  -4  -2  10   96.07    8.03
  -4  -2   9  202.52   15.29
  -4   2   9  161.21   15.48
  -4  -2   9  171.96   15.59
  -4  -2   8  219.76   16.15
  -4   2   8  167.10   16.26
  -4  -2   8  187.39   16.41
  -4  -2   7  206.72   17.20
  -4  -2   7  226.14   17.00
  -4   2   7  179.68   17.05
   4   2  -6  399.99   32.80
  -4  -2   6  487.91   32.93
  -4   2   6  354.32   32.87
   4   2  -6  383.20   32.56
  -4  -2   6  440.67   33.09
  -4   2   5  639.95   49.47
  -4  -2   5  655.33   50.05
  -4   2   5  603.29   50.03
   4   2  -5  605.99   49.69
   4   2  -5  610.80   49.85
  -4   2   4  144.34   11.41
   4   2  -4  134.98   11.51
  -4   2   4  128.19   11.82
   4   2  -4  147.42   11.77
  -4  -2   4  146.79   11.91
   4  -2  -3  607.43   58.29
  -4   2   3  796.06   58.27
  -4  -2   3  807.97   58.68
  -4   2   3  805.10   58.58
   4  -2  -3  809.82   58.89
   4  -2  -3  712.10   58.63
  -4  -2   3  871.42   58.91
   4  -2  -2  445.49    9.41
  -4  -2   2  539.70   10.49
  -4   2   2  558.95    9.17
  -4   2   2  545.00   10.26
   4  -2  -2  513.75   10.87
   4  -2  -2  481.56   10.12
  -4  -2   2  538.92   10.89
  -4   2   1 2530.64  180.74
   4  -2  -1 2257.57  180.80
  -4  -2   1 2220.35  180.88
   4   2  -1 2349.54  180.85
  -4  -2   1 2677.41  181.10
  -4  -2   1 2374.16  180.82
   4  -2  -1 2132.08  180.97
   4   2  -1 2234.36  180.96
   4  -2  -1 2070.07  180.79
   4   2  -1 2112.39  180.89
   4  -2   0 1881.51  136.62
  -4   2   0 1912.03  136.47
  -4  -2   0 1690.80  136.56
   4   2   0 1620.62  136.44
  -4   2   0 1710.60  136.48
  -4   2   0 1681.18  136.53
  -4  -2   0 1905.34  136.73
   4   2   0 1788.96  136.59
  -4  -2   0 1548.52  136.34
  -4   2   0 1789.49  136.68
   4   2   1  530.46   43.04
  -4   2  -1  611.70   43.08
  -4   2  -1  546.34   42.99
  -4   2  -1  525.92   43.08
   4   2   1  479.65   42.80
   4  -2   1  590.12   43.29
  -4  -2  -1  604.12   43.27
   4   2   1  576.30   43.14
  -4   2  -1  520.65   43.17
  -4   2  -2  546.63   37.07
   4  -2   2  483.52   36.87
   4  -2   2  521.15   37.33
  -4   2  -2  413.49   36.81
   4   2   2  499.33   37.03
  -4   2  -2  429.05   37.02
   4   2   2  430.39   36.75
   4   2   2  465.69   37.19
   4  -2   3  171.22   12.57
   4   2   3  146.92   12.28
   4  -2   3  151.54   11.91
  -4  -2  -3  158.44   12.36
   4   2   3  132.59   11.63
   4  -2   3  151.85   12.08
  -4  -2  -4  272.36   22.78
   4   2   4  253.50   22.69
   4  -2   4  315.64   23.11
   4  -2   4  286.36   22.61
  -4  -2  -5  130.28   11.88
   4  -2   5  153.06   12.33
  -4   2  -5  134.08   11.54
   4   2   5  134.81   11.85
   4  -2   5  147.86   11.78
  -4  -2  -6    8.00    3.09
  -4   2  -6    3.34    2.08
   4  -2   6    7.98    3.30
   4   2   6    6.60    2.52
   4   2   6    9.54    2.70
  -4  -2  -7   30.12    4.52
  -4   2  -7   29.73    3.69
   4  -2   7   32.47    4.85
   4   2   7   31.05    4.03
   4   2   7   30.26    4.00
  -4   2  -8  253.11   19.62
   4   2   8  214.83   19.60
   4   2   8  229.90   19.53
   4  -2   8  245.01   20.28
  -4  -2  -8  241.84   20.08
  -4  -2  -9  266.30   20.76
   4   2   9  216.01   20.12
   4  -2   9  255.01   20.86
   4   2  10  158.91   14.30
   4  -2  10  159.77   14.51
   4   2  10  148.91   13.77
   4  -2  11    4.90    4.60
   4   2  11    1.70    3.19
   4   2  11    2.79    3.82
   4  -2  12   15.69    5.01
   4   2  12   17.74    4.12
   4   2  12   17.35    4.95
   4  -2  13   11.61    5.51
   4   2  13   23.88    5.06
   4  -2  14   22.27    5.81
   4   2  14   16.50    4.88
   4   2  15   -1.68    4.26
   4  -2  15    3.59    5.07
   4  -2  16    4.67    5.11
   4   2  16    4.66    4.21
  -4   3  17   70.44    9.86
   4   3 -17  101.76    9.83
  -4   3  16   30.32    6.03
  -4   3  15   21.62    5.44
  -4   3  14    8.82    4.61
  -4   3  13  127.95   12.43
  -4  -3  13  124.20   12.16
  -4   3  12   56.89    7.05
  -4  -3  12   48.56    6.70
  -4   3  11   17.86    4.63
  -4  -3  11    7.75    4.55
  -4   3  10  214.74   19.46
  -4  -3  10  237.40   19.63
  -4  -3   9  192.49   15.24
  -4   3   9  145.70   15.25
  -4  -3   9  196.70   15.86
  -4   3   8   64.93    7.37
  -4  -3   8   83.81    7.40
  -4  -3   8   73.39    7.79
  -4  -3   7  503.92   36.33
  -4   3   7  383.39   36.09
  -4  -3   7  473.74   36.50
  -4  -3   6  118.07    9.86
  -4   3   6   94.93    9.54
  -4  -3   6  113.50    9.87
  -4  -3   5  113.04   10.57
  -4  -3   5  119.91   11.07
   4  -3  -5  146.42   11.11
  -4  -3   5  143.01   11.19
  -4   3   5  119.24   11.02
  -4  -3   4   85.97    7.54
   4  -3  -4   92.35    8.01
  -4  -3   4  105.63    8.20
  -4   3   4   73.18    7.76
  -4  -3   4   86.76    8.02
  -4  -3   3  952.26   72.32
  -4  -3   3  890.32   71.92
   4  -3  -3  973.58   72.46
   4  -3  -3  854.55   71.99
  -4  -3   3  926.71   72.07
  -4  -3   2   75.27    6.77
   4  -3  -2   64.33    6.52
   4  -3  -2   85.06    7.18
   4  -3  -2   72.74    6.58
  -4  -3   2   85.50    6.84
  -4  -3   2   99.21    7.33
  -4   3   1  555.73   40.71
  -4  -3   1  511.07   40.83
   4  -3  -1  468.60   40.78
   4  -3  -1  475.69   40.67
   4   3  -1  518.04   40.74
  -4  -3   1  556.29   41.11
  -4  -3   1  520.75   40.81
  -4   3   0   73.89    6.11
   4   3   0   65.18    6.11
  -4   3   0   62.81    6.13
  -4  -3   0   85.90    6.78
  -4   3   0   73.25    6.65
   4  -3   0   67.56    6.34
   4  -3   1  351.88   25.54
  -4   3  -1  333.27   25.19
   4   3   1  304.64   25.12
  -4   3  -1  305.31   25.03
  -4  -3  -1  340.38   25.49
   4   3   1  294.90   25.06
   4   3   1  293.63   25.14
  -4   3  -1  321.04   25.52
   4  -3   2   94.81    7.81
  -4  -3  -2   83.13    7.52
  -4   3  -2   71.89    6.91
  -4  -3  -2   99.24    7.68
  -4   3  -2   77.24    7.48
   4   3   2   90.40    7.23
  -4  -3  -3  167.00   14.29
   4   3   3  159.44   14.26
   4   3   3  167.01   13.95
   4  -3   3  195.16   14.74
   4  -3   4  135.83   10.77
  -4  -3  -4  113.68    9.99
   4   3   4  101.84    9.88
  -4  -3  -5  299.25   25.51
   4   3   5  285.38   25.36
   4   3   6  387.07   32.77
  -4  -3  -6  376.13   32.85
   4  -3   7  122.74   10.85
  -4  -3  -7  102.53   10.06
   4   3   7   98.70    9.48
  -4  -3  -8   53.32    6.56
   4  -3   8   50.04    7.05
   4   3   8   47.57    5.49
   4  -3   9  153.50   13.64
   4   3   9  130.90   12.24
   4  -3  10  427.48   32.68
   4   3  10  341.50   31.42
   4   3  10  425.08   32.38
   4  -3  11   11.95    5.16
   4   3  11   13.99    3.79
   4   3  11   10.49    4.20
   4  -3  12   14.34    4.99
   4   3  12   15.95    4.79
   4  -3  13    0.89    4.86
   4   3  13    2.81    4.14
   4  -3  14    5.86    5.10
   4   3  14    4.23    4.27
   4  -3  15    4.21    5.20
   4   3  15    2.21    4.63
   4  -3  16    6.35    5.44
  -4   4  17   19.54    5.76
  -4   4  16    4.54    4.96
  -4   4  15   -3.15    4.84
  -4   4  14   11.94    4.96
  -4  -4  14   16.99    5.45
  -4   4  13   16.15    4.81
  -4  -4  13   23.18    5.59
  -4   4  12    9.52    4.36
  -4  -4  12   18.89    5.02
  -4   4  11   17.98    4.70
  -4  -4  11   29.69    5.61
  -4   4  10   26.42    4.90
  -4  -4  10   26.37    5.22
  -4   4   9   74.60    8.32
   4  -4  -9   74.68    8.28
  -4  -4   9   95.32    8.79
  -4  -4   9   89.34    9.15
  -4   4   8   47.46    6.17
  -4  -4   8   63.01    7.05
  -4  -4   8   63.32    6.73
   4  -4  -8   56.81    6.39
   4  -4  -7  242.59   19.77
  -4  -4   7  256.99   19.89
  -4   4   7  200.92   19.43
  -4  -4   7  241.50   19.88
   4  -4  -6  195.42   15.90
  -4  -4   6  203.75   16.02
  -4   4   6  162.28   15.56
  -4  -4   6  180.75   15.93
   4  -4  -5  107.19    9.21
  -4  -4   5   91.14    9.22
  -4   4   5   90.33    8.76
  -4  -4   5   98.89    9.17
   4  -4  -4  108.59    9.96
  -4  -4   4  111.79   10.05
  -4   4   4   99.80    9.49
  -4  -4   4  117.90    9.93
   4  -4  -3  198.44   17.87
  -4  -4   3  216.79   18.02
  -4  -4   3  224.16   17.92
  -4  -4   2  368.97   30.04
  -4  -4   1   50.14    5.45
  -4   4   1   55.03    5.68
  -4   4   0   46.79    5.32
   4  -4   0   45.40    5.09
  -4  -4   0   61.90    5.34
  -4  -4   0   43.70    4.82
  -4  -4  -1  207.11   19.93
   4   4   1  231.80   20.06
   4  -4   1  284.29   20.52
  -4   4  -1  279.17   20.66
  -4  -4  -1  270.18   20.38
   4  -4   2  397.40   31.05
  -4  -4  -2  356.24   30.68
  -4   4  -2  378.59   31.03
  -4  -4  -2  386.69   30.86
   4   4   2  388.72   30.75
  -4  -4  -3   41.06    5.21
   4  -4   3   58.89    5.71
   4   4   3   47.35    5.45
   4  -4   4  383.18   26.90
   4   4   4  302.85   26.27
  -4  -4  -4  303.73   26.16
   4  -4   5  264.75   19.75
   4   4   5  209.49   18.88
  -4  -4  -5  223.49   19.09
  -4  -4  -6   26.47    4.94
   4  -4   6   31.87    5.24
   4   4   6   32.57    4.33
  -4  -4  -7   23.74    5.06
   4  -4   7   27.35    5.36
   4   4   7   26.98    4.13
   4  -4   8   46.98    6.69
   4   4   8   42.81    5.29
   4  -4   9  137.72   12.07
   4   4   9  101.94   10.51
   4   4   9  126.86   11.55
   4  -4  10   73.09    8.87
   4   4  10   74.10    8.49
   4  -4  11   16.97    5.72
   4   4  11   24.87    5.12
   4  -4  12    5.27    5.17
   4   4  12    9.26    4.16
   4  -4  13    1.37    5.02
   4   4  13    7.14    4.42
   4  -4  14   -1.42    5.14
   4   4  14    1.32    4.28
   4  -4  15    8.30    5.52
   4   4  15   -0.45    4.63
   4  -5 -16    2.14    4.07
  -4   5  16    0.41    4.56
  -4  -5  15   20.09    5.73
   4  -5 -15   21.93    4.82
  -4  -5  14    7.47    5.00
  -4   5  14    6.07    4.53
   4  -5 -14    3.99    3.87
  -4   5  13    8.24    4.44
  -4  -5  13   15.22    5.07
   4  -5 -13   10.32    4.23
  -4   5  12   12.78    4.61
  -4  -5  12   19.39    5.25
   4  -5 -12   18.97    4.28
  -4   5  11   17.22    4.72
  -4  -5  11   22.55    5.26
   4  -5 -11   18.00    4.33
  -4   5  10   34.33    5.77
  -4  -5  10   49.76    6.71
  -4  -5  10   44.98    6.18
   4  -5 -10   46.07    5.93
  -4  -5   9   68.21    7.56
  -4  -5   9   67.20    7.48
  -4   5   9   52.23    6.73
   4  -5  -9   48.51    6.63
  -4   5   8   12.47    3.66
  -4  -5   8   13.68    4.40
  -4  -5   8   16.32    4.58
   4  -5  -8   12.84    4.09
  -4   5   7   15.53    3.82
  -4  -5   7   23.45    4.79
  -4  -5   7   21.39    4.69
   4  -5  -7   18.89    4.42
  -4  -5   6   33.55    5.18
  -4  -5   6   35.87    5.54
   4  -5  -6   28.50    4.96
   4  -5  -5   77.11    9.04
  -4  -5   5  103.79    9.68
  -4  -5   5  103.00    9.29
  -4  -5   4  106.88   10.42
  -4  -5   4  118.09   10.73
  -4  -5   3   99.74    9.76
  -4  -5   3  102.13    9.54
  -4  -5   2   22.59    3.82
  -4   5   2   25.54    4.42
   4  -5  -2   19.01    3.93
  -4  -5   1  122.93   11.01
  -4   5   1  121.64   11.24
  -4  -5   0  367.15   29.86
  -4   5   0  362.63   30.17
  -4   5  -1   20.05    4.44
  -4  -5  -1   30.04    4.18
   4   5   1   24.15    3.68
   4  -5   2  119.66   10.98
  -4   5  -2  120.04   11.10
  -4  -5  -2  117.12   10.74
   4  -5   3  105.85   10.29
  -4  -5  -3  103.76    9.65
   4  -5   4  185.62   15.42
   4   5   4  159.93   14.62
   4  -5   5  254.57   19.28
  -4  -5  -5  222.91   18.54
   4   5   5  191.01   18.20
   4   5   6    1.88    3.07
   4  -5   6    4.83    4.55
   4  -5   7   21.07    5.51
   4   5   7   10.23    3.45
   4   5   7   15.80    4.18
   4  -5   8   56.70    7.27
   4   5   8   37.23    6.17
   4  -5   9   -0.82    4.89
   4   5   9    2.90    4.11
   4  -5  10    8.68    5.41
   4   5  10    9.70    4.24
   4  -5  11   -3.21    5.42
   4   5  11    3.13    3.90
   4  -5  12   12.46    5.93
   4   5  12   15.32    4.82
   4  -5  13    3.67    6.21
   4   5  13    6.95    4.36
   4  -5  14    0.54    5.87
   4   5  14    7.53    4.62
  -4  -6  14    1.34    4.95
   4  -6 -14    2.62    4.12
  -4  -6  13    8.72    5.15
   4  -6 -13    4.34    4.49
  -4  -6  12   12.59    5.07
   4  -6 -12    6.82    4.30
  -4  -6  11   25.88    5.48
   4  -6 -11   20.96    5.13
  -4  -6  10   24.62    5.29
  -4  -6  10   23.62    5.42
   4  -6 -10   33.75    5.65
  -4  -6   9   12.88    4.70
   4  -6  -9    4.20    3.95
  -4  -6   9   15.88    4.83
  -4  -6   8   77.44    8.99
  -4  -6   8   91.40    9.30
   4  -6  -8   75.86    8.84
   4  -6  -7  109.61   11.76
  -4  -6   7  129.37   12.20
  -4  -6   7  133.89   12.07
  -4  -6   6   76.86    7.99
  -4  -6   6   65.18    8.21
  -4  -6   5  118.78   11.45
  -4  -6   5  113.96   11.13
  -4   6   4   39.93    6.07
  -4  -6   4   38.04    5.49
  -4  -6   4   37.79    5.75
  -4  -6   3   61.60    7.28
  -4   6   3   71.84    7.86
  -4  -6   3   64.77    7.61
  -4   6   2  120.19   11.51
   4  -6  -2  117.38   11.44
  -4  -6   2  120.25   11.11
  -4   6   1  205.31   18.06
  -4  -6   1  211.05   17.52
   4  -6  -1  191.61   18.16
  -4   6   0   12.65    4.42
  -4  -6   0   16.01    3.79
   4  -6   0    9.23    4.33
   4  -6   1   93.81   10.42
  -4  -6  -1  117.95    9.92
  -4   6  -1   92.66   10.10
   4  -6   2  152.73   14.99
  -4  -6  -2  168.83   14.31
  -4  -6  -3    9.79    3.54
   4  -6   4   43.54    5.57
   4   6   4   15.70    4.40
   4  -6   5   37.97    5.70
   4   6   5   27.40    4.60
   4  -6   6   17.48    5.11
   4  -6   7   23.93    5.89
   4  -6   8   29.10    6.29
   4  -6   9   -4.05    5.20
   4  -6  10    3.80    5.59
   4  -6  11    3.49    5.46
   4  -6  12   -0.52    6.07
   4   6  12   12.65    4.68
   4  -6  12    7.27    5.25
   4   6  13   10.05    4.56
   4  -7 -13   -0.47    4.46
  -4  -7  12    2.53    4.88
   4  -7 -12   10.01    4.82
  -4  -7  11   12.31    5.40
   4  -7 -11   15.26    4.91
  -4  -7  10   14.87    5.10
  -4  -7  10   10.76    4.85
   4  -7 -10   13.46    4.71
  -4  -7   9   -5.76    5.04
  -4  -7   9   -0.39    4.62
   4  -7  -9    6.08    4.24
  -4  -7   8    0.78    4.85
  -4  -7   8   -1.10    4.51
  -4  -7   7   13.89    4.88
  -4  -7   7    5.03    4.20
  -4   7   6    3.64    4.56
  -4  -7   6   14.49    4.87
  -4  -7   6    8.51    4.12
  -4  -7   5    0.35    4.23
  -4  -7   5    0.32    3.74
  -4   7   5   -0.79    4.31
  -4  -7   4   -5.27    4.12
  -4   7   4    3.03    4.08
  -4  -7   4   -2.39    4.42
  -4   7   3   17.44    5.02
  -4  -7   3   19.15    4.33
  -4  -7   2   65.84    7.69
  -4   7   2   78.78    8.60
  -4   7   1   90.76    9.99
  -4  -7   1  102.07    9.59
   4  -7  -1   91.82    9.83
  -4  -7   0    5.24    3.58
   4  -7   0    3.49    4.61
  -4   7   0    1.16    4.45
  -4  -7  -1    5.19    3.50
   4  -7   1    5.32    4.54
  -4   7  -1   -1.03    3.96
  -4  -7  -2   12.87    3.84
   4  -7   2   18.47    5.79
   4  -7   3   24.37    6.19
   4  -7   4   75.19    9.49
   4  -7   5   49.99    7.63
   4  -7   6   31.44    6.69
   4  -7   7   11.56    4.69
   4  -7   7    0.46    5.25
   4  -7   8   59.67    7.92
   4  -7   8   48.91    8.22
   4  -7   9   19.52    5.68
   4  -7   9   17.49    6.43
   4  -7  10    3.76    5.34
   4  -7  10    8.06    5.67
   4  -7  11    3.92    5.50
   4  -7  11    1.53    5.73
  -4  -8  10   -2.89    4.91
  -4  -8  10    0.42    4.88
  -4  -8   9    2.50    4.86
  -4  -8   9   -3.10    4.71
  -4  -8   8    9.86    4.88
  -4   8   8   10.30    5.23
  -4  -8   8   13.38    5.11
  -4   8   7   15.19    5.64
  -4  -8   7   22.07    5.33
  -4  -8   7   16.37    5.55
  -4  -8   6   17.65    5.57
  -4   8   6   18.56    5.68
  -4  -8   6   24.35    5.27
  -4  -8   5   10.09    4.95
  -4  -8   5    1.41    4.34
  -4   8   5    0.86    4.69
  -4   8   4    8.65    5.12
  -4  -8   4   13.69    4.68
  -4  -8   3   25.21    5.12
  -4   8   3   24.25    5.81
  -4   8   2   34.70    6.57
  -4  -8   2   37.42    5.62
  -4   8   1   50.03    7.51
  -4  -8   1   54.50    6.72
  -4  -8   0    7.74    4.02
   4  -8   0   15.22    4.83
  -4   8   0   10.96    4.61
   4  -8   1   18.71    5.23
   4  -8   2   25.27    5.92
   4  -8   3    8.67    5.54
   4  -8   4    0.46    5.04
   4  -8   5   30.75    7.06
   4  -8   6   -1.50    5.46
   4  -8   7    0.51    5.61
   4  -8   8   20.34    6.58
  -4  -9   6    1.52    4.57
  -4   9   5    4.31    5.38
  -4  -9   5   14.67    5.12
  -4   9   4    8.13    5.35
  -4  -9   4    7.94    4.36
  -4   9   3   17.29    6.06
  -4  -9   3    9.45    4.51
  -4   9   2   -0.47    5.09
  -4   9   1   27.62    6.04
   4  -9   2   -5.34    5.41
   4  -9   3    3.12    5.23
   4  -9   4    2.73    5.10
   5   0 -18   -1.80    4.40
  -5   0  17   32.83    5.84
   5   0 -17   21.52    5.07
  -5   0  16   -2.49    4.02
   5   0 -16   -0.27    3.83
  -5   0  15    9.31    4.22
   5   0 -15    7.41    3.96
  -5   0  14   54.36    6.90
   5   0 -14   55.44    6.63
  -5   0  13    8.17    3.72
   5   0 -13    6.98    3.67
  -5   0  12   20.00    4.24
   5   0 -12   13.14    3.86
  -5   0  11   40.56    5.46
   5   0 -11   39.24    5.21
  -5   0  10   39.54    5.18
   5   0 -10   39.46    5.01
  -5   0   9   39.80    5.06
   5   0  -9   39.01    4.69
  -5   0   8  188.85   16.56
   5   0  -8  201.34   16.34
  -5   0   7   -0.09    1.56
  -5   0   7    3.14    2.41
   5   0  -7   -0.26    2.31
   5   0  -6  672.09   49.38
  -5   0   6  587.53   49.12
   5   0  -5  961.30   85.81
   5   0  -5 1234.44   86.04
  -5   0   5 1128.07   85.84
   5   0  -4   14.75    2.09
  -5   0   4   13.30    2.01
   5   0  -4    8.80    1.65
   5   0  -4   11.31    2.14
  -5   0   3  589.68   40.23
   5   0  -3  508.01   40.14
   5   0  -3  446.17   40.10
   5   0  -2  609.77   45.11
  -5   0   2  612.95   45.30
   5   0  -2  516.83   44.97
   5   0  -1 3450.02  271.85
  -5   0   1 3578.65  271.97
   5   0  -1 3743.42  271.99
  -5   0   1 3444.53  271.60
   5   0  -1 3207.13  271.76
   5   0   0  558.06   44.19
   5   0   0  626.84   44.26
  -5   0   0  614.41   44.32
   5   0   0  638.03   44.41
   5   0   0  480.59   43.84
  -5   0   0  575.09   43.82
  -5   0  -1  335.83   23.48
  -5   0  -1  355.00   23.39
   5   0   1  359.92   23.61
   5   0   1  359.62   23.48
   5   0   2   81.65    3.49
  -5   0  -2   76.43    3.61
   5   0   2   93.79    4.07
  -5   0  -2   87.36    3.19
   5   0   3  204.08   14.40
   5   0   3  196.08   14.48
   5   0   3  159.24   13.66
   5   0   4  112.89    9.86
   5   0   4  109.77    9.78
  -5   0  -5   14.34    3.13
   5   0   5   14.51    3.09
   5   0   5   16.92    3.29
  -5   0  -6  760.11   62.53
   5   0   6  785.19   62.72
   5   0   6  810.46   62.70
  -5   0  -7  176.69   15.04
   5   0   7  179.70   15.30
   5   0   8  217.13   18.29
  -5   0  -8  212.44   18.06
  -5   0  -9    7.72    3.81
   5   0   9   18.47    4.18
  -5   0 -10   12.67    4.25
   5   0  10   10.93    4.16
   5   0  11   24.84    4.92
   5   0  12  198.08   19.63
   5   0  12  256.42   19.95
   5   0  13   15.07    5.14
   5   0  13   23.96    4.97
   5   0  14   54.01    7.96
   5   0  14   75.47    7.98
   5   0  15   23.21    5.67
   5   0  16    2.03    4.42
  -5   1  18   60.39    8.29
   5   1 -18   62.81    7.97
  -5   1  17   -3.88    4.71
   5   1 -17   -1.48    4.35
  -5   1  16   -0.37    4.25
   5   1 -16   -0.28    3.98
  -5   1  15   28.88    5.29
   5   1 -15   20.45    4.94
  -5   1  14    2.57    3.83
  -5  -1  14    8.68    3.99
   5   1 -14    8.60    4.01
  -5   1  13   56.86    7.85
  -5  -1  13   74.30    7.91
   5   1 -13   83.34    8.04
   5  -1 -13   71.39    7.65
  -5   1  12   45.55    6.54
  -5  -1  12   57.72    6.44
   5  -1 -12   53.14    6.10
   5   1 -12   46.30    6.16
  -5   1  11   56.50    6.92
  -5  -1  11   69.90    6.99
   5  -1 -11   58.75    6.60
   5   1 -11   63.11    6.82
  -5   1  10   30.27    4.89
  -5  -1  10   26.28    4.37
   5  -1 -10   32.73    4.47
   5   1 -10   30.63    4.70
  -5   1   9   50.73    6.21
  -5  -1   9   54.53    5.67
  -5  -1   9   63.34    5.96
   5  -1  -9   59.31    5.92
   5   1  -9   49.95    5.91
  -5   1   8  263.56   21.71
  -5  -1   8  256.70   21.30
  -5   1   7   87.53    7.36
  -5  -1   7   65.83    6.65
   5   1  -6  187.81   20.13
  -5   1   6  199.74   20.42
   5   1  -5  913.11   81.32
   5  -1  -5 1030.86   81.16
   5   1  -5  963.30   81.28
   5   1  -5 1056.57   81.43
  -5   1   5 1148.52   81.36
  -5  -1   5 1081.99   81.44
   5  -1  -4  254.16   18.56
   5  -1  -4  257.89   18.79
   5   1  -4  230.56   18.83
   5   1  -4  238.86   18.87
  -5   1   4  242.12   18.79
  -5  -1   4  275.35   19.00
   5   1  -4  203.74   18.81
   5  -1  -3  323.63    9.97
   5  -1  -3  296.83    9.32
  -5   1   3  261.40    9.54
  -5  -1   3  300.86   10.34
  -5  -1   3  329.62   10.18
   5  -1  -3  247.51    9.16
   5   1  -3  247.76    9.75
   5  -1  -2  748.03   53.01
   5  -1  -2  714.71   52.75
  -5  -1   2  679.36   53.02
   5  -1  -2  585.76   52.65
  -5  -1   2  754.60   53.02
   5   1  -2  621.57   52.85
   5  -1  -1 1240.76   89.87
   5  -1  -1 1188.63   89.63
  -5   1   1 1118.77   89.57
  -5  -1   1 1125.64   89.82
  -5   1   1 1132.77   89.80
  -5  -1   1 1202.22   89.78
  -5   1   1 1130.53   89.69
   5  -1  -1 1002.36   89.61
   5  -1   0  756.19   52.39
  -5   1   0  764.03   52.31
  -5  -1   0  693.76   52.46
   5   1   0  677.61   52.49
  -5   1   0  812.97   52.48
   5  -1   0  804.22   52.67
   5   1   0  713.21   52.41
  -5   1   0  765.50   52.44
  -5  -1   0  543.82   51.95
   5   1   0  662.07   51.93
  -5  -1  -1   80.99    4.46
   5  -1   1   96.76    4.37
  -5   1  -1  106.66    4.13
   5   1   1   93.64    4.58
  -5   1  -1   97.86    4.43
   5   1   1   86.88    4.05
   5  -1   1   90.85    4.16
  -5   1  -1  101.98    4.38
  -5   1  -1   78.33    3.49
  -5   1  -1   78.57    3.73
   5   1   2  270.39   21.13
   5  -1   2  297.77   21.21
  -5   1  -2  236.03   20.88
   5  -1   2  272.64   20.92
  -5   1  -2  232.70   20.66
  -5   1  -2  281.97   20.93
   5   1   3  416.46   34.22
   5  -1   3  430.32   34.23
   5  -1   3  450.25   34.06
   5   1   3  418.38   34.26
   5  -1   3  414.47   33.85
  -5  -1  -4  112.64    9.97
   5  -1   4  108.36    9.90
   5   1   4  116.61    9.94
   5   1   4  114.10    9.99
  -5  -1  -5   15.13    3.25
  -5   1  -5   10.49    2.88
   5  -1   5   14.54    3.13
   5   1   5   13.18    2.81
   5   1   5   13.15    3.01
  -5  -1  -6  153.76   14.57
  -5   1  -6  167.91   14.42
   5  -1   6  153.97   14.72
   5   1   6  182.17   14.66
   5   1   6  197.32   14.66
  -5  -1  -7   27.15    4.66
   5   1   7   41.55    4.63
  -5   1  -7   33.89    4.16
   5  -1   7   31.65    4.87
   5   1   7   35.97    4.61
  -5  -1  -8   44.47    5.46
  -5   1  -8   42.39    4.96
   5  -1   8   44.58    6.10
   5   1   8   39.82    5.27
   5   1   8   46.16    5.24
   5   1   9   95.55    9.09
  -5  -1  -9  102.16    9.49
   5  -1   9   88.72    9.61
   5   1   9   84.38    9.09
  -5   1  -9  100.93    9.15
  -5   1 -10   -1.59    3.85
  -5  -1 -10    1.32    4.23
   5  -1  10    7.22    4.31
   5   1  10   -0.76    3.44
   5  -1  11   15.85    4.71
   5   1  11   13.47    4.13
   5  -1  12    3.22    4.28
   5   1  12    4.12    3.99
   5   1  12    7.65    3.89
   5  -1  13   48.69    7.17
   5   1  13   42.63    6.62
   5   1  13   66.68    7.25
   5  -1  14   12.57    4.99
   5   1  14   18.82    4.99
   5   1  14   19.63    4.83
   5  -1  15    9.50    5.34
   5   1  15   13.46    4.61
   5  -1  16    1.88    5.09
   5   1  16    5.91    4.34
  -5   2  18   10.52    5.31
   5   2 -18    7.01    4.84
  -5   2  17   90.35   11.01
   5   2 -17  115.50   10.97
  -5   2  16    5.33    4.77
   5   2 -16    5.72    4.39
  -5   2  15    1.07    4.11
   5   2 -15    1.41    3.97
  -5   2  14   64.43    8.37
   5   2 -14   86.08    8.31
  -5   2  13   75.27    9.26
   5   2 -13  101.25    9.12
  -5   2  12   12.96    4.00
  -5   2  11   18.17    4.37
  -5  -2  11    8.73    4.00
  -5   2  10   49.76    6.49
  -5  -2  10   62.09    6.72
  -5   2   9   92.31    9.11
  -5  -2   9   95.35    8.98
  -5   2   8  344.32   26.99
  -5  -2   8  311.37   26.63
  -5   2   7  201.04   17.29
  -5  -2   7  206.36   17.09
  -5   2   6  363.20   31.57
  -5  -2   6  414.07   31.54
   5   2  -5    9.99    1.87
   5   2  -5    7.82    2.01
  -5  -2   5    9.26    2.56
  -5   2   4   91.63    7.71
  -5  -2   4   91.10    8.19
   5   2  -4   91.80    8.04
  -5  -2   4   95.36    8.27
  -5   2   3  701.86   51.43
  -5   2   3  655.97   51.16
  -5  -2   3  643.39   51.57
   5  -2  -3  647.29   51.68
   5  -2  -3  542.84   51.44
  -5  -2   3  702.06   51.71
   5  -2  -2   96.20    9.04
  -5   2   2  114.76    9.22
  -5   2   2  115.90    8.93
  -5  -2   2  114.11    9.46
   5  -2  -2  106.73    9.39
   5  -2  -2   96.97    9.18
  -5  -2   2  132.20    9.60
   5  -2  -1  273.44   22.46
  -5   2   1  285.90   22.53
  -5   2   1  295.66   22.31
  -5  -2   1  263.23   22.57
   5   2  -1  262.74   22.46
  -5   2   1  274.80   22.62
   5  -2  -1  273.55   22.62
  -5  -2   1  299.45   22.75
   5  -2   0   42.30    4.32
  -5   2   0   46.83    4.32
  -5   2   0   45.79    4.00
  -5   2   0   44.92    4.47
  -5  -2   0   32.05    4.32
   5   2   0   40.11    4.24
  -5   2   0   42.40    3.98
  -5  -2   0   49.89    4.59
  -5   2   0   45.46    4.36
   5  -2   1  319.12   24.59
  -5   2  -1  329.85   24.35
  -5   2  -1  299.20   24.37
   5   2   1  285.90   24.65
  -5   2  -1  285.42   24.43
  -5   2  -1  294.19   24.35
   5  -2   2  116.84    8.66
  -5   2  -2  116.64    8.24
  -5   2  -2   87.64    8.17
   5   2   2  100.94    8.58
   5  -2   2   99.52    8.15
  -5   2  -2   80.30    7.99
  -5   2  -2   83.07    8.13
  -5  -2  -3  221.33   18.43
   5   2   3  189.90   18.30
  -5  -2  -4  271.72   19.49
   5  -2   4  236.99   19.53
   5   2   4  202.25   19.22
  -5  -2  -5    5.33    3.27
  -5   2  -5    5.85    2.46
   5  -2   5    9.94    3.36
   5   2   5    7.43    2.68
  -5  -2  -6   28.43    4.53
  -5   2  -6   35.77    4.30
   5   2   6   38.48    4.61
   5  -2   6   46.08    5.46
   5   2   6   42.75    4.74
  -5  -2  -7   31.13    4.89
  -5   2  -7   24.66    4.08
   5   2   7   37.80    4.59
   5   2   7   35.04    4.51
  -5  -2  -8   30.76    5.41
   5  -2   8   40.69    5.85
   5   2   8   30.68    4.80
   5   2   8   48.84    5.02
  -5  -2  -9  210.05   16.36
   5   2   9  174.80   15.65
   5  -2   9  161.73   16.23
  -5  -2 -10   19.89    4.87
   5  -2  10   13.73    4.55
   5   2  10   17.36    4.19
   5  -2  11   58.87    7.41
   5   2  11   48.84    6.40
   5   2  11   66.61    7.41
   5  -2  12   20.95    5.55
   5   2  12   12.44    4.17
   5   2  12   30.11    5.15
   5  -2  13    6.61    5.18
   5   2  13   -0.32    3.87
   5   2  13    4.13    4.19
   5  -2  14    0.47    5.41
   5   2  14    0.85    4.19
   5  -2  15    3.45    5.43
   5   2  15   -0.43    4.34
   5  -2  16    3.37    5.17
   5   2  16    9.79    4.63
  -5   3  17    5.39    5.19
   5   3 -17    9.50    4.77
  -5   3  16   -1.97    4.63
   5   3 -16   -6.14    4.66
  -5   3  15   11.23    4.68
  -5   3  14   14.33    4.58
  -5   3  13    9.85    4.25
  -5   3  12   25.44    5.10
  -5  -3  12   30.92    5.34
  -5   3  11   60.81    7.51
  -5  -3  11   74.03    7.65
  -5   3  10  209.58   19.58
  -5  -3  10  248.81   19.75
  -5  -3   9   69.18    7.26
  -5   3   9   59.08    6.99
  -5  -3   8  291.33   21.60
  -5   3   8  239.31   21.70
  -5  -3   8  242.24   21.71
  -5   3   7  202.73   17.41
  -5  -3   7  205.39   17.38
   5  -3  -6  478.33   36.91
  -5   3   6  414.31   36.70
  -5  -3   6  477.07   36.88
  -5   3   5   34.37    4.84
  -5  -3   5   46.12    5.08
   5  -3  -5   37.82    4.83
  -5  -3   4   46.49    4.79
   5  -3  -4   43.56    4.94
  -5  -3   4   54.19    5.33
  -5  -3   3  395.37   33.02
   5  -3  -3  411.34   33.43
  -5  -3   3  440.82   33.39
  -5  -3   2  112.45   10.05
   5  -3  -2  110.84   10.24
  -5  -3   2  134.25   10.39
   5  -3  -1  790.08   65.74
  -5  -3   1  810.83   65.80
   5   3  -1  834.27   65.71
  -5  -3   1  911.59   66.12
   5  -3   0  664.18   50.48
  -5   3   0  596.96   50.21
  -5  -3   0  677.47   50.61
  -5   3   0  613.11   50.55
  -5   3  -1   44.87    5.06
   5  -3   1   55.39    5.39
  -5   3  -1   58.63    4.77
  -5   3  -1   40.29    4.67
  -5  -3  -1   52.90    5.29
   5  -3   2  236.92   17.12
  -5  -3  -2  204.37   16.74
  -5   3  -2  187.78   16.31
   5   3   2  204.58   16.92
  -5   3  -2  194.36   16.69
   5  -3   3   59.40    6.01
  -5  -3  -3   47.90    5.84
   5   3   3   49.61    5.59
   5   3   4  337.45   31.13
  -5  -3  -4  388.12   31.31
   5  -3   5  108.26    9.18
   5   3   5   86.40    8.41
  -5  -3  -5   82.79    8.46
  -5  -3  -6   22.00    4.47
   5  -3   6   23.80    4.96
   5   3   6   21.67    3.82
  -5  -3  -7    0.42    3.81
   5  -3   7    4.69    4.40
   5   3   7    2.14    3.09
   5  -3   8  461.12   35.49
   5   3   8  378.22   34.48
  -5  -3  -8  464.22   35.03
  -5  -3  -9   22.98    5.31
   5  -3   9   36.96    6.16
   5   3   9   21.62    4.21
   5  -3  10   30.76    6.19
   5   3  10   29.48    4.64
   5  -3  11    8.55    5.20
   5   3  11    7.29    3.56
   5   3  11   12.65    4.39
   5  -3  12   11.52    5.56
   5   3  12    7.41    4.53
   5  -3  13    3.14    5.13
   5   3  13    0.43    4.31
   5  -3  14    0.47    5.39
   5   3  14   -2.15    4.48
   5  -3  15   -9.94    5.77
   5   3  15    1.80    4.76
  -5   4  17   15.35    5.37
  -5   4  16    4.92    4.67
  -5   4  15   19.78    5.26
  -5  -4  14    2.93    4.43
  -5   4  14    3.68    4.16
  -5   4  13    4.16    3.99
  -5  -4  13    3.81    4.36
  -5   4  12   44.12    6.24
  -5  -4  12   45.88    6.55
  -5   4  11  173.64   16.57
  -5  -4  11  202.54   16.93
  -5   4  10   36.40    5.72
  -5  -4  10   48.81    6.20
  -5  -4   9   17.00    4.27
  -5   4   9   17.44    4.19
  -5  -4   9   14.28    4.45
   5  -4  -9   13.85    3.97
   5  -4  -8  157.21   15.73
  -5  -4   8  201.91   16.01
  -5   4   8  177.15   15.84
  -5  -4   8  194.31   16.13
  -5   4   7   54.24    6.27
  -5  -4   7   55.00    6.47
  -5  -4   7   48.18    6.21
   5  -4  -7   50.36    5.96
   5  -4  -6  115.35   10.63
  -5  -4   6  121.35   10.78
  -5   4   6  107.63   10.47
  -5  -4   6  118.67   10.70
   5  -4  -5   77.87    7.30
  -5   4   5   57.87    6.67
  -5  -4   5   76.67    7.26
   5  -4  -4  195.96   17.02
  -5  -4   4  200.13   16.93
   5  -4  -3  139.90   12.65
  -5  -4   3  149.56   12.65
  -5  -4   2  116.95   10.44
  -5  -4   1   45.71    5.17
  -5   4   1   41.17    5.10
  -5  -4   0  224.82   18.01
  -5   4   0  202.92   18.01
  -5  -4  -1  199.05   17.56
   5  -4   1  213.77   17.75
  -5  -4  -1  230.73   17.93
  -5   4  -1  209.22   17.89
  -5  -4  -2    1.32    2.73
   5  -4   2    0.61    2.92
  -5  -4  -2    6.04    2.96
  -5   4  -2    0.60    2.67
  -5  -4  -3  241.45   20.55
   5   4   3  220.39   20.60
   5  -4   4  211.29   16.28
  -5  -4  -4  168.56   15.61
   5   4   4  183.95   15.82
  -5  -4  -5   18.78    4.03
   5  -4   5   17.51    4.46
   5   4   5   19.32    3.72
  -5  -4  -6    3.27    3.77
   5  -4   6    3.74    4.11
   5   4   6    5.41    3.33
  -5  -4  -7   10.29    4.36
   5  -4   7   21.98    5.00
   5   4   7   10.12    3.52
  -5  -4  -8   46.27    6.21
   5  -4   8   34.27    6.40
   5   4   8   45.57    5.29
   5   4   9   83.60    8.88
   5  -4   9  114.44   10.56
   5  -4  10   10.04    5.20
   5   4  10    5.05    3.30
   5   4  10    2.28    4.12
   5  -4  11    9.69    5.21
   5   4  11   16.65    4.94
   5  -4  12   -2.68    5.16
   5   4  12    9.91    4.54
   5  -4  13    4.23    5.55
   5   4  13    8.68    4.70
   5  -4  14   14.85    6.11
   5   4  14    7.63    4.70
  -5   5  16    3.82    4.66
   5  -5 -16    4.83    4.27
  -5   5  15   -3.26    4.59
   5  -5 -15    1.70    3.98
  -5   5  14    6.98    4.74
  -5  -5  14    0.41    4.68
   5  -5 -14    3.29    3.92
  -5   5  13   11.73    4.72
  -5  -5  13   19.85    5.29
   5  -5 -13   16.13    4.44
  -5   5  12   47.79    6.63
  -5  -5  12   62.15    7.30
   5  -5 -12   41.63    6.35
  -5   5  11   40.11    6.07
  -5  -5  11   38.57    6.19
   5  -5 -11   51.74    6.24
  -5   5  10   49.92    6.31
  -5  -5  10   43.22    6.54
   5  -5 -10   48.58    6.26
   5  -5  -9  246.88   23.49
  -5  -5   9  328.14   23.82
  -5   5   9  258.32   23.44
  -5  -5   9  283.58   23.76
   5  -5  -8  215.01   20.10
  -5  -5   8  243.23   20.11
  -5   5   8  215.87   19.75
  -5  -5   8  260.18   20.35
  -5  -5   7   60.62    6.90
  -5  -5   7   44.75    6.68
   5  -5  -7   68.14    7.12
  -5  -5   6   82.75    8.42
   5  -5  -6   73.64    8.22
  -5  -5   6   78.52    8.16
  -5  -5   5   52.98    6.11
   5  -5  -5   43.04    5.81
  -5  -5   4   14.88    4.05
  -5  -5   3   89.67    8.76
  -5  -5   2  110.50   10.15
  -5   5   2  105.02   10.37
  -5  -5   1   90.85    8.79
  -5   5   1   92.24    9.14
  -5  -5   0  117.73   10.87
  -5   5   0  119.32   11.10
  -5   5  -1   75.45    7.61
  -5  -5  -1   61.47    7.01
  -5   5  -2  157.45   13.10
  -5  -5  -2  134.85   12.79
   5  -5   3  189.76   15.19
   5   5   3  151.31   14.61
   5  -5   4   79.28    7.99
   5   5   4   58.29    7.01
  -5  -5  -5   67.68    6.97
   5  -5   5   62.87    7.43
   5   5   5   51.14    6.48
   5  -5   6  107.79   11.01
   5   5   6   99.82   10.00
  -5  -5  -6  117.44   10.73
  -5  -5  -7   -4.62    4.24
   5  -5   7    3.50    4.27
   5   5   7    1.92    3.23
   5  -5   8   11.62    4.86
   5   5   8    9.34    3.33
   5   5   8    7.00    3.99
   5  -5   9   41.55    6.96
   5   5   9   46.62    6.57
   5  -5  10   26.68    6.09
   5   5  10   28.14    5.55
   5  -5  11    3.16    5.15
   5   5  11    9.76    4.43
   5  -5  12   -0.47    5.03
   5   5  12    0.86    4.26
   5  -5  13   31.95    7.37
   5   5  13   35.03    6.29
  -5  -6  14   18.11    5.43
   5  -6 -14    6.73    4.51
  -5  -6  13    4.41    4.64
   5  -6 -13    2.68    4.21
  -5  -6  12   12.49    5.02
   5  -6 -12    7.89    4.53
  -5  -6  11   14.76    4.82
   5  -6 -11   12.51    4.55
  -5  -6  10    1.10    4.39
  -5  -6  10   -1.33    4.12
   5  -6 -10    1.66    4.07
  -5  -6   9   -0.70    4.47
  -5  -6   9   -1.65    4.31
   5  -6  -9   -0.39    3.87
  -5  -6   8   35.62    6.28
  -5  -6   8   51.26    6.47
   5  -6  -8   49.04    6.45
  -5  -6   7   39.27    6.11
  -5  -6   7   33.43    5.51
   5  -6  -7   29.76    5.56
  -5  -6   6    9.54    4.17
  -5  -6   6    4.73    4.31
  -5  -6   5   -5.84    4.04
  -5  -6   4    0.56    3.80
  -5   6   4    6.21    4.12
  -5  -6   3    2.61    3.44
  -5   6   3    7.71    4.12
  -5   6   2   20.49    4.70
  -5  -6   2   19.29    4.36
   5  -6  -1  100.37   10.06
  -5  -6   1  104.11    9.75
  -5   6   1   95.39   10.06
  -5  -6   0   15.94    4.11
  -5   6   0   10.92    4.33
   5  -6   0   12.28    4.82
  -5   6  -1   91.74    9.26
  -5  -6  -1   87.38    8.86
  -5  -6  -2  163.94   14.52
  -5  -6  -3   15.25    4.01
   5   6   4   21.13    4.34
   5   6   5   35.26    5.12
   5  -6   6    8.74    4.86
   5   6   6    2.73    3.09
   5  -6   7   38.13    6.71
   5  -6   8   22.52    6.15
   5  -6   9   29.06    6.53
   5  -6  10    6.32    5.51
   5  -6  11    6.11    5.85
   5  -6  12    3.77    6.08
   5   6  12    4.31    4.20
  -5  -7  12   13.08    5.42
   5  -7 -12   15.88    5.09
  -5  -7  11    8.18    5.07
   5  -7 -11    8.95    4.80
  -5  -7  10   11.93    4.94
  -5  -7  10    5.43    4.41
   5  -7 -10    8.21    4.62
  -5  -7   9   12.19    5.00
  -5  -7   9    6.55    4.44
   5  -7  -9   11.66    4.52
  -5  -7   8   69.41    8.00
  -5  -7   8   53.99    7.56
  -5  -7   7    7.98    4.53
  -5  -7   7   11.70    4.42
  -5   7   6   10.37    5.21
  -5  -7   6    2.70    4.10
  -5  -7   5    6.23    4.19
  -5   7   5   11.35    4.88
  -5  -7   4   17.01    4.51
  -5   7   4   12.41    4.88
  -5   7   3    1.52    4.23
  -5  -7   3    8.22    4.06
  -5  -7   2   11.42    4.04
  -5   7   2    5.69    4.56
  -5   7   1    9.39    4.12
  -5  -7   1    5.08    3.65
  -5   7   0    3.53    4.12
  -5  -7   0    4.79    3.75
   5  -7   0    4.32    4.67
   5  -7   1   24.46    5.63
  -5  -7  -1   31.44    5.05
  -5   7  -1   26.15    5.14
  -5  -7  -2   55.11    6.77
   5  -7   2   64.46    8.10
  -5  -7  -3    5.94    3.74
   5  -7   3    7.54    4.63
   5   7   4    7.79    3.71
   5  -7   4    2.93    4.95
   5  -7   5    3.04    5.12
   5  -7   6    5.36    5.36
   5  -7   7   -3.22    5.57
   5  -7   8   42.96    7.44
   5  -7   9   20.99    6.58
   5  -7   9   22.74    6.41
   5  -7  10    1.95    5.31
   5  -7  10    0.49    5.28
  -5  -8  10   21.23    5.63
  -5  -8   9    8.68    4.75
  -5  -8   9    0.81    4.83
  -5   8   8   22.99    6.25
  -5  -8   8   25.12    5.54
  -5   8   7   14.11    5.86
  -5  -8   7   20.20    5.31
  -5  -8   6    4.73    4.58
  -5   8   6    4.54    5.12
  -5   8   5   -0.88    4.67
  -5  -8   5    5.49    4.50
  -5  -8   4   -1.66    4.21
  -5   8   4    3.53    5.01
  -5   8   3   29.00    6.17
  -5  -8   3   31.18    5.54
  -5  -8   2    1.27    4.01
  -5   8   2   -0.45    4.85
  -5   8   1    7.00    4.74
  -5  -8   1    1.95    4.05
  -5  -8   0   18.69    4.54
  -5   8   0    9.13    4.71
  -5  -8  -1   36.39    5.51
   5  -8   1   25.71    6.09
   5  -8   2   10.16    5.33
   5  -8   3    7.02    5.44
   5  -8   4    4.94    5.64
   5  -8   5   -1.06    5.96
   5  -8   6    4.89    6.21
   5  -8   7    1.11    6.06
  -5  -9   5   19.30    5.32
  -5  -9   4    2.85    4.48
  -5   9   4    5.34    5.16
  -5   9   3    5.51    5.36
  -5  -9   3   -2.44    4.41
  -5   9   2    7.09    4.92
  -5  -9   2    7.99    4.46
  -5   9   1   10.63    4.92
   5  -9   2   -1.28    4.92
  -6   0  18   15.73    5.20
   6   0 -18   10.06    4.91
  -6   0  17   55.54    7.64
   6   0 -17   52.91    6.98
  -6   0  16   -2.95    4.17
   6   0 -16   -5.16    3.96
  -6   0  15   -0.35    4.15
   6   0 -15    2.11    3.68
  -6   0  14   -0.99    3.91
   6   0 -14    3.52    3.79
  -6   0  13   52.81    6.64
   6   0 -13   46.98    6.01
  -6   0  12  131.39   12.26
   6   0 -12  129.46   11.84
  -6   0  11   -1.30    3.50
   6   0 -11   -3.67    3.43
  -6   0  10   89.24    8.68
   6   0 -10   84.97    8.36
  -6   0   9  110.26   10.68
   6   0  -9  123.98   10.54
   6   0  -8  292.52   23.90
   6   0  -7   11.56    2.74
   6   0  -6  473.67   36.48
  -6   0   6  443.36   36.25
   6   0  -5  170.53   14.37
  -6   0   5  178.40   14.26
   6   0  -4   83.63    7.78
  -6   0   4  100.48    7.81
   6   0  -3  727.40   53.60
   6   0  -3  746.79   53.72
   6   0  -3  600.67   53.42
   6   0  -2    6.50    1.56
   6   0  -2    9.23    1.94
   6   0  -2    4.47    2.23
  -6   0   2    7.21    3.01
   6   0  -1    1.11    1.40
   6   0  -1    3.95    1.92
  -6   0   1    3.74    2.48
   6   0  -1    2.65    2.42
   6   0   0   94.89    7.69
  -6   0   0   95.25    7.89
   6   0   0   99.25    8.02
   6   0   0   73.36    7.40
   6   0   1  169.51   14.07
  -6   0  -1  163.89   14.13
   6   0   1  175.53   14.27
  -6   0  -2   25.41    3.77
   6   0   2   30.37    3.58
   6   0   2   37.07    4.06
   6   0   3  345.44   27.65
   6   0   3  333.26   27.51
   6   0   4    3.45    2.82
   6   0   4    3.66    2.46
   6   0   5  281.07   20.40
  -6   0  -5  219.88   20.03
   6   0   5  235.51   20.18
  -6   0  -6  163.03   14.56
   6   0   6  165.24   14.88
   6   0   6  189.19   14.97
  -6   0  -7  441.39   33.62
   6   0   7  381.07   33.64
  -6   0  -8  117.83   10.44
   6   0   8  106.11   10.56
  -6   0  -9   -0.21    3.24
   6   0   9   -2.39    3.73
  -6   0 -10    1.00    3.72
   6   0  10   -2.15    3.81
  -6   0 -11   24.15    5.22
   6   0  11   28.48    5.36
   6   0  12    0.71    4.08
   6   0  13   18.90    5.42
   6   0  13   23.55    4.84
   6   0  14   42.69    7.36
   6   0  14   64.20    7.39
   6   0  15   -0.42    4.87
   6   0  16    4.66    4.81
  -6   1  18   35.33    6.58
   6   1 -18   33.34    6.02
  -6   1  17   16.10    5.13
   6   1 -17   16.92    4.80
  -6   1  16   15.01    5.11
   6   1 -16   12.65    4.51
  -6   1  15   14.25    4.91
   6   1 -15   20.19    4.65
  -6  -1  14   17.81    4.35
  -6   1  14   17.24    4.91
   6   1 -14   13.86    4.41
  -6  -1  13   16.81    4.04
  -6   1  13   12.61    4.51
   6   1 -13   12.42    4.21
  -6  -1  12   95.90    9.85
  -6   1  12  102.68   10.40
   6   1 -12  109.35    9.99
  -6   1  11   72.66    8.27
   6   1 -11   78.26    7.85
  -6   1  10   41.37    6.65
   6   1 -10   76.69    6.84
  -6   1   9   58.41    6.52
   6   1  -9   56.19    6.06
  -6  -1   8   22.51    3.27
  -6   1   8   29.57    4.23
   6   1  -8   27.38    3.88
  -6  -1   7   22.08    3.06
   6   1  -7   23.34    3.40
   6   1  -6   62.91    5.78
  -6  -1   6   58.36    5.69
   6  -1  -5  454.47   35.04
   6   1  -5  387.47   35.04
   6   1  -5  487.72   35.21
  -6  -1   5  465.57   35.22
   6   1  -5  417.21   35.17
   6  -1  -4  521.72   39.61
  -6   1   4  494.15   39.52
   6   1  -4  529.65   39.56
  -6  -1   4  530.35   39.71
   6   1  -4  422.94   39.52
   6  -1  -3  111.99    8.55
   6  -1  -3  109.67    8.18
  -6  -1   3  112.52    8.91
  -6   1   3   89.57    8.17
   6   1  -3  103.78    8.23
  -6  -1   3  106.86    8.56
   6  -1  -2  143.02   10.80
   6  -1  -2  136.00   10.43
  -6  -1   2  131.75   10.87
  -6   1   2  138.09   10.92
   6  -1  -2  117.81   10.44
  -6   1   2  110.44   10.27
   6   1  -2  137.82   10.30
  -6  -1   2  166.93   10.82
   6  -1  -2  111.31   10.28
   6   1  -2  113.31   10.47
   6  -1  -1   67.45    5.69
   6  -1  -1   61.35    5.19
  -6   1   1   57.75    5.07
   6   1  -1   58.22    5.50
  -6   1   1   59.60    5.68
  -6  -1   1   65.08    5.79
   6  -1  -1   57.32    5.06
   6   1  -1   53.90    4.73
   6   1  -1   49.79    5.12
   6  -1   0  703.02   51.65
   6  -1   0  641.74   51.38
  -6  -1   0  630.63   51.50
  -6   1   0  651.56   51.28
  -6   1   0  657.04   51.49
   6   1   0  600.46   51.49
   6  -1   1  322.32   21.90
   6  -1   1  300.29   21.55
  -6  -1  -1  265.38   21.54
  -6   1  -1  297.49   21.38
   6   1   1  261.61   21.57
  -6   1  -1  263.09   21.46
  -6   1  -1  210.13   21.13
   6  -1   2  532.25   38.32
   6   1   2  466.01   38.26
  -6   1  -2  424.93   38.03
   6   1   2  510.75   38.41
   6  -1   3  253.57   21.29
   6   1   3  238.34   21.22
   6   1   3  291.73   21.48
   6   1   4   -0.89    2.75
   6  -1   4    2.63    2.62
   6   1   4    5.59    2.76
  -6   1  -5   12.12    3.24
   6  -1   5    6.09    3.05
   6   1   5    7.81    2.95
   6   1   5    9.70    3.12
  -6  -1  -6   28.63    4.64
  -6   1  -6   34.23    4.40
   6   1   6   40.41    4.65
   6  -1   6   32.80    4.65
   6   1   6   31.00    4.48
  -6  -1  -7  126.64   11.57
  -6   1  -7  126.92   11.41
   6  -1   7  121.86   11.84
   6   1   7  138.45   11.60
   6   1   7  124.64   11.56
  -6  -1  -8   17.92    4.51
  -6   1  -8   20.97    4.12
   6  -1   8   18.72    4.50
   6   1   8   23.15    4.32
   6   1   8   21.71    4.17
  -6  -1  -9   37.05    5.28
  -6   1  -9   31.77    4.64
   6  -1   9   28.73    5.41
   6   1   9   39.44    5.32
   6   1   9   35.47    5.08
  -6   1 -10   15.76    4.18
  -6  -1 -10   21.99    4.78
   6  -1  10   23.72    4.88
   6   1  10   13.10    4.17
  -6  -1 -11   14.61    4.52
  -6   1 -11   15.57    4.17
   6  -1  11    7.61    4.73
   6   1  11    8.54    3.96
   6  -1  12   33.29    6.03
   6   1  12   34.38    5.83
   6   1  12   30.88    5.58
   6  -1  13   -1.19    4.60
   6   1  13   -1.44    4.43
   6   1  13    0.80    4.03
   6  -1  14   20.54    5.71
   6   1  14   30.22    5.99
   6  -1  15   -0.46    4.95
   6   1  15    4.43    4.70
   6   1  15    0.42    4.14
  -6   2  18   -0.44    4.79
   6   2 -18    3.53    4.51
  -6   2  17    3.84    5.25
   6   2 -17    2.51    4.47
  -6   2  16    9.76    5.00
   6   2 -16   13.07    4.71
  -6   2  15   22.06    5.49
   6   2 -15   21.78    4.93
  -6   2  14    4.39    4.24
   6   2 -14    6.20    3.89
  -6   2  13    2.06    4.14
   6   2 -13   12.13    4.40
  -6   2  12    7.10    4.05
   6   2 -12    6.65    3.86
  -6   2  11  135.41   12.78
  -6   2  10   83.19    8.55
  -6  -2  10   74.98    7.85
  -6   2   9  319.07   26.53
  -6  -2   9  316.57   26.21
  -6   2   8  873.17   73.38
  -6  -2   8  955.61   73.21
  -6   2   7  110.88   10.51
  -6  -2   7  119.81   10.23
  -6  -2   6  158.64   13.47
  -6  -2   5  310.55   25.34
  -6  -2   5  311.92   25.34
  -6  -2   4   76.66    6.76
   6  -2  -4   63.00    6.40
  -6  -2   4   70.58    6.53
  -6  -2   3  138.78   11.89
  -6   2   3  147.65   11.64
   6  -2  -3  121.60   11.76
  -6  -2   3  156.25   12.02
   6  -2  -2  477.05   41.02
  -6  -2   2  511.16   41.32
  -6   2   2  541.41   41.17
   6  -2  -2  508.49   41.34
  -6  -2   2  574.61   41.47
   6  -2  -1   -1.19    1.71
  -6  -2   1   -0.14    2.26
  -6  -2   1   -2.88    2.64
  -6   2   1   -0.76    1.39
  -6   2   1    0.86    2.58
   6  -2  -1   -0.85    1.62
   6  -2   0  215.74   16.84
  -6   2   0  222.97   16.61
  -6  -2   0  195.67   16.85
  -6   2   0  184.65   16.73
   6   2   0  205.37   17.07
  -6   2   0  198.33   16.78
   6  -2   1   51.65    4.76
  -6   2  -1   46.39    4.22
  -6   2  -1   41.60    4.56
   6   2   1   40.97    4.83
  -6   2  -1   40.75    4.41
   6  -2   2  366.18   26.41
  -6   2  -2  294.47   25.99
   6   2   2  325.28   26.31
   6  -2   3  214.55   17.14
   6   2   3  192.33   16.96
  -6  -2  -4  428.43   36.75
   6   2   4  468.53   36.82
   6  -2   4  470.91   36.96
  -6   2  -5   67.80    6.36
  -6  -2  -5   61.99    6.61
   6  -2   5   59.23    6.84
   6   2   5   65.04    6.58
   6   2   5   58.89    6.42
  -6   2  -6   71.75    7.09
   6  -2   6   71.80    7.83
  -6  -2  -6   72.35    7.65
   6   2   6   74.82    7.43
   6   2   6   76.22    7.54
  -6  -2  -7  128.94   12.07
  -6   2  -7  141.79   11.78
   6  -2   7  128.62   12.62
   6   2   7  129.58   11.98
   6   2   7  137.48   12.05
  -6  -2  -8  111.28   10.86
   6  -2   8  119.36   11.55
   6   2   8  106.13   10.70
   6   2   8  130.08   10.86
  -6  -2  -9   -0.52    4.00
   6  -2   9    3.63    4.06
   6   2   9    3.61    3.27
  -6  -2 -10   -2.71    4.52
   6  -2  10    2.80    4.22
   6   2  10   -2.58    3.58
  -6  -2 -11   26.09    5.41
   6  -2  11   23.94    5.58
   6   2  11   25.69    4.87
   6  -2  12   22.57    5.69
   6   2  12   16.97    4.58
   6   2  12   35.10    5.50
   6  -2  13   26.76    6.11
   6   2  13   20.63    4.84
   6   2  13   27.03    5.62
   6  -2  14   16.63    5.86
   6   2  14   20.41    5.58
   6  -2  15   15.23    6.52
   6   2  15   21.25    5.26
  -6   3  17   13.69    5.53
   6   3 -17   12.20    5.00
  -6   3  16   10.59    5.16
   6   3 -16    3.35    4.50
  -6   3  15   38.40    6.48
   6   3 -15   37.32    6.03
  -6   3  14   25.38    5.44
  -6   3  13   36.38    6.02
  -6   3  12   12.82    4.50
  -6   3  11   19.56    4.79
  -6  -3  11   19.68    4.34
  -6   3  10   12.08    4.36
  -6  -3  10   10.72    4.07
  -6   3   9  930.75   79.85
  -6  -3   9 1060.12   79.79
  -6   3   8    8.69    3.75
  -6  -3   8   11.62    3.84
  -6   3   7 1138.87   96.03
  -6  -3   7 1272.79   96.01
  -6  -3   6   84.69    8.21
   6  -3  -6   85.95    8.25
  -6  -3   6   92.09    8.42
  -6  -3   5   33.84    4.48
  -6  -3   5   35.94    4.33
   6  -3  -5   32.76    4.14
  -6  -3   4   44.25    5.21
   6  -3  -4   51.87    5.45
  -6  -3   4   62.85    5.77
  -6  -3   3   74.89    7.06
   6  -3  -3   71.40    7.20
  -6  -3   3   86.89    7.47
  -6  -3   2   32.87    3.93
  -6  -3   2   23.11    3.50
   6  -3  -2   25.97    3.50
  -6  -3   1    2.45    2.61
  -6  -3   1    0.27    2.40
  -6   3   1    2.07    2.53
  -6  -3   0   10.84    2.99
  -6   3   0   10.57    2.56
   6  -3   0    7.85    2.52
  -6   3   0    8.07    2.59
   6  -3   1  371.75   27.35
  -6   3  -1  333.15   26.98
   6   3   1  330.10   27.46
  -6   3  -1  309.74   27.21
   6  -3   2  168.87   12.60
  -6   3  -2  133.20   11.99
   6   3   2  149.42   12.66
  -6   3  -2  135.31   12.21
   6  -3   3  814.99   60.03
  -6  -3  -3  754.80   59.83
   6   3   3  685.16   59.85
  -6  -3  -4   15.26    3.91
   6  -3   4   17.77    3.93
   6   3   4   18.98    3.72
  -6  -3  -5   59.28    6.93
   6  -3   5   71.76    7.07
   6   3   5   60.54    6.74
  -6  -3  -6   49.33    6.06
   6  -3   6   52.82    6.48
   6   3   6   47.94    5.83
   6  -3   7  228.14   18.63
  -6  -3  -7  199.62   17.97
   6   3   7  198.89   17.87
   6   3   7  213.32   17.81
  -6  -3  -8   21.96    4.59
   6  -3   8   19.40    5.24
   6   3   8   19.11    3.99
   6   3   8   17.16    4.07
  -6  -3  -9    6.61    4.77
   6  -3   9    2.73    4.93
   6   3   9   10.31    3.56
  -6  -3 -10   17.97    5.14
   6  -3  10   18.23    5.67
   6   3  10   16.89    4.11
   6  -3  11   93.38   10.23
   6   3  11   78.56    8.69
   6  -3  12   24.16    6.63
   6   3  12   27.70    5.41
   6   3  12   34.60    5.95
   6  -3  13    1.92    5.26
   6   3  13    2.66    4.55
   6  -3  14   19.38    6.03
   6   3  14    7.42    4.73
  -6   4  16    3.93    5.10
  -6   4  15    2.92    4.61
  -6   4  14   10.70    4.76
  -6   4  13   44.86    6.84
  -6  -4  13   55.73    6.91
  -6   4  12   11.99    4.54
  -6  -4  12    7.56    4.07
  -6   4  11   34.51    5.96
  -6  -4  11   41.47    5.88
   6  -4 -10  120.43   11.39
  -6   4  10  116.55   11.63
  -6  -4  10  120.11   11.46
  -6   4   9    4.17    3.90
  -6  -4   9   -5.57    4.28
   6  -4  -9    1.54    3.23
   6  -4  -8  469.99   38.51
  -6   4   8  453.46   38.40
  -6  -4   8  487.32   38.50
  -6   4   7   29.28    4.42
  -6  -4   7   23.51    4.65
   6  -4  -7   22.58    4.18
   6  -4  -6   73.03    7.68
  -6  -4   6   76.44    7.80
  -6  -4   5   24.29    4.46
   6  -4  -5   19.73    4.03
  -6  -4   4   22.58    4.11
   6  -4  -4   29.38    4.09
  -6  -4   3   -0.21    3.00
   6  -4  -3    2.93    2.50
  -6  -4   2   79.62    7.79
  -6  -4   1  118.49   10.23
  -6   4   1  103.68   10.16
  -6  -4   0  228.56   17.93
  -6   4   0  194.69   17.78
  -6  -4  -1  144.10   13.07
  -6  -4  -1  160.80   13.35
  -6   4  -1  153.08   13.36
   6  -4   2  128.75   10.88
  -6  -4  -2  129.00   10.76
   6   4   2  112.82   10.79
  -6   4  -2  102.87   10.49
   6  -4   3  183.87   14.20
  -6  -4  -3  140.12   13.60
   6   4   3  157.11   13.87
  -6  -4  -4   64.45    7.10
   6  -4   4   63.58    7.32
   6   4   4   63.66    6.94
  -6  -4  -5  129.28   12.06
   6   4   5  127.36   12.05
   6  -4   5  150.33   12.72
   6  -4   6  113.30   10.75
  -6  -4  -6  101.30    9.95
   6   4   6  103.48    9.93
  -6  -4  -7   18.50    4.54
   6  -4   7   21.96    5.06
   6   4   7   16.37    3.88
  -6  -4  -8   50.63    6.47
   6  -4   8   49.18    6.89
   6   4   8   36.62    5.63
  -6  -4  -9   69.88    8.16
   6  -4   9   75.01    8.53
   6   4   9   59.28    7.04
   6  -4  10   50.57    7.14
   6   4  10   34.62    5.54
   6  -4  11   -0.46    5.08
   6   4  11   -2.50    3.98
   6  -4  12    4.17    5.30
   6   4  12    4.88    4.49
   6  -4  13   14.36    6.38
   6   4  13   33.31    6.10
  -6   5  15    2.56    4.75
   6  -5 -15   -1.75    4.10
  -6   5  14   19.93    5.15
  -6  -5  14   18.02    5.00
   6  -5 -14    4.20    4.09
  -6  -5  13    6.58    4.52
  -6   5  13   19.07    5.09
   6  -5 -13   10.89    4.45
  -6  -5  12   17.40    4.93
  -6   5  12   20.45    5.11
   6  -5 -12   16.95    4.49
  -6   5  11   20.51    5.00
  -6  -5  11    9.28    4.51
   6  -5 -11   11.21    4.19
  -6   5  10   19.62    4.86
  -6  -5  10   22.66    4.95
   6  -5 -10   21.82    4.60
  -6  -5   9   10.21    4.31
  -6   5   9    7.98    3.91
   6  -5  -9    7.02    4.08
  -6  -5   8   22.61    4.75
   6  -5  -8   24.92    4.96
  -6  -5   7   76.06    8.47
   6  -5  -7   86.00    8.73
  -6  -5   6   69.69    7.59
   6  -5  -6   66.51    7.60
  -6  -5   5   31.77    5.11
   6  -5  -5   30.03    4.88
  -6  -5   4   87.08    8.71
  -6  -5   3   28.54    4.73
  -6  -5   2   25.70    4.64
  -6   5   2    8.51    3.77
  -6  -5   1   99.64    9.43
  -6   5   1   94.08    9.41
  -6   5   0   10.28    3.74
  -6  -5   0    9.84    3.69
  -6   5  -1   17.96    4.39
  -6  -5  -1   20.25    4.05
  -6   5  -2  284.50   25.02
  -6  -5  -2  317.82   25.12
   6   5   3  114.95   10.87
  -6  -5  -4   12.45    3.92
   6  -5   4   17.08    4.49
   6   5   4   17.61    4.07
   6  -5   5   95.07    9.50
  -6  -5  -5   87.78    8.86
   6   5   5   90.83    8.94
  -6  -5  -6   38.43    5.62
   6  -5   6   39.84    6.12
   6   5   6   32.74    5.08
  -6  -5  -7    4.67    4.31
   6  -5   7    1.47    4.35
   6   5   7    0.26    3.32
  -6  -5  -8    1.83    4.38
   6  -5   8   -0.39    4.63
   6   5   8   -1.05    3.29
   6  -5   9    5.42    5.06
   6   5   9   17.50    4.72
   6  -5  10    5.68    5.06
   6   5  10   -0.41    4.32
   6  -5  11    0.46    4.93
   6   5  11   -2.62    4.30
   6  -5  12   41.93    7.55
   6   5  12   48.43    7.13
   6   5  13    7.21    4.48
  -6  -6  14    4.93    5.04
   6  -6 -14    9.65    4.64
  -6  -6  13   17.63    5.53
   6  -6 -13   20.12    5.14
  -6  -6  12   27.19    5.68
   6  -6 -12   19.54    5.38
  -6  -6  11    7.88    4.72
   6  -6 -11    5.75    4.36
  -6  -6  10   12.68    4.56
   6  -6 -10   10.93    4.50
  -6  -6   9    0.66    3.85
   6  -6  -9    2.82    4.18
  -6  -6   8   57.14    7.06
   6  -6  -8   50.40    6.88
  -6  -6   7   60.52    7.05
   6  -6  -7   49.46    6.94
  -6  -6   6    5.67    4.13
  -6  -6   5   21.00    4.66
  -6   6   4   16.27    4.54
  -6  -6   4   10.64    4.03
  -6  -6   3   36.66    5.59
  -6   6   3   41.67    5.91
  -6   6   2   53.69    7.23
  -6  -6   2   68.71    7.03
  -6   6   1   10.83    4.25
  -6  -6   1   21.70    4.47
  -6   6   0   30.74    5.34
  -6  -6   0   31.43    5.08
  -6   6  -1   61.03    7.20
  -6  -6  -1   63.28    7.11
  -6  -6  -2   16.17    4.25
   6   6   3   11.35    4.02
   6   6   4   15.92    4.12
   6   6   5    5.48    3.54
   6   6   6   18.94    4.19
   6  -6   7    5.84    4.89
   6  -6   8    1.32    4.88
   6  -6   9   17.26    6.02
   6  -6  10   18.64    6.24
   6  -6  11    0.51    5.45
  -6  -7  12    1.98    4.63
   6  -7 -12    0.47    4.49
  -6  -7  11    4.56    4.45
   6  -7 -11    8.71    4.67
  -6  -7  10   15.33    5.17
   6  -7 -10   19.45    5.25
  -6  -7   9   -2.23    4.25
   6  -7  -9    6.82    4.30
  -6  -7   8    7.62    4.61
  -6  -7   7   11.51    4.98
  -6  -7   6   11.77    4.38
  -6   7   6    3.82    4.70
  -6   7   5   -2.07    4.37
  -6  -7   5   -0.32    3.92
  -6  -7   4    9.38    4.23
  -6   7   4   20.98    5.01
  -6   7   3   -1.55    3.95
  -6  -7   3    2.80    3.97
  -6   7   2   23.55    5.26
  -6  -7   2   28.73    4.96
  -6   7   1   10.68    4.46
  -6  -7   1    4.53    3.88
  -6   7   0   15.50    4.55
  -6  -7   0   13.19    4.18
   6  -7   0    5.12    4.74
  -6  -7  -1    4.06    3.86
   6  -7   1    3.05    4.49
  -6   7  -1    6.70    3.99
  -6  -7  -2   34.20    5.38
   6  -7   2   30.57    6.13
   6  -7   3   24.34    5.68
   6   7   3   13.88    4.31
   6   7   4   16.61    4.33
  -6  -8   9   -0.81    4.83
  -6   8   8   26.87    6.66
  -6  -8   8   38.09    6.43
  -6   8   7   19.56    5.97
  -6  -8   7   20.83    5.39
  -6   8   6    1.38    5.06
  -6  -8   6    2.51    4.45
  -6   8   5   14.76    5.86
  -6  -8   5   51.72    6.28
  -6   8   4   13.07    5.23
  -6  -8   4   16.09    5.00
  -6  -8   3   17.98    4.88
  -6   8   3   15.72    5.35
  -6   8   2   32.65    6.33
  -6  -8   2   32.15    6.02
  -6   8   1    8.42    4.86
  -6  -8   1   -0.33    4.19
  -6  -8   0    1.28    4.21
  -6   8   0    6.41    4.46
  -6  -8  -1   60.53    7.51
   6  -8   1   65.79    8.94
   6  -8   2   39.43    7.64
   6  -8   3   18.77    6.42
   6  -8   4    5.00    5.75
   6  -8   5   18.24    6.64
   6  -8   6    8.32    6.05
  -6  -9   3    7.52    4.91
  -6  -9   2    3.94    4.41
  -6  -9   1   10.70    4.64
  -7   0  18   50.08    7.19
  -7   0  17   13.18    4.96
   7   0 -17   10.44    4.47
  -7   0  16    5.66    4.37
   7   0 -16   11.28    4.38
  -7   0  15    2.34    4.01
   7   0 -15   -2.10    3.77
  -7   0  14    5.69    3.92
   7   0 -14    5.47    3.71
  -7   0  13    8.95    3.94
   7   0 -13    3.79    3.62
   7   0 -12   53.19    6.28
   7   0 -11   20.33    4.15
   7   0 -10  104.26    9.70
   7   0  -9  192.44   16.27
   7   0  -8  132.56   11.49
   7   0  -7  542.04   43.38
   7   0  -6   96.67    8.42
   7   0  -5  177.61   15.77
  -7   0   5  204.06   15.68
   7   0  -4   78.91    6.94
   7   0  -4   78.60    7.12
   7   0  -3  124.07   11.03
  -7   0   3  123.61   11.48
   7   0  -3  151.27   11.35
   7   0  -2  564.31   44.93
  -7   0   2  643.20   45.29
   7   0  -2  653.63   45.30
   7   0  -2  489.83   44.74
   7   0  -1   -0.59    1.47
   7   0  -1    2.77    2.42
   7   0  -1    2.50    1.99
   7   0   0  357.92   30.25
  -7   0   0  370.64   30.37
   7   0   0  407.66   30.55
   7   0   1  222.18   18.73
   7   0   1  249.69   19.00
  -7   0  -1  214.60   18.79
   7   0   2  365.38   31.06
   7   0   2  425.35   31.37
  -7   0  -2  372.63   31.13
   7   0   3   91.71    8.71
   7   0   3   93.24    8.51
   7   0   4  219.44   17.52
   7   0   4  193.78   17.27
   7   0   5  122.61   10.43
  -7   0  -5  116.15   10.21
   7   0   5   97.43   10.16
  -7   0  -6   -1.39    3.55
   7   0   6    0.48    3.35
   7   0   6    1.45    3.71
  -7   0  -7   58.98    6.55
   7   0   7   52.62    6.49
  -7   0  -8   -3.55    3.40
   7   0   8   -0.80    3.48
  -7   0  -9    8.12    3.70
   7   0   9    3.42    3.50
  -7   0 -10   47.69    5.95
   7   0  10   35.71    6.01
  -7   0 -11    3.78    4.42
   7   0  11    1.77    4.02
  -7   0 -12   51.93    6.58
   7   0  12   31.85    6.30
   7   0  13   -1.18    4.67
   7   0  13    5.02    4.24
   7   0  14   14.49    5.25
   7   0  15   23.63    6.00
  -7   1  18    7.92    4.79
   7   1 -18    3.76    4.41
  -7   1  17   14.89    5.42
   7   1 -17   16.88    4.93
  -7   1  16    6.95    4.81
   7   1 -16    7.90    4.47
  -7   1  15    2.57    4.27
   7   1 -15    1.94    3.87
  -7   1  14   16.35    4.90
   7   1 -14   13.83    4.33
  -7   1  13   43.71    6.29
   7   1 -13   42.44    5.76
  -7   1  12   25.98    5.12
   7   1 -12   32.85    5.06
  -7   1  11   50.68    7.07
   7   1 -11   72.96    7.28
   7   1 -10   65.90    7.02
   7   1  -9    7.79    3.34
   7   1  -8  119.30   10.61
  -7  -1   7   17.14    2.98
   7   1  -7   25.87    3.59
   7   1  -6   69.61    6.02
  -7  -1   6   55.67    5.82
   7   1  -5  172.07   14.78
  -7  -1   5  188.91   14.96
   7  -1  -4   56.66    5.39
  -7  -1   4   57.18    5.99
   7   1  -4   56.74    5.16
  -7  -1   4   56.24    5.46
   7  -1  -3   85.67    7.43
  -7  -1   3   79.98    7.68
   7   1  -3   78.19    6.90
  -7  -1   3   86.74    7.35
   7  -1  -2  178.76   13.67
   7  -1  -2  167.33   13.24
  -7  -1   2  155.30   13.53
   7   1  -2  161.31   13.57
  -7   1   2  171.51   13.77
   7  -1  -2  144.91   13.17
   7  -1  -1  309.41   22.27
   7  -1  -1  271.98   21.90
  -7  -1   1  288.08   22.18
   7   1  -1  268.63   22.11
  -7   1   1  271.28   21.80
  -7   1   1  276.62   22.14
   7  -1  -1  240.44   21.69
   7  -1   0   44.01    4.71
  -7   1   0   51.35    5.26
  -7  -1   0   37.83    5.09
   7  -1   0   48.01    5.30
  -7  -1  -1   24.44    3.65
   7  -1   1   28.39    3.41
  -7   1  -1   23.22    3.67
   7   1   1   22.57    3.58
   7  -1   1   25.46    3.88
   7   1   1   27.67    3.82
   7  -1   2  957.89   72.58
   7   1   2  873.43   72.55
  -7   1  -2  828.77   72.36
   7   1   2 1041.42   72.82
   7  -1   3  263.40   21.97
   7   1   3  250.10   21.88
   7   1   3  287.93   22.17
   7   1   4   28.12    4.52
   7   1   4   29.26    4.35
  -7  -1  -5   32.82    4.78
   7  -1   5   31.34    4.58
   7   1   5   30.12    4.48
   7   1   5   34.93    4.71
  -7  -1  -6   31.77    4.99
  -7   1  -6   36.31    4.98
   7   1   6   51.32    5.53
   7  -1   6   40.22    5.18
   7   1   6   35.27    5.02
   7   1   7    5.42    3.85
  -7  -1  -7   -0.23    3.73
  -7   1  -7    2.99    3.48
   7  -1   7   -0.27    3.59
   7   1   7    3.70    3.57
  -7  -1  -8   45.44    6.14
  -7   1  -8   55.49    5.88
   7  -1   8   48.12    6.54
   7   1   8   50.32    6.19
   7   1   8   49.53    6.22
  -7  -1  -9   21.52    4.36
  -7   1  -9   21.39    4.11
   7  -1   9   18.89    4.68
   7   1   9   23.01    4.53
   7   1   9   20.12    4.48
  -7  -1 -10   -1.37    4.03
  -7   1 -10   -1.91    3.71
   7  -1  10    1.41    4.20
   7   1  10    1.47    3.64
  -7  -1 -11    7.90    4.53
   7  -1  11    6.07    4.83
   7   1  11    4.41    3.82
  -7  -1 -12    2.61    4.60
   7  -1  12    2.00    4.74
   7   1  12    0.36    4.13
   7  -1  13    0.42    4.89
   7   1  13   -1.52    4.61
   7   1  13   -0.82    4.26
   7  -1  14   -3.88    4.87
   7   1  14    3.99    4.56
   7   1  14    3.01    4.41
   7  -1  15    1.83    5.13
   7   1  15   -0.83    4.61
   7   1  15    5.36    4.67
  -7   2  17    5.96    5.10
   7   2 -17   13.76    4.59
  -7   2  16   31.47    6.08
   7   2 -16   25.25    5.55
  -7   2  15   35.47    6.16
   7   2 -15   32.97    5.71
  -7   2  14   21.06    5.22
   7   2 -14   16.39    4.73
  -7   2  13   50.28    6.60
   7   2 -13   35.96    5.79
  -7   2  12   25.89    5.16
   7   2 -12   16.56    4.26
  -7   2  11   17.63    4.57
   7   2 -11   13.19    3.93
  -7   2  10  156.63   14.27
  -7  -2   9  142.38   12.49
  -7  -2   8  206.45   17.41
  -7  -2   7   38.08    4.74
  -7  -2   6  176.12   14.88
  -7  -2   5  285.71   23.79
  -7  -2   5  294.40   23.77
  -7  -2   4  106.18    9.35
   7  -2  -4   91.42    9.00
  -7  -2   4  115.71    9.29
  -7  -2   3   15.43    3.14
  -7  -2   3   10.38    3.13
   7  -2  -3   13.65    2.38
  -7  -2   2  107.64   10.08
  -7   2   2  112.96   10.20
  -7  -2   2  127.24   10.16
   7  -2  -2  113.02    9.88
   7  -2  -1  171.42   13.92
  -7  -2   1  164.39   14.26
  -7   2   1  168.22   14.22
   7  -2   0   61.32    5.58
  -7  -2   0   55.54    5.82
  -7   2   0   57.64    5.91
   7   2   0   67.79    6.13
  -7   2   0   51.62    5.39
   7  -2   1  142.80   12.40
  -7   2  -1  146.28   12.30
   7   2   1  146.02   12.61
   7  -2   2   62.72    6.07
  -7   2  -2   51.57    5.74
   7   2   2   61.89    6.17
   7  -2   3  922.43   70.11
   7   2   3  836.08   69.98
  -7  -2  -4   84.48    8.10
   7  -2   4   84.80    8.17
   7   2   4   75.48    7.85
   7   2   4   80.11    8.06
   7   2   5   49.51    5.63
  -7  -2  -5   39.90    5.58
   7  -2   5   42.42    5.65
   7   2   5   39.74    5.28
  -7  -2  -6   17.81    4.37
  -7   2  -6   19.10    3.79
   7   2   6   20.66    4.30
   7  -2   6   18.46    4.52
   7   2   6   18.68    3.99
  -7  -2  -7   10.49    3.98
   7  -2   7   12.22    4.32
   7   2   7   11.51    3.75
   7   2   7   10.97    3.86
  -7  -2  -8    5.61    3.92
   7  -2   8    1.65    4.26
   7   2   8    3.35    3.67
   7   2   8    3.13    3.40
   7   2   9    4.00    3.51
  -7  -2  -9    2.50    3.55
   7  -2   9    7.35    4.22
   7   2   9    3.65    3.57
  -7  -2 -10    0.60    4.24
   7  -2  10    1.12    4.39
   7   2  10    4.34    3.87
  -7  -2 -11    1.97    4.56
   7  -2  11    8.18    4.74
   7   2  11    2.86    3.89
   7  -2  12    0.41    4.56
   7   2  12    3.24    3.93
   7  -2  13  126.67   12.80
   7   2  13   99.04   11.56
   7   2  13  140.01   12.51
   7  -2  14   13.99    6.03
   7   2  14    7.66    4.51
   7   2  14    7.73    4.93
  -7   3  17    4.05    5.18
   7   3 -17    0.33    4.61
  -7   3  16   16.44    5.64
   7   3 -16   12.14    4.86
  -7   3  15   10.74    5.47
   7   3 -15    4.74    4.26
  -7   3  14   17.32    5.53
   7   3 -14   24.40    4.96
  -7   3  13   16.72    5.17
  -7   3  12   90.50    9.80
  -7   3  11   12.41    4.55
  -7   3  10  100.33   10.06
  -7  -3  10  100.47    9.71
  -7  -3   9  401.34   32.88
  -7  -3   8    9.73    3.78
  -7  -3   7   14.56    3.78
   7  -3  -7   20.35    3.63
  -7  -3   6  308.67   25.34
   7  -3  -6  282.16   25.42
  -7  -3   6  337.61   25.55
  -7  -3   5  117.36   10.58
   7  -3  -5  102.75   10.57
  -7  -3   4  143.40   11.74
   7  -3  -4  115.47   11.70
  -7  -3   4  145.77   11.91
  -7  -3   3   28.93    4.09
  -7  -3   3   24.92    3.81
   7  -3  -3   23.05    3.51
  -7  -3   2  109.29   10.04
  -7   3   2  109.79   10.09
  -7  -3   2  121.17   10.27
  -7  -3   1   63.55    6.95
  -7   3   1   71.59    7.02
  -7  -3   1   89.95    7.42
  -7   3   1   71.64    7.02
  -7  -3   0   11.00    3.27
  -7   3   0    5.20    2.52
  -7   3   0   12.58    2.97
   7  -3   1  360.65   27.88
  -7   3  -1  348.02   27.59
   7   3   1  331.00   28.03
  -7   3  -1  322.62   27.77
   7  -3   2  962.56   70.36
  -7   3  -2  834.36   69.81
   7   3   2  880.80   70.35
  -7  -3  -3    6.80    3.75
   7  -3   3    3.76    3.37
   7   3   3    4.51    3.30
   7  -3   4  249.33   21.42
  -7  -3  -4  268.63   21.35
   7   3   4  241.55   21.17
   7  -3   5  132.37   11.98
  -7  -3  -5  120.65   11.62
   7   3   5  127.52   11.57
  -7  -3  -6   38.92    5.56
   7  -3   6   34.33    5.55
   7   3   6   44.52    5.31
   7   3   6   37.19    5.34
   7   3   7   13.63    4.08
  -7  -3  -7   19.06    4.48
   7  -3   7   11.59    4.38
   7   3   7   14.96    3.91
  -7  -3  -8   36.00    5.34
   7   3   8   36.85    5.20
   7  -3   8   35.53    6.15
   7   3   8   38.01    5.29
  -7  -3  -9   14.30    4.55
   7  -3   9    5.77    4.71
   7   3   9    7.84    3.70
  -7  -3 -10   55.00    7.54
   7  -3  10   63.15    8.11
   7   3  10   46.56    6.47
  -7  -3 -11   13.43    5.21
   7  -3  11   16.16    5.78
   7   3  11   15.16    4.43
   7  -3  12   56.58    8.51
   7   3  12   69.31    7.76
   7  -3  13   11.76    6.15
   7   3  13   11.77    5.09
  -7   4  16   19.16    5.96
  -7   4  15   14.61    5.44
  -7   4  14   -3.18    4.69
  -7   4  13   25.08    5.79
  -7   4  12   26.27    5.10
  -7  -4  12   15.37    4.45
  -7   4  11    7.72    4.18
  -7  -4  11    1.18    3.97
   7  -4 -11    1.07    3.43
  -7   4  10    3.23    3.81
  -7  -4  10    1.38    3.70
   7  -4 -10    5.77    3.69
  -7  -4   9   15.67    4.34
   7  -4  -9   12.54    3.92
   7  -4  -8   93.60    9.55
  -7  -4   8  102.92    9.69
   7  -4  -7  133.58   11.45
  -7  -4   7  104.76   11.02
   7  -4  -6   88.94    8.87
  -7  -4   6   86.72    8.76
   7  -4  -5  136.92   12.82
  -7  -4   5  148.94   12.85
  -7  -4   4   -5.30    3.56
   7  -4  -4    0.25    2.68
  -7  -4   3    9.18    3.47
  -7  -4   2   81.61    8.69
  -7  -4   2  110.88    9.40
  -7   4   2   96.95    9.13
  -7   4   1   60.68    6.89
  -7  -4   1   74.97    7.25
  -7  -4   0   22.15    4.29
  -7   4   0   24.04    3.91
   7   4   1  386.48   32.40
  -7   4  -1  401.69   32.34
  -7  -4  -2   41.45    5.30
   7   4   2   36.02    5.24
  -7   4  -2   35.46    4.65
  -7  -4  -3   76.06    7.52
   7  -4   3   65.81    7.42
   7   4   3   60.67    7.22
   7  -4   4  164.94   14.29
  -7  -4  -4  150.32   13.80
   7   4   4  150.05   13.72
  -7  -4  -5   10.34    3.97
   7  -4   5   10.77    4.44
   7   4   5    5.79    3.45
  -7  -4  -6    1.75    3.73
   7  -4   6    2.48    4.42
   7   4   6    8.55    3.39
  -7  -4  -7    6.03    3.78
   7  -4   7    9.63    4.93
   7   4   7    7.38    3.61
  -7  -4  -8    6.66    4.46
   7  -4   8   21.03    5.44
   7   4   8   13.07    3.95
  -7  -4  -9   -0.99    4.81
   7  -4   9   -2.05    4.66
   7   4   9   -1.68    3.42
  -7  -4 -10   -5.17    4.98
   7  -4  10    0.44    4.82
   7   4  10   -1.78    3.62
   7  -4  11   25.35    6.23
   7   4  11   21.62    4.55
   7   4  11   17.67    5.17
   7  -4  12   11.89    6.16
   7   4  12   19.93    5.30
   7  -4  13  106.80   11.35
   7   4  13   67.96    9.61
  -7   5  15   -0.42    4.66
   7  -5 -15   -2.22    4.24
  -7   5  14   18.13    5.35
   7  -5 -14    8.14    4.35
  -7   5  13    7.22    4.69
  -7  -5  13    1.80    4.22
   7  -5 -13   -0.82    3.95
  -7   5  12    3.51    4.22
  -7  -5  12   -0.69    4.07
   7  -5 -12    3.54    3.81
  -7  -5  11   38.86    5.89
  -7   5  11   34.26    5.76
   7  -5 -11   38.38    5.80
  -7   5  10   15.40    4.33
  -7  -5  10   12.34    4.38
   7  -5 -10   10.97    4.01
  -7  -5   9   -3.99    4.14
   7  -5  -9    2.21    3.59
  -7  -5   8   28.73    5.11
   7  -5  -8   27.65    5.08
  -7  -5   7   53.19    6.49
   7  -5  -7   43.75    6.28
  -7  -5   6   -4.12    4.04
   7  -5  -6   -0.65    3.42
   7  -5  -5   97.95   10.41
  -7  -5   5  122.37   10.62
  -7  -5   4  139.30   12.74
  -7  -5   3   42.42    5.55
  -7   5   3   36.38    5.63
  -7  -5   2  106.68   10.62
  -7   5   2  115.95   10.75
  -7   5   1   46.19    5.98
  -7  -5   1   47.30    6.01
  -7  -5   0    3.03    3.64
  -7   5   0    7.40    3.66
  -7   5  -1   36.73    5.25
  -7  -5  -1   31.55    5.10
   7   5   2  130.15   12.13
   7   5   3   -0.27    3.42
  -7  -5  -4    8.91    3.76
   7   5   4   14.60    4.00
  -7  -5  -5   47.17    5.89
   7   5   5   41.43    5.77
  -7  -5  -6    0.25    3.60
   7  -5   6    0.35    4.17
   7   5   6   -0.84    3.37
  -7  -5  -7    4.35    4.29
   7  -5   7    6.05    4.49
   7   5   7    4.47    3.60
  -7  -5  -8   22.33    5.50
   7  -5   8   22.38    5.67
   7   5   8   26.47    4.46
  -7  -5  -9   20.58    5.47
   7  -5   9   16.83    5.57
   7   5   9    9.49    4.00
   7  -5  10    2.75    5.07
   7   5  10   -2.13    4.11
   7  -5  11   12.96    5.63
   7   5  11    8.95    4.63
   7  -5  12    9.42    5.69
   7   5  12   10.73    5.04
  -7  -6  14    4.28    4.53
  -7  -6  13    6.38    4.57
   7  -6 -13    1.42    4.42
  -7  -6  12    5.41    4.27
   7  -6 -12    7.97    4.74
  -7  -6  11    0.36    4.41
   7  -6 -11   -0.46    4.22
  -7  -6  10    6.00    4.25
   7  -6 -10    4.73    4.18
  -7  -6   9   16.92    4.73
   7  -6  -9   12.46    4.69
  -7  -6   8    8.21    4.38
   7  -6  -8   12.09    4.42
  -7  -6   7   10.57    4.22
   7  -6  -7    9.65    3.99
  -7  -6   6   21.10    4.63
  -7  -6   5   34.43    5.40
  -7  -6   4   50.38    6.33
  -7   6   4   43.36    6.50
  -7  -6   3   14.34    4.25
  -7   6   3   20.10    4.71
  -7  -6   2   26.65    4.76
  -7   6   2   11.73    4.50
  -7   6   1    6.32    3.96
  -7  -6   1    6.83    3.96
  -7  -6   0   16.93    4.53
  -7   6   0   19.29    4.72
  -7  -6  -1   17.40    4.24
  -7   6  -1    7.32    3.64
   7   6   2   17.90    4.40
   7   6   3    1.47    3.63
   7   6   4    3.85    3.87
   7   6   5    4.30    3.74
   7   6   6    8.19    3.85
   7   6   7    3.56    3.70
   7  -6   9    8.21    5.57
   7  -6  10    0.51    5.55
  -7  -7  11   33.55    6.05
   7  -7 -11   30.73    6.28
  -7  -7  10    6.24    4.63
   7  -7 -10    0.45    4.24
  -7  -7   9   33.94    6.10
  -7  -7   8   -3.98    4.39
  -7  -7   7   10.82    4.70
  -7  -7   6    6.77    4.29
  -7   7   6    0.43    4.65
  -7   7   5    1.68    4.24
  -7  -7   5    7.93    4.48
  -7   7   4   24.84    5.59
  -7  -7   4   31.54    5.41
  -7   7   3   14.26    4.81
  -7  -7   3   22.01    4.86
  -7   7   2   28.84    5.52
  -7  -7   2   26.12    5.32
  -7   7   1   21.29    5.37
  -7  -7   1   27.23    5.08
  -7   7   0    3.42    4.15
  -7  -7   0    3.71    4.20
  -7  -7  -1   23.78    4.86
  -7   7  -1   19.68    4.77
   7   7   2   24.47    5.12
   7   7   3   42.97    6.10
   7   7   4   32.04    5.50
   7   7   5   22.44    4.86
  -7   8   8   77.37    9.76
  -7  -8   8   77.05    9.16
  -7   8   7   42.13    7.26
  -7  -8   7   37.77    6.57
  -7   8   6   14.46    5.49
  -7  -8   6    8.05    4.72
  -7   8   5   -4.10    4.77
  -7  -8   5    2.93    4.55
  -7  -8   4    1.05    4.43
  -7   8   4    1.37    4.68
  -7   8   3   -1.33    4.78
  -7  -8   3   -3.96    4.70
  -7   8   2    2.75    4.69
  -7  -8   2   10.75    4.78
  -7   8   1    5.19    4.56
  -7  -8   1    3.73    4.43
  -7  -8   0   -0.33    4.26
  -7   8   0   -0.81    4.18
  -7  -8  -1   40.53    6.27
   7   8   2    1.04    4.33
   7  -8   2   10.75    5.73
   7   8   3   41.82    6.39
   7  -8   3   47.19    7.72
   7  -8   4   13.03    5.88
   8   0 -16   -2.09    4.26
   8   0 -15   17.21    4.66
   8   0 -14   63.96    7.29
   8   0 -13   33.55    5.09
   8   0 -12   36.47    5.04
   8   0 -11   -1.21    3.17
   8   0 -10  105.88    9.73
   8   0  -9  103.83    9.50
   8   0  -8    5.43    2.82
   8   0  -7   32.50    4.04
   8   0  -5  126.35   10.88
   8   0  -4   57.69    5.69
  -8   0   4   52.40    6.22
   8   0  -3   12.05    2.89
   8   0  -3    8.34    2.24
  -8   0   3   14.63    3.85
   8   0  -2   47.68    5.00
   8   0  -2   39.72    4.47
  -8   0   2   44.91    5.14
   8   0  -1  136.03   12.49
  -8   0   1  159.85   12.94
   8   0  -1  155.43   12.90
   8   0   0   75.90    7.26
   8   0   0   86.08    7.71
  -8   0   0   74.18    7.48
   8   0   1  174.32   15.50
   8   0   1  201.94   15.83
  -8   0  -1  180.61   15.63
   8   0   2   66.02    6.31
  -8   0  -2   50.37    5.89
   8   0   2   50.27    5.67
   8   0   3   39.16    4.83
   8   0   3   27.31    4.29
   8   0   4   74.96    7.84
   8   0   4   74.48    7.51
   8   0   5   96.94    9.19
   8   0   5   85.91    8.82
  -8   0  -6   39.07    5.37
   8   0   6   39.22    5.50
   8   0   6   38.89    5.75
  -8   0  -7    1.96    3.51
   8   0   7    5.81    3.73
  -8   0  -8   52.13    6.40
   8   0   8   51.94    6.54
  -8   0  -9   17.79    4.35
   8   0   9   11.05    4.23
  -8   0 -10   63.75    7.02
   8   0  10   59.23    7.54
  -8   0 -11   40.23    5.97
   8   0  11   32.62    6.14
  -8   0 -12    6.73    4.47
   8   0  12   -0.39    4.53
   8   0  13   -3.72    4.77
   8   0  14   -1.79    5.10
   8   1 -17   20.75    4.94
   8   1 -16   13.58    4.54
   8   1 -15   -0.28    3.94
   8   1 -14    3.18    3.91
   8   1 -13    4.46    3.76
   8   1 -12    6.00    3.56
   8   1 -11   12.58    3.75
   8   1 -10   36.09    4.92
   8   1  -9  103.86    9.56
   8   1  -8  594.59   47.69
   8   1  -7  172.26   14.50
   8   1  -6   56.73    5.79
  -8  -1   6   65.83    6.00
  -8  -1   5  333.07   28.38
   8   1  -5  330.97   27.86
  -8  -1   5  382.46   28.16
   8  -1  -4   68.01    6.44
  -8  -1   4   70.02    7.12
  -8  -1   4   65.57    6.35
   8  -1  -3  168.04   12.82
   8   1  -3  151.50   12.77
  -8  -1   3  154.89   12.96
  -8   1   3  157.82   13.09
   8  -1  -3  129.54   12.32
   8  -1  -2  204.12   16.84
   8   1  -2  189.40   16.74
  -8  -1   2  205.39   16.96
  -8   1   2  206.06   16.99
   8  -1  -1  194.29   15.44
   8  -1  -1  176.34   15.00
   8   1  -1  179.75   15.23
  -8  -1   1  185.00   15.35
  -8   1   1  173.18   15.29
   8   1   0   48.45    5.22
   8  -1   0   38.22    4.51
  -8  -1   0   38.96    5.08
  -8   1   0   50.76    5.26
   8   1   0   34.02    4.66
   8  -1   0   47.95    5.21
   8  -1   1  172.60   13.61
   8  -1   1  148.34   12.99
   8   1   1  142.42   13.11
  -8  -1  -1  138.54   13.09
  -8   1  -1  153.67   13.20
   8   1   1  172.76   13.45
   8  -1   2   51.50    5.35
  -8   1  -2   43.67    5.29
   8   1   2   43.84    5.27
   8   1   2   53.94    5.91
   8   1   3   26.02    4.57
   8  -1   3   26.02    4.15
   8   1   3   21.07    3.95
   8  -1   4   75.42    8.00
   8   1   4   80.57    8.04
   8   1   4   89.85    8.36
  -8  -1  -5   81.83    7.94
   8  -1   5   67.85    7.83
   8   1   5   77.97    7.79
   8   1   5   77.05    8.02
   8   1   6    8.29    3.99
  -8  -1  -6   10.31    4.16
  -8   1  -6   20.71    4.19
   8  -1   6   13.83    3.92
   8   1   6    8.50    3.67
   8   1   7   62.41    7.03
  -8  -1  -7   58.90    7.05
  -8   1  -7   50.38    6.36
   8  -1   7   66.69    7.19
   8   1   7   60.31    6.86
  -8  -1  -8    1.19    3.55
  -8   1  -8    0.23    3.57
   8  -1   8    3.23    3.99
   8   1   8    1.48    3.72
   8   1   8    1.65    3.77
  -8  -1  -9   10.86    4.28
  -8   1  -9   12.37    4.08
   8  -1   9   16.71    4.75
   8   1   9   10.70    4.24
   8   1   9   13.25    4.27
  -8  -1 -10    2.18    3.83
   8  -1  10    5.54    4.47
   8   1  10   -0.95    3.94
  -8  -1 -11   20.90    5.26
   8  -1  11   26.84    6.10
   8   1  11   16.47    4.71
  -8  -1 -12    9.52    5.09
   8  -1  12   22.50    5.66
   8   1  12   13.25    5.09
   8  -1  13    7.04    5.28
   8   1  13   -0.40    4.52
   8  -1  14    6.73    5.06
   8   1  14   -1.23    4.82
   8   1  14    7.49    4.64
  -8   2  17    6.98    4.94
   8   2 -17   -0.31    4.33
  -8   2  16   11.85    5.07
   8   2 -16    5.74    4.34
  -8   2  15   21.21    5.43
   8   2 -15   18.69    4.98
  -8   2  14   22.69    5.26
   8   2 -14    3.39    4.17
   8   2 -13   30.26    5.17
   8   2 -12    1.97    3.73
   8   2 -11   24.94    4.65
   8   2 -10   19.78    4.04
   8   2  -9   21.43    4.03
   8   2  -8  130.39   11.19
  -8  -2   8  120.34   11.09
   8   2  -7  393.03   32.49
  -8  -2   7  411.79   32.65
  -8  -2   6   11.33    3.09
  -8  -2   6    5.49    3.91
  -8  -2   5  315.87   28.12
   8  -2  -5  353.58   28.14
  -8  -2   5  362.94   28.14
  -8  -2   4  210.29   16.79
   8  -2  -4  176.34   16.46
  -8  -2   4  217.83   16.79
  -8  -2   3   27.55    3.74
  -8   2   3   16.00    4.14
   8  -2  -3   17.63    3.06
  -8  -2   2   41.01    4.74
  -8   2   2   43.18    5.04
   8  -2  -2   31.69    3.86
  -8  -2   1    2.46    2.93
   8   2  -1    0.39    2.65
  -8   2   1    6.50    3.18
  -8  -2   0   41.63    5.41
  -8   2   0   57.20    5.63
   8   2   0   46.93    5.49
   8  -2   1  302.04   26.20
   8   2   1  325.59   26.48
  -8   2  -1  340.04   26.30
   8  -2   2  297.06   23.28
  -8   2  -2  260.50   22.92
   8   2   2  293.33   23.38
   8  -2   3  361.54   29.65
   8   2   3  359.51   29.64
   8   2   3  360.64   29.75
  -8  -2  -4   96.42    9.52
   8  -2   4   93.32    9.42
   8   2   4   89.80    9.21
   8   2   4  111.36    9.63
  -8  -2  -5  118.19   10.75
   8  -2   5  103.59   10.82
   8   2   5  108.26   10.58
   8   2   5  117.27   10.73
   8   2   6   42.92    6.11
  -8  -2  -6   56.17    6.32
  -8   2  -6   48.07    6.06
   8  -2   6   49.51    6.48
   8   2   6   54.42    6.12
  -8  -2  -7    7.04    4.11
   8  -2   7    9.43    4.27
   8   2   7    6.79    3.59
   8   2   7    2.59    3.62
  -8  -2  -8   -0.25    3.86
   8   2   8    0.54    3.62
   8  -2   8    2.43    4.34
   8   2   8    5.21    3.52
   8   2   9   15.29    4.33
  -8  -2  -9   12.07    4.27
   8  -2   9   14.19    5.03
   8   2   9   17.99    4.29
  -8  -2 -10    1.22    4.22
   8  -2  10    0.39    4.90
   8   2  10    2.34    3.90
  -8  -2 -11   23.88    5.55
   8  -2  11   16.03    5.50
   8   2  11   17.00    4.79
  -8  -2 -12   82.46    9.33
   8  -2  12   76.23    9.41
   8   2  12   71.78    8.59
   8  -2  13    6.89    5.57
   8   2  13    4.80    4.46
   8   2  13   13.79    5.00
   8   2  14   20.56    5.43
   8   3 -17    1.99    4.62
  -8   3  16    2.04    4.60
   8   3 -16   -1.29    4.64
  -8   3  15   20.75    5.56
   8   3 -15   30.81    5.37
  -8   3  14   12.72    4.71
   8   3 -14    1.96    4.02
  -8   3  13   64.16    7.39
   8   3 -13   42.12    6.43
  -8  -3   9   31.68    4.90
  -8  -3   8   15.45    3.90
  -8  -3   7   76.44    8.06
   8  -3  -7   72.59    7.74
  -8  -3   7   83.91    7.85
  -8  -3   6  307.55   24.31
   8  -3  -6  263.03   24.28
  -8  -3   6  313.07   24.44
  -8  -3   5   51.02    5.46
  -8  -3   5   39.81    5.33
   8  -3  -5   39.05    4.93
  -8  -3   4    5.33    3.26
  -8  -3   4   -2.79    3.57
   8  -3  -4    4.44    2.66
  -8  -3   3  361.89   30.03
  -8   3   3  374.63   30.15
   8  -3  -3  330.99   30.03
  -8  -3   3  424.23   30.41
  -8  -3   2   82.33    8.22
  -8   3   2   75.61    8.35
  -8  -3   2  102.69    8.70
  -8  -3   1  115.83   10.90
  -8   3   1  112.42   10.72
  -8  -3   1  135.60   11.03
  -8   3   0   31.78    4.49
   8   3   0   28.56    4.61
  -8   3  -1  228.86   18.57
   8   3   1  215.06   18.98
   8   3   2   12.87    3.74
   8  -3   3  258.36   21.12
  -8  -3  -3  263.90   21.08
   8   3   3  226.77   20.91
   8  -3   4  123.05   12.44
   8   3   4  124.11   12.31
  -8  -3  -5    6.85    3.64
   8  -3   5    2.61    3.71
   8   3   5    1.27    3.40
  -8  -3  -6   16.67    4.54
   8  -3   6   12.77    4.47
   8   3   6   15.52    4.01
   8   3   6   22.69    4.54
  -8  -3  -7    1.68    3.53
   8  -3   7    8.34    4.25
   8   3   7   10.73    3.78
   8   3   7    1.92    3.69
  -8  -3  -8   26.83    4.96
   8  -3   8   18.47    5.05
   8   3   8   21.30    4.54
   8   3   8   21.46    4.75
  -8  -3  -9    6.87    4.34
   8  -3   9   13.69    5.06
   8   3   9   16.62    4.25
  -8  -3 -10    9.01    4.78
   8  -3  10    0.44    4.95
   8   3  10    8.61    4.01
  -8  -3 -11  117.04   11.37
   8  -3  11  107.49   11.72
   8   3  11   90.58   10.41
   8  -3  12   43.18    7.61
   8   3  12   31.62    5.99
   8  -3  13  120.72   13.20
   8   3  13  101.61   11.21
   8   3  13  123.12   12.26
  -8   4  16    5.02    4.90
   8   4 -16    3.51    4.48
  -8   4  15   12.45    5.11
  -8   4  14   16.53    5.20
  -8   4  13   16.05    4.94
   8  -4 -12   29.53    5.18
  -8  -4  11    5.55    3.93
   8  -4 -11    6.63    3.76
  -8  -4  10   57.27    6.50
   8  -4 -10   47.19    6.34
  -8  -4   9   32.74    5.15
   8  -4  -9   28.45    4.82
  -8  -4   8    4.49    3.60
   8  -4  -8   -1.22    3.15
   8  -4  -7  108.56   11.29
  -8  -4   7  136.80   11.50
  -8  -4   6   26.34    4.63
   8  -4  -6   25.56    4.57
  -8  -4   5   24.31    4.43
   8  -4  -5   20.11    4.07
   8  -4  -4   59.33    6.99
  -8  -4   4   76.85    7.49
  -8  -4   3  118.59   11.09
  -8  -4   2  180.20   16.31
  -8  -4   2  208.43   16.70
  -8   4   2  188.44   16.55
  -8  -4   1  144.27   12.35
  -8   4   1  126.45   12.03
   8   4   1    0.26    3.50
  -8  -4  -2   65.24    7.40
   8   4   2   72.60    7.56
  -8  -4  -3    9.12    3.99
   8   4   3    6.71    3.68
  -8  -4  -4   11.43    3.89
   8   4   4   13.00    4.00
  -8  -4  -5    6.70    4.20
   8  -4   5    6.86    4.34
   8   4   5    6.90    3.83
  -8  -4  -6    9.56    4.01
   8  -4   6    3.34    4.63
   8   4   6    9.75    3.82
  -8  -4  -7   -0.27    3.91
   8  -4   7   11.49    5.09
   8   4   7    4.06    3.73
   8   4   7    0.56    3.71
  -8  -4  -8   16.77    4.70
   8  -4   8   28.48    6.11
   8   4   8   24.53    4.62
  -8  -4  -9    1.95    4.49
   8  -4   9    6.60    5.11
   8   4   9    3.37    3.72
  -8  -4 -10   -2.16    5.30
   8  -4  10   -0.45    5.07
   8   4  10   -1.91    4.24
   8  -4  11   -1.42    5.56
   8   4  11    0.99    4.00
   8  -4  12   55.06    8.86
   8   4  12   67.92    8.44
  -8   5  15    6.11    4.78
   8  -5 -14    7.40    4.30
   8  -5 -13    0.42    3.93
  -8  -5  12    6.08    4.36
   8  -5 -12   -0.41    3.87
  -8  -5  11    4.97    3.97
   8  -5 -11   11.35    3.91
  -8  -5  10    3.60    4.24
   8  -5 -10   -0.39    3.81
  -8  -5   9   11.81    4.40
   8  -5  -9    3.45    4.04
  -8  -5   8   62.50    7.73
   8  -5  -8   74.98    8.01
  -8  -5   7    6.91    3.86
   8  -5  -7   16.77    4.39
  -8  -5   6   -0.56    3.77
   8  -5  -6    1.63    3.30
  -8  -5   5    8.20    4.02
   8  -5  -5    8.91    3.48
  -8  -5   4   16.57    4.28
  -8  -5   3   33.34    5.20
  -8   5   3   25.52    5.04
  -8  -5   2   76.31    8.53
  -8   5   2   89.13    8.80
  -8  -5   1   15.99    4.37
  -8   5   1   14.63    4.02
  -8  -5   0    2.08    3.67
   8   5   1   20.88    4.59
   8   5   2   20.66    4.54
   8   5   3    0.58    3.59
  -8  -5  -4   32.60    5.33
   8   5   4   42.63    5.49
  -8  -5  -5   15.16    4.32
   8   5   5   14.31    4.25
  -8  -5  -6   25.91    4.71
   8   5   6   18.52    4.51
  -8  -5  -7    4.09    4.24
   8  -5   7   -1.55    4.63
   8   5   7    4.77    3.74
  -8  -5  -8    5.88    4.67
   8  -5   8    9.55    5.05
   8   5   8    7.24    4.04
  -8  -5  -9   21.43    5.53
   8  -5   9   20.22    5.57
   8   5   9   12.72    4.34
   8  -5  10   12.53    5.66
   8  -5  11    3.42    5.40
   8   5  11   -0.46    4.67
  -8  -6  13    5.32    4.68
   8  -6 -13   11.71    5.02
  -8  -6  12   17.58    5.07
   8  -6 -12   12.54    5.12
  -8  -6  11    2.23    4.53
   8  -6 -11   -0.45    4.45
  -8  -6  10   16.35    4.87
   8  -6 -10    9.62    4.58
  -8  -6   9   30.65    5.64
   8  -6  -9   15.97    4.92
  -8  -6   8    7.26    4.40
   8  -6  -8   17.86    4.74
  -8  -6   7   18.73    4.80
   8  -6  -7   16.59    4.70
  -8  -6   6    7.65    4.13
  -8  -6   5    0.31    3.95
  -8  -6   4    4.11    4.04
  -8   6   4    4.42    4.01
  -8  -6   3   53.14    6.88
  -8   6   3   51.85    6.79
  -8  -6   2   44.49    5.76
  -8   6   2   28.67    5.46
  -8  -6   1   -0.92    4.19
  -8   6   1    1.00    3.78
  -8   6   0    9.85    4.27
  -8  -6   0   11.89    4.33
   8   6   1   27.51    5.16
   8   6   2    4.08    3.94
   8   6   3    5.35    3.85
   8   6   4   14.35    4.31
   8   6   5    3.71    3.78
   8   6   6    8.55    4.04
   8   6   7    3.45    3.92
   8   6   8    2.52    3.91
  -8  -7  11   21.36    5.51
  -8  -7  10   26.82    6.11
   8  -7 -10   33.60    6.12
  -8  -7   9    7.05    4.72
  -8  -7   8   42.64    6.73
  -8  -7   7   20.23    5.20
  -8  -7   6   17.85    4.96
  -8   7   6    6.59    5.12
  -8  -7   5    6.83    4.40
  -8   7   5    5.51    4.74
  -8  -7   4    3.92    4.77
  -8   7   4   -0.40    4.25
  -8  -7   3   15.99    4.56
  -8   7   3   10.10    4.59
  -8   7   2    7.44    4.35
  -8  -7   2    4.70    4.31
  -8   7   1   14.65    4.92
  -8  -7   1    8.22    4.44
  -8  -7   0    8.85    4.13
  -8   7   0    4.82    4.09
   8   7   1    1.73    4.23
   8   7   2   29.80    5.61
   8   7   3    5.72    4.10
   8   7   4    8.65    4.25
   8   7   5   10.72    4.21
   8   7   6    3.93    4.09
  -8   8   6    3.28    4.89
  -8  -8   6   -2.27    4.80
  -8   8   5    8.81    5.16
  -8  -8   5   25.90    5.58
  -8   8   4    6.96    4.84
  -8  -8   4    7.14    4.98
  -8   8   3    9.35    5.15
  -8  -8   3   23.75    5.62
  -8  -8   2    1.79    4.42
  -8   8   2    1.39    4.75
  -8   8   1   11.79    4.74
  -8  -8   1   18.04    5.10
  -8  -8   0   24.79    5.36
  -8   8   0   20.38    5.50
   8   8   1   29.17    5.75
   8   8   2    0.72    4.13
   8  -8   2    5.84    5.26
   8   8   3   14.17    4.73
   8  -8   3   19.88    6.27
   9   0 -13   43.56    5.78
   9   0 -12   56.10    6.51
   9   0 -11   24.39    4.44
  -9   0   5    6.55    4.11
   9   0  -4   81.42    7.72
  -9   0   4   79.06    8.35
   9   0  -3   33.16    4.79
  -9   0   3   22.87    4.69
   9   0  -2   42.42    4.97
  -9   0   2   50.47    6.06
   9   0  -2   50.81    5.55
   9   0  -1   64.26    6.72
   9   0  -1   74.30    7.33
  -9   0   1   76.61    7.33
   9   0   0  113.10   10.50
   9   0   0  137.40   11.02
  -9   0   0  109.16   10.74
   9   0   1   -2.73    3.61
  -9   0  -1   -1.65    3.30
   9   0   1   -0.75    2.78
   9   0   2   99.25    9.50
   9   0   2   93.90    9.03
  -9   0  -2   97.48    9.30
   9   0   3   31.63    5.16
   9   0   3   36.53    4.80
   9   0   4   84.06    8.31
   9   0   4   71.82    7.84
   9   0   5   11.65    3.80
   9   0   5   11.57    4.19
  -9   0  -6    5.91    3.85
   9   0   6    9.11    4.06
   9   0   6    7.77    4.33
  -9   0  -7   -1.17    3.43
   9   0   7   -1.20    3.77
  -9   0  -8   -3.16    3.90
   9   0   8    1.85    3.86
  -9   0  -9    8.16    4.07
   9   0   9   10.84    4.32
  -9   0 -10    0.27    3.88
   9   0  10    0.37    4.48
  -9   0 -11   -2.40    4.12
   9   0  11   -0.40    4.60
  -9   0 -12    3.06    4.75
   9   0  12   -9.45    4.98
   9   0  13   -6.49    4.86
   9   1 -17    1.78    4.07
   9   1 -16    4.36    4.04
   9   1 -15   65.12    7.59
   9   1 -14    3.74    4.00
   9   1 -13   12.32    4.11
   9   1 -12   25.96    4.58
   9   1 -11   15.33    3.88
   9   1 -10  230.05   19.37
   9   1  -9   15.26    3.67
  -9  -1   6  407.61   33.41
  -9  -1   5   93.85    9.72
  -9  -1   5  103.79    9.00
   9  -1  -4   64.20    6.16
  -9  -1   4   61.68    6.70
  -9   1   4   76.05    7.09
   9  -1  -3   85.96    8.30
   9   1  -3   63.21    7.85
  -9  -1   3   70.26    8.15
   9  -1  -2  160.34   12.78
   9   1  -2  127.12   12.16
  -9  -1   2  154.20   12.60
  -9   1   2  130.92   12.48
   9  -1  -1  112.13    9.63
   9   1  -1   89.92    9.11
  -9  -1   1   95.66    9.39
  -9   1   1  107.34    9.52
   9   1  -1  100.95    9.53
   9  -1   0  178.33   14.58
   9  -1   0  159.55   13.96
   9   1   0  155.83   14.14
  -9  -1   0  167.93   14.36
  -9   1   0  153.75   14.18
   9   1   0  178.74   14.48
   9  -1   1  377.08   27.47
   9  -1   1  293.27   26.79
   9   1   1  307.84   26.93
  -9  -1  -1  325.32   27.02
  -9   1  -1  337.69   27.00
   9   1   1  358.32   27.36
   9   1   2   39.98    5.22
  -9   1  -2   32.26    4.65
   9  -1   2   31.36    4.49
   9   1   2   28.24    4.43
   9  -1   3   35.35    5.18
   9   1   3   40.64    5.22
   9   1   3   38.83    5.62
   9  -1   4  119.09   11.73
   9   1   4  125.18   11.76
   9   1   4  146.32   12.15
  -9  -1  -5   93.66    9.07
   9   1   5   96.38    8.99
   9   1   5  103.42    9.29
   9   1   6   30.09    5.23
  -9  -1  -6   34.79    5.25
  -9   1  -6   30.90    4.90
   9  -1   6   27.75    4.86
   9   1   6   31.74    5.05
  -9  -1  -7    0.77    3.81
  -9   1  -7    0.69    3.60
   9  -1   7    3.48    4.13
   9   1   7    2.64    3.61
   9   1   7   -2.65    4.00
  -9  -1  -8    5.28    4.13
  -9   1  -8   13.17    4.17
   9  -1   8   15.89    4.70
   9   1   8   10.72    4.22
   9   1   8    7.16    4.24
  -9  -1  -9   29.84    4.99
  -9   1  -9   16.78    4.35
   9  -1   9   18.89    5.15
   9   1   9   16.88    4.97
  -9  -1 -10    2.17    3.74
   9  -1  10   -1.15    4.52
   9   1  10    3.04    3.97
  -9  -1 -11    0.64    4.44
   9  -1  11    6.54    4.97
   9   1  11    1.07    4.11
  -9  -1 -12   16.38    5.50
   9  -1  12    4.02    5.52
   9   1  12   12.39    4.96
   9  -1  13   13.20    5.61
   9   1  13   24.33    5.51
   9   2 -17    6.59    4.50
   9   2 -16   10.51    4.62
   9   2 -15    9.45    4.40
   9   2 -14   25.44    4.99
   9   2 -13    4.18    3.84
   9   2 -12   62.69    7.18
   9   2 -11    4.91    3.61
   9   2 -10  127.97   11.66
  -9  -2   8   12.87    4.55
  -9  -2   7   60.94    6.68
  -9  -2   7   65.11    7.24
  -9  -2   6   71.75    8.21
  -9  -2   6   77.95    7.57
  -9  -2   5  137.42   12.05
   9  -2  -5  115.40   11.44
  -9  -2   5  149.99   11.84
  -9  -2   4  131.36   13.24
  -9   2   4  171.94   13.75
  -9  -2   4  157.76   13.20
  -9  -2   3   60.63    6.74
   9   2  -3   59.52    6.46
  -9   2   3   59.21    6.94
  -9  -2   2   76.72    7.84
   9   2  -2   74.33    7.70
  -9   2   2   82.65    7.97
  -9  -2   1  303.36   25.08
   9   2  -1  290.11   25.06
  -9   2   1  315.40   25.12
  -9  -2   0  148.83   13.05
   9   2   0  148.94   12.97
  -9   2   0  143.06   12.89
   9   2   1  134.99   11.96
  -9   2  -1  130.36   11.89
   9   2   2   58.50    7.09
   9  -2   2   70.04    6.72
  -9   2  -2   54.37    6.45
   9   2   2   62.43    6.75
   9  -2   3   63.27    7.07
   9   2   3   63.20    7.02
   9   2   3   68.36    7.48
   9  -2   4   68.34    7.71
   9   2   4   69.59    7.58
   9   2   4   76.32    8.00
   9   2   5   41.80    5.77
  -9  -2  -5   39.72    5.80
   9  -2   5   33.50    5.67
   9   2   5   48.64    5.77
  -9  -2  -6   42.49    5.92
   9  -2   6   43.30    6.15
   9   2   6   40.09    5.77
   9   2   6   49.77    6.19
  -9  -2  -7   44.73    6.45
   9  -2   7   41.64    6.47
   9   2   7   41.33    6.09
   9   2   7   47.66    6.05
   9   2   8    5.93    4.05
  -9  -2  -8    4.36    3.83
   9  -2   8    3.99    4.44
   9   2   8    7.75    4.03
   9   2   9    7.36    4.11
  -9  -2  -9    9.36    4.26
   9  -2   9    1.18    4.72
   9   2   9   10.82    4.22
  -9  -2 -10   15.02    4.74
   9  -2  10    9.47    5.03
   9   2  10   15.25    4.85
  -9  -2 -11   -2.08    5.23
   9  -2  11    2.16    5.16
   9   2  11   -2.82    4.42
  -9  -2 -12   22.90    6.10
   9  -2  12   19.62    6.06
   9   2  12   14.59    5.13
   9   2  13   27.15    5.83
   9   3 -16   19.88    5.30
   9   3 -15   55.32    7.21
   9   3 -14   31.09    5.55
   9   3 -13    8.58    4.22
   9   3 -12    5.78    3.84
   9  -3  -8   61.03    7.01
  -9  -3   8   70.34    7.17
  -9  -3   7  101.59    9.96
   9  -3  -7   99.17    9.80
  -9  -3   7  115.45   10.07
  -9  -3   6   96.34    9.51
   9  -3  -6   89.66    9.35
  -9  -3   5  300.86   25.73
   9  -3  -5  295.45   25.78
  -9  -3   5  340.23   25.94
  -9  -3   4  312.51   27.66
   9  -3  -4  307.97   27.69
  -9  -3   3  347.95   30.42
  -9   3   3  363.62   30.51
  -9  -3   3  411.33   30.67
  -9  -3   2   48.91    5.86
  -9  -3   2   41.69    5.81
  -9   3   2   51.03    5.97
  -9  -3   1   57.82    6.86
  -9   3   1   64.47    6.79
   9   3  -1   67.17    7.17
  -9   3   0   60.69    6.56
   9   3   0   60.15    6.91
   9   3   1  174.37   15.42
   9   3   2    5.05    3.51
   9   3   3   83.09    8.53
  -9  -3  -4    6.98    4.01
   9  -3   4   -3.43    3.82
   9   3   4   -1.90    3.53
  -9  -3  -5   34.25    5.22
   9  -3   5   22.65    5.09
   9   3   5   25.26    4.69
   9   3   5   27.93    5.14
  -9  -3  -6   20.96    4.89
   9  -3   6   12.33    4.65
   9   3   6   16.35    4.45
   9   3   6   14.42    4.60
   9   3   7    9.40    4.26
  -9  -3  -7    4.82    4.02
   9  -3   7    2.13    4.25
   9   3   7    7.96    3.96
  -9  -3  -8    9.31    4.43
   9  -3   8    7.14    4.78
   9   3   8   10.61    3.95
   9   3   8    8.40    4.23
  -9  -3  -9    4.65    4.14
   9  -3   9    0.79    4.72
   9   3   9    3.97    3.93
  -9  -3 -10   -1.68    5.30
   9  -3  10    4.02    5.26
   9   3  10    6.15    4.23
  -9  -3 -11   29.08    6.55
   9  -3  11   28.38    6.88
   9   3  11   28.48    5.73
  -9  -3 -12   77.08    9.32
   9  -3  12   88.89   10.28
   9   3  12   63.76    8.60
   9   4 -15   16.54    5.05
   9  -4 -14   10.28    4.27
   9   4 -14    1.77    4.29
   9  -4 -13   -1.64    3.95
   9  -4 -12   30.88    5.41
   9  -4 -11    1.48    3.73
  -9  -4  10    3.39    4.12
   9  -4 -10    4.15    3.47
  -9  -4   9   66.06    7.13
   9  -4  -9   54.36    6.79
  -9  -4   8   23.83    4.49
   9  -4  -8   21.40    4.36
  -9  -4   7   38.65    5.53
   9  -4  -7   39.56    5.42
  -9  -4   6   21.76    4.33
   9  -4  -6   16.48    3.95
  -9  -4   5   18.06    4.34
   9  -4  -5   10.05    3.62
  -9  -4   4   32.38    4.92
   9  -4  -4   23.66    4.22
  -9  -4   3  101.14    9.92
  -9  -4   2   48.99    5.81
  -9  -4   2   36.99    5.49
   9   4   0   33.65    5.15
   9   4   1   28.20    5.12
  -9  -4  -2   65.74    7.10
   9   4   2   59.94    7.18
  -9  -4  -3  123.36   10.98
   9   4   3  103.94   10.74
  -9  -4  -4   46.29    5.90
   9   4   4   37.14    5.68
  -9  -4  -5   27.22    5.18
   9   4   5   27.55    4.86
  -9  -4  -6   30.86    5.20
   9   4   6   27.33    5.43
   9  -4   6   25.22    5.77
   9   4   6   41.57    5.53
   9   4   7   15.64    4.63
  -9  -4  -7    8.65    4.43
   9  -4   7   17.58    5.47
   9   4   7   17.26    4.48
  -9  -4  -8   -1.13    3.92
   9  -4   8    3.10    5.02
   9   4   8    3.47    3.68
  -9  -4  -9   33.09    6.09
   9  -4   9   29.45    6.84
   9   4   9   31.92    5.45
  -9  -4 -10    1.84    5.12
   9  -4  10    8.16    5.32
   9   4  10    2.07    4.25
  -9  -4 -11   11.55    5.42
   9  -4  11    8.78    5.41
   9   4  11    3.53    4.19
   9  -5 -14    2.24    4.28
   9  -5 -13    9.54    4.31
   9  -5 -12   -1.25    4.00
  -9  -5  11    3.29    4.27
   9  -5 -11    6.42    4.08
  -9  -5  10   32.44    5.45
   9  -5 -10   19.64    4.94
  -9  -5   9   75.91    8.31
   9  -5  -9   69.71    8.47
  -9  -5   8   70.25    7.55
   9  -5  -8   53.50    7.25
  -9  -5   7   22.68    4.97
   9  -5  -7   18.13    4.40
  -9  -5   6   10.57    4.21
   9  -5  -6    7.28    3.96
  -9  -5   5   19.07    4.95
  -9  -5   4   87.94    9.19
  -9  -5   3   25.78    4.99
  -9  -5   2   26.42    4.90
  -9  -5   1    4.17    3.67
   9   5   0   -1.85    4.02
   9   5   1   19.26    4.66
   9   5   2   13.90    4.44
   9   5   3   23.22    4.65
  -9  -5  -4   -0.27    4.31
   9   5   4    1.84    3.80
  -9  -5  -5   -1.75    3.74
   9   5   5    0.63    3.92
  -9  -5  -6   -3.25    4.05
   9   5   6    2.85    3.81
  -9  -5  -7    4.56    4.10
   9   5   7   -1.60    3.86
  -9  -5  -8   15.84    5.00
   9   5   8    6.79    4.15
  -9  -5  -9    4.83    5.13
   9  -5   9    4.94    4.99
   9   5   9    5.94    4.04
  -9  -5 -10   -2.27    5.04
   9  -5  10    0.95    5.18
   9   5  10   -1.37    4.36
  -9  -6  12   40.46    6.20
   9  -6 -12   18.30    5.57
  -9  -6  11   26.68    5.79
   9  -6 -11   29.94    5.87
  -9  -6  10   53.52    7.16
   9  -6 -10   44.64    7.00
  -9  -6   9   49.60    6.57
   9  -6  -9   31.49    6.21
  -9  -6   8   61.81    7.89
   9  -6  -8   63.86    7.79
  -9  -6   7    0.68    4.20
  -9  -6   6    6.55    4.34
  -9  -6   5   -1.37    4.28
  -9   6   5    2.32    4.28
  -9  -6   4   15.74    4.70
  -9   6   4    9.68    4.39
  -9  -6   3    7.46    4.28
  -9   6   3    5.96    3.86
  -9  -6   2    1.60    4.09
  -9  -6   1   17.56    4.77
   9   6   0   31.90    5.75
   9   6   1    5.33    4.14
   9   6   2   79.28    8.83
   9   6   3   22.67    5.07
   9   6   4    3.91    4.18
   9   6   5    4.30    3.97
   9   6   6    9.35    4.09
   9   6   7    9.94    4.18
   9   6   8    4.07    3.96
  -9  -7  10    3.42    4.53
  -9  -7   9   86.65    9.84
  -9  -7   8    7.94    4.93
  -9  -7   7    1.10    4.61
  -9   7   7    3.20    4.75
  -9  -7   6   22.85    5.19
  -9   7   6   12.44    5.08
  -9  -7   5    1.10    4.55
  -9   7   5   -0.42    4.32
  -9  -7   4   10.34    4.92
  -9   7   4    4.93    4.40
  -9  -7   3    6.72    4.77
  -9   7   3   11.54    4.99
  -9  -7   2   11.11    4.81
  -9  -7   1   32.71    5.76
   9   7   0   -5.12    4.58
   9   7   1   48.65    6.95
   9   7   2   20.95    5.21
   9   7   3    5.32    4.30
   9   7   4    4.10    4.05
   9   7   5    5.49    4.06
   9   7   6    5.56    4.06
  -9   8   5   22.04    5.85
  -9   8   4   16.46    5.54
  -9   8   3    7.02    5.16
  -9  -8   2   -1.82    4.59
  -9  -8   1    5.98    4.60
   9   8   0   10.87    4.80
 -10   0   6   57.34    7.19
 -10   0   5   17.75    5.04
 -10   0   4   16.84    4.71
  10   0  -4   20.40    4.01
  10   0  -3  170.18   14.36
 -10   0   3  157.34   14.38
 -10   0   2   58.12    6.47
  10   0  -2   46.29    6.08
  10   0  -1   15.97    4.00
  10   0  -1   14.77    3.40
 -10   0   1   14.48    4.22
  10   0   0  312.81   24.12
  10   0   0  260.28   23.61
 -10   0   0  296.01   23.90
  10   0   1   46.89    6.02
 -10   0  -1   40.20    5.56
  10   0   1   40.84    5.22
  10   0   2   55.52    6.79
 -10   0  -2   52.49    6.64
  10   0   2   51.33    6.17
  10   0   3  185.56   15.70
  10   0   3  166.31   15.30
  10   0   4    5.27    3.56
  10   0   4   -1.78    4.40
  10   0   5   -2.86    3.66
  10   0   5   -1.59    4.37
 -10   0  -6   13.84    4.37
  10   0   6    9.85    4.33
 -10   0  -7   -0.79    3.92
  10   0   7   -0.94    3.92
 -10   0  -8    4.51    4.24
  10   0   8    5.95    4.07
 -10   0  -9   33.85    5.59
  10   0   9   49.47    6.42
 -10   0 -10   15.08    4.38
  10   0  10    0.39    4.68
 -10   0 -11   23.96    5.34
  10   0  11   28.39    6.07
  10   0  12   32.22    6.46
  10   1 -17    4.72    4.49
  10   1 -16    4.35    4.12
  10   1 -15   45.15    6.15
  10   1 -14   13.38    4.08
  10   1 -13   13.76    4.06
 -10  -1   7  151.34   13.89
 -10  -1   6   49.09    6.90
 -10   1   5   90.10    8.89
 -10  -1   5   76.69    8.66
 -10  -1   4  115.33   10.91
 -10   1   4  128.36   11.36
  10   1  -4  112.12   10.78
  10   1  -3   25.41    4.61
  10   1  -3   18.48    3.90
 -10  -1   3   31.06    5.10
 -10   1   3   31.20    5.22
  10  -1  -3   34.82    4.60
  10  -1  -2   83.22    7.86
  10   1  -2   71.78    7.40
 -10   1   2   88.05    8.35
 -10  -1   2   70.93    7.77
  10   1  -2   64.65    7.65
  10   1  -1    1.72    3.89
 -10  -1   1   10.56    4.21
  10   1  -1    2.93    3.27
 -10   1   1    0.84    3.80
  10  -1  -1    4.16    3.71
  10  -1   0  173.35   13.59
  10   1   0  133.52   12.90
 -10  -1   0  121.78   12.95
 -10   1   0  155.57   13.17
  10   1   0  165.89   13.55
  10  -1   1  412.35   34.11
  10   1   1  397.66   34.19
 -10  -1  -1  430.78   34.37
 -10   1  -1  412.75   34.19
  10   1   1  450.31   34.59
  10  -1   2  135.32   12.47
  10   1   2  134.06   12.53
 -10   1  -2  145.08   12.60
  10   1   2  140.58   12.84
  10  -1   3   30.11    4.69
  10   1   3   26.83    4.63
  10   1   3   23.51    4.90
  10   1   4   16.45    4.56
  10  -1   4   17.16    4.09
  10   1   4   19.57    4.11
  10   1   5    5.98    4.04
 -10  -1  -5   10.72    4.31
  10  -1   5   -0.56    3.49
  10   1   5    1.13    3.59
  10   1   6   29.55    5.47
 -10  -1  -6   29.98    5.30
 -10   1  -6   29.77    5.13
  10  -1   6   29.87    5.17
  10   1   6   34.10    5.12
 -10  -1  -7   12.54    4.22
 -10   1  -7   15.76    4.23
  10  -1   7    8.46    4.29
  10   1   7   14.31    4.34
  10   1   7    8.74    4.40
 -10  -1  -8   22.52    5.10
 -10   1  -8   14.95    4.63
  10  -1   8   24.27    5.42
  10   1   8   18.79    5.21
  10   1   8   22.30    5.28
 -10  -1  -9    4.56    4.12
  10  -1   9    7.46    4.61
  10   1   9   -2.49    4.43
 -10  -1 -10    0.30    4.05
  10  -1  10    2.47    4.74
  10   1  10   -1.08    4.35
 -10  -1 -11   -2.97    4.55
  10  -1  11    8.13    5.20
  10   1  11    2.65    4.33
 -10  -1 -12   13.81    5.48
  10  -1  12   17.19    5.96
  10   1  12   12.15    4.97
  10   2 -16   -3.31    4.48
  10   2 -15    6.31    4.34
 -10  -2   9   30.60    5.70
 -10  -2   8   71.75    8.08
 -10  -2   7    2.95    4.41
 -10  -2   6   36.26    5.77
 -10  -2   5  206.97   20.17
 -10   2   5  244.71   20.61
 -10  -2   5  275.53   20.31
 -10  -2   4   88.68    8.75
  10   2  -4   69.68    8.28
 -10   2   4  100.00    9.16
 -10  -2   3   24.39    4.95
  10   2  -3   25.61    4.46
 -10   2   3   39.76    5.44
 -10  -2   2   59.52    7.18
  10   2  -2   63.99    6.90
 -10   2   2   65.92    7.03
 -10  -2   1   87.58    9.31
  10   2  -1   96.72    9.14
 -10   2   1   97.91    9.28
 -10  -2   0  330.05   26.55
  10   2   0  296.46   26.41
 -10   2   0  330.66   26.34
 -10   2  -1    7.39    3.86
  10   2   1    3.49    3.62
  10   2   1   -0.27    4.06
  10   2   2    9.76    4.20
 -10   2  -2    4.54    3.61
  10   2   2    7.11    3.63
  10  -2   3   75.43    8.02
  10   2   3   73.23    8.01
  10   2   3   83.60    8.61
  10   2   4   10.58    4.39
  10  -2   4   -0.58    3.77
  10   2   4   14.52    4.14
 -10  -2  -5   15.39    4.45
  10  -2   5    7.14    3.97
  10   2   5    7.41    3.85
  10   2   5    2.11    4.03
 -10  -2  -6   26.54    5.20
  10  -2   6   25.04    5.14
  10   2   6   24.35    4.87
  10   2   6   23.59    5.06
 -10  -2  -7  137.16   13.22
  10  -2   7  140.39   13.50
  10   2   7  144.22   13.04
  10   2   7  129.83   13.01
  10   2   8    5.87    4.60
 -10  -2  -8    8.24    4.46
  10  -2   8    7.68    4.57
  10   2   8   14.38    4.44
 -10  -2  -9    3.79    4.57
  10  -2   9    3.75    4.99
  10   2   9    3.20    4.28
  10   2   9   -0.67    4.43
 -10  -2 -10   22.18    5.15
  10  -2  10   20.68    5.93
  10   2  10   22.39    5.51
 -10  -2 -11   91.20    9.83
  10  -2  11   89.16   10.37
  10   2  11   76.66    9.31
  10  -3  -9    6.24    3.32
  10  -3  -8    4.26    2.92
 -10  -3   7   13.79    3.96
 -10  -3   7   10.88    4.23
  10  -3  -7    9.64    3.23
 -10  -3   6   79.35    8.78
 -10  -3   6   90.23    8.59
 -10  -3   5   10.33    3.86
 -10  -3   5    3.55    3.93
 -10   3   5    7.46    4.44
 -10  -3   4   11.51    3.69
 -10  -3   4    4.64    3.90
 -10   3   4    7.39    4.44
 -10  -3   3   -6.63    4.21
  10   3  -3   -0.26    3.67
 -10   3   3    0.89    4.21
 -10  -3   2  244.36   22.28
  10   3  -2  267.55   22.59
 -10   3   2  290.48   22.38
 -10  -3   1    1.40    3.84
 -10   3   1    3.50    3.71
  10   3  -1    8.44    3.93
 -10   3   0    8.42    3.66
  10   3   0    1.61    3.72
  10   3   1   43.20    5.71
  10   3   2    5.81    3.69
  10   3   3    6.64    4.10
  10   3   3    8.84    3.82
 -10  -3  -4    1.88    4.05
  10   3   4    3.76    3.58
  10   3   4    5.76    4.13
  10  -3   5   -1.64    3.90
  10   3   5    1.21    3.76
  10   3   5    6.01    4.27
  10   3   6   30.12    5.52
 -10  -3  -6   36.14    5.79
  10  -3   6   24.05    5.46
  10   3   6   25.23    5.13
 -10  -3  -7   82.36    8.97
  10  -3   7   76.56    9.31
  10   3   7   82.85    8.76
  10   3   7   79.67    8.88
 -10  -3  -8    1.89    4.60
  10  -3   8    1.58    4.67
  10   3   8   -6.11    4.34
  10   3   8    5.38    4.29
 -10  -3  -9   20.45    5.28
  10  -3   9   13.64    5.33
  10   3   9   21.99    5.03
 -10  -3 -10    3.80    4.92
  10  -3  10    2.69    5.10
  10   3  10    3.64    4.44
 -10  -3 -11   35.92    7.05
  10  -3  11   26.49    6.92
  10   3  11   37.70    6.30
  10  -4 -14   -1.31    4.20
  10  -4 -13    7.06    4.08
  10  -4 -12    7.85    4.10
  10  -4 -11    8.53    3.92
  10  -4 -10   62.74    7.42
  10  -4  -9   13.48    4.19
 -10  -4   8   28.60    4.95
  10  -4  -8   22.54    4.64
 -10  -4   7    8.73    4.24
  10  -4  -7    7.97    3.56
 -10  -4   6   20.97    4.56
 -10  -4   5   28.65    5.16
 -10  -4   4   36.58    5.60
 -10  -4   3   50.20    6.35
 -10  -4   2   16.75    4.41
  10   4  -2   15.70    4.46
  10   4  -1   31.96    5.16
  10   4   0   46.77    6.22
  10   4   1   25.44    4.99
 -10  -4  -2   41.16    5.70
  10   4   2   31.34    5.31
 -10  -4  -3    3.49    4.12
  10   4   3   -1.22    3.73
 -10  -4  -4   -0.28    4.13
  10   4   4   -0.31    3.96
 -10  -4  -5    2.97    4.40
  10   4   5   13.80    4.29
  10   4   5    7.49    4.58
 -10  -4  -6   11.82    4.71
  10   4   6   12.08    4.57
  10   4   6   16.26    4.50
 -10  -4  -7    4.06    4.42
  10   4   7   -1.01    4.11
  10   4   7   -1.01    4.34
 -10  -4  -8    6.78    4.54
  10  -4   8    7.22    5.19
  10   4   8    8.40    4.26
 -10  -4  -9   -4.40    4.78
  10  -4   9    3.00    5.60
  10   4   9   -1.76    4.39
 -10  -4 -10    7.08    5.00
  10  -4  10    0.51    5.41
  10   4  10    1.08    4.25
  10  -5 -13    0.44    4.15
  10  -5 -12    3.91    4.30
  10  -5 -11   17.78    5.06
 -10  -5  10   43.73    6.60
  10  -5 -10   49.50    6.86
 -10  -5   9   29.50    5.48
  10  -5  -9   20.72    5.08
 -10  -5   8    7.59    4.36
  10  -5  -8   17.53    4.40
 -10  -5   7    7.05    4.34
  10  -5  -7    9.90    4.00
 -10  -5   6   11.07    4.47
 -10  -5   5    4.34    4.10
 -10  -5   4   20.30    4.81
 -10  -5   3    4.18    3.88
 -10  -5   2   10.67    4.19
  10   5  -1   25.20    5.13
  10   5   0   72.16    8.17
  10   5   1  162.21   14.98
  10   5   2    4.45    3.97
  10   5   3    3.56    4.00
 -10  -5  -4    0.29    4.36
  10   5   4   -4.30    4.20
 -10  -5  -5   12.24    4.53
  10   5   5   13.08    4.46
 -10  -5  -6    1.55    4.43
  10   5   6    3.67    4.03
 -10  -5  -7   -2.34    4.14
  10   5   7   -3.45    4.18
  10   5   7    1.35    4.24
 -10  -5  -8   -0.68    4.56
  10   5   8    1.38    4.08
 -10  -6  11    6.46    4.83
  10  -6 -11    8.40    4.71
 -10  -6  10   33.99    6.21
  10  -6 -10   35.53    6.37
 -10  -6   9   19.71    5.45
  10  -6  -9   14.72    4.94
 -10  -6   8    2.08    4.30
 -10  -6   7   -0.36    4.60
 -10  -6   6    4.19    4.64
 -10  -6   5    0.34    4.46
 -10  -6   4    3.05    4.29
 -10  -6   3   11.91    4.58
 -10  -6   2    9.99    4.48
  10   6  -1   -0.72    4.67
  10   6   0    9.84    4.55
  10   6   1   57.91    7.50
  10   6   2    3.51    4.24
  10   6   3   33.11    5.73
  10   6   4    3.46    4.31
  10   6   5   10.56    4.54
  10   6   6    9.42    4.30
  10   6   7    2.44    3.98
 -10  -7   8   17.87    5.39
 -10  -7   7   18.97    5.42
 -10   7   7    8.27    5.32
 -10  -7   6    3.78    4.79
 -10   7   6    6.20    4.88
 -10  -7   5    4.43    4.73
 -10  -7   4    6.60    4.70
 -10  -7   3   52.20    7.27
 -10  -7   2   20.14    5.36
  10   7  -1    1.54    4.46
  10   7   0   51.71    7.16
  10   7   1    5.97    4.55
  10   7   2   32.00    6.03
  10   7   3   -1.43    4.19
 -11   0   8   16.11    5.17
 -11   0   7  211.69   18.60
 -11   0   6  209.66   18.45
 -11   0   5  777.51   62.60
 -11   0   4    8.21    4.42
  11   0  -3    6.14    3.62
 -11   0   3   10.58    4.77
  11   0  -2  225.62   19.75
 -11   0   2  237.62   19.84
  11   0  -1  143.22   13.43
 -11   0   1  150.46   13.42
  11   0   0   36.45    5.68
 -11   0   0   37.54    5.74
  11   0   0   37.64    5.03
  11   0   1  241.35   20.63
  11   0   1  220.67   20.10
 -11   0  -1  259.12   20.42
  11   0   2  104.25   10.51
  11   0   2  103.80    9.96
  11   0   3    6.18    3.51
  11   0   3    0.31    4.10
  11   0   4    2.59    3.62
  11   0   4   -3.01    4.34
  11   0   5   27.81    5.12
  11   0   5   21.20    5.41
 -11   0  -6    4.70    4.10
  11   0   6    1.66    3.94
 -11   0  -7    5.95    4.31
  11   0   7    1.34    4.13
 -11   0  -8    5.11    4.54
  11   0   8   -3.17    4.36
 -11   0  -9   11.64    4.39
  11   0   9    7.78    4.53
 -11   0 -10   -0.31    4.56
  11   0  10    0.84    4.87
 -11   0 -11   69.85    8.21
 -11  -1   9    1.71    4.91
 -11  -1   8    8.86    4.89
 -11  -1   7   11.11    5.02
 -11   1   7   -3.61    4.98
 -11  -1   6   45.20    6.33
 -11   1   6   38.36    6.44
 -11  -1   5   35.58    5.91
 -11   1   5   34.16    6.09
  11   1  -4    3.59    3.68
 -11  -1   4   -0.26    4.58
 -11   1   4   -2.95    4.62
  11  -1  -3  361.27   30.52
 -11  -1   3  422.84   30.79
 -11   1   3  349.58   30.39
  11   1  -3  356.04   30.64
 -11  -1   2   63.88    7.20
  11   1  -2   53.17    6.55
 -11   1   2   62.62    7.29
  11   1  -2   69.61    7.27
  11  -1  -2   60.76    7.13
  11   1  -1   63.77    7.49
 -11  -1   1   61.38    7.55
 -11   1   1   73.80    7.56
  11   1  -1   66.64    7.10
  11  -1  -1   68.48    7.68
  11   1   0    4.72    4.08
 -11  -1   0   -3.42    4.00
 -11   1   0    4.89    4.14
  11   1   0    2.35    3.39
  11  -1   0    3.49    4.03
  11   1   1  140.16   12.51
 -11  -1  -1  142.00   12.82
 -11   1  -1  121.66   12.23
  11   1   1  150.58   12.95
  11  -1   2  105.81    9.75
  11   1   2   96.41    9.63
 -11   1  -2  103.05    9.82
  11   1   2   88.29    9.97
  11   1   3   46.82    6.42
  11  -1   3   46.91    5.93
  11   1   3   40.55    5.79
  11   1   4   20.65    4.91
  11  -1   4   17.39    4.27
  11   1   4   24.43    4.60
  11   1   5   19.52    4.98
 -11  -1  -5   22.36    4.99
  11  -1   5   20.73    4.69
  11   1   5   18.58    4.57
 -11  -1  -6   57.15    7.05
 -11   1  -6   59.21    6.89
  11  -1   6   46.81    6.66
  11   1   6   61.28    7.04
  11   1   6   41.48    7.08
 -11  -1  -7   18.21    4.88
 -11   1  -7   22.39    5.09
  11  -1   7   19.67    5.35
  11   1   7   24.55    5.20
  11   1   7   12.62    5.18
 -11  -1  -8   20.39    5.47
  11  -1   8   29.58    5.82
  11   1   8   17.46    5.18
 -11  -1  -9    5.69    4.48
  11  -1   9   12.38    5.38
  11   1   9    7.70    4.66
 -11  -1 -10   33.81    5.79
  11  -1  10   29.76    6.41
  11   1  10   31.62    5.91
 -11  -1 -11    5.03    4.68
 -11  -2  11   10.89    5.17
 -11  -2  10   -3.42    4.76
 -11  -2   9    5.00    4.70
 -11  -2   8   17.09    5.31
 -11  -2   7   39.17    6.11
 -11  -2   6   52.68    6.68
 -11   2   6   56.46    7.30
 -11  -2   5   29.39    5.33
 -11   2   5   16.80    5.22
 -11  -2   4   48.23    6.73
 -11   2   4   59.37    7.00
 -11  -2   3  134.57   12.18
  11   2  -3  125.44   11.91
 -11   2   3  131.27   12.09
 -11  -2   2    4.40    4.19
  11   2  -2    3.60    3.45
 -11   2   2    6.23    4.21
  11   2  -1   33.63    5.51
 -11  -2   1   29.13    5.03
 -11   2   1   43.39    5.48
  11   2  -1   27.54    4.81
  11   2   0   10.47    4.17
 -11  -2   0    4.47    4.18
 -11   2   0   11.44    4.22
  11   2   0   10.50    3.80
  11   2   1   16.55    4.87
 -11   2  -1   17.98    4.23
  11   2   1   22.85    4.40
 -11   2  -2   49.02    6.15
  11   2   2   52.35    6.28
  11   2   2   47.09    6.80
  11   2   3    9.73    4.41
  11   2   3   14.19    4.18
  11   2   4   17.26    4.48
  11   2   4   19.30    4.93
 -11  -2  -5    7.84    4.70
  11  -2   5   13.27    4.60
  11   2   5    4.32    3.80
  11   2   5    6.52    4.55
 -11  -2  -6   63.57    8.08
  11   2   6   60.81    8.02
  11  -2   6   72.34    8.29
  11   2   6   67.64    7.79
  11   2   7   12.10    5.03
 -11  -2  -7   13.01    4.94
  11  -2   7   14.20    5.39
  11   2   7   20.49    4.86
  11   2   8    1.06    4.66
 -11  -2  -8    7.84    4.78
  11  -2   8    4.84    4.72
  11   2   8   12.85    4.57
 -11  -2  -9   11.59    4.95
  11  -2   9   14.83    5.72
  11   2   9   16.75    5.04
  11   2   9    8.05    4.90
 -11  -2 -10    8.35    4.40
  11  -2  10   17.93    5.57
  11   2  10   15.02    5.01
  11  -3 -11   -1.78    3.54
 -11  -3   7   34.59    5.97
 -11  -3   6    1.75    3.51
 -11  -3   6    6.21    4.19
 -11   3   6   -2.17    4.59
 -11  -3   5   27.63    4.75
 -11  -3   5   26.63    4.89
 -11   3   5   29.35    5.57
 -11  -3   4   36.80    5.61
  11   3  -4   36.73    5.47
 -11   3   4   35.99    5.86
 -11  -3   3   11.82    4.41
  11   3  -3   18.74    4.39
 -11   3   3   18.79    4.66
 -11  -3   2   38.23    6.04
 -11   3   2   52.75    6.52
  11   3  -2   60.09    6.43
 -11  -3   1   25.60    5.39
 -11   3   1   34.23    5.17
  11   3  -1   34.12    5.29
  11   3   0   80.40    8.46
  11   3   1   11.90    4.09
  11   3   2   -0.32    4.07
  11   3   2    4.19    3.85
  11   3   3    4.55    3.81
  11   3   3   13.27    4.61
 -11  -3  -4   29.83    5.42
  11   3   4   26.43    5.02
  11   3   4   27.22    5.76
 -11  -3  -5  108.18   10.38
  11   3   5   82.28   10.03
  11   3   5   94.61    9.97
 -11  -3  -6   41.44    6.36
  11   3   6   36.40    5.92
  11   3   6   34.40    6.25
 -11  -3  -7   14.69    5.44
  11  -3   7    9.39    5.02
  11   3   7   18.61    4.87
  11   3   7   14.74    5.05
 -11  -3  -8   38.22    6.09
  11   3   8   34.00    6.17
  11  -3   8   20.96    6.11
  11   3   8   32.04    5.62
 -11  -3  -9   14.52    4.84
  11  -3   9   21.44    5.68
  11   3   9   10.77    4.71
  11  -3  10    9.71    5.20
  11  -4 -14    4.32    4.10
  11  -4 -13    2.89    4.14
  11  -4 -12   12.94    4.36
  11  -4 -11   12.95    4.31
  11  -4 -10    8.64    3.83
 -11  -4   7   16.89    4.54
 -11  -4   6    7.56    4.10
 -11  -4   5   51.27    6.48
 -11  -4   4    5.35    4.02
  11   4  -3   39.60    5.96
  11   4  -2   -3.10    4.13
  11   4  -1   65.02    7.59
  11   4   0   20.50    4.73
  11   4   1   26.73    5.02
 -11  -4  -2   20.35    4.88
  11   4   2   17.23    4.61
 -11  -4  -3   13.56    4.52
  11   4   3    7.22    4.51
 -11  -4  -4   27.20    5.76
  11   4   4   26.68    5.22
  11   4   4   25.35    5.76
 -11  -4  -5   31.85    5.78
  11   4   5   21.22    5.39
  11   4   5   19.38    4.92
 -11  -4  -6   30.51    5.80
  11   4   6   22.37    5.22
  11   4   6   18.68    5.52
  11   4   7    9.14    4.93
 -11  -4  -7   14.32    4.66
  11   4   7    6.97    4.49
 -11  -4  -8   24.92    5.68
  11   4   8   28.54    5.47
  11  -5 -12    7.27    4.28
  11  -5 -11    2.23    4.31
  11  -5 -10   24.61    5.51
 -11  -5   8   25.96    5.49
 -11  -5   7   24.95    5.22
 -11  -5   6   48.97    6.83
 -11  -5   5   93.77    9.93
 -11  -5   4   26.35    5.21
 -11  -5   3   11.89    4.46
  11   5  -2   63.74    7.81
  11   5  -1    2.05    4.12
  11   5   0   53.92    7.09
  11   5   1   37.40    6.00
  11   5   2    6.76    4.34
  11   5   3    4.14    4.40
 -11  -5  -4   45.61    6.58
  11   5   4   38.23    6.33
 -11  -5  -5   18.76    5.14
  11   5   5   19.28    5.55
  11   5   5   21.36    5.08
 -11  -5  -6    3.56    4.59
  11   5   6   -3.51    4.30
  11   5   6    0.72    4.61
 -11  -5  -7    2.53    4.04
  11   5   7    1.12    4.28
  11   5   7   -0.37    4.80
 -11  -6  10    9.10    4.71
  11  -6 -10   11.00    4.74
 -11  -6   9   40.14    6.54
  11  -6  -9   24.70    5.49
 -11  -6   8   46.00    7.00
 -11  -6   7   24.52    5.60
 -11  -6   6   21.56    5.47
 -11  -6   5    4.69    4.90
 -11  -6   4   83.14    9.32
 -11  -6   3    4.76    4.41
  11   6  -2   29.13    6.04
  11   6  -1   11.80    4.90
  11   6   0   16.19    5.12
  11   6   1   45.01    6.75
  11   6   2    4.98    4.21
  11   6   3    2.89    4.37
  11   6   4   12.90    4.82
 -11  -7   5   47.68    7.47
 -11  -7   4   32.82    6.24
 -11  -7   3    9.10    4.89
  11   7  -2    0.80    4.57
  11   7  -1    0.78    4.49
 -12   0   9   -3.13    5.29
 -12   0   8    2.14    5.13
 -12   0   7   -1.49    4.95
 -12   0   6   55.98    7.49
 -12   0   5   -6.91    4.91
 -12   0   4  130.10   12.58
  12   0  -3   11.96    4.29
 -12   0   3   14.87    4.88
  12   0  -2   28.59    5.19
 -12   0   2   31.47    5.41
  12   0  -1    1.17    4.01
 -12   0   1    4.97    4.49
  12   0   0   31.13    5.51
 -12   0   0   25.56    4.99
  12   0   1   -0.64    4.18
 -12   0  -1   -1.91    4.12
  12   0   2   11.81    3.73
  12   0   2    3.97    4.15
  12   0   3   28.10    5.12
  12   0   3   30.63    5.88
  12   0   4    2.52    3.87
  12   0   4    2.93    4.65
  12   0   5    0.69    4.23
 -12   0  -6   17.16    4.91
  12   0   6   15.36    4.73
 -12   0  -7   14.78    4.95
  12   0   7   14.85    4.93
 -12   0  -8   -4.76    4.95
  12   0   8   -4.48    4.76
 -12   0  -9   -5.94    4.52
  12   0   9   -5.99    4.90
 -12   0 -10   52.26    7.26
 -12  -1  11    1.95    5.40
 -12  -1  10   39.73    6.96
 -12  -1   9   33.19    6.36
 -12  -1   8   32.93    6.11
 -12   1   8   23.13    6.00
 -12  -1   7   36.32    6.26
 -12   1   7   33.04    6.36
 -12  -1   6   10.50    4.81
 -12   1   6    7.06    5.27
 -12  -1   5  128.60   12.27
 -12   1   5  123.58   12.19
  12   1  -4   16.15    4.52
 -12  -1   4   10.84    5.08
 -12   1   4   18.28    4.80
  12   1  -3   27.72    5.44
 -12  -1   3   44.62    6.08
 -12   1   3   38.97    6.18
  12   1  -2   -1.43    3.91
 -12  -1   2   -4.55    4.53
 -12   1   2    1.03    4.31
  12  -1  -2   -2.03    3.94
 -12  -1   1   37.19    5.87
 -12   1   1   38.03    5.84
  12   1  -1   34.27    5.78
 -12  -1   0   29.99    5.50
 -12   1   0   27.90    5.67
  12   1   0   37.45    5.10
  12   1   0   37.28    5.74
 -12  -1  -1   -0.85    4.57
 -12   1  -1   -2.27    4.08
  12   1   1    1.64    3.68
  12   1   1   -0.31    4.15
  12   1   2   32.32    5.66
 -12   1  -2   27.03    5.22
  12   1   2   25.33    4.71
  12   1   3   56.89    7.64
  12   1   3   66.83    7.37
  12  -1   4   59.46    7.53
  12   1   4   58.09    7.59
 -12  -1  -5   22.30    5.34
  12  -1   5   19.98    4.79
  12   1   5   20.41    4.96
  12   1   5   22.12    5.41
 -12  -1  -6   21.05    5.19
 -12   1  -6   16.05    4.74
  12  -1   6   10.15    4.64
  12   1   6   13.88    4.71
  12   1   6    1.88    5.12
 -12  -1  -7    3.62    4.54
  12  -1   7    0.38    4.55
  12   1   7    4.53    4.45
  12   1   7    3.13    4.98
 -12  -1  -8    1.65    5.00
  12   1   8    4.27    4.66
 -12  -1  -9   -0.89    4.33
  12  -1   9    5.94    4.92
  12   1   9    6.51    4.70
 -12  -2  11   -4.09    5.20
 -12  -2  10    1.85    5.06
 -12  -2   9    0.90    4.99
 -12  -2   8    9.40    4.89
 -12  -2   7   34.51    5.67
 -12   2   7   30.22    6.18
 -12  -2   6   13.69    4.98
 -12   2   6   14.10    5.29
 -12  -2   5   16.80    4.90
 -12   2   5   21.89    5.31
 -12  -2   4   53.56    6.76
 -12   2   4   52.68    6.86
  12   2  -3   25.63    5.15
 -12  -2   3   21.28    5.26
 -12   2   3   31.15    5.75
  12   2  -2   -0.30    3.98
 -12  -2   2   -0.81    4.48
 -12   2   2    6.86    4.35
  12   2  -2    1.84    3.46
  12   2  -1   12.38    4.43
 -12  -2   1    5.17    4.17
 -12   2   1    7.48    4.01
  12   2  -1   10.45    4.02
 -12  -2   0   26.87    5.31
 -12   2   0   20.75    4.95
  12   2   0   32.59    4.91
  12   2   0   27.84    5.46
  12   2   1   10.25    4.62
 -12   2  -1    4.18    3.73
  12   2   1    6.00    3.72
  12   2   2   39.98    6.32
 -12   2  -2   42.52    5.95
  12   2   2   37.63    5.66
  12   2   3   84.88    8.58
  12   2   3   66.56    8.65
 -12  -2  -4   35.70    5.88
  12   2   4   29.07    5.22
  12   2   4   27.34    5.92
 -12  -2  -5   83.56    9.23
  12   2   5   74.81    9.26
  12   2   5   84.50    8.95
  12   2   6    3.28    4.78
 -12  -2  -6    4.44    4.80
  12  -2   6    5.93    4.76
  12   2   6    7.64    4.34
  12   2   7   32.47    6.54
 -12  -2  -7   37.87    6.42
  12  -2   7   23.75    6.17
  12   2   7   43.03    6.19
 -12  -2  -8    1.64    4.68
  12  -2   8    1.71    4.96
  12   2   8    9.08    4.59
  12   2   8   -1.15    4.88
 -12  -2  -9   -3.43    4.70
  12  -2   9    4.06    5.11
  12   2   9    1.99    4.83
 -12  -3   7    8.86    4.57
 -12   3   7    7.88    5.26
 -12  -3   6   -2.92    4.10
 -12   3   6   -1.17    4.90
 -12  -3   5    4.97    4.34
 -12   3   5    5.93    4.83
 -12  -3   4   14.41    4.74
  12   3  -4   15.02    4.12
 -12   3   4   10.72    4.78
 -12  -3   3   -0.51    4.09
  12   3  -3    5.88    3.84
 -12   3   3    6.76    4.26
 -12  -3   2   27.06    5.37
 -12   3   2   38.60    5.57
  12   3  -2   30.25    5.16
 -12  -3   1   35.22    5.75
  12   3  -1   29.80    5.09
  12   3   0    9.12    4.27
  12   3   1    7.83    4.61
  12   3   1    0.31    4.13
  12   3   2    1.04    4.41
  12   3   2    0.32    4.12
  12   3   3   19.49    4.90
  12   3   3   24.50    5.78
  12   3   4   28.73    6.29
 -12  -3  -4   37.48    6.21
  12   3   4   38.07    6.09
 -12  -3  -5   14.37    5.25
  12   3   5   14.03    4.82
  12   3   5    8.31    4.98
 -12  -3  -6   15.58    5.21
  12   3   6    7.73    4.63
  12   3   6   17.46    5.35
 -12  -3  -7   11.31    5.04
  12   3   7   16.29    5.34
  12   3   7   21.66    5.34
  12   3   8    3.38    4.59
 -12  -3  -8    3.59    4.44
  12   3   8   -2.65    4.27
 -12  -4   6   10.33    4.31
  12   4  -4   12.36    4.49
  12   4  -3    1.95    3.98
  12   4  -2    2.62    4.06
  12   4  -1   -4.61    4.16
  12   4   0    2.93    3.87
  12   4   1    2.67    4.03
 -12  -4  -2   10.94    4.74
  12   4   2    5.81    4.30
 -12  -4  -3   -3.70    4.60
  12   4   3   -0.37    4.74
  12   4   3    2.74    4.27
  12   4   4   19.16    5.45
 -12  -4  -4   14.94    5.20
  12   4   4   12.56    4.68
 -12  -4  -5   11.28    5.12
  12   4   5   18.64    5.12
  12   4   5   19.03    5.47
  12   4   6    4.47    4.74
 -12  -4  -6   -2.04    4.74
  12   4   6   -3.26    4.30
 -12  -4  -7   -3.25    4.58
  12   4   7    3.01    4.82
 -12  -5   7   55.26    7.59
 -12  -5   6   20.35    5.19
 -12  -5   5   45.69    6.69
  12   5  -4   14.45    4.91
  12   5  -3   88.15    9.72
  12   5  -2    2.13    4.35
  12   5  -1   17.95    5.14
  12   5   0    5.38    4.49
  12   5   1    7.76    4.42
  12   5   2   33.06    6.03
  12   5   3   32.95    6.00
  12   5   4   17.28    5.52
  12   5   4   22.24    5.18
 -12  -5  -5    9.67    4.77
  12   5   5    6.26    4.38
  12   5   5   13.65    5.33
 -12  -6   8    1.49    4.71
 -12  -6   7   10.84    5.16
 -12  -6   6  128.95   12.89
 -12  -6   5    0.35    4.55
 -12  -6   4   65.09    8.18
  12   6  -3    3.09    4.77
  12   6  -2    6.90    4.84
  12   6  -1    0.38    4.57
  12   6   0   26.77    5.73
  12   6   1    9.98    4.56
 -13   0  11   14.16    6.14
 -13   0  10    2.41    5.56
 -13   0   9   -9.39    5.72
 -13   0   8   78.25    9.49
 -13   0   7   65.57    8.49
 -13   0   6   13.21    5.27
 -13   0   5  239.20   21.07
 -13   0   4   13.23    5.29
 -13   0   3   24.95    5.30
  13   0  -2   60.13    7.49
 -13   0   2   65.00    7.80
  13   0  -1    1.29    4.28
 -13   0   1   -4.59    4.78
 -13   0   0   16.94    4.76
  13   0   0   16.83    4.97
 -13   0  -1  103.88   10.48
  13   0   1   96.34   10.51
  13   0   2   21.83    5.41
  13   0   3   -2.83    3.95
  13   0   3   -1.92    5.07
  13   0   4    9.33    4.57
 -13   0  -5  108.60   10.20
  13   0   5   78.47   10.00
 -13   0  -6   39.08    6.39
  13   0   6   30.07    5.93
 -13   0  -7   83.14    8.89
  13   0   7   68.30    8.86
 -13   0  -8    5.31    4.94
  13   0   8   13.31    5.11
 -13  -1  13   12.29    6.21
 -13  -1  12  -12.33    6.09
 -13  -1  11   13.81    6.03
 -13  -1  10   71.97    8.88
 -13   1  10   63.88    8.96
 -13  -1   9   30.83    6.49
 -13   1   9   14.63    5.98
 -13  -1   8   19.30    5.64
 -13   1   8   17.28    6.03
 -13  -1   7   61.66    7.90
 -13   1   7   65.61    8.52
 -13  -1   6   73.82    8.34
 -13   1   6   61.96    8.47
 -13  -1   5   22.89    5.52
 -13   1   5   17.72    5.37
 -13  -1   4   70.11    8.27
 -13   1   4   70.05    8.42
 -13  -1   3    2.58    4.77
 -13   1   3    7.39    4.55
  13   1  -3    3.02    4.26
 -13  -1   2   32.43    5.90
 -13   1   2   33.24    5.47
  13   1  -2   21.70    5.39
 -13  -1   1   -7.83    4.43
 -13   1   1    0.84    4.42
  13   1  -1    2.57    4.31
  13   1   0   14.97    4.72
 -13  -1   0   15.60    4.94
 -13   1   0    4.27    4.07
  13   1   1    7.95    4.60
 -13   1  -1    7.20    4.61
  13   1   1   17.75    4.16
  13   1   2    0.36    4.69
  13   1   2    3.34    3.83
  13   1   3    8.85    4.77
  13   1   3   14.39    4.26
  13   1   4   41.64    6.19
  13   1   4   45.79    7.03
 -13  -1  -5   27.34    5.74
  13   1   5   31.02    5.54
  13   1   5   17.55    5.91
 -13  -1  -6   56.73    7.66
 -13   1  -6   58.27    7.37
  13  -1   6   56.84    7.66
  13   1   6   53.21    7.42
  13   1   6   48.98    8.02
 -13  -1  -7    3.81    4.70
  13  -1   7    2.46    4.88
  13   1   7    4.38    4.87
 -13  -1  -8   -1.73    5.10
  13  -1   8    2.14    4.74
 -13  -2  11    4.42    5.45
 -13  -2  10   15.00    5.55
 -13  -2   9   16.85    5.58
 -13   2   9   13.73    5.90
 -13  -2   8   30.45    5.71
 -13   2   8   11.01    5.93
 -13  -2   7   82.81    9.28
 -13   2   7   77.20    9.45
 -13  -2   6   15.11    5.20
 -13   2   6   13.81    5.49
 -13  -2   5   41.90    6.27
 -13   2   5   41.09    6.58
  13   2  -4    3.39    4.19
 -13  -2   4   -4.34    4.83
 -13   2   4   -0.28    4.60
  13   2  -3    2.88    4.28
 -13  -2   3    0.87    4.63
 -13   2   3    5.41    4.53
 -13  -2   2    5.78    4.29
 -13   2   2   10.81    4.46
  13   2  -2    3.74    4.41
  13   2  -1    2.75    4.55
 -13  -2   1   -6.94    4.73
 -13   2   1    9.29    4.50
  13   2  -1    3.79    3.71
  13   2   0   15.21    5.17
 -13   2   0   28.63    5.21
  13   2   0   18.06    4.41
 -13   2  -1   23.15    5.04
  13   2   1   20.39    4.66
  13   2   1   21.46    5.30
  13   2   2    1.98    3.95
  13   2   2   -0.36    4.65
  13   2   3   14.70    4.56
  13   2   3    9.14    5.04
 -13  -2  -4   19.39    5.31
  13   2   4   25.53    5.72
  13   2   4   16.03    4.95
  13   2   5    2.30    4.89
 -13  -2  -5    5.29    5.08
  13   2   5    0.71    4.28
  13   2   6    2.75    4.91
 -13  -2  -6   10.37    4.93
  13   2   6    2.96    4.45
 -13  -2  -7   16.84    5.56
  13   2   7   20.06    5.33
  13   2   7   12.01    5.56
 -13   3   9   -0.69    5.57
 -13   3   8   12.37    5.92
 -13  -3   7   33.85    6.13
 -13   3   7   39.30    6.82
 -13  -3   6   25.61    5.51
 -13   3   6   33.12    6.37
 -13  -3   5   82.72    9.07
 -13   3   5   79.11    9.18
 -13  -3   4   20.72    5.15
 -13   3   4    8.99    4.51
 -13  -3   3    0.54    4.40
 -13   3   3    9.50    4.58
  13   3  -2   27.08    5.76
 -13  -3   2   32.30    5.99
  13   3  -2   41.61    5.62
  13   3  -1   19.02    4.56
  13   3  -1   24.08    5.48
  13   3   0    7.79    4.20
  13   3   0    5.70    4.87
  13   3   1   31.26    6.57
  13   3   1   48.95    6.31
  13   3   2   14.45    5.44
  13   3   2    8.74    4.35
  13   3   3    0.38    4.73
 -13  -3  -3   -0.32    4.56
  13   3   3   -4.60    4.27
 -13  -3  -4    2.97    4.69
  13   3   4   -2.52    4.33
  13   3   4    2.67    4.92
 -13  -3  -5   14.83    5.36
  13   3   5    9.70    4.72
  13   3   5   13.79    5.43
 -13  -3  -6    0.70    4.87
  13   3   6    1.17    5.07
  13   3   6   -3.39    4.38
 -13   4   9    0.69    5.54
  13   4  -4   21.24    5.00
  13   4  -3    2.05    4.28
  13   4  -2   15.34    4.76
  13   4  -1    3.39    4.04
  13   4   0   13.16    4.57
  13   4   1   -3.45    4.87
  13   4   1    9.93    4.41
  13   4   2    4.59    5.20
 -13  -4  -2   13.25    4.98
  13   4   2    6.81    4.49
  13   4   3   24.63    5.80
 -13  -4  -3   15.06    5.25
  13   4   3   10.75    4.71
 -13  -4  -4    4.55    5.07
  13   4   4    8.41    5.24
  13   4   4    3.71    4.58
  13   4   5   17.66    5.82
 -13  -4  -5   26.20    5.78
  13   5  -5   69.81    8.53
  13   5  -4   33.87    6.07
  13   5  -3    3.32    4.55
  13   5  -2   -5.57    4.56
  13   5  -1    9.42    4.76
  13   5   0   11.74    4.75
  13   5   1   10.79    4.77
  13   5   2    5.68    4.70
 -14   0  12    7.61    6.25
 -14   0  11   57.44    8.81
 -14   0  10   60.43    8.72
 -14   0   9   23.09    6.52
 -14   0   8    3.37    5.44
 -14   0   7   25.54    6.24
 -14   0   6   86.48   10.10
 -14   0   5    0.64    4.94
 -14   0   4    2.77    4.94
 -14   0   3   63.19    7.95
 -14   0   2    9.26    4.92
  14   0  -2    8.12    4.52
 -14   0   1   24.37    5.30
  14   0  -1   35.40    6.09
 -14   0   0   18.05    5.37
  14   0   0   18.84    5.41
  14   0   1   34.72    6.53
  14   0   2   47.28    7.41
 -14   0  -5    0.65    4.80
  14   0   5    1.08    4.47
 -14   0  -6   69.05    8.25
  14   0   6   56.34    7.91
 -14  -1  12   11.52    6.31
 -14   1  12    7.78    6.43
 -14  -1  11   31.89    7.19
 -14   1  11   40.52    7.65
 -14  -1  10   34.07    6.99
 -14   1  10   47.02    7.79
 -14  -1   9   28.87    6.48
 -14   1   9   11.61    6.31
 -14  -1   8    9.52    5.23
 -14   1   8    9.13    5.99
 -14  -1   7   40.65    7.21
 -14   1   7   43.03    7.32
 -14  -1   6   72.30    8.63
 -14   1   6   60.31    8.19
 -14  -1   5    9.08    5.08
 -14   1   5   11.94    5.58
 -14  -1   4   20.25    5.60
 -14   1   4   24.72    5.71
 -14  -1   3    3.74    4.81
 -14   1   3    0.30    4.56
  14   1  -2    0.34    4.43
 -14  -1   2    0.61    4.95
 -14   1   2    2.12    4.68
  14   1  -1   10.49    4.76
 -14  -1   1    1.84    4.81
 -14   1   1   10.05    4.75
  14   1   0   -3.25    4.57
 -14  -1   0   -1.64    5.14
 -14   1   0   -1.18    4.50
  14   1   1   -2.25    4.86
 -14   1  -1   -1.57    4.71
  14   1   2   11.57    5.04
  14   1   3    3.45    4.30
  14   1   3    7.58    5.22
  14   1   4    5.01    4.51
  14   1   4    2.85    5.49
 -14  -1  -5   94.11   10.29
 -14   1  -5   98.59   10.10
  14   1   5   88.53   10.05
  14   1   5   85.08   10.59
 -14  -1  -6   -0.34    4.91
  14   1   6    4.91    4.91
 -14  -2  11   -0.34    5.50
 -14   2  11    4.59    6.29
 -14  -2  10   27.66    6.15
 -14   2  10   23.87    6.85
 -14  -2   9    1.49    4.95
 -14   2   9    8.71    6.12
 -14  -2   8    5.76    5.53
 -14   2   8   -1.80    5.88
 -14  -2   7   51.40    7.21
 -14   2   7   35.30    7.17
 -14  -2   6    8.41    5.02
 -14   2   6    0.31    5.32
 -14  -2   5   28.02    5.94
 -14   2   5   24.63    5.75
 -14  -2   4    6.26    4.81
 -14   2   4    6.54    5.10
  14   2  -3    3.12    4.32
 -14  -2   3   -1.54    4.90
 -14   2   3    8.93    4.78
  14   2  -2   13.33    5.01
 -14  -2   2    0.31    4.78
 -14   2   2    9.78    4.71
 -14  -2   1  -15.15    5.10
 -14   2   1   -2.37    4.60
  14   2  -1   -4.67    4.76
 -14   2   0    9.27    4.44
  14   2   0    5.17    4.76
 -14   2  -1    3.64    4.65
  14   2   1   -1.02    4.19
  14   2   1   -0.75    5.08
  14   2   2   13.85    5.44
  14   2   2   20.41    4.73
  14   2   3   14.61    5.38
  14   2   3   14.64    4.67
  14   2   4    4.02    5.28
 -14  -2  -4   16.53    5.56
  14   2   4    7.27    4.62
  14   2   5    4.52    5.37
 -14  -2  -5    2.43    5.03
  14   2   5    1.14    4.58
 -14   3  11   16.58    6.69
 -14   3  10    7.47    6.02
 -14   3   9    7.64    5.90
 -14   3   8   26.31    6.63
 -14  -3   7    3.94    4.76
 -14   3   7    1.34    5.49
 -14  -3   6   10.36    5.03
 -14   3   6    2.54    5.30
 -14  -3   5   -1.25    4.72
 -14   3   5   -2.81    4.95
 -14  -3   4   -1.96    4.41
 -14   3   4    0.62    4.83
  14   3  -4    1.77    4.71
  14   3  -3    4.67    4.81
 -14  -3   3    2.83    4.82
 -14  -3   2    0.99    4.90
  14   3  -2    1.84    4.57
  14   3  -1   29.44    6.22
  14   3  -1   24.13    5.32
  14   3   0   10.46    4.62
  14   3   0    7.05    5.28
  14   3   1    8.59    4.99
  14   3   1    1.73    4.37
  14   3   2    1.57    4.96
  14   3   2   -0.36    4.49
 -14  -3  -3    3.03    4.94
  14   3   3   -2.58    4.62
  14   3   3    4.03    5.37
 -14  -3  -4    5.22    4.89
  14   3   4    2.57    4.31
  14   3   4    0.80    5.03
  14   4  -2   -3.50    4.65
  14   4  -1   26.84    5.68
  14   4  -1   25.63    6.16
  14   4   0   26.99    6.14
  14   4   0   24.87    5.49
  14   4   1    0.40    5.11
  14   4   1    5.84    4.63
 -14  -4  -2   14.03    5.07
  14   4   2   19.52    4.97
  14   4   2    2.53    5.33
  14   5  -4   -1.52    4.66
  14   5  -3   12.57    4.94
  14   5  -2    4.07    4.63
 -15   0  10   13.06    6.36
 -15   0   9   20.04    6.59
 -15   0   8   58.45    8.13
 -15   0   7    4.80    5.92
 -15   0   6   32.20    6.65
 -15   0   5   -2.99    5.10
 -15   0   4    2.94    5.03
 -15   0   3   -2.65    5.08
 -15   0   2    8.12    5.14
 -15   0   1    7.73    5.05
  15   0  -1   13.15    5.23
 -15   0   0    0.34    5.00
  15   0   0   -2.42    5.25
 -15  -1  10    2.11    5.74
 -15   1  10   -3.94    6.22
 -15  -1   9   12.97    5.68
 -15   1   9    6.66    5.97
 -15  -1   8   21.52    6.53
 -15   1   8   13.80    6.19
 -15  -1   7   48.79    7.75
 -15   1   7   49.94    7.52
 -15  -1   6    8.09    5.51
 -15   1   6   19.74    6.21
 -15  -1   5   35.88    6.77
 -15   1   5   43.68    6.98
 -15  -1   4   24.09    6.08
 -15   1   4   18.12    5.62
 -15  -1   3   14.11    5.48
 -15   1   3   13.53    5.43
  15   1  -2   -1.46    4.80
 -15  -1   2   -4.03    4.76
 -15   1   2    4.24    5.13
  15   1  -1   20.79    5.62
 -15  -1   1   19.94    5.84
 -15   1   1   14.11    4.98
  15   1   0   55.43    7.53
 -15   1   0   40.00    6.87
  15   1   1    2.42    5.06
  15   1   2   -0.41    5.07
  15   1   3    4.72    5.42
 -15  -2  10    6.51    5.67
 -15  -2   9   22.15    6.27
 -15   2   9   15.17    6.60
 -15  -2   8   -0.34    5.26
 -15   2   8    6.82    5.68
 -15  -2   7   10.01    5.43
 -15   2   7    5.03    5.29
 -15  -2   6    3.30    5.28
 -15   2   6   19.90    6.40
 -15  -2   5   12.73    5.53
 -15   2   5   20.58    5.81
 -15  -2   4   37.38    6.57
 -15   2   4   37.63    6.54
 -15  -2   3    6.85    4.92
 -15   2   3   10.41    5.13
 -15  -2   2   -4.82    5.29
 -15   2   2    4.45    4.82
  15   2  -2    3.39    4.83
 -15   2   1   -9.05    4.49
  15   2  -1   -1.15    4.84
 -15   2   0   -1.88    4.91
  15   2   0   -0.78    5.06
  15   2   1    3.21    5.01
  15   2   2    7.38    5.37
  15   2   3    9.23    4.70
 -15   3   8    2.85    5.79
 -15  -3   7   20.05    5.84
 -15   3   7   25.28    6.25
 -15  -3   6   -0.33    5.16
 -15   3   6   -0.33    5.58
 -15  -3   5   11.86    5.10
 -15   3   5   16.41    5.79
 -15  -3   4    5.07    4.83
 -15  -3   3   17.12    5.64
  15   3  -3   10.65    5.47
  15   3  -2   14.71    5.67
  15   3  -1   17.13    5.76
  15   3   0   10.05    5.34
  15   3   1   29.68    5.78
 -16   0   7   69.54    9.33
 -16   0   6    1.06    5.30
 -16   0   5    6.97    5.33
 -16   0   4   39.54    7.02
 -16   0   3   12.01    5.67
 -16   0   2    8.12    5.16
 -16   0   1    9.85    5.67
 -16  -1   6   25.81    6.37
 -16   1   6   35.53    6.70
 -16  -1   5   12.45    5.72
 -16   1   5   15.92    5.91
 -16  -1   4    6.05    5.48
 -16   1   4   10.78    5.44
 -16  -1   3    8.58    4.91
 -16   1   3    2.08    5.30
 -16  -1   2   71.09    8.67
 -16   1   2   61.89    8.12
  16   1  -1    2.82    5.16
 -16  -1   1   -2.57    5.43
 -16   1   1    0.68    5.02
 -16   1   0   -1.42    5.19
  16   1   0   -1.66    5.29
 -16   2   6   18.78    6.15
 -16   2   5   20.31    5.91
 -16  -2   4  -12.72    5.08
 -16   2   4   -1.01    5.07
 -16   2   3    3.05    5.10
  16   2  -2    8.25    5.27
 -16   2   2    5.61    5.13
   0   0   0    0.00    0.00


TITL AC_SAX_SUC_autored in P2(1)/m
REM P2(1)/m (#11 in standard setting)
CELL 0.71073  11.603086   6.858426  13.438199  90.0000 101.8459  90.0000
ZERR   20.00   0.000998   0.000516   0.001020   0.0000   0.0082   0.0000
LATT  1
SYMM -x, y+1/2,-z
SFAC C H N O
UNIT 20.00 20.00 20.00 20.00
REM  CrysAlisPro recorded range (K): Min=296.5; max=297.0; aver:296.7
TEMP 24
TREF
HKLF 4
END
_computing_structure_solution     'SHELXT 2018/2 (Sheldrick, 2018)'
;
_shelx_hkl_checksum                66021
_olex2_submission_special_instructions  'No special instructions were received'
_oxdiff_exptl_absorpt_empirical_details
;
Empirical correction (ABSPACK) includes:
- Absorption correction using spherical harmonics
- Frame scaling
;
_oxdiff_exptl_absorpt_empirical_full_max  1.354
_oxdiff_exptl_absorpt_empirical_full_min  0.688
